# Supplementary material for: The plasticity of the grapevine berry transcriptome
Source: Genome Biol. 2013 Jun 7;14(6):r54. doi: 10.1186/gb-2013-14-6-r54 (PMC3706941; doi:10.1186/gb-2013-14-6-r54)
Supplement: Additional File 4 — Dataset S1. Four clusters of genes differentially modulated among the 2006, 2007, and 2008 seasons at veraison. Expression was measured as the average log2 intensity of each biological triplicate. Each value has been normalized on the median value of each row/gene. [file gb-2013-14-6-r54-S4.XLSX]

## Sheet: Cluster1
Gene ID	Gene Annotation	Network	MN061	CS061	AM061	PSP061	AM071	CS071	MN071	PSP071	MN081	CS081	PSP081	AM081
VIT_15s0046g01640	Abl interactor protein 1 (ABIL1)	Cellular process	0.15689	0.408	0.255937	0.231778	-0.385802	-0.604475	-1.26267	-2.30039	0.529237	1.19823	0.911704	0.861555
VIT_02s0025g04660	senescence-inducible chloroplast stay-green protein 1	chlorophyll degradation	0.219634	-0.0614069	0.456334	0.23608	-0.0527648	-1.13447	-2.14134	-1.15529	0.813512	0.86094	1.25577	0.702999
VIT_10s0003g05370	cytochrome b5-like Fatty acid hydroxylase	cytochrome	-0.0681906	0.46384	-0.286176	-0.246369	-1.27438	-0.783026	-0.322764	-1.5799	1.95977	0.933623	1.02813	0.175442
VIT_04s0008g04020	RD22 [Vitis vinifera]	Dehydration-responsive	0.0421799	-0.121326	0.46345	0.545009	-0.546669	-1.52744	-1.26282	-1.52396	0.9034	0.846957	1.16211	1.01912
VIT_00s0317g00070	disease resistance-responsive	disease resistance	-0.974982	-0.842131	-1.29683	-1.27534	0.35891	0.160362	-0.306446	-0.261934	0.692047	1.51006	0.641049	1.59523
VIT_05s0102g00870	disease resistance protein (NBS-NBS-LRR class)	disease resistance	-0.308935	-0.956934	-0.973362	-1.26455	-0.0803351	0.0640345	-0.814489	-0.20954	0.643515	1.3121	2.08119	0.507303
VIT_19s0027g01630	disease resistance protein (NBS-LRR class)	disease resistance	-0.295792	-0.450213	-0.234523	-0.233975	-0.690918	-0.3833	-0.85173	-1.66649	0.74294	0.830926	1.66311	1.56997
VIT_17s0000g02770	disease resistance protein (CC-NBS-LRR class)	disease resistance	-0.322013	-0.153383	-0.610185	-0.650663	-0.860244	-0.765679	-1.07211	-0.708313	0.825386	1.8059	1.21182	1.29948
VIT_00s0144g00040	disease resistance protein (CC-NBS-LRR class)	disease resistance	0.2256	-0.0179407	0.719871	-0.315194	-0.714695	-1.59403	-1.32212	-1.0682	1.40875	0.993991	0.841883	0.842081
VIT_18s0072g01090	TIR-NBS-LRR type R protein 7	Disease resistance	-0.283274	-0.287075	0.494935	0.23316	-0.942083	-1.32398	-0.675369	-1.56979	0.852467	1.34423	1.32101	0.835759
VIT_13s0067g02160	Ca(2+)-dependent nuclease	DNA processing	0.545076	0.0642018	0.0959806	0.488763	-0.603533	-1.39533	-1.51112	-1.46099	1.16051	0.786425	1.11717	0.712843
VIT_03s0038g04400	C3H2C3 RING-finger protein	DNA processing	-0.764163	-0.256213	0.277167	0.324591	-0.763506	-1.33259	-1.23325	-0.904587	1.15335	1.34119	0.999015	1.15899
VIT_06s0009g01590	DNA repair protein Nse1	DNA repair	-0.0452557	0.0414796	0.14741	-0.247217	-0.80443	-0.912738	-1.03751	-1.73187	1.33734	0.920336	1.13698	1.19547
VIT_04s0008g03290	peptidyl-tRNA hydrolase 2	Genetic Information Processing	0.0646994	-0.141762	0.329915	0.469457	-1.32699	-1.53536	-0.283521	-1.53517	1.04403	1.30202	0.753848	0.858833
VIT_06s0004g00560	peptidyl-tRNA hydrolase	Genetic Information Processing	-0.0657767	-0.00867699	0.206238	0.444686	-0.682424	-0.909665	-0.924993	-2.01542	0.969133	1.64373	0.698646	0.644522
VIT_07s0104g00440	endo-1,3;1,4-beta-D-glucanase precursor	glucan hydrolysis	-0.150016	0.426052	-0.0447176	0.0315883	-1.54738	-1.24303	-1.19432	-0.598536	1.10308	1.53849	1.03426	0.644539
VIT_06s0004g05660	glycosyl transferase family 1 protein	glycosyl transferase	-0.445242	-0.32406	-0.404413	-0.521265	-0.52933	-0.488115	-1.22567	-1.23908	1.26091	1.28653	1.35131	1.27842
VIT_02s0087g00330	glycosyl transferase family 1 protein	glycosyl transferase	-0.422211	0.396992	-0.0501508	0.116868	-0.0881281	-0.587532	-2.41617	-0.760983	0.632476	1.32946	0.910458	0.93892
VIT_07s0151g00830	HSP20 chaperone	heat shock	0.135038	0.256291	0.008144	0.325438	-0.630526	-1.88035	-1.21916	-0.895382	1.08972	1.60876	0.388008	0.814018
VIT_13s0019g00760	histone H4	histone	-0.123464	0.127447	0.206626	0.668323	-1.16136	-1.92037	-0.885482	-0.70491	0.350139	1.11046	1.37289	0.959705
VIT_05s0020g04800	Histone H1	histone	0.0365506	-0.194072	0.0638241	-0.222203	-1.18077	-1.6045	-0.899376	-0.671179	0.981712	1.56473	1.12975	0.995522
VIT_06s0004g04300	Histone H2B	histone	-0.266345	0.14723	-0.00375123	0.155649	-1.37626	-2.06406	-0.393662	-0.233495	0.504925	1.30421	1.32103	0.904531
VIT_06s0004g03890	histone H4	histone	-0.0501361	0.391796	0.246328	0.507895	-1.39321	-2.10873	-0.638835	-0.545802	0.715002	1.2876	0.76758	0.820516
VIT_09s0018g01420	serine incorporator 3	incorporate serine into membranes	-0.249005	0.840379	0.185214	0.297866	-1.52707	-0.559788	-1.12218	-1.62335	0.849504	0.894552	0.909156	1.10472
VIT_05s0020g03290	S-receptor kinase	kinase	-0.581102	-1.14815	-0.921579	-1.01678	-0.355492	-0.823579	0.225715	0.0703727	0.770963	0.576117	2.12272	1.08079
VIT_06s0004g04810	Protein kinase APK1A	kinase	-0.879496	-0.987297	-0.771247	-1.21384	-0.104193	-0.0523615	-0.779345	-0.270552	1.20234	1.39736	1.41457	1.04407
VIT_00s2248g00010	rust resistance kinase Lr10	kinase	-0.441685	-0.676683	-0.287893	-2.17821	-0.201357	-0.206554	-0.18568	-0.166137	0.816492	1.71777	0.661126	1.14881
VIT_12s0035g01230	MEK kinase	kinase	-0.208424	0.153078	-0.341019	0.258798	-1.35684	-0.976511	-0.900841	-0.953483	0.637651	0.750818	0.778456	2.15831
VIT_18s0001g01680	protein kinase	kinase	0.877934	-0.240141	0.237941	-0.0251904	-0.351051	-1.32201	-1.07235	-1.87309	1.02153	0.897113	1.04006	0.809254
VIT_07s0151g00350	MHK; kinase	kinase	0.271515	-0.378012	0.222374	-0.161769	-0.38278	-0.298785	-1.11733	-2.1736	1.19928	0.707672	1.46243	0.64901
VIT_13s0019g03420	C2 domain-containing protein	kinase	-0.284374	0.0176731	-0.525735	-0.370334	-1.06907	-1.34889	-0.884312	-0.402325	1.51539	1.66587	1.07326	0.612851
VIT_06s0004g06850	MAPKKK14	kinase	-0.0266391	0.277891	-0.0725658	-0.0652576	-0.0739938	-1.02773	-2.30784	-0.666995	0.658799	1.16589	1.0633	1.07513
VIT_00s2539g00010	Protein kinase APK1B	kinase	0.177812	0.314536	0.620292	-0.302105	-1.35957	-1.09984	-1.45348	-0.824116	0.503871	1.59634	0.721046	1.10521
VIT_16s0100g00270	peptidoglycan-binding LysM domain-containing protein	kinase	-0.183691	0.384076	0.40474	0.209882	-0.413887	-0.86279	-2.48433	-0.590854	0.940086	1.0294	0.748892	0.818473
VIT_18s0001g02170	RAB GTPase LIP1	ko04031	0.0804709	0.184092	-0.0901074	0.0367618	-0.866649	-0.387037	-0.354992	-2.3611	0.662663	0.552526	1.70161	0.841763
VIT_00s0665g00040	RAB GTPase RABH1E	ko04031	-0.196179	-0.0416022	-0.441668	0.280456	-0.989853	-1.13708	-0.473989	-1.55674	0.659137	1.69003	1.24164	0.965854
VIT_17s0000g02500	RAB GTPase RABA6B	ko04031	0.220711	0.485886	0.134114	0.076514	-1.64719	-1.68119	-0.372634	-0.912661	0.538482	1.42524	1.28913	0.443595
VIT_18s0001g01530	no hit	no hit	-0.479153	-2.3306	-1.12981	-0.642527	0.0119461	0.559179	0.0725527	0.4447	1.06192	0.788197	0.691577	0.952024
VIT_12s0035g01240	no hit	no hit	-0.181966	0.710686	-0.348497	0.496791	-1.97027	-0.716679	-0.480592	-1.29824	0.604772	1.02547	0.947634	1.21089
VIT_03s0088g01300	no hit	no hit	-0.174069	-0.296545	-0.0252406	0.648789	-0.926805	-0.521759	-0.992587	-1.63515	0.0403598	0.697295	1.36065	1.82506
VIT_14s0066g01330	no hit	no hit	-0.686699	0.0558027	-0.471416	0.160522	-0.942898	-1.44737	-0.729763	-0.543415	0.529832	1.35561	0.790476	1.92932
VIT_09s0002g06080	no hit	no hit	-1.08577	-0.908644	-1.12351	-0.959258	-0.0348431	-0.267504	-0.703479	0.622158	0.70282	1.47075	1.68466	0.602622
VIT_06s0004g08120	no hit	no hit	-0.154241	-0.160223	0.197273	0.596001	-1.19219	-0.179214	-0.824902	-2.1009	0.556788	0.915445	1.40589	0.940283
VIT_08s0007g01860	no hit	no hit	-0.0431185	-0.244185	-0.362674	0.447103	-0.366127	-0.540661	-1.17681	-1.91981	0.410424	1.08382	1.56751	1.14453
VIT_07s0104g00030	no hit	no hit	0.034206	-0.0200687	0.222248	-0.672438	-0.39699	-0.916487	-1.22254	-1.36117	1.19165	0.484571	2.02393	0.633082
VIT_06s0004g03950	no hit	no hit	-0.349953	-0.802991	-0.100908	-0.156726	-0.916662	-0.814423	-0.912629	-0.773602	0.49787	0.749774	1.93838	1.64187
VIT_07s0129g00510	no hit	no hit	-0.651598	0.152152	0.18201	0.406615	-0.670517	-1.14687	-1.73172	-0.68262	0.411343	0.828893	1.6186	1.28372
VIT_18s0001g08350	no hit	no hit	-0.338589	-0.0495474	-0.449384	0.335334	-1.07637	-1.2119	-1.29713	-0.575345	1.35766	1.64113	0.888795	0.77534
VIT_13s0101g00460	no hit	no hit	-0.145922	0.089147	0.0703247	-0.154935	-0.711411	-1.10366	-1.61723	-1.03376	1.06879	1.52713	1.13994	0.871588
VIT_09s0002g08250	no hit	no hit	0.0877258	-0.40443	0.0802437	-0.00973669	-1.6952	-0.74899	-1.01411	-0.822052	0.611754	1.27267	1.6365	1.00562
VIT_00s0287g00030	no hit	no hit	-0.815655	-0.312369	-0.215809	0.19254	-1.1692	-1.26551	-0.408223	-0.877191	0.934277	1.27916	1.65093	1.00705
VIT_04s0008g06700	no hit	no hit	-0.143931	-0.33398	0.0385815	-0.143827	-0.697724	-1.05274	-1.11192	-1.40049	1.12356	1.18383	1.55788	0.980762
VIT_07s0151g00380	no hit	no hit	0.00985102	-0.355832	0.247074	0.0889365	-0.262625	-0.763127	-1.47923	-1.78231	0.89206	1.21558	1.33731	0.852315
VIT_04s0044g01230	no hit	no hit	0.0298236	0.549454	0.154575	0.224027	-0.516873	-0.789798	-2.58718	-0.415575	0.710747	0.98117	0.932141	0.727491
VIT_00s2395g00010	no hit	no hit	-0.312706	0.445353	0.151891	0.290952	-1.19915	-1.47091	-1.20667	-0.943996	0.850449	1.18944	1.29965	0.905702
VIT_04s0008g04550	no hit	no hit	-0.184091	0.569248	-0.0937531	0.488973	-0.899363	-0.804121	-1.68558	-1.31535	0.722621	1.38166	0.535396	1.28437
VIT_19s0014g03670	no hit	no hit	0.1669	0.00220049	0.308087	0.210062	0.0450911	-1.12549	-1.22997	-2.11597	0.902511	0.718067	1.06195	1.05656
VIT_18s0041g00720	no hit	no hit	-0.488406	0.191471	0.372659	0.50307	0.0956835	-1.44989	-1.68233	-1.3233	1.00412	0.963367	0.734492	1.07905
VIT_19s0090g00360	no hit	no hit	-0.0404754	-0.00501043	-0.00612001	-0.0380861	-0.305152	-1.18301	-1.61323	-1.30777	0.956734	1.3969	0.963521	1.1817
VIT_11s0149g00060	no hit	no hit	0.506949	-0.0771359	0.0495183	0.372516	-1.38657	-1.54106	-1.44745	-0.258025	0.827131	1.43716	0.414577	1.10239
VIT_04s0008g02680	no hit	no hit	-0.0599104	-0.485163	0.616851	-0.110336	-0.670942	-2.18694	-0.363833	-0.852461	0.99517	1.13515	0.86378	1.11864
VIT_14s0066g00300	no hit	no hit	-0.204665	0.227155	-0.0728184	-0.181787	-0.991725	-1.4033	-0.915817	-0.685774	0.819811	2.30838	0.544251	0.556284
VIT_16s0100g00220	no hit	no hit	-0.274054	0.195196	-0.203136	-0.510248	-0.932833	-1.08544	-1.31413	-0.708592	1.01808	1.79516	1.07514	0.944858
VIT_03s0038g00640	no hit	no hit	-0.189641	0.0112372	-0.376611	0.0732043	-1.09971	-1.26326	-0.541317	-1.24526	0.73808	1.91105	0.934821	1.04741
VIT_16s0100g01240	no hit	no hit	-0.212691	0.599778	-0.266163	-0.0871572	-1.46469	-1.02378	-0.404748	-1.29296	0.638364	1.97146	0.813982	0.728603
VIT_19s0177g00230	no hit	no hit	-0.506714	0.542267	0.455535	0.458081	-0.312985	-1.12943	-1.83597	-1.34924	0.789946	1.13288	0.973977	0.781653
VIT_10s0003g00210	no hit	no hit	-0.38209	0.319479	0.0490389	0.155839	-0.464347	-0.812741	-2.06478	-0.986605	0.772524	1.424	1.05973	0.929954
VIT_00s0207g00050	no hit	no hit	-0.446464	0.116422	-0.147118	-0.153097	-0.170542	-0.475906	-1.39083	-1.76152	0.720811	1.66166	1.21582	0.830776
VIT_09s0002g08170	no hit	no hit	0.276476	0.269107	0.0829756	0.451159	-1.78746	-1.26126	-0.81807	-1.03855	0.630527	1.51588	0.810244	0.868974
VIT_18s0001g14700	no hit	no hit	0.416443	-0.196007	0.0264597	0.332824	-1.10816	-0.369314	-1.22272	-1.88668	0.75704	0.959412	0.88035	1.41035
VIT_12s0028g02490	no hit	no hit	-0.364919	0.170589	-0.188506	0.681876	-1.43373	-1.81703	-0.842056	-0.220569	0.892887	1.17345	1.24858	0.699422
VIT_02s0012g00040	no hit	no hit	0.0438668	0.283336	-0.450515	0.264496	-1.86326	-1.55916	-0.588487	-0.161954	1.10831	1.39429	0.645792	0.883273
VIT_12s0035g02190	MLO-like protein 13	pathogen defense	0.0611164	0.457307	0.211869	0.359621	-0.753527	-1.32636	-1.99826	-0.599826	0.469618	0.58474	1.55038	0.983317
VIT_15s0046g01050	CAPIP1	Pathogenesis	0.192029	-0.11562	-0.103985	-0.0288049	-1.35698	-1.74654	-0.697412	-0.608755	0.92196	1.3724	0.86485	1.30686
VIT_16s0022g01280	metalloendopeptidase	peptidase	0.25337	0.187892	0.197593	-0.00417822	-0.617352	-0.711838	-0.759267	-2.31554	0.798466	0.539691	1.49061	0.94055
VIT_02s0236g00150	calcineurin B 1	phosphatase	0.0214594	-0.0835927	0.740977	0.373427	-0.905975	-2.14114	-0.573631	-1.05306	0.544986	1.02666	0.958773	1.09112
VIT_10s0523g00040	Alternative oxidase 4, chloroplastic/chromoplastic	phytoene desaturation	-0.123341	0.123359	0.389911	0.355314	-0.997177	-0.285039	-1.73967	-1.64144	0.79167	1.07812	1.08774	0.960553
VIT_03s0017g00540	Subtilase	Protease	0.145048	0.639672	-0.150166	-0.0788148	-1.27088	-1.60018	-0.78398	-0.976884	0.648393	1.6945	0.901933	0.83136
VIT_03s0038g00280	Cysteine proteinase	Protease	-0.131793	0.633236	0.333636	0.291236	-2.01898	-1.80228	-0.33139	-0.23978	0.521988	1.18482	0.808707	0.750601
VIT_06s0004g04030	copper chaperone	protein fate	-0.464565	0.328494	0.2435	0.123501	-0.396081	-1.76614	-0.892655	-1.07579	0.511629	0.923614	0.451313	2.01318
VIT_07s0031g00340	F-box domain containing protein	protein fate	-0.314759	-0.0675977	-0.0951892	-0.217509	-1.28036	-1.17585	-0.719105	-0.812315	1.12965	1.97481	1.12056	0.457657
VIT_18s0001g09700	F-box protein GID2	protein fate	-0.0341546	-0.117737	-0.0745218	0.181232	-1.21368	-1.92063	-0.769241	-0.395138	1.41382	1.00256	0.667752	1.25974
VIT_01s0011g01650	peptidylprolyl isomerase, FKBP-type	Protein folding	0.0941833	0.321689	-0.315746	0.154079	-0.654496	-1.20359	-0.682152	-1.86318	0.388201	1.36738	1.37744	1.01621
VIT_05s0077g01040	Peptidyl-prolyl cis-trans isomerase, cyclophilin type	Protein folding	0.186483	0.382358	-0.0556378	0.35658	-0.891486	-1.09285	-1.83668	-0.917931	0.621705	1.70063	0.839451	0.707381
VIT_12s0028g00670	Zinc knuckle	Retrovirus nucleocapsid protein	-0.232774	0.212901	0.334227	0.304848	-0.658512	-0.894944	-1.71475	-1.29709	0.598132	1.08188	1.74243	0.523646
VIT_02s0025g03960	TET10 (TETRASPANIN10)	senescence	-0.269469	0.412359	-0.355838	0.0845206	-0.744674	-0.427904	-1.60754	-1.51897	1.00624	1.22886	1.28136	0.911046
VIT_06s0004g03390	TET3 (TETRASPANIN3)	senescence	0.429397	0.33915	0.390216	0.517309	-1.69201	-1.98142	-0.564052	-0.581492	0.468506	0.858756	0.56848	1.24716
VIT_10s0003g01410	CBL-interacting protein kinase 20 (CIPK20)	Signal	0.193698	0.211462	0.410071	0.00981477	-0.0766519	-0.240587	-2.40123	-1.41787	0.992218	0.620677	1.06994	0.628457
VIT_18s0001g03070	SPla/RYanodine receptor (SPRY) domain-containing protein	Signal	-0.0946979	0.329159	0.603217	-0.423902	-0.56187	-1.20187	-1.17652	-1.57332	0.893675	0.495118	1.37544	1.33558
VIT_16s0098g01760	TAP46 (2A phosphatase associated protein of 46 KD)	signal	0.0350632	-0.363203	-0.484201	-0.519971	-0.924867	-1.03166	-0.785253	-1.04116	1.3353	1.02558	1.13887	1.6155
VIT_04s0069g00800	splicing factor	splicing factor	0.237622	0.156878	-0.0701427	0.619079	-1.30927	-0.242858	-0.319898	-2.39531	0.727098	1.11324	0.58481	0.898748
VIT_01s0026g01870	Avr9/Cf-9 induced kinase 1	Stress	-0.334566	-0.376912	-0.080875	-0.187355	-0.919694	-0.904616	-1.36215	-0.767077	0.741121	1.08572	1.4059	1.70051
VIT_10s0003g00180	Drought induced 19 protein	stress	-0.0070128	0.0776606	0.237295	0.762238	-1.23895	-1.31138	-0.708131	-1.67833	1.11676	0.987491	0.945948	0.816419
VIT_18s0001g11930	Thaumatin SCUTL2	Stress	0.0140352	0.468033	0.143467	0.275697	-0.122799	-0.0242809	-2.94086	-0.472833	0.589345	0.787586	0.696611	0.585996
VIT_05s0029g01380	UV radiation resistance associated	Stress	-0.16151	0.488894	0.0163207	0.283467	-0.583111	-1.04149	-1.74489	-1.31492	0.553576	1.36127	1.04381	1.09857
VIT_04s0023g03540	Thaumatin SCUTL1	Stress	0.281783	-0.122216	0.444609	0.376693	-0.203258	-0.250928	-2.50244	-1.19787	0.586653	0.937123	0.523777	1.12607
VIT_06s0004g05730	universal stress protein (USP) family protein	stress	-0.0019621	0.679548	-0.0122991	0.0820781	-0.431192	-1.36374	-2.00912	-0.718076	1.00444	1.41513	0.72007	0.635122
VIT_11s0052g00630	Metallothionein	stress	-0.0358575	0.338492	0.266149	0.261905	-0.346376	-0.0586647	-2.66789	-0.961627	0.734219	0.777052	0.888501	0.804102
VIT_03s0091g00270	TIP41	TOR signalling pathway	0.209076	0.566957	0.448554	0.580553	-1.0153	-1.3294	-1.10368	-1.73015	0.881121	1.22788	0.673906	0.590491
VIT_07s0005g01700	PAR2 (PHY RAPIDLY REGULATED 2)	transcription factor	-0.0166223	0.141461	0.276112	0.417667	-1.09434	-0.701483	-1.88525	-1.15322	0.933979	1.27108	1.02386	0.78677
VIT_18s0001g07200	SUPPRESSOR OF ACAULIS 51	transcription regulator	-0.45377	-1.44179	-1.20024	-1.21363	0.0435153	0.799536	-0.376132	-0.391473	0.963886	0.756053	1.57726	0.936786
VIT_08s0056g00180	translation initiation factor IF-2B subunit delta	translation	-0.406156	0.504363	0.344787	0.100493	-0.236676	-0.909731	-2.2428	-0.862057	0.55267	0.766443	1.03772	1.35094
VIT_02s0025g03730	translation initiation factor 2B	translation	-0.0863505	0.451404	0.32657	0.65386	-0.551237	-0.571406	-2.44617	-0.954427	0.477922	0.819851	1.11581	0.764174
VIT_08s0032g00760	eukaryotic translation initiation factor 2B family protein, putative, expressed	translation	-0.272479	0.384302	0.0711561	0.244387	-0.665976	-0.930452	-1.90786	-1.10784	0.780816	1.11696	1.32283	0.964161
VIT_04s0023g00670	eIF4-gamma/eIF5/eIF2-epsilon domain-containing protein	translation	0.24057	0.380339	0.199613	0.115464	-1.09742	-1.41381	-0.997746	-1.38807	0.68422	1.38732	0.475226	1.41429
VIT_06s0004g02920	yrdC	translation factor	-0.0625835	0.0718929	0.173356	0.511336	-0.606524	-1.39192	-1.44305	-1.37577	0.920779	1.33822	0.786328	1.07795
VIT_11s0016g00760	ubiquinone biosynthesis protein COQ9	ubiquinone synthesis regulation	-0.0386592	0.0377588	0.724037	-0.0117388	-0.468999	-1.48333	-1.63183	-1.13103	1.17106	0.907907	0.785955	1.13887
VIT_11s0016g02480	2,3-diketo-5-methylthio-1-phosphopentane phosphatase	unclassified	-0.0892927	-0.0879388	-0.563683	0.351007	-0.663091	-0.871179	-0.964901	-1.58313	0.454254	1.15719	1.79778	1.06299
VIT_19s0015g01900	dimethylmenaquinone methyltransferase	unclassified	-0.210233	-0.320079	0.0527846	-0.46048	-1.19155	-1.36353	-0.480364	-0.656791	0.309083	1.1383	1.93844	1.24443
VIT_11s0016g02620	histone acetyltransferase HAG2	unclassified	-0.12035	0.122378	0.361725	0.270508	-0.474076	-1.51204	-0.542893	-1.9663	0.736127	0.702859	0.960693	1.46137
VIT_18s0001g08180	Calcineurin phosphoesterase	unclassified	0.282261	0.101813	0.303502	0.036471	-0.201591	0.049148	-1.33407	-2.50424	0.675032	0.995735	0.767756	0.828184
VIT_10s0003g02090	lipase GDSL	Unclear	-1.0179	-0.809093	-0.723157	-0.81735	-0.38376	-0.533524	-0.687262	-0.0489991	0.655633	1.28422	1.10148	1.97971
VIT_05s0049g01990	lipase GDSL	Unclear	-0.170387	0.0890362	0.043362	0.363809	-0.934924	-1.10678	-1.31674	-1.23644	0.801197	0.697137	1.88575	0.884977
VIT_14s0128g00080	lipase GDSL	Unclear	0.0686845	-0.026054	-0.215999	0.0108466	-0.779375	-0.609896	-1.31767	-1.68465	1.25597	0.96911	1.45202	0.877006
VIT_09s0002g01610	midasin-related	Unclear	0.118093	-0.464273	-0.0620313	-0.417095	-0.423752	-0.670445	-1.16259	-1.66241	1.21267	1.02074	1.55813	0.952964
VIT_01s0010g00530	UDP-glucoronosyl and UDP-glucosyl transferase	Unclear	-0.130723	-0.617716	0.499175	-0.170108	-1.15891	-0.99835	-0.790619	-0.981681	0.0261862	1.18687	1.75294	1.38295
VIT_01s0011g01780	F-box protein PP2-B12 (Protein PHLOEM PROTEIN 2-LIKE B12)	Unclear	-0.283092	0.44145	0.322562	0.724154	-0.982785	-1.21896	-1.05326	-1.66542	0.513216	1.05533	1.27379	0.873012
VIT_16s0098g00800	copper-binding family protein	Unclear	-0.156481	0.646924	-0.122109	0.155069	-0.29353	-0.32858	-2.27296	-1.18218	0.326074	0.895767	1.42307	0.908942
VIT_19s0027g00470	SNARE-associated protein	Unclear	-0.304142	0.0612031	-0.0537188	0.787347	-0.748399	-0.761883	-1.07756	-1.94728	0.782678	0.974301	1.21184	1.07562
VIT_14s0068g00390	esterase PIR7B	Unclear	-0.0931117	0.384543	-0.0241413	0.27306	-0.90127	-0.553426	-1.68573	-1.53248	1.23277	1.26538	0.85607	0.778337
VIT_16s0098g01380	yippee	Unclear	-0.172181	0.291718	-0.16311	-0.143204	-1.28166	-1.71372	-0.164638	-0.930452	0.42577	1.60439	1.33065	0.916433
VIT_08s0032g00290	RNA-binding region RNP-1	Unclear	0.236731	0.455277	0.119099	0.442716	-0.728757	-1.3673	-1.33197	-1.63233	0.956804	0.757976	1.11495	0.976804
VIT_04s0008g04920	2-oxoglutarate-dependent dioxygenase	Unclear	-0.359026	-0.263626	-0.116334	-0.0326621	-1.31989	-0.329939	-1.16509	-1.17337	1.06317	1.20683	0.737473	1.75247
VIT_12s0035g01780	short-chain dehydrogenase/reductase (SDR)	Unclear	0.578003	0.0171812	-0.0378453	0.112291	-0.625139	-1.6992	-0.59446	-1.49893	0.96491	1.75475	0.171949	0.856492
VIT_02s0012g01270	cyclase/dehydrase	Unclear	0.50578	0.626529	-0.452059	-0.101565	-0.850174	-1.23101	-1.41753	-1.13518	1.34329	1.36222	0.55272	0.796984
VIT_07s0095g00730	sterile alpha motif (SAM) domain-containing protein	Unclear	0.137266	0.0724433	0.26567	0.451018	-1.35491	-1.41216	-1.3915	-0.710553	1.02841	1.57086	0.711155	0.632294
VIT_16s0098g01390	yippee	Unclear	0.402529	0.245811	-0.660527	0.545364	-1.21096	-1.41572	-0.0206453	-1.59463	0.646707	1.58961	0.755172	0.717285
VIT_07s0130g00470	ankyrin repeat	unclear	0.288688	0.337035	-0.138361	0.765309	-1.19249	-1.2531	-1.46772	-1.0834	0.629956	1.44177	0.79062	0.881686
VIT_19s0014g01890	reticulon-4-interacting protein 1	Unclear	0.330603	0.250426	0.542261	0.205768	-0.867242	-1.7896	-0.888063	-1.48447	0.710012	1.16499	0.81968	1.00564
VIT_13s0019g03910	unknown	unknown	-1.17104	-1.28998	-1.25606	-0.879607	-0.569746	-0.135946	0.464641	0.729507	0.584542	1.01075	1.2822	1.23074
VIT_18s0001g04730	Kelch repeat-containing F-box protein	Unknown	-1.11996	-1.50133	-1.27593	-0.337731	-0.730825	0.309388	0.00546361	0.240405	0.932433	0.870749	1.17085	1.43648
VIT_04s0023g03630	WD repeat domain 60	Unknown	-0.852697	-0.668148	-1.09746	-0.786616	-0.320492	0.207493	-0.759776	-0.604741	1.1523	0.577843	1.95322	1.19907
VIT_01s0026g02510	pentatricopeptide (PPR) repeat-containing	Unknown	-0.424706	-0.867221	-0.849804	-1.44497	-0.192495	-0.0758769	-0.319873	-0.320397	1.31265	-0.0550862	1.76374	1.47405
VIT_06s0004g04620	unknown	Unknown	-0.176526	-1.30882	-1.21095	-1.55738	0.404205	0.485037	0.0980043	-0.74121	1.40385	1.17573	0.843501	0.584558
VIT_12s0059g01850	peroxisomal membrane protein	Unknown	-1.0152	-1.20273	-0.747418	-0.907616	0.388472	-0.451808	-0.57632	-0.406388	1.37568	1.55145	0.947064	1.04482
VIT_18s0001g08010	octicosapeptide/Phox/Bem1p (PB1) domain-containing protein	Unknown	-0.212586	-1.11805	-1.59487	-1.1046	-0.11227	0.186771	-0.37619	0.0929473	0.874832	1.41555	0.240742	1.70772
VIT_01s0011g03580	Unknown protein	Unknown	-0.499154	-0.112327	-0.382483	0.518622	-1.21435	-0.838321	-1.38776	-0.677368	0.779451	0.987018	1.11	1.71667
VIT_05s0020g02830	Unknown protein	Unknown	-0.274651	-0.766963	-0.608153	-0.569264	-0.805106	-0.793897	-0.800369	-0.677479	0.936014	1.27592	1.49236	1.5916
VIT_00s1003g00010	senescence-associated protein	Unknown	-0.102492	-0.646244	-0.414417	-0.404756	-1.07149	-0.716545	-0.958968	-0.669135	0.823409	0.702652	1.56039	1.89759
VIT_07s0104g01350	integral membrane family protein UPF0497	Unknown	-0.445126	-0.164106	-0.457089	-0.430623	-0.800303	-0.589221	-1.28392	-0.928667	0.9862	1.22958	1.09457	1.78871
VIT_00s0587g00030	CBS domain-containing protein	Unknown	-0.645171	-0.39063	-0.171013	0.0955734	-0.550501	-1.06544	-0.890987	-1.1585	0.841298	1.3173	0.62041	1.99766
VIT_15s0048g02750	unknown	unknown	-0.411821	-0.998419	-1.06464	-1.32282	-0.245161	-0.879167	-0.0393738	0.446164	0.611155	1.64034	1.51275	0.750986
VIT_04s0044g00870	U-box domain containing protein	Unknown	-0.478406	0.180967	-0.795327	-0.33791	-0.814188	-0.783514	-0.966599	-0.900493	0.895853	1.04245	2.07356	0.883608
VIT_05s0020g02500	Unknown protein	Unknown	-0.505519	-0.0942847	-0.261569	-0.320156	-0.832615	-0.695071	-1.33794	-0.900501	0.768751	0.892906	1.65168	1.63432
VIT_14s0030g00800	Unknown protein	Unknown	-0.60079	-0.0144662	0.0413595	0.083267	-0.619437	-0.952515	-1.16864	-1.26576	0.542095	0.559502	1.69031	1.70507
VIT_13s0156g00100	Unknown protein	Unknown	-0.306929	0.545349	0.459532	0.567566	-0.805578	-1.66287	-1.81043	-0.451723	0.721088	0.740267	1.22975	0.773976
VIT_00s0662g00020	Unknown protein	Unknown	-0.274981	0.622746	-0.0240037	0.239814	-1.15912	-0.512875	-1.15	-1.62684	0.399544	0.623168	1.79022	1.07234
VIT_00s0194g00220	unknown	unknown	0.426408	-0.299915	-0.213431	0.15023	-1.05531	-1.63075	-0.814386	-1.00573	1.2856	0.65945	1.19813	1.2997
VIT_11s0016g00050	Unknown protein	Unknown	0.388501	0.110171	0.312258	0.569093	-1.40828	-0.707082	-0.193544	-2.27743	0.952473	0.496566	0.950836	0.806434
VIT_14s0030g01820	tetratricopeptide repeat domain 35	Unknown	-0.39595	0.043322	0.294064	0.0175433	-1.22745	-1.82503	-0.444366	-0.838463	1.16142	0.782593	1.43672	0.995595
VIT_06s0004g05650	Unknown protein	Unknown	-0.0280746	-0.191888	0.637746	-0.135315	-1.11155	-1.71071	-0.675052	-1.0318	0.878225	1.07797	1.53163	0.758815
VIT_14s0030g02290	pentatricopeptide (PPR) repeat	Unknown	-0.139468	-0.232182	0.884865	-0.171552	-1.57969	-1.41945	-0.371438	-1.02436	1.39845	0.898096	1.11436	0.64238
VIT_03s0038g00590	Unknown protein	Unknown	-0.197704	0.305097	0.279027	0.567952	-0.550659	-1.14031	-1.64022	-1.49951	0.618829	1.05816	1.05568	1.14365
VIT_17s0000g06630	Unknown protein	Unknown	-0.191583	0.128628	0.0325865	0.47416	-0.413335	-0.688044	-1.86002	-1.52803	0.906447	0.74101	1.33267	1.06551
VIT_06s0004g03270	Unknown protein	Unknown	0.26904	-0.123444	0.198308	0.0941326	-0.388983	-1.0021	-1.1651	-1.94558	1.49188	0.889382	1.09992	0.582551
VIT_05s0020g00390	Unknown protein	Unknown	0.488902	-0.201022	0.0619271	-0.082019	-0.453616	-0.868102	-2.23243	-0.778713	0.942891	1.02153	1.1541	0.946555
VIT_09s0002g04610	Unknown protein	Unknown	0.504859	-0.186601	0.282573	0.611132	-0.537869	-0.889167	-2.19444	-1.08667	1.07647	0.624066	0.99826	0.797387
VIT_16s0039g02480	unknown	Unknown	0.357674	0.0115101	-0.0760347	-0.0672933	-0.573932	-1.53222	-1.00078	-1.49711	1.28177	1.28968	0.862753	0.943982
VIT_00s0265g00130	Unknown protein	Unknown	-0.04847	0.0453024	-0.0282205	0.0555818	-0.297347	-1.42835	-1.67109	-1.01135	1.48925	1.09944	0.828201	0.967053
VIT_18s0001g02790	Unknown protein	Unknown	-0.252486	-0.262786	0.229036	0.106299	-0.518362	-0.939192	-1.89864	-0.950905	1.10125	1.39485	0.954628	1.0363
VIT_12s0035g02080	Unknown protein	Unknown	0.17922	0.336918	0.0372786	0.0681133	-0.76581	-0.486295	-2.14547	-1.1535	0.994609	1.33039	0.952821	0.651722
VIT_11s0016g02980	unknown protein	Unknown	-0.497253	-0.238128	0.0813454	-0.487317	-0.755023	-1.37602	-0.849229	-0.910384	0.998375	1.37122	1.42409	1.23832
VIT_06s0004g04910	Unknown protein	Unknown	-0.438283	-0.75938	-0.329965	-0.407436	-0.885294	-0.854491	-0.640093	-0.977754	1.27664	1.39366	1.49309	1.12931
VIT_07s0031g00180	RNA recognition motif (RRM)-containing protein	Unknown	0.0400954	-0.612123	-0.427617	-0.0659302	-0.716441	-0.588492	-1.48822	-1.04374	1.27797	1.62053	1.0541	0.949874
VIT_00s0203g00180	Unknown protein	Unknown	-0.025062	0.17957	0.154349	-0.0706504	-0.189844	-0.50589	-2.33978	-1.10499	0.689307	0.927593	1.09982	1.18558
VIT_14s0108g01050	pentatricopeptide (PPR) repeat-containing protein	Unknown	0.289028	-0.0418152	0.0749804	-0.17963	-1.3422	-0.945677	-0.669956	-1.59711	0.636046	1.23183	1.37761	1.1669
VIT_17s0000g09150	ATP binding	Unknown	-0.255122	-0.326159	-0.317075	0.501861	-1.44309	-1.41323	-0.833333	-0.432154	1.09181	1.0427	1.63614	0.747646
VIT_07s0129g00640	Unknown protein	Unknown	-0.309783	0.22025	-0.017626	-0.107471	-1.31205	-0.961907	-0.854131	-1.16056	1.1238	0.866171	1.94548	0.567827
VIT_06s0004g03230	pentatricopeptide (PPR) repeat-containing protein	Unknown	-0.211842	-0.381477	-0.171722	0.380463	-0.805937	-1.05637	-0.655217	-1.64058	0.934156	1.65472	1.31576	0.638048
VIT_13s0019g04860	Unknown protein	Unknown	-0.0840233	0.0527248	-0.394562	0.105572	-1.03166	-1.14542	-1.23085	-1.02943	1.04879	1.37642	1.447	0.885443
VIT_09s0002g00180	Unknown protein	Unknown	-0.19487	0.158399	-0.0976622	0.351986	-0.650951	-1.028	-1.43246	-1.52012	1.16105	1.20212	1.20533	0.845179
VIT_02s0012g02670	Unknown protein	Unknown	-0.132982	0.303242	-0.182364	0.50649	-0.835332	-1.43226	-1.4603	-1.02835	0.994058	1.16861	1.27799	0.821211
VIT_07s0031g00660	Unknown protein	Unknown	0.170822	0.595793	0.0305459	0.548297	-1.03952	-1.27591	-1.57419	-1.17524	0.68706	1.24836	0.642319	1.14167
VIT_14s0060g01880	Unknown protein	Unknown	-0.658513	0.491011	0.015693	0.507424	-0.964399	-0.846257	-1.85136	-0.790688	0.691364	1.24782	1.02759	1.13031
VIT_08s0040g02880	Unknown protein	Unknown	-0.321291	0.587203	0.130695	0.298055	-0.991816	-0.823468	-1.53331	-1.38209	0.491216	1.42986	1.03811	1.07684
VIT_18s0117g00150	RNA recognition motif (RRM)-containing	Unknown	-0.0155972	0.231717	0.248856	-0.455604	-0.132809	-0.702173	-1.74241	-1.62694	1.00647	0.831942	1.154	1.20254
VIT_11s0016g05730	CUE domain containing protein	Unknown	-0.159621	-0.189911	0.129239	-0.120739	-0.779588	-1.09331	-1.84973	-0.524819	0.915911	1.42779	1.05111	1.19367
VIT_19s0090g00960	unknown	Unknown	0.0567792	0.373453	0.384423	0.147893	-0.578626	-0.598371	-2.6616	-0.417404	0.783655	0.729543	0.942255	0.838003
VIT_16s0039g01020	Unknown protein	Unknown	0.24266	0.318165	0.417495	0.181367	-0.131165	-0.60026	-1.36222	-2.33966	0.554462	1.04633	0.587295	1.08553
VIT_06s0080g00230	Unknown protein	Unknown	-0.120834	0.236668	0.00194757	-0.00510462	-0.332348	-0.68076	-0.780167	-2.32753	0.781894	1.37109	0.685336	1.16981
VIT_02s0087g00240	Unknown protein	Unknown	-0.328374	0.554148	-0.17493	0.40294	-0.56769	-1.08467	-0.952924	-1.88047	0.655603	1.48451	0.832028	1.05984
VIT_05s0020g02240	Unknown protein	Unknown	-0.317839	-0.102888	0.31579	0.153258	-0.126662	-1.14487	-1.41147	-1.63188	0.746679	1.10358	0.997847	1.41845
VIT_12s0035g01340	Unknown protein	Unknown	-0.00315373	-0.547445	-0.557228	-0.294121	-0.746584	-0.571491	-1.53177	-0.671107	0.862837	1.78467	0.909282	1.36611
VIT_00s2668g00010	F-box family protein	Unknown	-0.240748	-0.392432	-0.212333	0.379646	-0.595929	-1.5361	-0.725962	-1.03252	1.68396	1.01502	0.103625	1.55378
VIT_15s0021g00250	Unknown protein	Unknown	-0.154718	-0.111733	-0.25286	0.706322	-1.44142	-1.08953	-0.570321	-1.2677	1.22723	1.69947	0.523891	0.731367
VIT_17s0000g01530	Unknown protein	Unknown	0.153539	-0.0468775	-0.313366	0.401449	-0.841825	-1.80536	-0.406112	-1.14479	1.37504	1.70294	0.300592	0.624767
VIT_02s0025g02470	Unknown protein	Unknown	0.621172	0.000994	-0.0113425	-0.195309	-1.12522	-1.13687	-1.34025	-1.0128	1.5756	1.20452	0.353107	1.06639
VIT_09s0002g02410	RNA-binding protein	Unknown	0.514946	0.173682	0.219454	0.322232	-1.23072	-1.60419	-0.861984	-1.3221	1.2684	1.01573	0.435099	1.06945
VIT_11s0103g00580	Unknown protein	Unknown	0.286023	0.448022	0.143589	0.645584	-1.11874	-1.47189	-1.5772	-0.934623	1.03648	1.26199	0.723609	0.557159
VIT_15s0021g02050	pRIB5 protein	Unknown	0.216275	0.284614	0.435879	0.433838	-0.994847	-1.40279	-1.36733	-1.37652	1.09545	1.20815	0.599554	0.867739
VIT_14s0060g00430	plant IF (intermediate filament)	Unknown	0.377725	-0.766046	0.387665	-0.203935	-0.435076	-1.53537	-0.866754	-1.30081	1.04874	1.59559	0.829292	0.868976
VIT_00s1623g00010	coiled-coil domain-containing protein 94	Unknown	0.17253	-0.00204718	0.315379	-0.543954	-0.414473	-0.835415	-0.855194	-2.09647	1.2066	1.11699	0.989664	0.946392
VIT_18s0001g09430	tetratricopeptide repeat (TPR)-containing	Unknown	0.0602184	-0.457602	-0.0314986	-0.0794936	-0.276268	-0.815707	-1.68405	-1.32376	1.15825	1.3922	0.866482	1.19123
VIT_00s0360g00010	Unknown protein	Unknown	0.378022	-0.0876233	-0.0564933	-0.295395	-0.35228	-0.705188	-1.43333	-1.78335	1.20869	1.34929	0.745228	1.03244
VIT_11s0016g04520	transmembrane protein 19	Unknown	0.221739	0.134328	-0.24962	0.0981914	-1.3584	-1.09229	-0.344635	-1.5484	0.980677	1.77987	1.02567	0.352869
VIT_01s0026g02660	negatively light-regulated protein	Unknown	0.147287	0.324579	0.447949	-0.053837	-1.63319	-1.87841	-0.527239	-0.460688	0.615393	1.60887	0.812437	0.59685
VIT_13s0101g00090	Unknown protein	Unknown	-0.132219	0.141391	-0.392232	-0.104929	-0.841922	-1.55319	-0.96279	-0.724255	0.724441	1.9966	0.96999	0.879114
VIT_00s0337g00070	Unknown protein	Unknown	-0.112089	0.0985931	-0.333892	0.152301	-1.57786	-1.14116	-0.231299	-1.03796	0.536029	2.10965	0.764321	0.773374
VIT_16s0098g01570	acyl-CoA binding protein 2 (ACBP2)	Unknown	0.0251407	-0.0123111	0.356061	0.0964788	-0.341754	-1.16293	-2.08755	-0.81392	0.740671	1.51435	0.607494	1.07828
VIT_14s0219g00110	Unknown protein	Unknown	-0.131468	0.617376	-0.0646662	-0.0833065	-0.547289	-0.506587	-2.02487	-1.24999	0.651855	1.50378	0.945329	0.88983
VIT_06s0004g03910	Unknown protein	Unknown	-0.143559	0.544101	0.331021	0.223326	-0.453221	-1.03143	-2.20051	-0.966788	0.789758	1.1136	0.947954	0.845743
VIT_04s0008g04730	Unknown protein	Unknown	0.0549591	0.29562	0.244367	0.480507	-1.58172	-1.22215	-0.641274	-1.47763	0.888489	1.42646	0.889899	0.642474
VIT_07s0104g00080	Unknown protein	Unknown	-0.0752233	0.430328	0.320618	0.424306	-1.03986	-1.18417	-0.923242	-1.80743	0.706379	1.32985	0.946435	0.871997
VIT_08s0032g00080	Unknown protein	Unknown	-0.239053	0.279266	0.0213198	0.190333	-1.38627	-1.16944	-0.48455	-1.43722	0.587614	1.77375	1.00022	0.864022
VIT_16s0039g00280	Unknown protein	Unknown	0.378988	-0.0824755	-0.0064808	0.531003	-0.925436	-1.23814	-1.17424	-1.56413	0.962299	1.38971	0.886053	0.842853
VIT_05s0102g00130	Unknown protein	Unknown	0.344486	0.200499	-0.173889	0.217184	-1.19231	-1.17768	-1.65261	-0.781751	0.945565	1.40454	0.98375	0.882224
VIT_12s0059g01140	Unknown protein	Unknown	0.162005	0.467371	0.127633	0.620099	-1.61316	-1.32259	-0.958892	-1.12288	0.806347	1.50592	0.557656	0.770489
VIT_17s0000g06840	Unknown protein	Unknown	0.449442	0.163384	0.17323	-0.0411143	-0.779881	-0.739651	-0.433355	-2.40795	0.790157	1.39496	0.762685	0.668096
VIT_15s0021g01940	KH domain-containing protein	Unknown	0.484138	0.357447	0.349543	-0.114815	-1.37998	-0.519682	0.288774	-2.42844	0.594346	0.909277	0.955973	0.503422
VIT_18s0001g03110	Unknown protein	Unknown	-0.130996	0.262666	0.461066	0.353453	-1.20061	-1.7591	-0.932318	-0.975756	0.811065	1.45277	0.633093	1.02467
VIT_10s0003g03780	Unknown protein	Unknown	0.13048	0.422775	0.363413	0.288947	-0.72575	-1.52426	-0.770745	-1.85955	0.638314	1.01146	1.33338	0.691536
VIT_14s0171g00420	Unknown protein	Unknown	-0.206669	0.511618	-0.272136	0.569732	-1.51908	-1.36928	-0.977149	-0.84669	0.924248	1.39256	1.0414	0.751445
VIT_04s0044g01980	Unknown protein	Unknown	-0.00152027	0.160358	-0.130495	0.0113817	-1.80908	-1.69343	-0.465614	-0.0927994	0.925133	1.63137	0.758135	0.706563
VIT_14s0030g00160	bisphosphoglycerate mutase	vv10010glycolysis.xml	0.339665	0.281159	-0.066746	0.655415	-0.865109	-1.636	-1.08501	-1.415	0.718435	1.28071	0.849718	0.942755
VIT_00s0984g00010	Phosphoglycerate mutase	vv10010glycolysis.xml	0.275658	0.740999	-0.331581	0.383743	-1.68029	-1.68686	-0.773841	-0.469352	0.48198	1.44512	0.752889	0.861531
VIT_17s0000g04540	Enolase	vv10010glycolysis.xml	-0.222287	0.00229118	-0.12092	-0.012635	-0.238565	-0.651712	-1.44347	-1.78507	1.10134	1.35343	1.23689	0.780709
VIT_08s0007g05430	pyruvate kinase	vv10010glycolysis.xml vv10230Purine_metabolism.xml vv10620Pyruvate_metabolism.xml vv10710Carbon_fixation.xml	-0.797114	-0.00343992	0.0718135	-0.0962915	-0.845998	-1.17134	-0.587357	-1.35934	0.744702	1.48574	1.41041	1.1482
VIT_03s0038g03120	isocitrate dehydrogenase subunit 1	vv10020CitrateCycle.xml	-0.0415978	0.555606	-0.434304	0.579976	-0.839586	-0.416024	-1.28389	-1.96821	0.860558	0.82925	1.13899	1.01923
VIT_18s0089g00160	1,4-beta-mannan endohydrolase	vv10051Fructose_and_mannose_metabolism.xml	-0.510353	0.387979	0.0452785	-0.0594832	-0.830253	-0.35158	-1.93561	-0.979263	0.409368	1.19217	1.39669	1.23505
VIT_05s0077g00430	galactinol synthase	vv10052Galactose_metabolism.xml	-0.669145	0.256378	-0.439378	-0.322112	-0.838261	-0.714404	-1.07926	-0.671047	0.47625	1.2811	2.30721	0.412662
VIT_15s0048g02720	fatty acid elongase	vv10061Fatty_acid_biosynthesis.xml	0.166521	0.390611	0.321419	-0.374389	-0.154965	-0.930766	-2.00845	-1.29709	0.886399	0.654094	1.13634	1.21028
VIT_11s0016g00600	Beta-ketoacyl ACP synthase, plastidic	vv10061Fatty_acid_biosynthesis.xml	0.23631	-0.254894	0.301368	0.00938315	-0.10456	-1.04916	-0.725438	-2.28418	0.740144	1.32164	0.931332	0.87805
VIT_09s0002g06120	biotin carboxyl carrier protein of acetyl-CoA carboxylase	vv10061Fatty_acid_biosynthesis.xml vv10620Pyruvate_metabolism.xml	-0.38861	0.251775	0.668929	0.108537	-0.323402	-1.32024	-1.49166	-1.499	1.09207	0.982045	0.89932	1.02023
VIT_00s0531g00050	acetyl-CoA acetyltransferase, cytosolic 1	vv10072Synthesis_and_degradation_of_ketone_bodies.xml vv10280Valine_leucine_and_isoleucine_degradation.xml vv10380Tryptophan_metabolism.xml vv10620Pyruvate_metabolism.xml	0.232575	0.146895	0.0451132	-0.528227	-1.2911	-1.39662	-0.485014	-1.07236	1.51932	1.38132	1.15748	0.290624
VIT_03s0180g00270	pseudouridine synthase	vv10240Pyrimidine_metabolism.xml	-0.0888932	-0.068966	0.31794	-0.351606	-0.402094	-1.10866	-0.759549	-1.93808	1.03106	0.830254	1.44836	1.09023
VIT_11s0103g00750	CMP/dCMP deaminase, zinc-binding	vv10240Pyrimidine_metabolism.xml	0.366831	0.425389	0.19864	-0.33685	0.13319	-1.4057	-1.11462	-1.93844	0.670352	1.20348	0.78884	1.0089
VIT_17s0000g01950	dihydropyrimidine dehydrogenase	vv10240Pyrimidine_metabolism.xml vv10410beta-Alanine_metabolism.xml vv10770Pantothenate_and_CoA_biosynthesis.xml	0.268228	0.157184	0.474695	0.177102	-0.630895	-1.79884	-1.29558	-1.16129	1.18275	0.664159	1.31289	0.649602
VIT_09s0002g05250	aminotransferase class I and II	vv10252Alanine_and_aspartate_metabolism.xml vv10272Cysteine_metabolism.xml vv10330Arginine_and_proline_metabolism.xml vv10350Tyrosine_metabolism.xml vv10360Phenylalanine_metabolism.xml vv10400Phenylalanine_tyrosine_and_tryptophan_biosynthesis.xml vv10710Carbon_fixation.xml vv10950Alkaloid_biosynthesis_I.xml	-0.356491	0.520624	0.342362	0.0923759	-0.670627	-1.40735	-1.37634	-1.29472	0.899532	0.789516	1.31462	1.14649
VIT_11s0016g01720	threonine synthase	vv10260Glycine_serine_and_threonine_metabolism.xml vv10750Vitamin_B6_metabolism.xml	-0.665	-1.28517	-1.23358	-1.16658	-0.260197	-0.651028	0.465065	0.362976	1.15763	1.39017	0.684717	1.201
VIT_13s0074g00190	mRNA cap guanine-N7 methyltransferase 1	vv10271Methionine_metabolism.xml	-0.624903	0.305626	0.344186	-0.072623	-0.404997	-1.68703	-0.84541	-1.32925	1.01023	0.754629	1.44873	1.10081
VIT_13s0074g00200	mRNA cap guanine-N7 methyltransferase 1	vv10271Methionine_metabolism.xml	-0.288083	-0.0214353	0.200905	0.072503	-0.317004	-1.36449	-1.57877	-1.03348	0.914601	1.75468	0.6662	0.994378
VIT_15s0046g02300	Beta-cyanoalanine synthase	vv10272Cysteine_metabolism.xml vv10450Selenoamino_acid_metabolism.xml vv10920Sulfur_metabolism.xml	-0.427335	0.555957	-0.0259114	-0.0251115	-0.96573	-1.097	-1.13283	-1.3163	1.01595	1.16924	1.58636	0.66271
VIT_18s0001g00210	lysine decarboxylase	vv10300Lysine_biosynthesis.xml	-0.396597	-0.198203	-0.378994	-0.579139	-0.46256	-1.40841	-0.955658	-0.65478	0.82565	1.5143	1.04712	1.64727
VIT_14s0068g01920	peroxidase	vv10360Phenylalanine_metabolism.xml vv10680Methane_metabolism.xml	-1.36483	-0.834508	-0.794931	-0.549994	0.439745	-0.786884	-0.368838	0.192581	0.540832	0.707945	2.34592	0.472963
VIT_18s0001g06840	Peroxidase GvPx2b class III	vv10360Phenylalanine_metabolism.xml vv10680Methane_metabolism.xml	0.13561	0.0126712	0.187314	0.0898227	-0.309796	-1.88361	-0.55402	-1.69406	0.923534	0.947044	0.890859	1.25463
VIT_09s0018g01490	Anthraniloyal-CoA: methanol anthraniloyal transferase	vv10400Phenylalanine_tyrosine_and_tryptophan_biosynthesis.xml	-0.510007	-0.173868	-0.025293	-0.337915	-1.08861	-1.44682	-0.766491	-0.533257	1.2771	1.03233	1.75449	0.818335
VIT_12s0059g00750	prephenate dehydratase	vv10400Phenylalanine_tyrosine_and_tryptophan_biosynthesis.xml	0.250504	0.429081	0.407983	0.234965	-0.0880366	-0.375951	-2.44176	-1.43301	0.969606	0.62618	0.823399	0.597041
VIT_01s0011g05960	trehalose-phosphatase	vv10500Starch_and_sucrose_metabolism.xml	-0.528553	-1.64948	-0.847672	-1.50265	-0.0258635	-0.376425	0.283626	0.332714	1.20326	1.12719	1.03431	0.949546
VIT_13s0019g01230	dolichyl-phosphate beta-glucosyltransferase	vv10510N-Glycan_biosynthesis.xml vv50109_Incompletely_Characterized_Transport_Systems.xml_9.B.32	-0.0615475	0.190778	0.205808	-0.031415	-0.0316803	-0.918253	-0.822103	-2.31733	0.372743	1.0824	1.16209	1.16851
VIT_14s0128g00060	alpha-L-fucosidase 2 precursor	vv10511N-Glycan_degradation.xml	-0.365423	-0.458471	0.0136721	0.242522	-0.920229	-1.04219	-1.4237	-0.76207	0.947064	1.06594	1.78196	0.920917
VIT_15s0046g01590	acidic chitinase III	vv10530Aminosugars_metabolism.xml	-0.324425	-0.0895601	-0.0205694	-0.0769629	-0.726552	-0.517895	-2.05316	-0.685288	1.14307	1.28471	1.42485	0.641787
VIT_18s0001g11910	1-acyl-sn-glycerol-3-phosphate acyltransferase 4	vv10561Glycerolipid_metabolism.xml vv10564Glycerophospholipid_metabolism.xml vv10565Ether_lipid_metabolism.xml	-0.263326	0.0363794	-0.392269	0.37725	-1.36203	-0.483024	-1.20878	-1.07331	0.192978	1.17741	1.57643	1.42229
VIT_18s0001g03290	1-phosphatidylinositol-4-phosphate 5-kinase	vv10562Inositol_phosphate_metabolism.xml vv34070Phosphatidylinositol_signaling_system.xml vv44810Regulation_of_actin_cytoskeleton.xml	0.0477849	-0.0903183	-0.268929	0.709005	-1.78259	-0.343596	-1.51937	-0.629857	0.754815	0.789106	1.66576	0.668186
VIT_14s0066g01070	peptide deformylase, chloroplast precursor	vv10630Glyoxylate_and_dicarboxylate_metabolism.xml	0.277371	-0.22839	-0.275877	-0.00169051	-1.05494	-0.253664	-0.32089	-2.19971	0.678824	1.20945	1.53136	0.638153
VIT_07s0005g02420	haloacid dehalogenase hydrolase	vv10630Glyoxylate_and_dicarboxylate_metabolism.xml	-0.439093	-0.568701	0.287092	-0.0171209	-0.861155	-1.72837	-0.643368	-0.744657	1.04593	1.02648	1.49972	1.14325
VIT_05s0077g00860	3-hydroxybutyryl-CoA dehydratase	vv10650Butanoate_metabolism.xml	0.324546	0.47206	0.302509	0.53957	-0.793904	-0.760465	-2.10941	-1.28591	1.03646	1.07753	0.711798	0.485207
VIT_07s0005g00210	thiamin pyrophosphokinase	vv10730Thiamine_metabolism.xml	-0.289017	-0.698682	-0.208049	-0.0913765	-1.22026	-0.606844	-1.14366	-0.806446	1.27112	1.5301	1.27865	0.984463
VIT_14s0006g01660	Pyridoxal kinase	vv10750Vitamin_B6_metabolism.xml	0.104966	0.863256	-0.507228	0.474809	-0.688522	-1.09024	-1.81	-1.09235	1.21238	0.728242	0.889095	0.915595
VIT_03s0063g01960	non-symbiotic hemoglobin class 1	vv10860Porphyrin_and_chlorophyll_metabolism.xml	-0.502851	0.484544	0.433722	-0.0822376	-0.701611	-1.29442	-1.31087	-1.28984	1.01992	1.44997	0.98717	0.806504
VIT_02s0025g00240	Beta-carotene hydroxylase	vv10906Carotenoid_biosynthesis.xml	-0.126285	0.0922237	0.464061	0.195325	-0.485281	-1.72525	-1.3038	-1.2273	0.827808	1.14253	1.14616	0.999792
VIT_00s0324g00070	cytokinin-O-glucosyltransferase 2	vv10908zeatin_biosynthesis.xml	-0.00101264	0.153028	0.24385	-0.116032	-0.0220645	-0.183565	-2.42193	-1.24331	1.06097	0.82414	1.16755	0.538384
VIT_08s0007g04520	caffeic acid 3-O-methyltransferase	vv10940Phenylpropanoid_biosynthesis.xml	0.0236038	-0.0558289	0.742134	-0.376722	-0.674058	-1.02002	-1.10965	-1.59108	1.18399	1.49502	0.215222	1.16738
VIT_18s0001g09570	Chalcone reductase	vv10941Flavonoid_biosynthesis.xml	-0.0360834	0.233013	0.161864	0.374749	-0.22522	-0.792012	-1.34796	-2.12578	0.598454	1.24387	0.846633	1.06848
VIT_10s0003g02450	flavonol synthase	vv10941Flavonoid_biosynthesis.xml	0.168203	0.359141	0.169084	0.510431	-0.999151	-1.93728	-1.19458	-0.645093	1.14598	1.48246	0.417692	0.523117
VIT_00s0218g00190	UDP-rhamnose:rhamnosyltransferase	vv10942Anthocyanin_biosynthesis.xml	-0.207345	-0.84957	0.45658	-0.243952	-0.995708	-1.50331	-0.402154	-0.917348	1.50276	0.984822	1.33117	0.844057
VIT_15s0048g01000	2'-hydroxy isoflavone/dihydroflavonol reductase	vv10943Isoflavonoid_biosynthesis.xml	0.206394	0.28026	-0.0116016	-0.0976979	-0.154672	-0.250946	-1.43854	-2.23827	1.19508	0.944166	1.06353	0.502295
VIT_15s0048g01010	2'-hydroxy isoflavone/dihydroflavonol reductase	vv10943Isoflavonoid_biosynthesis.xml	0.292635	-0.119596	0.0477243	0.142284	-0.351297	-0.783764	-0.642131	-2.36926	1.20513	1.11099	1.15259	0.31469
VIT_18s0164g00100	Laccase	vv11000single_reactions.xml vv50109_Incompletely_Characterized_Transport_Systems.xml_9.A.10.1	0.0513468	0.196547	0.51115	0.240881	-0.292482	-0.56458	-1.31892	-2.31206	0.683586	0.780521	1.12424	0.899768
VIT_01s0011g01600	exostosin	vv11030Glycan_structures-biosynthesis1.xml	0.187813	0.0572824	0.59026	-0.468353	-0.174346	-0.987468	-1.78069	-1.45547	0.995871	0.868072	1.03047	1.13656
VIT_13s0019g01260	enoyl reductase	vv11040Biosynthesis_of_unsaturated_fatty_acids.xml	-0.0635394	0.787907	-0.549026	-0.469867	-0.853416	-1.23945	-1.0411	-1.01126	0.719184	1.6802	0.846915	1.19344
VIT_19s0093g00470	transcription initiation factor TFIID subunit 11	vv23022Basal_transcription_factors.xml	-0.150004	0.340838	-0.190458	0.374494	-0.287986	-0.912101	-1.34774	-1.9088	0.826598	1.18953	0.834813	1.23081
VIT_14s0060g01530	DNA polymerase III subunit epsilon	vv23030DNA_replication.xml	0.130533	-0.0696355	0.192267	0.339327	-0.0283541	-0.966346	-1.73291	-1.73941	1.11352	1.05521	1.01807	0.687742
VIT_11s0052g00850	REPLICON PROTEIN A (ATRPA2/ROR1/RPA2)	vv23030DNA_replication.xml	-0.0790484	0.31977	0.418635	0.336233	-0.143	-0.711877	-1.30998	-2.28857	0.782403	1.13628	0.638111	0.901049
VIT_18s0001g02370	DNA replication factor C complex subunit 5	vv23030DNA_replication.xml vv23420Nucleotide_excision_repair.xml vv23430Mismatch_repair.xml	0.181791	0.679962	0.0920031	0.14465	-0.97817	-1.72802	-0.45552	-1.5831	0.797874	1.16796	0.389862	1.29071
VIT_14s0030g01670	proteasome 26S regulatory subunit (RPN6)	vv23050Proteasome.xml	0.0292725	0.560794	-0.849535	-0.0469152	-1.15895	-0.799869	-1.37057	-0.857955	0.952993	1.52682	0.787943	1.22597
VIT_04s0008g04690	proteasome 26S AAA-ATPase subunit (RPT6a)	vv23050Proteasome.xml	-0.0271058	0.474509	0.561827	0.218273	-1.30691	-1.92044	-0.773855	-0.934662	0.92026	0.899046	0.717778	1.17128
VIT_08s0007g01340	proteasome inhibitor subunit 1 (PI31)	vv23050Proteasome.xml	-0.0979567	0.544916	-0.0421185	-0.368873	-0.793461	-0.889096	-1.92382	-0.63882	0.88911	1.6692	0.617068	1.03386
VIT_18s0001g15010	F-box and leucine-rich repeat protein 1	vv24120Ubiquitin_mediated_proteolysis.xml	-1.95576	-0.532789	-0.843722	-0.890015	0.03109	0.574262	-0.403325	0.0272776	1.60349	1.28522	0.72577	0.378502
VIT_17s0000g06860	SNAP25ous protein SNAP30	vv24130SNARE_interactions_in_vesicular_transport.xml	-0.726847	0.0630163	-0.181146	-0.17388	-0.932483	-1.6433	-0.408	-0.727471	0.553115	1.42606	1.28711	1.46383
VIT_10s0092g00120	gamma-soluble NSF attachment protein (GSNAP)	vv24130SNARE_interactions_in_vesicular_transport.xml	-0.270441	0.64225	0.551834	0.389303	-0.852551	-1.78018	-0.968991	-1.3454	0.747548	1.02932	0.741226	1.11608
VIT_08s0040g02130	syntaxin of plants SYP7	vv24130SNARE_interactions_in_vesicular_transport.xml	-0.393143	0.11494	0.254191	0.590907	-1.15056	-1.35138	-1.60815	-0.549934	1.01941	1.31628	0.700172	1.05727
VIT_11s0206g00130	VAMP-like protein YKT61	vv24130SNARE_interactions_in_vesicular_transport.xml	0.0420723	0.564409	-0.308939	0.276487	-1.43695	-1.23987	-1.24552	-0.703011	0.556609	1.69264	0.725588	1.07648
VIT_02s0154g00390	autophagy 8f (APG8f)	vv24140Regulation_of_autophagy.xml vv50101Channels_and_pores.xml_1.A9	-0.181916	0.374972	0.0475311	0.245363	-1.75582	-1.53276	-0.539396	-0.628865	0.499869	1.53156	1.26032	0.679133
VIT_04s0008g02290	ABI3-interacting protein 2	vv30001ABA_signaling.xml	0.0472493	0.0984195	0.233506	0.765869	-1.5682	-2.05617	-0.71982	-0.076743	1.12669	1.09233	0.28884	0.768015
VIT_17s0000g06360	Alpha-expansin 3	vv30003Auxin_signaling.xml	-0.059645	0.428816	0.720478	0.120387	-0.0519908	-1.37059	-2.24627	-0.815561	0.820512	0.86089	0.75319	0.839783
VIT_06s0004g07970	alpha-expansin 10 precursor	vv30003Auxin_signaling.xml	0.0129522	-0.0348213	0.244953	0.446073	-1.01797	-1.26395	-1.23708	-1.35548	1.36551	1.15198	0.596865	1.09096
VIT_03s0038g01310	Auxin responsive SAUR protein	vv30003Auxin_signaling.xml	-0.618347	0.384492	0.332664	0.726994	-0.726488	-1.29569	-1.2228	-1.4291	0.60727	1.44878	0.816528	0.975707
VIT_11s0016g03560	ethylene-responsive protein	vv30008Ethylene_signaling.xml vv60011BHLH.xml	-0.243782	0.171483	0.159852	-0.560725	-1.0882	-0.42036	-1.65587	-0.976536	1.15464	1.4362	1.20143	0.821869
VIT_01s0011g00110	SEPALLATA1	vv30009Flower_development.xml vv60042MADS.xml	-0.160785	0.122013	-0.143141	0.520239	-0.711266	-1.79686	-0.846969	-1.07253	1.17263	1.70439	0.446383	0.765895
VIT_00s0299g00060	MYB DIVARICATA	vv30009Flower_development.xml vv60044MYB.xml	0.258097	-0.069383	0.103971	-0.22187	-1.04022	-1.09704	-1.23487	-1.2996	1.02899	1.19386	1.35842	1.01966
VIT_08s0007g00180	OBP3 (OBF-BINDING PROTEIN 3)	vv30011jasmonate_signaling.xml vv60015C2C2-DOF.xml	-0.211235	0.188914	0.452969	0.181618	-0.791769	-0.204709	-2.42658	-0.770286	0.603261	1.21969	0.620202	1.13792
VIT_01s0026g01080	serine/threonine protein phosphatase PP2A-1 catalytic subunit (PP2A1)	vv34020Calcium_signaling_pathway.xml	-0.049962	0.0276733	0.438573	-0.0158839	-0.823937	-1.83377	-0.570338	-1.30895	1.40395	0.69408	1.33011	0.708456
VIT_09s0002g03410	phytochrome-associated protein 1 (PAP1)	vv34710Circadian_rhythm.xml vv60008AUXIAA.xml	-0.603863	-1.10915	-1.0516	-0.735923	-0.672928	-0.374517	-0.341579	-0.177187	1.35102	1.40746	1.67676	0.631499
VIT_04s0008g02600	fasciclin arabinogalactan-protein (FLA14)	vv40006cell_wall.xml	-0.378335	-0.341511	0.00574346	-0.331562	-0.805736	-0.899678	-0.590004	-1.06086	0.790304	1.06923	0.109667	2.43274
VIT_13s0019g04900	pectate lyase	vv40006cell_wall.xml	-0.572019	0.336482	0.496713	0.366826	-0.892433	-1.01315	-1.93087	-0.586346	0.505121	0.674323	1.0307	1.58465
VIT_11s0016g02900	leucine-rich repeat family protein / extensin	vv40006cell_wall.xml	0.282311	-0.705651	-0.237708	-0.227353	-1.02979	-0.88093	-0.994719	-0.718009	0.844966	1.6906	0.137347	1.83893
VIT_16s0050g00570	Pectinacetylesterase	vv40006cell_wall.xml	0.632114	0.501609	-0.0512145	-0.0425811	-0.50987	-0.349384	-1.21243	-2.35519	0.627022	0.946249	0.984939	0.828734
VIT_07s0005g03090	cyclin-dependent protein kinase CDT1A	vv44110Cell_cycle.xml	-0.0234139	-0.229134	0.466492	-0.460828	-0.993738	-0.714778	-0.784948	-1.64596	1.3307	0.295572	1.49451	1.26552
VIT_12s0059g01650	division site determinant MinD, Plastid	vv44110Cell_cycle.xml	0.148917	0.0480411	0.10254	0.415147	-0.0625444	-0.576681	-2.21131	-1.47549	1.14328	0.792884	0.996205	0.679012
VIT_04s0008g00530	Serine/threonine-protein kinase Aurora-1	vv44110Cell_cycle.xml	0.153798	0.214764	-0.186124	0.334675	0.0637295	-0.605501	-1.53802	-2.12101	0.925892	1.17209	0.966668	0.619038
VIT_03s0091g00830	cyclin-related	vv44110Cell_cycle.xml	0.62515	0.18602	0.363068	0.226421	-0.81055	-1.88792	-0.794939	-1.46311	0.943765	1.12757	0.483749	1.00077
VIT_00s0360g00050	cyclin-related	vv44110Cell_cycle.xml	-0.729568	0.563178	0.575111	0.631209	-0.825355	-2.03466	-0.14299	-1.33221	0.809034	0.757605	1.06743	0.66121
VIT_00s0184g00040	mini-chromosome maintenance protein MCM6	vv44110Cell_cycle.xml vv23030DNA_replication.xml	-0.441827	-0.298171	-0.0646693	0.00336694	-0.459882	-0.748202	-1.00271	-1.29758	0.251568	0.561247	1.13242	2.36444
VIT_04s0023g01940	anaphase-promoting complex, subunit 10 / APC10	vv44110Cell_cycle.xml vv24120Ubiquitin_mediated_proteolysis.xml	0.193248	0.406978	0.0622968	0.623894	-1.21487	-1.55008	-1.04664	-1.25818	0.628541	1.2926	0.777813	1.0844
VIT_08s0007g05340	kinesin motor protein	vv44810Regulation_of_actin_cytoskeleton.xml	-0.105597	0.0653311	-0.0931371	-0.489163	-0.426428	-1.5171	-0.998225	-0.780938	0.205197	0.70371	1.39777	2.03858
VIT_05s0020g04720	magnesium transporter CorA-like family protein	vv50101Channels_and_pores.xml_1.A.35	0.154454	-0.117535	0.0261928	0.691566	-0.841852	-1.02032	-0.686277	-2.02777	1.13306	0.905456	1.3698	0.413218
VIT_03s0038g01390	aquaporin TIP3;1	vv50101Channels_and_pores.xml_1.A.8	-1.07548	-0.720316	-0.725351	-1.27353	-0.627331	-0.122635	-0.664611	0.76054	0.587415	1.81282	0.928804	1.11968
VIT_10s0003g03110	cytochrome B561	vv50105Transport_Electron_Carriers.xml_5.B.2	-0.353224	0.368683	-0.0111308	0.0730797	-0.934957	-1.68203	-1.25036	-0.598964	0.780599	1.32657	1.40169	0.880045
VIT_16s0022g01690	band 7 family	vv50108Accessory_Factors_Involved_in_Transport.xm_8.A.21	0.0175464	0.320516	-0.203929	-0.299546	-1.35338	-0.943158	-0.797336	-1.38349	0.972588	1.41941	1.10296	1.14781
VIT_01s0010g02480	ankyrin repeat	vv50108Accessory_Factors_Involved_in_Transport.xm_8.A.8	-0.379699	-1.11636	-1.42516	-1.38521	-0.0480696	0.068598	0.457627	-0.627491	1.27288	0.900131	1.05916	1.22361
VIT_16s0039g02490	phospholipid scramblase 1	vv50109_Incompletely_Characterized_Transport_Systems.xml_9.A.36	0.393529	0.422576	0.366098	-0.116203	-0.815198	-1.96779	-0.453152	-1.35514	0.674719	0.790809	1.63758	0.422171
VIT_00s0934g00010	RARE-COLD-INDUCIBLE 2B	vv50109_Incompletely_Characterized_Transport_Systems.xml_9.B.12	-0.0861882	0.223347	0.211535	0.200709	-0.408448	-0.53404	-1.93203	-1.59114	0.519197	1.02908	1.25073	1.11726
VIT_19s0014g03740	MEMBRANE-ASSOCIATED MANNITOL-INDUCED	vv50109_Incompletely_Characterized_Transport_Systems.xml_9.B.17	0.0929436	-0.255912	0.195298	-0.59303	-0.535179	-1.47675	-1.21092	-0.897288	1.14032	1.58811	0.79048	1.16193
VIT_08s0007g03460	YIP1	vv50110Protein_coat.xml	-0.455193	0.608078	-0.746498	0.652059	-1.17096	-1.15118	-1.3482	-0.576946	1.09262	0.696617	1.06638	1.33322
VIT_12s0055g00780	VPS20.2 SNF7	vv50111tethering_factors.xml	-0.07737	0.790512	0.406679	0.388307	-0.933916	-1.40579	-1.54895	-1.22809	0.838828	0.961185	0.773954	1.03466
VIT_13s0019g00520	RAB GTPase ARA3	vv50111tethering_factors.xml	0.448241	0.721848	0.279488	-0.248027	-0.775211	-1.57543	-0.452971	-1.87746	0.744412	1.32594	0.603937	0.805237
VIT_13s0019g00020	cation efflux MTP11	vv50121Porters_cat_1_to_6.xml	0.126381	-0.468419	0.0118721	-0.777205	-0.57623	-1.03593	-1.15745	-1.04654	1.59752	0.929166	1.32586	1.07096
VIT_18s0001g00320	LYS/HIS TRANSPORTER 7 LHT7	vv50123Porters_cat_18_to_29.xml	-0.754657	-0.621336	-0.940407	-1.25012	-0.738038	-0.552322	-0.54436	0.766244	0.894983	0.829379	1.1914	1.71924
VIT_01s0011g04210	Amino acid permease	vv50123Porters_cat_18_to_29.xml	-0.274422	0.292688	-0.0361	0.162044	-0.183446	-0.408914	-1.87487	-1.68136	0.864978	0.894308	1.439	0.806094
VIT_14s0128g00390	mitochondrial FAD carrier	vv50123Porters_cat_18_to_29.xml	-0.33986	0.157554	0.0689561	-0.462574	-1.12087	-0.914455	-0.539176	-1.4392	1.14655	1.9192	0.645005	0.87887
VIT_14s0083g01170	mitochondrial substrate carrier family protein	vv50123Porters_cat_18_to_29.xml	-0.548403	-0.370818	0.0975507	0.0550928	-0.449287	-0.856466	-1.20424	-1.38668	0.752345	1.13079	1.90556	0.874564
VIT_02s0012g02300	DNAJ heat shock N-terminal domain-containing protein	vv50132Primary_Active_Transporter_cat_A5_to_A8.xml	-0.944397	-1.07497	-1.36116	-0.678284	0.0724072	0.398452	-0.678371	-0.408787	1.17113	0.95067	1.67251	0.880809
VIT_18s0001g15020	DnaJ homolog, subfamily A, member 4	vv50132Primary_Active_Transporter_cat_A5_to_A8.xml	-0.2527	-0.464574	0.332576	-0.0861703	-1.25568	-1.25113	-0.959349	-0.860679	1.23312	1.21402	1.32037	1.0302
VIT_18s0001g08540	molecular chaperone DnaJ	vv50132Primary_Active_Transporter_cat_A5_to_A8.xml	-0.309082	0.176916	-0.20811	0.0807532	-0.823471	-2.04805	-0.337392	-0.869397	0.694904	1.1915	1.52046	0.930968
VIT_08s0040g00120	DnaJ homolog, subfamily B, member 13	vv50132Primary_Active_Transporter_cat_A5_to_A8.xml	-0.151383	0.17543	-0.765909	-0.100552	-0.997913	-1.12762	-1.20363	-0.483133	0.456319	1.76967	1.44973	0.978986
VIT_08s0007g07960	DnaJ homolog, subfamily C, member 9	vv50132Primary_Active_Transporter_cat_A5_to_A8.xml	-0.351963	0.47204	-0.0140771	0.273743	-0.21131	-1.32556	-0.766224	-2.03422	0.683609	1.1037	1.01185	1.15842
VIT_03s0017g00300	DnaJ homolog, subfamily B, member 12	vv50132Primary_Active_Transporter_cat_A5_to_A8.xml	0.25462	0.263406	-0.289428	0.553072	0.148398	-1.27994	-1.43189	-1.78793	0.584705	0.817738	0.759724	1.40752
VIT_06s0004g02280	translocation protein SEC62	vv50132Primary_Active_Transporter_cat_A5_to_A8.xml	-0.391118	0.39034	0.227259	0.433353	-0.786809	-1.49351	-1.62015	-0.719049	1.53635	0.863096	0.514415	1.04582
VIT_09s0018g00620	co-chaperone-curved DNA binding protein A	vv50132Primary_Active_Transporter_cat_A5_to_A8.xml	-0.212757	0.205254	0.126116	0.118188	-1.12094	-1.73686	-1.04451	-0.769718	1.05283	1.17562	1.12122	1.08555
VIT_03s0038g02110	co-chaperone-curved DNA binding protein A	vv50132Primary_Active_Transporter_cat_A5_to_A8.xml	0.364185	0.303539	0.0407739	-0.296671	-0.304851	-1.1672	-2.40012	-0.106948	0.55049	1.29019	0.861681	0.864937
VIT_13s0067g03600	RSZ33 (Arginine/serine-rich Zinc knuckle-containing protein 33)	vv50133Primary_Active_Transporter_cat_A9_to_A18.xml	0.136425	-0.0924581	0.0196517	0.155863	-1.09558	-1.90762	0.00791196	-1.35381	0.96922	1.06326	1.10811	0.989017
VIT_04s0044g01320	ABCNAP13	vv52010ABC_transporters.xml	0.286217	-0.18323	-0.0343462	0.570827	-0.254435	-1.22514	-0.841906	-2.05215	1.28294	1.33966	0.63722	0.474342
VIT_19s0015g01770	high mobility group (HMG1/2)	vv60005ARID.xml	0.108602	-0.0789253	0.531228	-0.133651	-0.164684	-0.960596	-1.11863	-1.97418	1.42612	1.44384	0.31754	0.603323
VIT_13s0019g03760	lateral organ boundaries protein 11	vv60007AS2.xml	-0.578591	0.181655	0.0471063	0.266366	-0.662092	-1.57892	-1.14145	-1.05508	1.01282	1.32565	1.2441	0.93843
VIT_01s0011g03540	lateral organ boundaries protein 41	vv60007AS2.xml	-0.341024	0.0859011	-0.291571	0.08733	-0.447532	-0.602071	-1.64062	-1.43282	1.05728	1.41069	1.31512	0.79931
VIT_03s0091g00670	lateral organ boundaries protein 38	vv60007AS2.xml	-0.338797	0.123107	0.186144	0.520542	-1.49405	-1.54472	-0.826118	-0.85015	1.01215	1.27924	1.0451	0.887546
VIT_06s0009g00440	LHW (LONESOME HIGHWAY)	vv60011BHLH.xml	-0.472632	-1.45833	-0.631009	-1.39095	-0.194965	-0.312997	-0.0525842	-0.251263	1.24101	1.03754	1.69474	0.791447
VIT_03s0038g01790	basic helix-loop-helix (bHLH) family	vv60011BHLH.xml	0.252593	-0.782284	0.164329	-0.0369275	-0.19738	-1.16746	-1.51256	-1.19779	1.20928	0.798742	1.12998	1.33948
VIT_05s0077g01140	bZIP transcription factor BZIP53	vv60012BZIP2.xml	-0.586933	-0.307097	-0.174623	0.00486345	-0.356597	-0.770453	-1.55731	-1.1379	1.15272	1.04971	1.51258	1.17104
VIT_07s0005g01450	BZIP DNA-binding protein BZIP53	vv60012BZIP2.xml	-0.336989	0.11468	-0.102588	0.451352	-1.02359	-1.2639	-1.17457	-1.14429	0.658549	1.24458	1.39406	1.18271
VIT_04s0023g02430	BASIC LEUCINE-ZIPPER 11 GBF6	vv60012BZIP2.xml	-0.457265	-0.285583	-0.140842	0.183984	-0.855375	-1.15065	-0.918051	-1.13333	1.08344	1.33051	1.79745	0.545705
VIT_18s0001g08710	bZIP transcription factor BZIP4	vv60012BZIP2.xml	0.32514	0.354861	0.368198	0.325264	0.0797933	-1.20896	-2.16502	-1.29098	0.602231	0.889885	0.670049	1.04954
VIT_18s0001g15730	Dof zinc finger protein DOF3.5	vv60015C2C2-DOF.xml	0.297167	0.114126	0.181538	0.17789	0.0845804	0.037596	-2.69501	-1.13839	0.857953	0.80392	0.821907	0.456723
VIT_03s0038g00480	GATA transcription factor 25	vv60016C2C2-GATA.xml	0.341799	-0.0915175	0.348687	0.00781186	-0.516576	-1.26587	-0.766382	-1.94812	0.971019	1.58927	0.392485	0.937391
VIT_03s0038g00580	GATA transcription factor 25	vv60016C2C2-GATA.xml	0.206068	0.355541	0.00274413	0.248338	-1.3088	-1.38638	-1.11911	-1.20078	0.994354	1.16085	0.958911	1.08827
VIT_03s0091g00260	ZINC FINGER PROTEIN 4	vv60017C2H2.xml	0.0167377	0.296833	0.00512036	-0.0527695	-0.660931	-0.61966	-2.30037	-0.762014	0.862716	1.20068	1.04066	0.973006
VIT_18s0001g15290	zinc finger (C2H2 type) family	vv60017C2H2.xml	-0.544929	0.621954	0.0811556	0.0141539	-0.95721	-1.20004	-0.951774	-1.43774	0.747822	1.28329	1.29093	1.0524
VIT_12s0035g00660	zinc finger (C2H2 type) family	vv60017C2H2.xml	0.292843	0.615779	-0.586251	-0.213518	-1.04624	-0.739486	-0.91622	-1.68215	0.663399	1.37308	1.0759	1.16286
VIT_04s0008g02540	zinc finger (C2H2 type) family	vv60017C2H2.xml	-0.268423	0.673947	-0.102477	-0.262546	-1.11292	-0.581561	-1.28025	-1.47061	0.833174	1.36549	0.994904	1.21128
VIT_06s0004g01290	KH domain and CCCH containing protein	vv60018C3H.xml	0.60619	-0.130507	-0.181445	0.707235	-1.48594	-1.14956	-1.5779	-0.579501	1.12298	1.01655	0.640953	1.01095
VIT_06s0080g00460	Nuclear transcription factor Y subunit B related	vv60021CCAAT.xml_HAP3	-0.543867	-0.0816431	0.272295	0.225998	-0.303482	-1.5511	-1.50356	-0.872419	0.931018	1.41816	0.723842	1.28475
VIT_14s0083g00200	DDT domain-containing protein	vv60025DDT.xml	-0.106438	-0.283438	0.259475	0.229162	-0.994835	-1.42385	-0.885906	-1.32916	0.942986	1.13417	1.33834	1.11949
VIT_01s0011g04870	homeobox-leucine zipper protein 17 (HB-17)	vv60034HB.xml	-0.546947	-0.885493	-2.09636	-0.611494	-0.180669	0.126386	-0.0171296	0.0784199	0.509244	1.75525	0.876984	0.991812
VIT_14s0066g01440	Homeodomain leucine zipper protein HB-1	vv60034HB.xml	0.285903	0.266307	0.043109	-0.181008	-0.814945	-1.15633	-1.66341	-1.07611	0.803582	1.45621	0.866339	1.17035
VIT_04s0044g00110	HIGH MOBILITY GROUP B 2	vv60035HMG.xml	0.155025	-0.134587	-0.0968279	0.0319174	-2.03465	-1.48907	-0.211688	-0.321345	0.991762	0.859396	1.43219	0.817877
VIT_18s0122g01190	HIGH MOBILITY GROUP B 3	vv60035HMG.xml	-0.331662	0.194535	0.658961	0.38771	-1.44593	-2.21362	-0.29381	-0.416146	0.753694	0.974886	0.862121	0.869252
VIT_12s0142g00360	SHATTERPROOF 2	vv60042MADS.xml	0.0074403	0.0124736	0.706972	0.151618	-0.0632576	-1.34367	-1.82964	-1.25332	0.822639	0.951716	0.428965	1.40806
VIT_17s0000g06190	myb domain protein 94	vv60044MYB.xml	0.20487	0.538166	0.430802	-0.0544718	-0.860393	-1.3215	-1.97412	-0.628772	0.474288	1.10485	1.24157	0.84472
VIT_13s0019g03200	myb domain protein 109	vv60044MYB.xml	-0.0241885	0.0461129	0.32239	-0.445002	-0.452486	-1.32796	-1.07767	-1.3398	1.29181	1.69935	0.229831	1.07763
VIT_17s0000g07510	myb family	vv60045MYBrelated.xml	0.0877013	0.118581	0.12951	0.412711	-1.47439	-1.6049	-0.421367	-1.31449	1.04415	0.989502	1.02834	1.00465
VIT_00s0375g00040	NAC domain-containing protein 25	vv60046NAC.xml	-0.393979	-0.549523	-0.496498	-0.285649	-0.678541	-1.17713	-0.690954	-0.955373	1.15096	1.29158	1.62406	1.16105
VIT_19s0014g03290	NAC domain containing protein 19	vv60046NAC.xml	0.337581	0.2237	0.375336	0.0729849	0.186944	-0.491367	-2.76757	-0.810269	0.597127	0.817907	0.659628	0.797995
VIT_14s0083g00440	PHD finger transcription factor	vv60048PHD.xml	-0.0440699	0.523948	0.166944	0.194978	-0.517521	-0.480067	-1.23927	-2.2558	0.534244	0.995899	1.12738	0.993335
VIT_14s0171g00450	DNA-binding protein GT-1-related	vv60062Trihelix.xml	-0.307349	-0.0246615	-0.0659038	-0.230725	-1.09962	-1.55416	-0.929002	-0.596029	0.873357	1.52647	1.28533	1.1223
VIT_02s0087g00140	transcription factor	vv60062Trihelix.xml	0.0280103	0.347954	0.307505	0.420713	-0.783442	-1.82093	-1.16609	-1.1225	0.609839	1.19613	0.611386	1.37143
VIT_12s0059g01980	ULTRAPETALA1	vv60064ULT.xml	0.115895	0.857117	-0.55963	0.1993	-0.697098	-1.03978	-1.70429	-1.01597	0.28969	1.3661	0.936404	1.25226
VIT_00s2547g00010	WRKY DNA-binding protein 21	vv60066WRKY.xml	0.0703329	-0.0409123	-0.521822	-0.86779	-0.913869	-0.75517	-1.05251	-0.97114	1.17451	1.1194	1.57082	1.18814
VIT_17s0000g01280	WRKY DNA-binding protein 75	vv60066WRKY.xml	-0.526066	0.557198	0.266793	0.464244	-1.18216	-1.14763	-1.5424	-0.855747	0.601382	0.989703	1.45141	0.923284
VIT_05s0102g00690	far-red impaired responsive family protein	vv60071Orphans_FAR-RED.xml	-0.0614015	0.496363	-0.356387	0.141737	-1.56919	-1.1111	-0.663762	-1.1294	0.479845	1.36771	1.51541	0.890167
VIT_04s0023g03030	zinc finger (B-box type)	vv60073Orphans_zf-b_box.xml	0.152685	0.230342	0.453597	0.299894	-0.19499	-1.22992	-1.95921	-1.36198	1.13935	0.972288	0.844738	0.653207
VIT_00s0203g00210	zinc finger (B-box type)	vv60073Orphans_zf-b_box.xml	0.322828	0.422626	0.0941329	0.396672	-0.817514	-0.778672	-2.36585	-0.583132	0.539315	1.42065	0.429455	0.919494
VIT_00s0347g00030	zinc finger (B-box type)	vv60073Orphans_zf-b_box.xml	0.360521	0.466993	0.119703	0.24595	-1.04104	-1.03976	-2.04712	-0.636397	0.48086	1.49366	0.598737	0.997894
VIT_01s0026g02470	zinc finger (C3HC4-type RING finger)	vv60078other_zf-C3HC4.xml	0.102125	0.153814	-0.0157863	0.448413	-1.57392	-1.30249	-1.02123	-0.822055	0.411792	0.985045	0.954822	1.67947
VIT_01s0010g02220	zinc finger (C3HC4-type RING finger)	vv60078other_zf-C3HC4.xml	-0.18495	-0.753153	0.074329	-0.497227	-0.511096	-1.29906	-0.904495	-0.894454	1.25608	1.06539	1.74766	0.900977
VIT_18s0122g00870	zinc finger (C3HC4-type RING finger)	vv60078other_zf-C3HC4.xml	-0.217623	-0.355661	-0.22017	0.0942134	-0.944281	-1.7911	-0.825973	-0.472451	1.27713	1.31123	1.31048	0.834211
VIT_08s0058g01270	zinc finger (C3HC4-type RING finger)	vv60078other_zf-C3HC4.xml	-0.67346	-0.07925	-0.237945	-0.496942	-0.77772	-1.11464	-0.910694	-0.770012	0.928056	1.38463	1.82834	0.919631
VIT_00s0916g00010	zinc finger (C3HC4-type RING finger) protein (RMA1)	vv60078other_zf-C3HC4.xml	-0.350873	0.324702	-0.0366279	0.320076	-1.10808	-1.18165	-1.43531	-0.986851	0.983629	1.23156	1.21392	1.02551
VIT_05s0020g02860	zinc finger (C3HC4-type RING finger)	vv60078other_zf-C3HC4.xml	0.153493	0.0532378	0.392295	-0.565457	-0.420855	-1.03715	-0.649953	-2.07496	1.3347	1.14611	0.961336	0.707193
VIT_02s0025g01700	RNA polymerase II transcriptional coactivator KELP	VV60081COAP15	-0.249246	-0.209739	-0.0896124	0.221378	-1.36142	-1.28113	-0.711796	-0.96183	0.95892	1.74659	0.792121	1.14576
VIT_15s0046g01860	EMBRYO SAC DEVELOPMENT ARREST 8	vv60088orphansWRC	0.0110405	0.422585	-0.462367	0.37282	-0.350554	-0.48287	-2.17759	-1.21039	0.654709	1.16861	0.997223	1.05679
VIT_00s0187g00190	SWIB complex BAF60b domain-containing protein	vv60092SWIB	-0.094788	0.295855	0.181298	0.294915	-0.592754	-1.01513	-1.30483	-1.82626	0.876484	0.976514	0.785712	1.42298
VIT_00s0187g00240	SWIB complex BAF60b domain-containing protein	vv60092SWIB	-0.24771	0.278369	0.407448	0.47741	-0.662642	-1.13315	-1.3407	-1.70574	0.776631	0.934612	0.877233	1.33824
VIT_05s0020g02520	BTB-POZ AND MATH DOMAIN 2 ATBPM2	vv60093TRAF	0.166285	-0.0493322	-0.252273	-0.22408	-1.36849	-0.954937	-0.892381	-1.19259	1.12598	1.12083	0.985746	1.53525

## Sheet: Cluster2
Gene ID	Gene Annotation	Network	MN061	CS061	AM061	PSP061	AM071	CS071	MN071	PSP071	MN081	CS081	PSP081	AM081
VIT_05s0029g00620	permease nonimprinted in Prader-Willi/Angelman	vv50122Porters_cat_7_to_17.xm	1.18877	1.00515	0.915797	-0.094954	0.270445	-0.0411505	1.42781	-0.396622	-1.88166	-0.808866	-0.853488	-0.731224
VIT_01s0011g05670	Nudix hydrolase 18	detoxification	0.928843	1.15274	0.970572	0.595713	0.387055	-0.168847	1.34188	-0.851073	-1.28594	-1.04747	-1.08326	-0.940203
VIT_14s0006g00300	Nudix hydrolase 18	detoxification	0.879144	0.545249	0.784172	0.556097	0.0488773	-0.75919	1.90733	0.292905	-0.90606	-0.818256	-1.34106	-1.18921
VIT_04s0008g02510	receptor kinase homolog LRK10	kinase	0.880379	1.22897	0.715085	0.36787	0.341808	0.0138037	0.417943	0.672988	-1.61116	-1.28727	-1.75221	0.0118007
VIT_11s0016g01950	casein kinase I delta	kinase	0.609254	0.92591	1.12252	0.102696	0.241327	0.497702	1.17243	0.131191	-1.58736	-1.80659	-0.820569	-0.588514
VIT_16s0098g00420	Ser/Thr receptor-like kinase1	kinase	0.928071	0.799009	0.978924	0.356518	0.393754	0.464095	0.590672	0.482411	-1.66942	-1.72466	-1.25926	-0.340113
VIT_16s0098g00410	receptor kinase homolog LRK10	kinase	0.857173	0.973539	0.95174	-0.132037	0.431969	0.472059	0.581982	0.572818	-1.95055	-1.72554	-0.549095	-0.484048
VIT_14s0068g01540	serine/threonine protein kinase PBS1	kinase	1.71711	0.621084	0.972717	0.303787	-0.082917	0.301705	1.09879	-0.754199	-1.35267	-0.860102	-1.33802	-0.627278
VIT_01s0011g04290	receptor serine/threonine kinase PR5K	kinase	0.625203	0.760683	0.648286	0.340606	0.574821	0.598775	1.4134	0.170955	-1.11863	-1.56997	-1.41607	-1.02806
VIT_18s0041g01320	no hit	no hit	0.828833	0.980699	1.31276	0.0499382	-0.491805	0.195165	0.824742	0.63069	-2.15879	-0.761666	-0.578549	-0.832022
VIT_10s0116g00690	no hit	no hit	1.04261	0.964096	1.05144	0.586867	-0.133942	0.135543	1.17383	-0.455041	-1.50915	-1.23299	-1.44289	-0.180376
VIT_02s0025g01510	no hit	no hit	0.911517	1.16657	0.653343	-0.00509012	-0.40731	0.736464	1.35687	-0.161887	-1.96241	-0.585449	-1.13639	-0.56623
VIT_09s0002g01720	no hit	no hit	1.22732	1.13426	0.667452	-0.300519	-0.568855	-0.0379363	1.91062	-0.442106	-1.02203	-1.10619	-0.445162	-1.01685
VIT_17s0000g03990	aspartyl protease	peptidase	1.3298	0.359424	0.932002	0.252682	0.240771	-0.666116	1.62898	-0.137566	-0.759661	-0.943092	-1.83509	-0.402137
VIT_14s0066g01840	SAG101 (SENESCENCE-ASSOCIATED GENE 101)	senescence	0.956803	0.573128	0.830969	0.492036	0.686102	0.370044	0.800318	0.48483	-1.08714	-1.76678	-1.55635	-0.783963
VIT_08s0056g01690	LrgB-like family protein	Signal	1.0718	0.425703	0.843416	-0.513551	0.0240777	0.392621	1.54936	0.76409	-1.11758	-1.61045	-1.05586	-0.773629
VIT_10s0116g00940	early-responsive to dehydration protein / ERD protein	stress	0.816197	0.819699	0.993641	0.250188	0.797849	0.540461	0.847722	-0.516433	-1.90795	-1.27084	-1.18702	-0.183514
VIT_18s0001g04160	eukaryotic translation initiation factor 5	translation	0.936469	1.18485	0.841232	0.709149	0.0977437	0.413204	0.801204	0.123665	-1.40071	-1.42753	-0.94766	-1.33162
VIT_07s0104g00260	unknown protein	Unknown	0.962222	1.19552	1.2357	-0.368148	0.201051	-0.366184	1.36431	0.0429764	-0.944413	-1.58988	-0.974119	-0.75904
VIT_15s0046g01830	pentatricopeptide (PPR) repeat-containing protein	Unknown	1.03809	0.66169	0.770127	0.613551	0.0623924	0.369634	1.31442	-0.0198377	-1.74265	-1.13019	-1.446	-0.491228
VIT_18s0001g14410	Unknown protein	Unknown	1.15869	0.641131	1.12473	0.142004	0.453599	0.381078	1.20315	-0.598186	-1.5954	-1.18637	-1.28954	-0.434876
VIT_17s0000g00460	V-type H+-transporting ATPase subunit C	vv10190Oxidative_phosphorylation.xml vv50131Primary_Active_Transporter_cat_A2_to_A4.xml	1.23989	0.763305	0.713808	0.102121	0.417877	0.24634	1.6125	-0.677577	-1.00541	-1.38555	-1.21356	-0.813748
VIT_13s0156g00310	N-terminal asparagine amidohydrolase	vv10252Alanine_and_aspartate_metabolism.xml vv10910Nitrogen_metabolism.xml	1.04101	0.731633	1.20604	-0.685146	-0.146451	-0.427606	1.41655	0.919496	-0.948397	-0.947989	-1.44809	-0.711049
VIT_17s0000g07640	mannose-1-phosphate guanyltransferase	vv10530Aminosugars_metabolism.xml	1.28009	0.738751	1.195	0.2019	0.1629	0.378236	0.969215	-0.0991231	-1.41258	-0.851644	-1.61569	-0.94706
VIT_01s0011g04180	phosphatidic acid phosphatase / PAP2	vv10561Glycerolipid_metabolism.xml vv10564Glycerophospholipid_metabolism.xml vv10565Ether_lipid_metabolism.xml vv10600Sphingolipid_metabolism.xml	0.977551	1.05489	0.832602	0.394017	0.318625	0.138857	1.33926	-0.526263	-1.79901	-0.963366	-1.17151	-0.595657
VIT_02s0025g04070	phosphatidylinositol glycan, class U	vv10563Glycosylphosphatidylinositol(GPI)-anchor_biosynthesis.xml	1.32867	0.906198	1.15479	-0.162239	0.156628	0.08504	1.07608	0.182022	-1.10107	-1.53518	-0.85101	-1.23991
VIT_18s0001g07780	ABA-responsive protein (HVA22a)	vv30001ABA_signaling.xml	0.836305	1.27958	0.954265	-0.67994	-0.106548	0.359754	1.21136	0.577624	-1.1087	-1.21133	-0.597412	-1.51496
VIT_03s0132g00090	ATHVA22A (Arabidopsis thaliana HVA22 homologue A)	vv30001ABA_signaling.xml	0.738748	0.842346	0.860637	0.557077	0.521793	0.305687	0.65484	0.384051	-1.9922	-0.945388	-1.68186	-0.245734
VIT_03s0132g00070	ATHVA22A (Arabidopsis thaliana HVA22 homologue A)	vv30001ABA_signaling.xml	0.728791	0.825579	0.845423	0.463774	0.644666	0.284265	0.862982	0.121602	-2.17582	-0.820158	-1.44214	-0.338959
VIT_03s0038g01650	ABA-responsive protein (HVA22a)	vv30001ABA_signaling.xml	0.925175	0.714226	1.06161	0.338725	0.634678	0.384066	0.797974	0.00380663	-1.72017	-1.10552	-1.708	-0.326566
VIT_06s0061g01390	CBF transcription factor	vv30008Ethylene_signaling.xml vv60003AP2_EREBP.xml	0.319172	1.07341	1.32043	-0.200462	-0.571533	-0.294197	2.10982	-0.437767	-0.841891	-1.11285	-0.80118	-0.562953
VIT_07s0031g02390	phytoalexin-deficient 4 protein (PAD4)	vv30011jasmonate_signaling.xml	1.27931	0.505183	1.24797	0.32799	0.187763	0.248995	1.03893	-0.294248	-0.651269	-1.35191	-1.86334	-0.675362
VIT_05s0020g04420	calmodulin	vv34020Calcium_signaling_pathway.xml	1.1117	0.821575	1.00735	0.804621	0.0471269	-0.74492	1.27788	-0.266685	-1.77639	-0.782488	-1.11948	-0.380297
VIT_05s0062g00250	xyloglucan endotransglucosylase/hydrolase 15	vv40006cell_wall.xml	1.38663	0.5395	1.18586	-0.349487	0.116718	-0.21825	1.06288	0.363582	-0.247293	-1.39082	-1.91004	-0.539284
VIT_12s0142g00340	Galacturonosyltransferase 15	vv40006cell_wall.xml	1.28397	0.69473	0.918346	0.172012	0.453545	0.527149	0.856377	0.0470065	-1.5732	-1.32575	-1.49306	-0.561123
VIT_17s0000g08480	ATMYB66/WER/WER1 (WEREWOLF 1)	vv44110Cell_cycle.xml vv60044MYB.xml	0.742451	0.767335	0.576917	0.427857	0.485554	-0.566831	1.45112	0.496433	-1.0879	-0.881343	-2.09085	-0.32075
VIT_16s0050g00380	Tubulin beta-1	vv44810Regulation_of_actin_cytoskeleton.xml	0.841663	0.646219	0.708388	0.379389	0.0984393	-0.438504	1.63498	0.604658	-0.779313	-1.15349	-1.91062	-0.631808
VIT_02s0154g00080	multi-copper oxidase (SKU5)	vv50109_Incompletely_Characterized_Transport_Systems.xml_9.A.10.1	0.790191	0.789793	0.76988	-0.424504	0.721391	0.367163	1.26213	0.144919	-1.60492	-1.21347	-1.63114	0.0285737
VIT_04s0008g01950	YGGT	vv50109_Incompletely_Characterized_Transport_Systems.xml_9.A.4	0.889337	0.55021	0.802482	0.553018	0.474128	-0.193577	1.43971	0.274622	-1.0167	-0.667996	-1.90257	-1.20267
VIT_03s0038g04070	vacuolar protein sorting 9 (VPS9)	vv50110Protein_coat.xml	1.81379	1.15531	0.108438	-0.111425	-0.48459	-0.0127486	0.805715	0.750116	-1.77567	-0.907748	-0.788925	-0.552264
VIT_06s0004g07440	exocyst subunit EXO70 family protein B1	vv50111tethering_factors.xml	1.10427	0.783132	0.864841	0.451102	0.186726	0.232645	1.17899	-0.569442	-1.18097	-1.45311	-1.70166	0.103484
VIT_01s0026g01890	UDP-GALACTOSE TRANSPORTER 3	vv50122Porters_cat_7_to_17.xml	0.76776	1.07362	0.741008	0.446086	0.324369	-0.110359	1.24676	0.16357	-1.88691	-1.00924	-1.4654	-0.291272
VIT_08s0007g01690	phosphate translocator protein2, Plastidic	vv50122Porters_cat_7_to_17.xml	0.934841	0.595747	0.70403	0.421737	0.578119	0.653102	1.25008	-0.220042	-1.59215	-1.40757	-1.38929	-0.528607
VIT_05s0077g01450	GATA transcription factor 16	vv60016C2C2-GATA.xml	0.759734	0.98712	0.835107	0.208991	0.361448	-0.610317	1.43508	0.151084	-1.32612	-0.630529	-1.9824	-0.189194
VIT_19s0090g01740	scarecrow transcription factor 5 (SCL5)	vv60032GRAS.xml	0.871832	0.770162	1.47322	0.0495603	0.663299	0.0566357	0.894053	-0.342538	-1.30136	-1.33007	-1.61753	-0.187266

## Sheet: Cluster3
Gene ID	Gene Annotation	Network	MN061	CS061	AM061	PSP061	AM071	CS071	MN071	PSP071	MN081	CS081	PSP081	AM081
VIT_00s0357g00100	pollen Ole e 1 allergen and extensin	allergen	0.618514	0.976301	0.671829	0.980928	-0.952707	-1.13368	-0.287667	-2.27753	-0.109362	0.595592	0.465832	0.451946
VIT_18s0001g12130	RRA2 (REDUCED RESIDUAL ARABINOSE 2)	arabinosylation of cell wall components	0.788909	1.19839	0.957971	0.929958	-0.93496	-1.4733	-0.414344	-1.72428	0.142252	-0.0831957	-0.307939	0.920538
VIT_00s0515g00010	phospholipase/carboxylesterase	esterase	0.501196	0.961081	0.604518	1.34611	-1.78096	-2.04535	-0.259629	0.1287	-0.152676	0.162593	0.178193	0.356225
VIT_14s0066g00370	protein kinase ATN1	kinase	0.924069	1.21999	1.18378	1.59848	-0.52229	-1.51774	-0.864067	-1.03921	-0.326411	-0.0578195	-0.367296	-0.231486
VIT_10s0003g03430	no hit	no hit	0.551538	0.883623	1.03207	1.3368	-0.831258	-1.18797	-1.86994	-0.926579	0.565604	0.523434	0.0263803	-0.103703
VIT_14s0068g00690	OTU cysteine protease	Protease	1.001	0.995262	0.309644	1.7744	-1.61681	-0.949659	-0.896027	-0.773011	-0.536685	0.71208	-0.170482	0.150285
VIT_17s0000g03260	reticulon (RTNLB9)	protein fate	1.98856	0.871332	0.6891	1.33298	-0.77939	-1.15348	-0.972113	-0.666891	0.109924	-0.540472	-0.529193	-0.350366
VIT_13s0019g00360	F-box protein	protein fate	0.944209	0.668981	1.13211	1.86871	-0.565316	-0.537058	-1.87739	-0.581104	-0.10836	-0.0555124	-0.386911	-0.502354
VIT_07s0031g00490	MAP3K protein kinase	Signal	0.797333	0.805805	1.10238	1.32272	0.066709	-1.03992	-1.40856	-1.79379	0.292443	-0.544123	0.174054	0.224948
VIT_01s0011g03610	MAPK activating protein	Signal	1.08062	0.885107	0.876309	1.07267	-0.315633	-0.674647	-0.929489	-2.20474	-0.0307015	0.671857	-0.60639	0.175037
VIT_19s0090g01470	protease inhibitor/seed storage/lipid transfer protein (LTP)	storage	0.96019	1.11055	0.705678	1.20514	-0.997232	-1.40136	-1.31171	-1.08884	0.423556	0.749128	-0.513946	0.158843
VIT_17s0000g00830	nodulin MtN3 family	stress	0.213109	0.463477	0.393011	0.141829	-0.598385	0.0844624	-0.581138	-2.80566	0.460742	0.534463	1.01681	0.677285
VIT_17s0000g00820	nodulin MtN3 family	stress	0.714131	1.04972	0.779906	0.715196	0.296446	-0.539278	-1.59087	-2.17968	0.330117	-0.385969	0.301413	0.508876
VIT_08s0007g00470	rhomboid ATRBL1	Unclear	0.723869	0.58996	0.833347	0.95667	-0.0901785	-0.857566	-1.40121	-2.25574	0.345602	0.423248	0.0862911	0.645707
VIT_07s0130g00320	Esterase/lipase/thioesterase	Unclear	0.736895	0.997545	0.776304	1.019	-0.333291	-0.463299	-1.08746	-2.41361	0.142705	0.442846	-0.265175	0.447546
VIT_07s0130g00340	Esterase/lipase/thioesterase	Unclear	0.935298	0.956374	0.586516	1.04421	-0.710176	-0.729688	-0.623522	-2.45866	0.195827	0.44168	0.123675	0.238463
VIT_14s0060g02070	protein phosphatase 2C	Unclear	1.29896	0.342234	0.457569	1.81251	-1.44093	-1.2682	-0.947802	-0.947312	0.307651	-0.0444414	0.340782	0.0889833
VIT_00s0187g00160	ripening-related protein	Unknown	0.610901	0.849535	1.03838	0.491223	-0.256571	-0.666701	-0.510012	-2.71725	0.0571193	0.490582	0.307524	0.305264
VIT_13s0064g00460	Unknown protein	Unknown	0.604888	0.958118	1.09887	1.46217	-0.482271	-1.34889	-1.60095	-0.988712	-0.132964	-0.00810218	-0.357454	0.795296
VIT_04s0043g00720	transketolase	vv10030pentose_phosphate.xml vv10710Carbon_fixation.xml	1.00846	0.949268	0.678632	1.1867	-1.48557	-1.29446	-1.49447	-0.572695	0.38547	0.12541	-0.229748	0.742996
VIT_15s0046g03520	phosphomannomutase	vv10051Fructose_and_mannose_metabolism.xml	0.518827	1.09115	0.856188	1.12834	-0.899911	-1.93169	-1.22002	-0.955213	0.205978	0.387537	0.588321	0.230502
VIT_11s0078g00420	galactokinase	vv10052Galactose_metabolism.xml	1.19972	1.36043	0.853112	1.26514	-0.569755	-0.850874	-0.97192	-1.64605	-0.654309	-0.336145	0.370536	-0.0198863
VIT_01s0127g00150	menaquinone biosynthesis methyltransferase ubiE	vv10130Ubiquinone_biosynthesis.xml	0.831753	0.947953	0.71424	1.90658	-0.998718	-1.49547	-1.21283	-0.487696	-0.526687	0.186135	0.0503381	0.0843992
VIT_01s0127g00180	ubiquinone biosynthesis methyltransferase COQ5	vv10130Ubiquinone_biosynthesis.xml	0.461529	0.877508	1.06611	1.42257	-1.15372	-1.9388	-1.10851	0.00314102	-0.464604	0.0338219	0.407489	0.393467
VIT_19s0177g00200	Plastocyanin domain	vv10195Photosynthesis.xml vv50113Thylakoid_targeting_pathway.xml	0.607045	0.798637	1.11349	1.25008	-0.5834	-0.917651	-1.74564	-1.60317	0.296506	0.373015	0.00592435	0.405179
VIT_03s0063g00200	histidinol-phosphatase	vv10340Histidine_metabolism.xml	0.588604	1.3625	0.329153	1.45668	-0.176297	-0.937484	-1.72229	-1.54635	0.00400326	-0.106143	0.307907	0.43972
VIT_17s0053g00700	sucrose synthase 2	vv10500Starch_and_sucrose_metabolism.xml	1.08363	1.05335	1.05995	1.03952	-0.156708	-0.716746	-1.33767	-2.02422	0.0640576	0.00466162	0.165618	-0.235441
VIT_18s0041g01850	polyneuridine-aldehyde esterase precursor	vv10902Monoterpenoid_biosynthesis.xml	0.480764	0.920462	1.09602	1.08861	-0.279236	-1.07975	-2.11658	-1.16326	0.234612	0.332168	-0.0525413	0.538737
VIT_05s0102g00240	endonuclease III homologue	vv23410Base_excision_repair.xml	0.69815	0.388626	1.08431	1.30062	-0.867441	-1.44001	-2.06924	-0.1093	0.025878	0.501984	0.201491	0.284938
VIT_13s0067g02930	expansin [Vitis labrusca x Vitis vinifera] EXPA8	vv30003Auxin_signaling.xml	0.402342	0.254476	0.325234	0.216216	0.181345	-0.0412506	-0.0514693	-3.11949	0.502547	0.517819	0.436426	0.375803
VIT_05s0077g00220	Expansin A4	vv30003Auxin_signaling.xml	0.191931	1.05892	1.88839	0.990051	-0.674071	-1.28201	-0.167452	-1.70651	-0.485222	-0.020553	0.115553	0.0909767
VIT_17s0053g00990	alpha-expansin 1 precursor	vv30003Auxin_signaling.xml	0.534326	0.817473	1.06132	1.08056	-0.123675	-0.939474	-1.06405	-2.29305	-0.162642	0.398797	0.203397	0.487016
VIT_14s0068g01040	Ethylene-responsive transcription factor ERF113	vv30008Ethylene_signaling.xml vv60003AP2_EREBP.xml	1.22519	0.862399	1.38381	1.23196	-0.778847	-1.57348	-1.07042	-0.884738	-0.464546	-0.215515	0.0755489	0.208635
VIT_06s0061g00550	xyloglucan endotransglucosylase/hydrolase 32	vv40006cell_wall.xml	0.344439	0.33993	0.327237	0.335841	0.285107	0.182449	0.122135	-3.1681	0.33028	0.299117	0.294539	0.30703
VIT_19s0015g01110	tetraspanning membrane protein, SFT2	vv50109_Incompletely_Characterized_Transport_Systems.xml	0.471707	1.12172	0.783218	1.72263	-1.15001	-1.99391	-0.438763	-0.574048	-0.191507	-0.0957379	0.0922002	0.252507
VIT_01s0011g03920	Carrier protein, Mitochondrial	vv50123Porters_cat_18_to_29.xml	0.873375	0.699471	1.10875	1.44163	-0.21679	-0.280074	-1.35922	-2.10418	-0.180421	0.039237	-0.0634963	0.0417086
VIT_08s0058g00450	substrate carrier, Mitochondrial	vv50123Porters_cat_18_to_29.xml	1.10943	0.866907	0.263241	1.7021	-0.588012	-0.613126	-0.77307	-2.13323	0.374078	0.0547328	-0.174517	-0.0885334
VIT_16s0050g00950	scarecrow-like transcription factor 8 (SCL8)	vv60032GRAS.xml	0.420838	0.0753716	0.170182	-0.0450729	-0.525213	-0.189709	-0.560165	-2.69578	0.937884	0.582426	0.887835	0.941408
VIT_15s0048g01270	MADS-box AGAMOUS-LIKE 6	vv60042MADS.xml	0.911827	0.635026	0.387361	1.84853	-0.850514	-0.70766	-1.96121	-0.905181	0.0848799	0.00435216	0.00385714	0.548734

## Sheet: Cluster4
Gene ID	Gene Annotation	Network	MN061	CS061	AM061	PSP061	AM071	CS071	MN071	PSP071	MN081	CS081	PSP081	AM081
VIT_14s0066g02070	AAA-type ATPase	ATPase	-0.393042	-0.402353	-0.220629	2.08369	0.554934	-0.0664069	-0.466216	1.80166	-0.413657	-0.72606	-1.2532	-0.498724
VIT_01s0146g00150	BCL-2-ASSOCIATED ATHANOGENE 5	Cell death inhibitor	0.0834505	0.43521	-0.454579	1.47814	0.278118	1.46736	0.0655711	1.08756	-1.29176	-1.12804	-0.936075	-1.08496
VIT_16s0050g01150	heat shock protein 81-1	Chaperones and folding catalysts	0.199275	0.17214	-0.746622	1.43385	0.550716	1.08699	0.140782	1.44439	-0.920489	-1.26056	-0.845183	-1.25529
VIT_02s0025g00280	heat shock protein 81-1	Chaperones and folding catalysts	0.418879	0.230719	0.0390562	1.40128	0.534372	1.09824	0.132217	1.05278	-1.45754	-1.40375	-1.01451	-1.03175
VIT_00s0316g00010	Disease resistance protein	disease resistance	0.129873	0.298992	-0.878806	1.42484	0.842706	1.65648	0.0893333	0.37829	-1.43898	-1.13169	-0.373431	-0.997619
VIT_09s0002g08160	disease resistance protein (CC-NBS-LRR class)	disease resistance	-0.162441	-0.597049	-0.0792149	1.27824	0.707318	1.57352	-0.137894	1.31372	-1.4439	-1.08338	-0.510795	-0.858123
VIT_14s0036g01170	disease resistance protein (CC-NBS-LRR class)	disease resistance	-0.309005	0.227567	-0.216852	0.828938	0.87304	1.62679	-0.167528	1.33428	-1.64756	-0.74038	-0.937567	-0.871726
VIT_04s0023g02380	disease resistance protein (CC-NBS-LRR class)	disease resistance	0.0676231	0.331215	0.188538	0.494743	1.15002	1.5863	0.420131	0.574006	-1.42313	-1.39222	-1.3875	-0.609724
VIT_15s0045g00880	disease resistance protein (NBS-LRR class)	disease resistance	-0.285023	0.547918	0.148099	0.884311	0.939314	1.10161	-0.409796	1.41998	-1.3185	-1.66508	-0.899265	-0.463566
VIT_07s0197g00130	disease resistance protein (TIR-NBS-LRR class)	disease resistance	-0.0894325	0.0419776	0.61111	0.869191	0.508309	1.23474	-0.123719	1.56592	-1.4192	-1.40367	-0.984509	-0.810715
VIT_00s0487g00030	disease resistance protein (TIR-NBS-LRR class)	disease resistance	0.280916	0.0259603	0.402977	0.731778	0.612277	1.27945	-0.228637	1.54423	-1.43424	-1.29045	-1.2784	-0.64585
VIT_08s0007g08420	disease resistance protein RGA2	disease resistance	0.46677	-0.327274	-0.101537	-0.0261265	1.71155	1.55101	-0.533737	1.06522	-1.40136	-0.793171	-0.901223	-0.710125
VIT_14s0068g02250	HcrVf1 protein	disease resistance	0.298925	0.0494926	0.272117	1.04222	0.771866	1.57186	-0.438531	0.907301	-1.50101	-1.5458	-0.674545	-0.753903
VIT_08s0032g00010	Maturase	DNA processing	-0.418443	-0.498779	0.755138	1.27917	0.662318	1.11679	-0.3582	1.45809	-0.89024	-0.961486	-1.52676	-0.617592
VIT_17s0000g01850	PDE312/PTAC10 (PIGMENT DEFECTIVE 312)	DNA processing	0.706591	-0.271249	-0.300443	0.476544	1.0665	0.975233	-0.232288	1.64011	-0.589951	-1.67166	-1.40763	-0.39175
VIT_07s0130g00190	SUPPRESSOR OF GENE SILENCING 3 (SGS3)	DNA processing	0.0483131	0.433745	-0.239385	0.497594	1.3581	1.7287	0.0572654	0.606611	-1.04076	-1.55779	-0.940769	-0.951617
VIT_18s0089g00260	EMB2758 (EMBRYO DEFECTIVE 2758)	embryo development	0.0371472	-0.0890231	-0.400115	2.43901	0.0842153	0.791489	-0.14837	0.82615	-0.704647	-1.3352	-0.487225	-1.01344
VIT_01s0010g00680	EMBRYO DEFECTIVE 1956 (CR88)	embryo development	0.39084	-0.219945	-0.0165575	1.12396	0.532142	0.804128	-0.198212	1.87772	-0.844169	-1.10162	-1.59661	-0.751681
VIT_13s0019g03120	Glucosyltransferase-2	glucosyl transferase	0.758168	0.171391	0.132816	1.57761	0.544264	0.857066	-0.0324773	0.817742	-0.921383	-1.22517	-0.988215	-1.69181
VIT_00s0194g00030	heat shock protein 81-4	heat shock	-0.0547328	0.0369943	0.283179	0.589942	1.41448	1.03598	0.15507	1.17848	-1.00026	-1.81135	-1.16752	-0.660262
VIT_12s0057g00670	heat shock protein 83	heat shock	0.191971	0.0756156	-0.183038	1.21575	0.70992	0.930537	0.0400559	1.49636	-1.3443	-1.20787	-1.561	-0.364006
VIT_15s0024g01270	CLAVATA1 receptor kinase (CLV1)	kinase	-0.616021	-0.0878107	0.269809	0.807744	2.01773	0.335493	0.207652	1.03541	-0.441695	-0.903724	-1.56972	-1.05487
VIT_00s0373g00020	HSL2 (HAESA-LIKE 2)	kinase	0.701852	0.0693688	-0.372916	0.958581	0.558376	1.26275	0.110184	1.3548	-0.925376	-0.850318	-1.41592	-1.45139
VIT_13s0019g02040	lectin protein kinase	kinase	-0.636585	0.313752	0.0290453	0.891315	1.30137	1.37374	0.220476	0.992689	-1.23836	-1.06741	-1.22621	-0.953824
VIT_13s0067g03780	leucine-rich repeat protein kinase	kinase	0.635032	-0.127767	-0.039729	0.989146	0.826826	1.28447	0.251065	0.989108	-1.18037	-1.26036	-1.65351	-0.713905
VIT_18s0072g00990	leucine-rich repeat protein kinase	kinase	0.525626	0.522664	0.12335	0.798428	0.826034	0.917792	0.642711	0.782273	-1.47067	-1.18788	-1.78706	-0.693266
VIT_07s0129g00910	Protein kinase	kinase	0.614537	-0.167138	-0.168089	0.717053	0.9412	1.7391	-0.359618	0.888017	-0.49085	-0.797867	-1.67464	-1.2417
VIT_07s0129g00890	protein kinase	kinase	0.369894	0.0733234	0.0604009	0.177831	1.36672	1.71407	-0.536447	1.02918	-1.01821	-1.13612	-1.31081	-0.789834
VIT_03s0038g03800	Protein kinase APK1B	kinase	0.957526	0.0689649	-0.203688	1.34024	0.985417	1.12045	-0.239418	0.472115	-1.47322	-0.454856	-1.43706	-1.13648
VIT_18s0041g01290	Serine/threonine-protein kinase CCR4	kinase	0.381232	0.135043	0.0192929	1.3438	1.0692	0.883473	-0.156843	0.960662	-0.80775	-1.38578	-1.77058	-0.671746
VIT_19s0014g04310	S-locus protein kinase	kinase	0.38462	0.240809	-0.20555	0.929063	0.364981	1.04541	-0.360359	1.77072	-0.449883	-1.42155	-0.632843	-1.66541
VIT_05s0020g03270	S-receptor kinase	kinase	-0.73655	-0.8843	-1.20622	0.944282	0.841537	0.518244	-1.909	1.4384	-0.0163431	0.00370771	0.245909	0.76033
VIT_05s0020g03220	S-receptor kinase	kinase	0.0924832	0.441196	0.0855808	1.24109	0.904248	0.462582	0.0608392	1.37745	-1.84179	-0.883342	-1.33177	-0.608575
VIT_05s0020g03240	S-receptor kinase	kinase	0.347416	0.419611	-0.0200011	1.18543	0.778137	0.599242	0.140161	1.39717	-1.37836	-1.24782	-1.57844	-0.642547
VIT_04s0044g00730	S-receptor kinase	kinase	0.647907	0.0543317	0.0356014	0.782116	1.08423	0.513217	0.321717	1.10994	-0.991684	-0.855074	-2.30616	-0.396136
VIT_12s0028g01640	S-receptor kinase	kinase	0.467355	0.0587563	0.192137	0.780635	0.912216	1.05342	0.28893	0.958843	-1.27796	-1.38205	-1.90305	-0.149226
VIT_02s0154g00420	no hit	no hit	0.0652238	-1.82252	-1.22449	0.805746	0.620863	0.781624	-1.03053	1.67563	0.0677332	-0.639185	0.376209	0.323692
VIT_18s0041g00860	no hit	no hit	-1.38012	-0.74843	-0.526803	2.23846	1.02334	0.326637	-0.667382	1.01947	-0.0674435	-0.607471	-0.460761	-0.149503
VIT_09s0002g00630	no hit	no hit	-0.240598	0.407298	0.0923931	1.60245	0.728892	0.713445	0.51716	0.746737	-1.94534	-0.766576	-1.27461	-0.581259
VIT_05s0136g00090	no hit	no hit	-0.262391	-0.0970776	0.925808	1.35855	0.643128	0.959239	-0.663105	1.3636	-1.09317	-1.27757	-0.796895	-1.06011
VIT_03s0097g00560	no hit	no hit	-0.431738	0.239816	-0.20151	1.16347	1.14734	1.42476	0.295768	0.464744	-1.76536	-1.46902	-0.260151	-0.608119
VIT_04s0023g01710	no hit	no hit	0.505478	0.334211	-0.092061	0.476533	0.799126	1.52217	0.328913	1.02637	-1.47216	-1.03792	-0.89711	-1.49355
VIT_09s0002g08440	no hit	no hit	0.273435	-0.029509	-0.277322	1.05476	0.338957	1.07816	-0.493819	1.96106	-0.888032	-1.58453	-0.572224	-0.860935
VIT_09s0018g00260	no hit	no hit	-0.582808	-0.251597	-0.11241	1.91185	1.75264	1.02444	-0.432804	-0.163759	-0.980369	-0.63386	-0.936691	-0.594628
VIT_16s0013g01580	no hit	no hit	-0.341688	-0.228774	0.760045	1.00306	1.26618	0.924801	-0.601966	1.29717	-1.50837	-1.27046	-0.581402	-0.718594
VIT_01s0011g02050	no hit	no hit	-0.0705708	-0.207689	-0.396364	0.0781018	1.07571	2.21308	0.12987	0.90842	-1.12068	-0.982585	-0.397518	-1.22977
VIT_13s0106g00700	aspartyl aminopeptidase	peptidase	0.134633	-0.381329	-0.327731	1.11383	0.574943	1.41866	0.23255	1.52798	-0.833705	-1.37115	-1.04916	-1.03953
VIT_02s0012g00310	Lon protease	Protease	0.709852	-0.556735	0.453886	0.491852	1.29628	1.08571	-0.482454	1.36688	-1.16481	-1.00675	-1.12432	-1.06939
VIT_07s0191g00230	RING-H2 finger protein ATL5F	Protein degradation	0.535161	0.25147	0.240731	1.24776	0.730961	1.3275	-0.111449	0.379974	-1.51778	-1.60023	-1.29725	-0.186841
VIT_17s0000g08170	chaperonin	protein fate	-0.606067	-0.255295	-0.551583	1.45123	1.04934	0.93162	0.411086	1.40973	-0.920706	-1.4225	-0.606397	-0.89046
VIT_00s0670g00010	T-complex protein 1 subunit eta	protein fate	0.108325	-0.484516	0.206719	0.615308	1.22987	1.21294	0.148216	1.208	-0.351738	-1.94948	-0.807381	-1.13626
VIT_19s0014g03770	Retrotransposon	Retrotransposon	0.804141	0.124848	-0.0548565	1.19775	1.05437	0.291193	-0.0459324	1.19892	-1.14558	-1.19141	-1.8372	-0.396248
VIT_14s0066g01810	SAG101 (SENESCENCE-ASSOCIATED GENE 101)	senescence	-0.35514	0.0599694	0.271081	0.7411	0.614914	0.261986	-0.619936	2.4956	-1.19107	-0.918859	-0.655187	-0.704457
VIT_06s0004g06030	Calcium/calmodulin-regulated receptor kinase	Signal	-0.370435	-1.11847	-1.73863	0.32466	0.224848	2.00862	-0.565408	1.4188	0.125362	-0.0287535	-0.0701116	-0.210494
VIT_02s0025g01160	Cell cycle control crn (Crooked neck) protein	splicing factor	0.0637716	0.356023	-0.0617233	0.484533	1.66341	1.60521	-0.158281	0.459291	-1.29511	-1.30442	-1.02715	-0.785556
VIT_00s0421g00040	disease resistance family protein	Stress	0.132756	-0.00943837	0.555565	0.770199	1.21936	1.25144	-0.412792	0.939033	-1.74927	-1.47108	-0.612277	-0.613495
VIT_00s0199g00160	heat shock protein binding	stress	0.287863	-0.0217985	-0.657333	1.22909	0.725744	0.786205	-0.156093	1.87231	-0.699373	-0.992127	-1.12942	-1.24506
VIT_15s0048g00020	thaumatin SE39b	Stress	0.410058	-0.129192	-0.247204	1.54019	0.348666	1.44821	-0.642763	1.24061	-0.876589	-1.42309	-0.945137	-0.723764
VIT_10s0003g01440	Transcriptional regulator family	transcriptional regulator	-0.488454	0.457207	-0.615863	0.506997	0.940384	2.59819	-0.232532	-0.228948	-0.758073	-0.833377	-0.683164	-0.662368
VIT_06s0004g03240	Elongation factor 1-alpha 1	translation	-0.556292	-0.348679	0.596196	1.19686	0.238334	0.782681	0.0996255	1.97237	-0.950078	-0.890976	-0.734543	-1.4055
VIT_15s0021g02450	elongation factor G	translation	-0.604519	-0.235851	-0.200816	0.823387	1.19763	0.442875	0.129338	2.07617	-1.06545	-1.02593	-1.28528	-0.251563
VIT_07s0104g00600	elongation factor Tu	translation	-0.0575055	0.0365965	-0.228012	0.711886	1.26676	1.17045	0.0611854	1.32695	-0.867773	-1.09208	-1.88565	-0.442811
VIT_16s0050g02340	tRNA-splicing endonuclease positive effector	translation	0.314566	0.068375	0.168274	0.606408	0.688257	0.430407	0.209573	1.90119	-0.356851	-1.35413	-1.90428	-0.771794
VIT_09s0002g07980	La domain-containing protein	Transposon	-0.53133	0.172674	0.235504	0.746655	0.266005	1.95794	-0.326522	1.34686	-0.84783	-1.56895	-0.633675	-0.817333
VIT_04s0044g01670	ankyrin	unclear	0.732871	0.016826	0.276028	0.959925	0.852518	1.26456	0.340642	0.484239	-1.03214	-1.77577	-0.657797	-1.46191
VIT_04s0044g00220	monooxygenase	Unclear	-0.411646	0.037072	-0.215712	2.00172	0.503273	0.868694	-0.187975	1.13709	-1.64686	-0.933545	-0.886025	-0.266092
VIT_04s0044g00230	Monooxygenase (MO2)	Unclear	-0.534315	-0.0235188	0.20291	1.97402	0.328985	0.763225	-0.276128	1.31634	-1.58138	-1.09369	-0.539838	-0.536609
VIT_18s0001g06170	Phosphate-induced protein 1	Unclear	0.334153	0.6297	0.335528	0.859179	0.653945	1.05815	0.395491	0.430393	-1.37268	-1.81877	-1.5973	0.0922189
VIT_14s0006g02160	SAM dependent carboxyl methyltransferase Methyltransf_7	Unclear	0.406397	-0.0524939	-0.0609519	0.526589	0.860187	1.06829	0.78163	1.35739	-1.1141	-0.898293	-1.57253	-1.30211
VIT_18s0041g00280	T-complex protein 11	Unclear	0.842859	-0.361267	-0.205446	1.38421	0.851233	1.23144	-0.347569	0.924005	-0.688053	-1.30928	-1.38629	-0.935838
VIT_04s0023g01920	bg55	Unknown	-0.676777	0.0493459	-0.407761	0.771211	1.46178	1.4927	-0.491859	1.34483	-0.889634	-1.25906	-0.614745	-0.780028
VIT_08s0007g05890	GTP binding	Unknown	0.592201	0.211245	-0.192039	0.808951	0.708806	1.20923	0.404554	1.21852	-0.941567	-1.21713	-1.35361	-1.44917
VIT_08s0040g02670	Lumen common protein , Chloroplast	Unknown	0.365246	0.276369	-0.549804	1.21042	0.481079	1.1965	0.312346	1.192	-0.748872	-0.892583	-1.89218	-0.950523
VIT_10s0116g01770	Met-10+ like family protein	Unknown	-0.339147	-0.319864	-0.181914	0.683326	1.20498	1.79635	-0.420316	1.16255	-0.738413	-1.66382	-0.416576	-0.767151
VIT_12s0059g01940	pentatricopeptide (PPR) repeat	Unknown	-0.301902	-1.44546	-0.951013	0.086896	1.28303	1.57186	-1.45203	1.23672	0.0239185	-0.246631	-0.0929711	0.28759
VIT_18s0001g07920	pentatricopeptide (PPR) repeat-containing	Unknown	-0.213456	-1.27841	-1.2518	0.676548	0.897607	1.39554	-1.77506	0.988005	0.354977	-0.051203	-0.227372	0.484616
VIT_05s0020g03830	pentatricopeptide (PPR) repeat-containing	Unknown	0.283774	0.348519	-0.0360255	0.692037	0.846481	1.32507	0.291753	1.18006	-1.12424	-1.35413	-1.58779	-0.865506
VIT_19s0027g00310	pentatricopeptide (PPR) repeat-containing	Unknown	-0.00389179	-0.785117	-0.253804	0.140647	1.73216	2.08489	0.0576968	0.265303	-0.382602	-0.934985	-0.875966	-1.04433
VIT_16s0100g00190	pentatricopeptide (PPR) repeat-containing protein	Unknown	0.0386491	-0.321148	-0.745374	1.19643	0.446758	1.89028	0.0134309	1.19851	-0.534956	-0.966702	-1.21574	-1.00013
VIT_14s0083g00610	pentatricopeptide (PPR) repeat-containing protein	Unknown	-0.358443	0.0242872	-0.397798	0.9536	0.676764	1.29368	-0.657814	1.97351	-0.75794	-1.31504	-0.642922	-0.791892
VIT_00s0220g00020	pentatricopeptide (PPR) repeat-containing protein	Unknown	-0.289349	-0.320581	-0.366853	0.392526	1.26077	2.21925	-0.193471	0.704651	-0.880299	-1.44352	-0.666081	-0.417045
VIT_02s0488g00040	pentatricopeptide repeat-containing protein	Unknown	0.089888	0.41438	-0.307916	0.441733	1.20422	1.75659	0.0242858	0.67303	-1.21237	-1.74288	-0.411261	-0.929699
VIT_01s0150g00330	U-box domain-containing protein	Unknown	0.43011	0.0786349	0.201757	0.787483	1.26091	1.26929	0.441684	0.558862	-1.25714	-1.30496	-1.47217	-0.994472
VIT_15s0046g00850	unknown	unknown	0.409379	-0.130069	0.156163	1.16849	0.403976	0.994214	-0.169946	1.6403	-1.00381	-1.66631	-0.630911	-1.17148
VIT_19s0138g00070	unknown	unknown	0.171925	-0.335334	0.411911	1.37669	0.550774	0.725535	-0.240903	1.58293	-0.940123	-1.56263	-0.34181	-1.39897
VIT_16s0100g00730	Unknown protein	Unknown	0.0248126	0.720164	-0.825804	0.864898	0.925388	1.66388	-0.19773	0.925493	-0.934195	-1.04461	-1.45755	-0.664745
VIT_07s0129g00350	Unknown protein	Unknown	0.330664	0.0650069	-0.308331	0.694681	1.07783	1.53899	-0.0636353	1.17186	-1.00192	-1.34989	-1.43306	-0.722203
VIT_18s0001g05220	WD-40 repeat	Unknown	0.872614	0.159611	-0.0536663	0.180915	0.895296	1.09189	-0.233339	1.62036	-1.19108	-0.643244	-1.46793	-1.23143
VIT_14s0030g00920	alcohol dehydrogenase	vv10010glycolysis.xml vv10071Fatty_acid_metabolism.xml vv10350Tyrosine_metabolism.xml	-0.10366	-0.835746	0.235423	1.42859	0.269991	0.436001	-0.109112	2.16846	-0.965204	-1.09299	-0.533963	-0.897789
VIT_14s0030g01030	alcohol dehydrogenase	vv10010glycolysis.xml vv10071Fatty_acid_metabolism.xml vv10350Tyrosine_metabolism.xml	-0.198822	-0.357545	-0.454234	0.295965	0.470265	1.46743	-0.170006	2.27891	-0.696626	-1.15548	-0.624882	-0.854975
VIT_05s0020g04480	pyruvate kinase	vv10010glycolysis.xml vv10230Purine_metabolism.xml vv10620Pyruvate_metabolism.xml vv10710Carbon_fixation.xml	0.15231	-0.785249	-0.0912947	0.454634	1.82357	1.79285	0.0858206	0.234844	-0.816576	-1.15202	-1.0795	-0.619389
VIT_03s0088g00560	citrate synthase	vv10020CitrateCycle.xml vv10630Glyoxylate_and_dicarboxylate_metabolism.xml	0.35972	0.327809	0.22492	0.769109	0.908449	1.9846	-0.677824	0.330135	-0.836492	-1.44797	-1.20117	-0.741288
VIT_12s0059g02150	aconitate hydratase, cytoplasmic	vv10020CitrateCycle.xml vv10630Glyoxylate_and_dicarboxylate_metabolism.xml vv10720Reductive_carboxylate_cycle.xml	0.369429	-0.553115	-0.294942	1.09987	0.999162	1.29368	-0.180583	1.39184	-0.701992	-1.41047	-0.770774	-1.2421
VIT_03s0063g02640	beta-ketoacyl-CoA synthase	vv10061Fatty_acid_biosynthesis.xml	0.668119	0.346863	0.417364	0.76715	0.760622	1.61606	-0.560156	0.603088	-1.41739	-1.5324	-0.996407	-0.672908
VIT_18s0072g00440	UDP-glucose:sterol glucosyltransferase	vv10100Biosynthesis_of_steroids.xml	-0.033625	-0.228069	-0.503393	0.307277	1.70171	1.77191	0.0135858	0.746499	-0.814633	-1.49533	-0.606507	-0.859428
VIT_05s0020g00870	UbiE/COQ5 methyltransferase	vv10130Ubiquinone_biosynthesis.xml	0.812064	-0.0827846	-0.48768	0.945442	0.378521	1.31014	0.0470809	1.42055	-0.544151	-0.888076	-1.4565	-1.45461
VIT_00s2642g00010	H(+)-ATPASE 4 AHA4	vv10190Oxidative_phosphorylation.xml vv50131Primary_Active_Transporter_cat_A2_to_A4.xml	0.246415	-0.443771	-0.126422	0.149506	0.987241	0.63845	-0.379013	2.43106	-0.865809	-0.530331	-1.1452	-0.962123
VIT_14s0060g01280	pyrophosphate-energized vacuolar membrane proton pump	vv10190Oxidative_phosphorylation.xml vv50133Primary_Active_Transporter_cat_A9_to_A18.xml	0.171525	-0.384247	0.216358	0.450572	1.12423	1.96126	-0.24004	0.818207	-0.561385	-0.817115	-1.35108	-1.38828
VIT_05s0029g00730	spermine/spermidine synthase	vv10220Urea_cycle_and_metabolism_of_amino_groups.xml	-0.106259	0.105533	-0.0216188	0.229256	0.977647	1.45144	-0.499883	1.7206	-1.0731	-1.56999	-0.220243	-0.993386
VIT_07s0104g00610	glutamine synthetase	vv10251Glutamate_metabolism.xml vv10550Peptidoglycan_biosynthesis.xml vv10910Nitrogen_metabolism.xml	-0.195408	-0.532805	0.210064	0.195668	2.34352	1.067	-0.490573	0.841722	-1.02924	-0.901439	-0.809386	-0.699118
VIT_03s0180g00130	D-3-phosphoglycerate dehydrogenase, chloroplast precursor	vv10260Glycine_serine_and_threonine_metabolism.xml	0.493157	-0.530805	-0.138882	1.47273	0.623996	1.2475	-0.0897511	1.01555	-0.690291	-0.973161	-1.89534	-0.534702
VIT_01s0244g00140	aspartate kinase	vv10260Glycine_serine_and_threonine_metabolism.xml vv10300Lysine_biosynthesis.xml	0.786987	-0.324086	0.121476	0.58663	1.49383	0.900085	0.103268	0.918821	-0.643417	-1.45732	-1.68562	-0.800654
VIT_18s0001g03660	aspartokinase-homoserine dehydrogenase	vv10260Glycine_serine_and_threonine_metabolism.xml vv10300Lysine_biosynthesis.xml	0.482012	-0.401721	-0.394759	0.34971	1.81041	1.37234	-0.327694	0.898365	-0.785484	-1.62778	-0.829707	-0.545687
VIT_19s0015g00470	threonyl-tRNA synthetase	vv10260Glycine_serine_and_threonine_metabolism.xml vv20970Aminoacyl-tRNA_biosynthesis.xml	0.032842	-0.731275	-0.245452	0.396542	1.09182	1.84516	-0.000934	1.34266	-1.01301	-1.00779	-0.44151	-1.26905
VIT_01s0026g00340	threonyl-tRNA synthetase	vv10260Glycine_serine_and_threonine_metabolism.xml vv20970Aminoacyl-tRNA_biosynthesis.xml	-0.00330512	-0.608743	-0.141755	0.0605124	1.83057	1.22832	-0.338815	1.48411	-0.735656	-0.941092	-0.517335	-1.31682
VIT_05s0051g00830	dihydroxy-acid dehydratase	vv10290Valine_leucine_and_isoleucine_biosynthesis.xml vv10770Pantothenate_and_CoA_biosynthesis.xml	0.0767231	-0.501577	0.199051	0.69019	1.17871	1.03602	-0.238528	1.77591	-0.780386	-1.20173	-1.07403	-1.16035
VIT_12s0028g02340	ketol-acid reductoisomerase	vv10290Valine_leucine_and_isoleucine_biosynthesis.xml vv10770Pantothenate_and_CoA_biosynthesis.xml	-0.285696	-0.627459	0.494492	0.925308	1.1879	0.971554	0.102665	1.37596	-0.63805	-1.82982	-0.794619	-0.882243
VIT_03s0038g04540	S-adenosyl-L-methionine:salicylic acid carboxyl methyltransferase	vv10360Phenylalanine_metabolism.xml	-1.09255	-1.28673	-1.02272	1.34588	0.53018	1.52762	-1.25291	1.00798	0.280409	0.0395822	-0.10778	0.0310492
VIT_00s1217g00010	3-deoxy-D-arabino-heptulosonate 7-phosphate synthase	vv10400Phenylalanine_tyrosine_and_tryptophan_biosynthesis.xml	0.281012	-0.679086	-0.304279	0.959444	0.558038	1.26837	0.234925	1.63312	-0.612596	-0.683226	-1.79466	-0.861065
VIT_19s0015g01560	phenylalanine-tRNA ligase	vv10400Phenylalanine_tyrosine_and_tryptophan_biosynthesis.xml vv20970Aminoacyl-tRNA_biosynthesis.xml	0.618676	0.244584	0.206547	0.758625	0.829844	0.697688	0.612062	1.09754	-0.906613	-0.90842	-1.98196	-1.26857
VIT_19s0015g01620	phenylalanine-tRNA ligase	vv10400Phenylalanine_tyrosine_and_tryptophan_biosynthesis.xml vv20970Aminoacyl-tRNA_biosynthesis.xml	0.540105	0.260627	0.445924	0.852738	0.799022	0.78215	0.190656	1.07128	-0.688461	-1.31723	-2.0843	-0.852518
VIT_19s0015g01650	phenylalanine-tRNA ligase	vv10400Phenylalanine_tyrosine_and_tryptophan_biosynthesis.xml vv20970Aminoacyl-tRNA_biosynthesis.xml	0.580611	0.157894	0.35787	0.796305	0.8759	0.909616	-0.322715	1.21809	-0.356006	-1.21013	-2.04214	-0.965302
VIT_19s0015g01600	phenylalanine-tRNA ligase	vv10400Phenylalanine_tyrosine_and_tryptophan_biosynthesis.xml vv20970Aminoacyl-tRNA_biosynthesis.xml	0.714484	0.10327	0.353163	0.759336	0.957618	0.859189	0.580314	0.722897	-1.49974	-0.861653	-1.91726	-0.771615
VIT_19s0015g01670	phenylalanine-tRNA ligase	vv10400Phenylalanine_tyrosine_and_tryptophan_biosynthesis.xml vv20970Aminoacyl-tRNA_biosynthesis.xml	0.79099	0.224571	-0.072253	0.69828	1.00647	1.03386	0.127347	0.846046	-0.635214	-1.11293	-2.21165	-0.695514
VIT_00s0780g00020	glucan endo-1,3-beta-glucosidase 5 precursor	vv10500Starch_and_sucrose_metabolism.xml	0.763712	-0.00251132	-0.0807989	1.09247	0.913817	0.910589	0.477789	0.835407	-0.791009	-1.13202	-1.852	-1.13544
VIT_08s0032g01220	calcium-dependent protein kinase (AK1)	vv10562Inositol_phosphate_metabolism.xml	0.201306	0.13228	-0.0941788	0.869239	1.00502	1.25605	0.192182	1.15776	-1.59564	-1.43228	-1.14917	-0.542555
VIT_02s0012g00550	inositol polyphosphate 5-phosphatase II	vv10562Inositol_phosphate_metabolism.xml vv34070Phosphatidylinositol_signaling_system.xml	0.305345	-0.492398	-0.155253	0.776927	0.759015	0.952772	0.0879807	1.93999	-0.731511	-1.40057	-1.33674	-0.705569
VIT_01s0127g00060	Alpha-glucan water dikinase, chloroplast precursor	vv10620Pyruvate_metabolism.xml vv10720Reductive_carboxylate_cycle.xml vv50108Accessory_Factors_Involved_in_Transport.xm_8.A.7	0.248586	-0.333628	0.129751	0.77851	0.504669	0.941717	0.274385	1.72991	-0.432624	-2.04632	-0.830257	-0.964703
VIT_05s0020g01840	3,8-divinyl protochlorophyllide a 8-vinyl reductase	vv10860Porphyrin_and_chlorophyll_metabolism.xml	0.353802	-0.506414	-0.347095	0.896933	0.931493	1.08747	-0.550262	1.83458	-0.519472	-0.832115	-1.53063	-0.818285
VIT_06s0061g00450	4-coumarate-CoA ligase	vv10940Phenylpropanoid_biosynthesis.xml vv50104Group_Translocators.xml_4.C.1	0.438056	-0.223237	0.225572	0.841461	0.444963	1.36697	-0.154082	1.40764	-0.383189	-0.883183	-1.18377	-1.8972
VIT_18s0041g01080	Anthocyanidin 5,3-O-glucosyltransferase	vv10942Anthocyanin_biosynthesis.xml	-0.875425	-1.01377	-0.738056	0.768747	0.836833	1.85131	-1.2825	1.06069	-0.353473	0.734662	-0.397178	-0.591841
VIT_08s0040g01520	indole-3-acetate beta-glucosyltransferase	vv11002auxin_biosynthesis.xml	0.589214	-0.389826	-0.325333	1.48975	1.18261	1.61058	-0.349141	-0.111183	-0.546183	-0.561896	-1.08889	-1.49971
VIT_14s0060g02350	lysyl-tRNA synthetase	vv20970Aminoacyl-tRNA_biosynthesis.xml vv10300Lysine_biosynthesis.xml	-0.10571	-0.543578	-0.117792	0.843864	1.1998	1.21942	0.025846	1.4679	-0.628134	-1.18358	-0.489796	-1.68824
VIT_15s0045g00630	ribosomal protein S15	vv23010Ribosome.xml	-0.54049	-0.371072	-0.417314	0.428233	1.5195	2.24942	-0.641014	0.616164	-0.596418	-0.706295	-0.693485	-0.847236
VIT_15s0021g01600	ETHYLENE RESPONSIVE ELEMENT BINDING FACTOR 2	vv30008Ethylene_signaling.xml	-0.528784	-1.3328	-0.480118	0.0883673	2.42313	0.445814	-0.873667	1.11758	-0.45548	-0.468685	-0.27907	0.343711
VIT_10s0003g05330	ethylene-regulated nuclear protein ERN1	vv30008Ethylene_signaling.xml	0.485025	0.351525	-0.314233	0.798993	1.15175	0.948839	-0.172671	1.35287	-1.10989	-1.73851	-0.989011	-0.764687
VIT_12s0057g00980	PHYTOCHROME DEFECTIVE C (PHYC)	vv34710Circadian_rhythm.xml	0.0408933	-0.549905	-0.0405775	0.0705878	1.71552	1.88306	-0.128019	0.511945	-0.6945	-1.21763	-1.38336	-0.208005
VIT_04s0044g01420	Polygalacturonase GH28	vv40006cell_wall.xml	-0.067485	0.00541037	-0.101123	1.5448	0.626652	1.39869	0.298014	0.816024	-1.50356	-1.36445	-0.88332	-0.769654
VIT_11s0052g01260	xyloglucan endotransglucosylase/hydrolase 23	vv40006cell_wall.xml	0.265654	0.540114	0.136704	0.84147	0.547529	1.06659	0.508911	0.625276	-2.09553	-1.42507	-1.17283	0.161188
VIT_11s0052g01280	xyloglucan endotransglucosylase/hydrolase 23	vv40006cell_wall.xml	-0.129904	0.531933	0.258106	1.07567	0.631678	1.03271	0.512546	0.741312	-1.71086	-1.69147	-1.18586	-0.0658682
VIT_11s0052g01320	XYLOGLUCAN ENDOTRANSGLYCOSYLASE 6	vv40006cell_wall.xml	-0.193563	0.3414	0.201496	1.12675	0.610162	0.939632	0.393244	0.967963	-1.71692	-1.66283	-1.19967	0.19233
VIT_18s0001g09160	Cyclin, N-terminal	vv44110Cell_cycle.xml	-0.583487	-1.07528	-1.17802	0.844813	0.394012	1.27004	-1.43734	1.71233	0.574885	0.108072	-0.532928	-0.0970929
VIT_17s0000g04010	ACTIN-RELATED PROTEIN 4	vv44810Regulation_of_actin_cytoskeleton.xml	0.0814648	0.00787982	-0.439877	1.10023	0.310763	1.22035	0.636148	1.48195	-1.70427	-0.83398	-1.11949	-0.741169
VIT_06s0004g04470	heat shock cognate 70 kDa protein 1	vv50101Channels_and_pores.xml_1.A.33	0.170468	0.503919	0.176442	0.90074	0.670932	0.8869	0.308456	1.07917	-1.6309	-0.815961	-1.99709	-0.25308
VIT_06s0004g04510	heat shock cognate 70 kDa protein 1	vv50101Channels_and_pores.xml_1.A.33	-0.160134	-0.221013	0.311606	0.785303	0.994147	1.23729	0.115774	1.47166	-0.63929	-1.17958	-1.24491	-1.47086
VIT_18s0041g01230	Heat shock protein 70	vv50101Channels_and_pores.xml_1.A.33	0.359213	-0.219475	-0.352561	1.28229	0.62538	1.29579	-0.383682	1.51979	-0.911646	-1.11882	-1.3996	-0.696669
VIT_11s0037g00510	Heat shock protein 70	vv50101Channels_and_pores.xml_1.A.33	0.562882	-0.242283	-0.660447	1.34223	0.825633	1.32039	-0.154186	1.17238	-0.651612	-1.20924	-1.05737	-1.24838
VIT_03s0097g00530	molecular chaperone DnaK	vv50101Channels_and_pores.xml_1.A.33	-0.172548	-0.0137808	0.0697433	1.08493	0.975565	1.47763	-0.546001	1.23567	-1.08066	-1.05446	-1.53386	-0.442223
VIT_14s0060g02320	respiratory burst oxidase protein B (ATRBOHB)	vv50105Transport_Electron_Carriers.xml_5.B.1	0.0761104	0.278227	-0.00551588	0.62103	1.19155	1.21873	0.580728	0.889744	-1.57645	-1.42335	-1.29504	-0.555759
VIT_14s0081g00150	ankyrin	vv50108Accessory_Factors_Involved_in_Transport.xm_8.A.8	-0.473443	0.14686	0.307792	0.518636	1.31764	1.58244	0.271863	0.399702	-1.78524	-0.514559	-1.55491	-0.216782
VIT_02s0025g02840	ankyrin 3, epithelial isoform a	vv50108Accessory_Factors_Involved_in_Transport.xm_8.A.8	0.445689	-0.305873	0.131776	0.755831	1.1836	1.00692	-0.38481	1.54094	-0.564527	-1.17937	-1.39642	-1.23376
VIT_16s0100g00690	ankyrin repeat	vv50108Accessory_Factors_Involved_in_Transport.xm_8.A.8	0.286223	-0.0842117	0.0838282	0.271516	1.16928	1.76504	-0.076542	0.928896	-0.454123	-1.67392	-1.19583	-1.02015
VIT_16s0022g00680	multi-copper oxidase (SKU5)	vv50109_Incompletely_Characterized_Transport_Systems.xml_9.A.10.1	-0.0124573	-0.479428	-0.234805	0.744436	1.86522	1.58195	-0.0951008	0.382439	-0.358805	-1.30344	-1.12243	-0.967575
VIT_08s0007g08940	nucleoporin interacting component family protein	vv50109_Incompletely_Characterized_Transport_Systems.xml_9.A.14 vv50112Nuclear_pore_complex.xml	0.48213	0.149801	0.454752	0.713294	0.74826	1.14687	0.519929	0.951067	-1.27959	-1.56444	-1.47618	-0.8459
VIT_03s0180g00310	ATP-dependent Clp protease ClpB protein	vv50109_Incompletely_Characterized_Transport_Systems.xml_9.A.34	-0.047814	-0.0322838	0.261918	0.644635	0.842145	1.53001	-0.798153	1.56109	-1.04178	-1.1903	-0.422757	-1.30671
VIT_04s0008g05870	CLPB-M/CLPB4/HSP98.7	vv50109_Incompletely_Characterized_Transport_Systems.xml_9.A.34	0.324587	-0.397994	-0.860931	1.5622	0.669502	1.45524	-0.276294	1.19201	-1.01139	-0.981765	-0.612266	-1.0629
VIT_17s0000g07190	Heat shock protein 101	vv50109_Incompletely_Characterized_Transport_Systems.xml_9.A.34	0.516902	-0.0847639	-0.071069	1.19428	0.955088	1.12343	-0.241487	1.13723	-0.598452	-1.38285	-0.919886	-1.62842
VIT_03s0017g02290	regulator of chromosome condensation (RCC1)	vv50112Nuclear_pore_complex.xml	-1.17598	-0.624654	-1.35293	0.993516	0.946178	1.27876	-1.51006	0.774526	0.248448	0.557046	-0.623139	0.488283
VIT_06s0004g05190	D-xylose-H+ symporter	vv50121Porters_cat_1_to_6.xml	0.927742	-0.284044	-0.246761	-0.0192662	1.2496	1.40729	-0.362881	1.39631	-0.601209	-1.21467	-1.14978	-1.10234
VIT_12s0028g03380	ADP,ATP carrier protein	vv50123Porters_cat_18_to_29.xml	0.182257	-0.656055	-0.134266	0.69727	0.477703	0.576658	-0.0999488	2.39366	-0.257089	-0.663649	-1.08676	-1.42977
VIT_00s0188g00120	amino acid permease 2	vv50123Porters_cat_18_to_29.xml	-0.215929	-0.391911	-0.194028	1.33963	0.948339	1.69392	-0.185761	0.802008	-1.00379	-0.276624	-1.62684	-0.889023
VIT_00s0188g00130	amino acid permease 2	vv50123Porters_cat_18_to_29.xml	-0.221501	-0.600809	-0.42254	1.50582	0.931202	1.40277	0.146948	1.1223	-0.930495	-0.647679	-1.39759	-0.888423
VIT_09s0002g01020	cation exchanger (CAX9)	vv50123Porters_cat_18_to_29.xml	-0.074878	0.503623	-0.390717	0.736821	0.985088	1.81006	0.427179	0.445084	-1.17899	-1.61875	-0.655975	-0.988553
VIT_09s0070g00210	Metal transporter Nramp1	vv50124Porters_cat_30_to_64.xml	0.24006	-0.109469	-0.00325716	0.292015	1.07717	1.19376	1.04172	1.06633	-1.22012	-0.762664	-1.44983	-1.36571
VIT_18s0001g04930	Sulfate transporter 1.3	vv50124Porters_cat_30_to_64.xml	0.469441	-0.404955	-0.22898	0.716641	0.909274	1.01025	0.771257	1.44792	-1.2416	-1.1079	-1.14869	-1.19266
VIT_03s0038g03200	MATE efflux family protein	vv50125Porters_cat_66_to_94.xml	0.0987593	-0.216247	-0.423065	0.117771	0.867525	1.59712	0.250537	1.65466	-0.598947	-0.909216	-0.725971	-1.71293
VIT_01s0011g01360	copper-transporting ATPase RAN1	vv50131Primary_Active_Transporter_cat_A2_to_A4.xml	0.0338422	-0.74219	-0.343998	1.67317	0.824809	1.33175	0.569863	0.653349	-0.850071	-0.624843	-1.36791	-1.15778
VIT_08s0217g00090	DnaJ homolog, subfamily B, member 9	vv50132Primary_Active_Transporter_cat_A5_to_A8.xml	0.101662	0.359926	-0.211615	0.951587	1.12921	1.54668	-0.215949	0.726371	-1.43365	-1.51676	-1.09235	-0.345115
VIT_18s0001g02530	DEAD/DEAH box helicase	vv50133Primary_Active_Transporter_cat_A9_to_A18.xml	0.229721	-0.335743	-0.48184	-0.0623072	1.00526	0.800751	-0.255433	2.38954	-0.499362	-0.674933	-1.39597	-0.719682
VIT_13s0067g01900	ATP-dependent RNA helicase RH18	vv50133Primary_Active_Transporter_cat_A9_to_A18.xml	-0.388228	-0.712043	-0.904045	-0.052561	1.2955	2.27992	-1.14562	0.945478	-0.276509	-0.375054	-0.330236	-0.336604
VIT_04s0023g00060	FtsH protease	vv50133Primary_Active_Transporter_cat_A9_to_A18.xml	-0.171048	0.0400906	0.147677	0.847471	1.18765	0.297179	0.296288	1.71281	-1.49303	-1.65309	-0.527065	-0.684941
VIT_06s0061g01490	ABC transporter G member 22	vv52010ABC_transporters.xml	0.6321	-0.244069	0.174742	0.625928	1.05862	1.21495	-0.335593	1.38752	-0.724201	-1.25189	-0.976475	-1.56164
VIT_08s0040g00870	bZIP transcription factor BZIP28	vv60012BZIP2.xml	0.134899	0.103393	-0.341122	1.23507	0.185141	2.10749	0.0141616	0.338097	-0.97798	-1.50159	-1.23445	-0.0631019
VIT_15s0046g01140	WRKY DNA-binding protein 53	vv60066WRKY.xml	0.476613	0.370139	0.0905221	1.10417	0.638469	0.774343	0.245157	1.08098	-0.954724	-1.65292	-1.85074	-0.322
VIT_02s0025g01280	WRKY DNA-binding protein 53	vv60066WRKY.xml	0.517482	0.503339	-0.00721263	0.79582	0.779709	0.551515	0.0173649	1.53802	-0.442621	-1.38606	-1.84576	-1.02159
VIT_04s0008g04480	zinc finger (C3HC4-type RING finger)	vv60078other_zf-C3HC4.xml	0.585163	0.180195	-0.493125	0.965095	0.435734	1.74045	-0.0556592	0.992347	-1.63945	-1.02038	-0.637839	-1.05253
VIT_07s0151g00510	GCN5 N-acetyltransferase (GNAT)	vv60082GNAT	0.0449122	0.0387404	-0.146317	1.47165	0.281175	1.23866	0.156278	0.774642	-0.662867	-0.754134	-0.0856175	-2.35713
VIT_10s0042g01260	Transcription termination factor mitochondrial mTERF	VV60085MTERF	0.313554	0.211171	-0.120074	0.615897	0.507664	1.47944	0.0800715	1.5867	-1.13625	-1.30171	-1.17502	-1.06144
