# Supplementary material for: The plasticity of the grapevine berry transcriptome
Source: Genome Biol. 2013 Jun 7;14(6):r54. doi: 10.1186/gb-2013-14-6-r54 (PMC3706941; doi:10.1186/gb-2013-14-6-r54)
Supplement: Additional File 6 — Dataset S2. Genes that are differentially expressed between average climate seasons (2006 to 2008) and an exceptionally warm spring (2007) in second and third ripening time point samples. Transcripts modulated also at veraison (Dataset S1) are highlighted in the column 'Cluster Figure 2B'. Expression was measured as the average log2 intensity of each biological triplicate. Each value has been normalized on the median value of each row/gene. [file gb-2013-14-6-r54-S6.XLSX]

## Sheet: 2006-2008 Specific
Gene Id	Cluster in Figure 2B	Gene Description	Gene Network	Functional Cathegory	MN062	MN063	CS062	CS063	AM062	AM063	MN072	MN073	AM072	AM073	CS072	CS073	PSP062	PSP063	PSP072	PSP073	MN082	MN083	CS082	CS083	PSP082	PSP083	AM082	AM083
VIT_02s0012g00450		1-aminocyclopropane-1-carboxylate oxidase	vv10640Propanoate_metabolism.xml vv30008Ethylene_signaling.xml	Carbohydrate Metabolic Process	-0.397706	-0.26708	0.434686	1.1992	-0.217995	0.804326	-1.54991	-1.68228	-0.863684	0.505769	-0.552943	-1.14341	-0.503799	-0.208495	-1.03469	-0.871816	0.422037	-0.453987	0.811755	0.260395	2.35228	1.73673	0.425145	0.795459
VIT_05s0049g00410		1-aminocyclopropane-1-carboxylate oxidase	vv10640Propanoate_metabolism.xml vv30008Ethylene_signaling.xml	Carbohydrate Metabolic Process	-0.53225	0.0143183	0.471256	0.041635	0.821631	1.84712	0.0203013	-2.22708	-0.0275215	-0.586164	-0.0708384	-0.57196	-0.0774148	-0.533008	-0.996816	-1.74688	0.073367	0.900989	0.60472	-1.4913	1.57217	1.01364	1.20495	0.275132
VIT_18s0001g05060		2,3-bisphosphoglycerate-dependent phosphoglycerate mutase	vv10010glycolysis.xml	Carbohydrate Metabolic Process	0.938915	0.740388	0.379892	0.212149	0.603987	-0.0329327	-2.72313	-1.75843	-0.921696	-1.45667	-0.30495	0.000308	-0.689571	-0.299346	0.0243965	-0.552934	1.00121	1.70585	1.3198	-0.0373924	0.63203	0.47755	0.28564	0.454934
VIT_08s0040g00670		4-alpha-glucanotransferase	vv10500Starch_and_sucrose_metabolism.xml	Carbohydrate Metabolic Process	-0.511085	-0.147307	0.0962829	1.02682	0.314395	0.989447	-1.77069	-1.53248	-0.646504	0.0762942	-0.923075	-0.468469	-0.801093	0.0606158	-1.16467	-0.870657	-0.808987	0.328537	0.197129	1.6133	0.73204	1.84011	0.592521	1.77752
VIT_02s0012g03060		6-phosphogluconate dehydrogenase, decarboxylating	vv10030pentose_phosphate.xml	Carbohydrate Metabolic Process	0.0603945	-0.156684	1.51785	1.15757	-0.157239	0.143991	-0.713827	-1.13492	-0.687046	0.30868	-1.04924	-0.446527	1.29401	0.695928	-0.829485	-2.08107	0.332132	2.03976	-0.338373	1.67036	-0.969847	-0.54034	-0.169352	0.0532788
VIT_15s0046g01570		acidic endochitinase (CHIB1)	vv10530Aminosugars_metabolism.xml	Carbohydrate Metabolic Process	0.473136	1.00474	0.510899	0.20312	1.04935	0.914207	-1.35396	-0.893132	-0.711033	-0.768494	-0.837297	1.04757	-0.318107	-0.25164	-1.97083	-2.19592	1.03946	1.0877	0.639518	-0.307524	0.853439	0.697282	0.800623	-0.713112
VIT_12s0059g02150	Cluster 4	aconitate hydratase, cytoplasmic	vv10020CitrateCycle.xml vv10630Glyoxylate_and_dicarboxylate_metabolism.xml vv10720Reductive_carboxylate_cycle.xml	Carbohydrate Metabolic Process	-0.379202	-0.203167	0.745999	0.577904	0.689111	0.31851	-1.13728	-1.53276	-0.996031	-0.710101	-0.754843	-0.625648	-0.758466	-0.681175	-0.85459	-1.81483	-0.0262068	1.36242	1.55762	1.44484	0.746926	0.996328	0.706232	1.32841
VIT_00s0582g00020		acyl-coenzyme A thioesterase 9.	vv10620Pyruvate_metabolism.xml	Carbohydrate Metabolic Process	-0.485384	-0.699898	0.697723	1.27738	0.860079	0.855953	-1.96778	-2.14992	-0.810871	0.00597022	-0.0975782	-0.141854	-0.239633	0.150333	-1.34271	-0.99295	-0.0680293	-0.268764	1.12453	1.9787	0.560714	0.573922	0.725202	0.454857
VIT_00s0371g00070		alcohol dehydrogenase	vv10010glycolysis.xml vv10071Fatty_acid_metabolism.xml vv10350Tyrosine_metabolism.xml	Carbohydrate Metabolic Process	-0.306988	0.19474	0.751715	-0.28655	0.857266	0.565173	-0.717756	-2.24668	-1.30534	-1.11965	0.715316	-0.493381	1.0452	-0.463113	-0.220777	-0.590521	-0.592326	0.153964	1.12755	0.419087	0.18342	2.72332	-0.843917	0.450247
VIT_18s0001g00380		alcohol dehydrogenase	vv10010glycolysis.xml vv10071Fatty_acid_metabolism.xml vv10350Tyrosine_metabolism.xml	Carbohydrate Metabolic Process	0.7795	0.691776	1.25806	-0.0793545	1.7625	0.16324	-1.04529	-1.40667	-1.42301	-0.685729	-0.805106	0.189704	0.198742	-0.156462	-1.27051	-1.17888	-1.04944	-0.455273	0.843836	-0.759869	0.940881	0.702718	1.4895	1.29514
VIT_14s0030g01030	Cluster 4	alcohol dehydrogenase	vv10010glycolysis.xml vv10071Fatty_acid_metabolism.xml vv10350Tyrosine_metabolism.xml	Carbohydrate Metabolic Process	-0.0986229	0.033556	0.757336	0.94719	-0.116905	0.312568	-1.52161	-1.98416	-0.10149	-0.191207	-2.14094	-1.5163	0.038435	0.771332	-1.01635	-0.495346	0.559533	0.380975	1.17562	1.36059	1.37544	0.634253	0.505563	0.330531
VIT_14s0030g00920	Cluster 4	alcohol dehydrogenase	vv10010glycolysis.xml vv10071Fatty_acid_metabolism.xml vv10350Tyrosine_metabolism.xml	Carbohydrate Metabolic Process	-0.219017	-0.317721	0.885876	0.785826	-0.361689	-0.348488	-1.57413	-1.91424	-0.0916339	0.124277	-1.11114	-0.640664	0.284647	0.134242	-1.31172	-1.73989	1.73317	1.44766	0.664188	0.725682	1.23054	0.659075	0.659764	0.295394
VIT_18s0001g00410		alcohol dehydrogenase	vv10010glycolysis.xml vv10071Fatty_acid_metabolism.xml vv10350Tyrosine_metabolism.xml	Carbohydrate Metabolic Process	0.573077	-0.0561022	1.79024	0.737482	0.108313	-1.19615	-1.4523	-2.05691	-0.517369	-0.910122	-0.571791	0.376373	1.02393	0.691235	-0.363633	-1.42429	0.688064	1.82273	0.822462	0.989838	-0.467694	-0.439527	-0.144545	-0.0233186
VIT_18s0001g02440		aldehyde dehydrogenase	vv10010glycolysis.xml vv10071Fatty_acid_metabolism.xml vv10220Urea_cycle_and_metabolism_of_amino_groups.xml vv10280Valine_leucine_and_isoleucine_degradation.xml vv10340Histidine_metabolism.xml vv10410beta-Alanine_metabolism.xml vv10561Glycerolipid_metabolism.xml vv10620Pyruvate_metabolism.xml vv50101Channels_and_pores.xml_1.B.17	Carbohydrate Metabolic Process	-1.25346	-0.509828	0.661197	0.981064	-0.206524	-0.0455543	-1.36477	-1.21127	-1.32414	-0.313117	-0.6428	0.00332756	-1.22827	-0.721512	-0.711	-0.0217622	-0.420037	0.337043	1.38668	1.65692	0.801751	1.51467	0.971071	1.66032
VIT_09s0070g00360		aldo/keto reductase	vv10040Pentose_glucuronate_interconversion.xml vv10051Fructose_and_mannose_metabolism.xml vv10052Galactose_metabolism.xml vv10561Glycerolipid_metabolism.xml vv10620Pyruvate_metabolism.xml	Carbohydrate Metabolic Process	-0.115854	0.161535	-0.133564	0.886162	-1.52717	-0.817258	-1.7363	-1.34018	-0.705197	-0.672943	0.165801	-0.00665458	-0.642358	-0.0651962	-1.37179	-0.214784	1.15349	1.9762	0.439491	1.88792	0.875984	0.850402	0.268016	0.684248
VIT_08s0007g01010		aldo/keto reductase	vv10040Pentose_glucuronate_interconversion.xml vv10051Fructose_and_mannose_metabolism.xml vv10052Galactose_metabolism.xml vv10561Glycerolipid_metabolism.xml vv10620Pyruvate_metabolism.xml	Carbohydrate Metabolic Process	-0.457391	-0.529913	0.337097	0.561175	-0.363678	-0.531222	-0.11522	-1.41872	-0.189168	-0.422852	-0.26725	-1.09056	0.0258481	-0.151268	-0.734224	-0.950774	2.55335	2.82004	0.0724317	1.32895	-0.469851	-0.397335	0.211516	0.179012
VIT_14s0108g00190		aldose 1-epimerase	vv10010glycolysis.xml	Carbohydrate Metabolic Process	0.416746	1.25674	1.76288	1.47165	1.41272	1.44254	-1.04517	-0.451765	-1.271	-0.349895	-0.831751	0.593846	-0.487485	0.573195	-1.41961	-0.797494	-1.34939	-0.69434	1.02766	-0.111025	-0.603097	-0.542458	0.532608	-0.536098
VIT_15s0046g01430		aldose 1-epimerase	vv10010glycolysis.xml	Carbohydrate Metabolic Process	-0.375535	1.02443	0.375824	0.477026	0.250919	0.592479	-2.09735	-0.572647	-1.45232	-0.691391	-1.24065	-0.882764	-0.679778	0.259804	-0.103738	0.0566544	-0.422046	1.25696	-0.297231	-0.29913	0.390542	0.343654	1.65892	2.42736
VIT_03s0063g00410		Alpha-amylase	vv10500Starch_and_sucrose_metabolism.xml	Carbohydrate Metabolic Process	-0.299723	-0.399467	0.401353	0.0334187	0.508935	-0.438264	-1.38683	-1.36875	-0.0743034	0.127052	-0.846974	-0.361324	0.152686	-0.0711215	-2.06385	-1.73394	1.08083	1.58643	1.45056	1.12396	0.329311	-0.159582	1.4136	0.995994
VIT_17s0119g00280		alpha-amylase/subtilisin inhibitor	vv10052Galactose_metabolism.xml vv10500Starch_and_sucrose_metabolism.xml vv10530Aminosugars_metabolism.xml	Carbohydrate Metabolic Process	-0.56889	1.76788	-0.112206	1.56741	0.49692	0.272462	0.0891157	-0.121974	-0.722731	-1.07361	-1.72564	-2.28687	-0.547691	-0.574574	-0.506741	-0.413697	-0.0176122	1.60824	0.173709	0.388569	0.168263	0.490627	-0.0122632	1.6613
VIT_17s0119g00150		alpha-amylase/subtilisin inhibitor	vv10052Galactose_metabolism.xml vv10500Starch_and_sucrose_metabolism.xml vv10530Aminosugars_metabolism.xml	Carbohydrate Metabolic Process	-0.208203	1.03023	0.495562	1.15783	-0.144267	1.07441	-0.541806	-0.351367	-1.16802	-0.755457	-1.1537	-1.41658	0.139632	-0.339281	-0.192429	0.102767	0.133652	3.07123	0.285804	1.13874	-1.10208	-0.961602	-0.501479	0.206416
VIT_00s0270g00120		alpha-amylase/subtilisin inhibitor	vv10052Galactose_metabolism.xml vv10500Starch_and_sucrose_metabolism.xml vv10530Aminosugars_metabolism.xml	Carbohydrate Metabolic Process	-0.118215	1.73451	1.03899	1.54518	0.374478	1.12802	-1.06902	0.111502	-1.27677	-0.208858	-1.84561	-0.213847	-1.31584	0.246065	-1.46855	-0.187892	-1.02004	1.36325	0.024499	0.0422715	-0.691718	0.3732	0.339692	1.0947
VIT_10s0071g01130		Alpha-galactosidase	vv10052Galactose_metabolism.xml vv10561Glycerolipid_metabolism.xml	Carbohydrate Metabolic Process	1.23582	0.742499	1.63556	1.47973	-0.175775	0.712966	-0.724003	0.767306	-1.47406	-1.03282	-0.969137	-0.74638	1.45992	0.177415	-1.3462	-1.40461	-0.531381	-1.00978	-0.68802	-0.207004	0.602083	1.13271	-0.127446	0.490617
VIT_10s0071g01100		alpha-galactosidase precursor	vv10052Galactose_metabolism.xml vv10561Glycerolipid_metabolism.xml	Carbohydrate Metabolic Process	-0.400908	0.218611	1.11918	0.84377	1.16898	1.39737	-0.115641	-1.55939	-1.39573	-0.884123	-0.06211	0.371767	-1.06878	-0.690669	-1.27391	-2.32287	-0.0602697	0.404977	1.03205	0.711071	0.938645	0.60707	0.658744	0.362156
VIT_01s0127g00060	Cluster 4	Alpha-glucan water dikinase, chloroplast precursor	vv10620Pyruvate_metabolism.xml vv10720Reductive_carboxylate_cycle.xml vv50108Accessory_Factors_Involved_in_Transport.xm_8.A.7	Carbohydrate Metabolic Process	-0.74481	-0.229644	0.518123	0.900588	0.131791	0.649057	-1.90509	-1.43578	-0.702047	0.648334	-0.815724	-0.45639	-0.846703	0.464793	-1.04838	-1.04617	-0.858422	1.04158	1.30977	2.11639	0.184682	1.04809	0.0172698	1.05869
VIT_14s0066g00240		alpha-L-fucosidase 2 precursor	vv10511N-Glycan_degradation.xml	Carbohydrate Metabolic Process	1.15893	-0.101473	1.41841	0.652929	0.587491	1.87105	-1.11219	-2.37083	-0.925914	-0.241665	0.123909	-0.950359	0.459525	0.47408	-0.301491	-1.63022	0.33836	0.589791	-0.35936	-0.935173	0.0327969	1.33712	0.276975	-0.392691
VIT_01s0137g00710		alpha-L-fucosidase 2 precursor	vv10511N-Glycan_degradation.xml	Carbohydrate Metabolic Process	0.133481	0.23488	0.836579	1.48858	1.48833	1.26817	-0.429141	-1.23041	-0.275	-0.196154	-1.4639	-1.40146	1.29863	0.531925	-1.16399	-0.862755	0.0233499	-0.583626	-1.6218	-0.428984	0.206685	1.54412	-0.165725	0.768202
VIT_15s0021g02060		arbutin synthase	vv10500Starch_and_sucrose_metabolism.xml	Carbohydrate Metabolic Process	0.860922	1.37063	1.35146	1.45277	1.17471	1.20372	-1.32638	-0.5305	-1.112	-1.26151	-1.48853	-0.693605	-0.583372	-0.0908014	-0.877515	-1.51221	-0.894712	0.725181	0.821559	0.218143	0.0477575	0.437256	0.0786643	0.628351
VIT_05s0077g00950		ATP citrate lyase a-subunit	vv10020CitrateCycle.xml vv10720Reductive_carboxylate_cycle.xml	Carbohydrate Metabolic Process	-0.472388	-0.725532	0.318144	0.811195	0.047865	1.34828	-2.52227	-1.30144	0.129672	0.142174	-1.57378	-1.63238	0.489028	1.00327	-0.654143	-0.107992	0.198445	1.35611	0.741007	0.968807	-0.0577686	0.0286136	0.339988	1.12511
VIT_00s0585g00030		BETA-1,2-N-ACETYLGLUCOSAMINYLTRANSFERASE I	vv10510N-Glycan_biosynthesis.xml vv11030Glycan_structures-biosynthesis1.xml	Carbohydrate Metabolic Process	0.24788	0.0895097	1.01256	0.335572	0.0957285	0.378074	-0.849717	-1.54619	-0.565597	-0.359212	-0.391916	-1.03836	0.97857	0.918272	-2.50911	-0.910565	1.08773	1.0259	1.17313	-1.36199	0.9487	-0.380361	1.02922	0.592173
VIT_06s0061g00120		beta-1,3-glucanase [Vitis riparia]	glucan hydrolysis	Carbohydrate Metabolic Process	0.495166	0.894114	1.24062	1.03973	1.67765	1.30589	-1.7504	-0.754095	-1.28006	-0.432817	-1.37622	0.37311	-0.430988	0.365793	-1.57727	-1.5008	-0.56662	0.514488	0.211112	-0.445495	0.751023	0.845275	0.395748	0.00505533
VIT_04s0008g01140		beta-fructosidase (BFRUCT1)	vv10052Galactose_metabolism.xml vv10500Starch_and_sucrose_metabolism.xml	Carbohydrate Metabolic Process	-0.261477	1.87783	1.1257	0.879738	1.36011	0.526442	-0.702448	-0.533923	-0.763826	0.0726461	-1.20175	0.279605	1.66341	-1.05207	-1.22441	-1.94896	-0.311818	0.944747	0.502946	-0.529376	-0.432607	0.189759	0.583531	-1.04381
VIT_18s0001g02220		beta-galactosidase / lactase	vv10052Galactose_metabolism.xml vv10511N-Glycan_degradation.xml vv10600Sphingolipid_metabolism.xml	Carbohydrate Metabolic Process	0.678928	0.735549	-0.514161	-0.0358406	-0.0224424	-0.912751	-2.24446	-0.749974	0.191321	-0.76509	-1.47011	-0.304766	0.226521	0.837052	-0.612753	-0.0501568	0.223307	2.93423	0.417355	1.01992	-0.88457	0.528553	0.218252	0.556087
VIT_14s0083g00350		beta-glucan-binding protein 5	vv10052Galactose_metabolism.xml vv10511N-Glycan_degradation.xml vv10600Sphingolipid_metabolism.xml	Carbohydrate Metabolic Process	-0.154575	0.398636	0.338221	0.376594	1.26695	1.30694	-1.12822	-0.177227	-0.226612	-0.365759	-0.996884	-0.595028	-0.0911257	0.339873	-1.25814	-1.3927	-0.0157375	2.50592	-0.978587	0.684095	-1.65769	0.191883	0.126558	1.50262
VIT_08s0032g01220	Cluster 4	calcium-dependent protein kinase (AK1)	vv10562Inositol_phosphate_metabolism.xml	Carbohydrate Metabolic Process	-0.246562	-0.254083	0.270996	-0.352006	0.760016	-0.0920437	-1.31754	-1.67371	-0.10834	0.0164097	-0.836513	-0.629493	0.014285	-0.915834	-0.944285	-1.42073	1.15849	2.07092	1.48142	1.50965	0.493281	1.11519	0.692015	-0.791535
VIT_06s0009g03150		calcium-dependent protein kinase 17 CPK17	vv10562Inositol_phosphate_metabolism.xml	Carbohydrate Metabolic Process	-0.0457339	-0.336151	1.26391	-0.00564751	0.931967	2.14102	-0.805607	-0.793299	-0.272048	-1.67376	-0.639254	-1.32231	0.545379	0.735278	-0.349733	-0.232452	-1.52428	-0.475911	0.139878	-0.991207	0.78542	1.87132	0.90351	0.149708
VIT_13s0156g00210		Callose synthase	vv10500Starch_and_sucrose_metabolism.xml	Carbohydrate Metabolic Process	-0.612883	-0.273787	1.18465	1.51185	1.03156	2.11288	-1.23948	-0.799033	-0.972958	0.163691	-1.63493	-0.667022	0.196028	1.06773	-1.07999	-0.122398	-1.4107	0.498367	0.00794844	0.742323	-0.663272	0.00207374	-0.234846	1.1922
VIT_09s0002g02320		Cell wall apoplastic invertase	vv10052Galactose_metabolism.xml vv10500Starch_and_sucrose_metabolism.xml	Carbohydrate Metabolic Process	-0.1356	0.176469	0.68575	1.16845	1.52437	1.69686	-1.78144	-0.734276	-1.06498	-0.571437	-1.78809	-0.589373	-0.373467	-0.19227	-1.0052	-0.902253	-0.101031	1.61954	0.928883	0.9176	-0.382866	0.736205	-0.19189	0.360045
VIT_04s0008g00140		chitinase [Vitis vinifera]	vv10530Aminosugars_metabolism.xml	Carbohydrate Metabolic Process	-1.05266	0.808808	-0.00679746	-0.118308	0.951671	2.25889	-1.19504	-1.7626	-0.897267	-1.17233	-0.553953	0.283285	0.210159	0.02339	-0.936162	-0.985896	0.428068	0.291531	0.200247	-0.552828	0.824893	0.57965	2.12852	0.244741
VIT_06s0004g03850		Chitinase 1	vv10530Aminosugars_metabolism.xml	Carbohydrate Metabolic Process	-0.575939	-0.926598	0.552913	0.513914	0.70361	0.290216	-1.33887	-1.12846	-0.906014	0.541796	-0.666949	-1.53468	-0.227626	0.138905	-0.883337	-1.15518	0.0638896	0.308962	0.739801	0.627594	0.864107	-0.288649	2.61029	1.6763
VIT_16s0050g02210		chitinase III [Vitis vinifera]	vv10530Aminosugars_metabolism.xml	Carbohydrate Metabolic Process	0.175685	0.83827	0.922195	0.562241	1.32013	1.50976	-1.52956	-1.24682	-0.921434	-0.396668	-1.10374	0.744794	-0.232302	0.587743	-1.90913	-1.77765	-0.810516	0.119493	0.786928	0.818372	0.473761	0.972821	0.227328	-0.131702
VIT_05s0094g00320		Chitinase, class IV [Vitis vinifera]	vv10530Aminosugars_metabolism.xml	Carbohydrate Metabolic Process	0.313698	1.27925	0.501892	0.57351	1.38359	0.605714	-1.02924	-1.41698	-0.916698	-1.00545	-0.73763	-0.598859	-0.541754	-0.803049	-1.72967	-1.24228	0.0548469	1.41129	1.50452	0.0892367	0.583558	0.0685003	1.57849	0.0735182
VIT_00s0540g00020		chitinase, class V	vv10530Aminosugars_metabolism.xml	Carbohydrate Metabolic Process	-0.566702	-0.267107	0.878374	1.3676	1.46251	1.1941	-0.523538	-1.06535	-0.463869	-0.343428	-1.47241	-1.14557	0.431422	0.25552	-1.51222	-1.40207	-0.726477	1.49817	0.992185	1.0656	-0.849896	-0.105091	0.970061	0.32819
VIT_03s0088g00560	Cluster 4	citrate synthase	vv10020CitrateCycle.xml vv10630Glyoxylate_and_dicarboxylate_metabolism.xml	Carbohydrate Metabolic Process	-0.351123	-0.962741	-0.225609	-0.573761	-0.595593	-0.843944	-0.4697	-0.0627037	0.188173	-1.04794	-1.46642	-1.26927	0.743546	-0.0743739	-0.598876	-1.05767	0.563888	1.18079	1.19933	0.74051	2.22565	2.11918	0.327309	0.311341
VIT_03s0063g02100		dolichyl-diphosphooligosaccharide-protein glycosyltransferase 48kDa subunit	vv10510N-Glycan_biosynthesis.xml vv11030Glycan_structures-biosynthesis1.xml	Carbohydrate Metabolic Process	-0.751327	-0.436947	-0.364891	-0.544353	0.221555	0.189288	-0.95462	-1.44147	-0.135165	-0.0529253	-1.41921	-1.21247	0.0254201	-0.106724	-0.720686	-1.08753	1.89154	2.43416	0.902798	0.19909	1.02631	0.436131	1.1871	0.714935
VIT_07s0005g01970		galactinol synthase	vv10052Galactose_metabolism.xml	Carbohydrate Metabolic Process	0.277972	-1.25633	2.49756	0.794821	0.116189	0.242856	0.211612	-0.479853	-1.76829	-1.20906	-0.839946	-0.779665	1.27208	0.609413	0.153963	-1.01358	0.677632	-0.924411	1.40269	-0.194588	1.0887	-0.823457	-0.0446573	-0.0116623
VIT_14s0066g02350		galactinol synthase	vv10052Galactose_metabolism.xml	Carbohydrate Metabolic Process	-0.660552	-0.57555	-0.282981	-0.618995	-0.00950495	-0.414911	-1.06498	-1.09955	-0.535288	-0.470831	-0.826587	-0.7725	0.0183632	-0.310642	-1.08121	-1.06206	0.481658	0.889852	1.82632	1.67855	1.6142	1.8779	1.32565	0.0736496
VIT_04s0023g03650		Galactose mutarotase-like	vv10010glycolysis.xml	Carbohydrate Metabolic Process	-0.492614	1.36469	0.678644	0.510365	0.7681	-0.401509	-0.80361	-2.67552	-0.42392	-0.844805	-0.386707	-0.190721	-0.15636	0.0738469	-1.17458	-1.06589	-0.513831	0.894723	-0.0065374	0.367698	1.40701	2.06971	0.620386	0.381433
VIT_17s0000g05410		Galactosyltransferase	Unknown	Carbohydrate Metabolic Process	-0.132863	-0.0976502	0.652893	0.582023	1.34726	0.171053	-2.21673	-1.94057	0.250728	-0.601696	-1.2353	-0.791599	0.217218	-0.415187	-0.578556	-1.31519	0.492384	1.74212	0.92766	0.762892	-0.00362045	0.896402	1.12862	0.157708
VIT_10s0116g01710		galactosyltransferase family protein	Unknown	Carbohydrate Metabolic Process	-0.174603	-0.269583	1.8942	0.766043	-0.201261	-1.13847	-0.86009	-1.29072	-0.766431	-0.940667	-1.77973	-0.642087	0.187129	0.465904	-0.136948	0.400996	1.42594	1.65727	1.23005	1.30741	-0.600168	-1.00996	0.252952	0.22284
VIT_06s0061g00100		glucan endo-1,3-beta-glucosidase, acidic isoform precursor	vv10500Starch_and_sucrose_metabolism.xml	Carbohydrate Metabolic Process	0.55861	0.932214	1.0961	0.993456	1.38056	1.18328	-1.81612	-0.799117	-1.34418	0.288432	-1.48234	0.733301	-0.742179	-0.0674334	-1.49034	-1.51863	-0.940773	0.22079	0.58761	-0.0734597	0.575228	0.743356	0.613364	0.368261
VIT_12s0057g01480		glucose-1-phosphate adenylyltransferase small subunit, chloroplast precursor	vv10500Starch_and_sucrose_metabolism.xml	Carbohydrate Metabolic Process	-0.993836	-0.808146	1.1678	1.86141	-0.360153	0.917646	-1.64373	-2.78137	-0.798464	-0.410216	-0.260271	-0.515601	0.030591	0.646787	-0.153602	-0.155095	0.357247	1.11549	0.397898	0.918087	0.0382895	1.00402	0.0684677	0.356746
VIT_13s0019g03120	Cluster 4	Glucosyltransferase-2	glucosyl transferase	Carbohydrate Metabolic Process	-0.808019	-1.31998	0.180656	-0.243972	-0.58406	-0.423421	0.338295	-0.872058	-0.720001	-0.362332	-0.644	-0.613914	0.473724	-0.194899	-1.42924	-1.44712	1.24449	-0.181115	1.48971	0.223645	1.9303	0.853985	1.81597	1.29336
VIT_07s0205g00090		glycogen synthase 2	vv10500Starch_and_sucrose_metabolism.xml	Carbohydrate Metabolic Process	-1.1089	-0.866219	-0.479675	0.0556466	0.188064	0.501072	-1.61174	-1.18876	-0.586663	-0.0229051	-0.393416	-1.05324	0.303771	0.758962	-0.536346	-1.30185	-0.529531	-0.326319	1.72538	1.58885	1.33421	0.982387	0.895535	1.67168
VIT_14s0066g00580		GPI transamidase component protein	vv10563Glycosylphosphatidylinositol(GPI)-anchor_biosynthesis.xml	Carbohydrate Metabolic Process	-0.0823299	-0.239222	-0.853293	-0.809667	-0.863313	-0.204913	-0.78423	-0.549664	-1.01404	-1.3613	-0.792042	-0.662427	-0.365618	0.0788669	-0.540028	-0.333385	0.610596	0.411254	1.52994	0.22411	2.55763	0.899624	1.31352	1.82993
VIT_07s0005g06660		Granule-bound starch synthase 1, chloroplastic	vv10500Starch_and_sucrose_metabolism.xml vv10510N-Glycan_biosynthesis.xml	Carbohydrate Metabolic Process	-0.247793	1.04241	0.898379	1.96925	-0.291305	-0.0596655	-1.51422	-0.317123	-0.0983578	-0.560051	-2.27515	-2.1239	0.50584	1.0519	-0.428129	-0.176962	-0.110111	0.765961	0.035496	1.31068	-0.491024	0.229459	0.224567	0.659845
VIT_16s0022g00740		granule-bound starch synthase Ib precursor	vv10500Starch_and_sucrose_metabolism.xml	Carbohydrate Metabolic Process	-0.689454	-0.413304	0.728517	1.01771	-0.644085	-0.510985	-1.3855	-1.29023	-0.848723	-0.28528	-0.578901	-0.460186	-0.099762	0.234404	-0.53318	-0.457282	1.4656	2.81419	0.36258	2.05709	-0.277832	-0.00670402	-0.314419	0.115744
VIT_12s0028g03470		haloacid dehalogenase hydrolase	vv10630Glyoxylate_and_dicarboxylate_metabolism.xml	Carbohydrate Metabolic Process	-0.943729	-1.14589	0.0819687	-0.235513	-0.170123	0.753979	-0.782098	-1.7431	-1.20653	0.00600719	-0.747865	-1.49218	-0.617638	-0.117067	0.478484	-0.489356	1.36111	0.961324	1.5712	1.00542	1.04088	-0.279376	0.973407	1.73668
VIT_02s0012g00550	Cluster 4	inositol polyphosphate 5-phosphatase II	vv10562Inositol_phosphate_metabolism.xml vv34070Phosphatidylinositol_signaling_system.xml	Carbohydrate Metabolic Process	-0.418766	-0.260047	0.296484	-0.109295	0.298549	-0.0342923	-1.68621	-1.96062	0.436405	-0.573821	-0.0812729	-0.0935824	-0.359975	-0.337323	-0.720356	-1.19409	0.208183	0.541651	1.51811	0.529616	2.11904	1.7556	1.21497	-1.08896
VIT_07s0031g00920		inositol-3-phosphate synthase	vv10562Inositol_phosphate_metabolism.xml	Carbohydrate Metabolic Process	-1.0051	-0.56696	1.32362	1.53145	-0.138121	-0.287718	-1.15092	-1.21732	-0.887653	-0.679896	-0.179694	0.218541	-0.67376	-0.101827	-0.368374	-1.30915	-0.73524	-0.415646	1.41248	1.91027	1.19685	1.76333	0.0159522	0.344889
VIT_06s0009g01820		Invertase, neutral/alkaline	vv10052Galactose_metabolism.xml vv10500Starch_and_sucrose_metabolism.xml	Carbohydrate Metabolic Process	1.13377	0.724031	0.273758	0.0381288	0.0735658	0.204996	0.363709	-1.59161	0.556755	-1.12379	-1.26579	-0.220506	1.89625	0.670767	-1.40297	-1.74395	-0.442955	-0.205568	-0.997933	0.127724	0.348123	2.05541	0.703297	-0.175217
VIT_19s0014g01640		Malate dehydrogenase	vv10020CitrateCycle.xml vv10620Pyruvate_metabolism.xml vv10630Glyoxylate_and_dicarboxylate_metabolism.xml vv10710Carbon_fixation.xml vv10720Reductive_carboxylate_cycle.xml	Carbohydrate Metabolic Process	-0.234726	-0.963336	0.24287	-0.751554	-0.184944	-0.487294	-0.779264	-0.390353	-0.827123	-0.167472	-0.700237	-0.917103	-0.703459	-0.41199	-0.592276	-1.42691	2.32404	2.11175	1.42715	0.393049	1.20033	-0.0303618	0.820231	1.04898
VIT_01s0010g03100		Malate dehydrogenase, cytoplasmic 1	vv10020CitrateCycle.xml vv10620Pyruvate_metabolism.xml vv10630Glyoxylate_and_dicarboxylate_metabolism.xml vv10710Carbon_fixation.xml vv10720Reductive_carboxylate_cycle.xml	Carbohydrate Metabolic Process	0.13604	-0.247896	0.86701	0.428987	-0.593962	0.0370618	-0.787408	-1.62081	-0.184488	-0.0444608	0.0112703	-0.396766	0.294435	0.279387	-0.646609	-1.54736	1.17342	2.59269	0.306815	2.327	-0.578699	-0.698515	-0.843958	-0.263189
VIT_04s0044g00190		mannitol dehydrogenase	vv10051Fructose_and_mannose_metabolism.xml	Carbohydrate Metabolic Process	0.0105924	0.0857043	0.820869	0.460696	0.764078	0.238641	-2.33688	-1.39475	-0.147165	0.178945	-0.327656	-0.175069	1.57716	1.90908	-1.34863	-0.447992	-1.14872	0.145338	-1.43302	0.138605	0.0496406	0.457567	0.613692	1.30929
VIT_11s0037g01100		mannosyltransferase, putative	vv10563Glycosylphosphatidylinositol(GPI)-anchor_biosynthesis.xml	Carbohydrate Metabolic Process	-0.162839	0.392676	-0.214413	0.599507	0.767561	1.12078	-1.20703	-0.965756	-0.875106	-0.358989	-1.97196	-1.751	0.332546	1.44303	-0.384379	0.471732	-1.56742	-0.162615	0.902203	1.16237	-0.096265	0.0477414	1.37529	1.10234
VIT_03s0038g00040		NADP dependent malic enzyme	vv10620Pyruvate_metabolism.xml vv10710Carbon_fixation.xml	Carbohydrate Metabolic Process	-0.218476	-0.00701856	1.22966	0.517294	0.266204	0.0588812	-0.121392	-0.978911	-0.577624	-0.312748	-1.50549	-1.68562	2.5068	0.611055	-0.34168	-2.1863	0.472314	1.02651	-0.533055	0.599225	-0.430087	0.643293	0.634207	0.332944
VIT_16s0039g00580		NADP dependent malic enzyme	vv10620Pyruvate_metabolism.xml vv10710Carbon_fixation.xml	Carbohydrate Metabolic Process	-0.837377	-0.508618	1.64759	1.02032	-0.252109	-0.604726	-0.554575	-0.889923	-0.330636	-0.127413	-0.772344	-1.22602	0.925543	0.320736	0.256335	-1.36427	0.926651	1.50984	1.17798	2.27025	-0.597119	-1.10099	-0.436656	-0.452459
VIT_00s0279g00080		NADP dependent malic enzyme	vv10620Pyruvate_metabolism.xml vv10710Carbon_fixation.xml	Carbohydrate Metabolic Process	-0.355448	-0.512617	0.695144	0.5165	-0.483511	-0.4744	-0.880387	-1.06073	-0.687233	-0.193577	-0.49774	-1.08907	0.214047	0.0355842	0.0787311	-1.00944	1.4746	2.52835	1.17225	2.37482	-0.505433	-0.630062	-0.3424	-0.367958
VIT_12s0059g00850		phosphatidylinositol 3- and 4-kinase	vv10562Inositol_phosphate_metabolism.xml vv34070Phosphatidylinositol_signaling_system.xml	Carbohydrate Metabolic Process	-0.567607	0.146009	0.35971	0.883811	0.924293	0.856077	-1.25184	-0.770016	-0.123496	-0.110488	-1.55755	-1.15311	0.693451	1.0731	-0.00450572	-0.198817	-0.503753	1.28555	1.13176	2.14448	-1.93639	-0.950084	-0.0498771	-0.320713
VIT_00s0199g00220		phosphofructokinase	vv10051Fructose_and_mannose_metabolism.xml	Carbohydrate Metabolic Process	-0.704747	-0.608264	0.647478	0.644029	0.35411	0.605317	-1.81601	-1.5223	-0.975603	-1.60689	-0.129986	0.397141	0.0497633	-0.0593606	-0.824508	-1.06101	-0.15774	0.897517	1.14734	0.750297	1.4931	2.12661	-0.095224	0.448937
VIT_00s0582g00010		Phosphoglucomutase/phosphomannomutase C terminal	vv10010glycolysis.xml vv10030pentose_phosphate.xml vv10052Galactose_metabolism.xml vv10500Starch_and_sucrose_metabolism.xml	Carbohydrate Metabolic Process	-0.226864	-0.46235	0.256841	1.10005	0.922288	0.788312	-2.31103	-1.34991	-0.573996	0.00650661	-0.275106	0.0611423	0.034957	0.736903	-1.32311	-1.12059	-0.858944	-0.847152	1.58262	1.86045	0.709859	0.834919	0.490189	-0.0359886
VIT_06s0009g02720		phosphoglucose isomerase, cytosolic	vv10010glycolysis.xml vv10030pentose_phosphate.xml vv10500Starch_and_sucrose_metabolism.xml	Carbohydrate Metabolic Process	-0.451458	-0.834195	0.951663	1.11792	-0.112058	-0.19697	-0.772019	-0.203693	-0.783446	0.497507	-1.73098	-1.22124	0.307737	1.67839	-0.722765	-0.855629	0.180517	1.77956	0.626619	1.66261	-0.418205	-1.44475	-0.108883	1.05376
VIT_08s0105g00480		phosphoinositide 5-phosphatase	vv10562Inositol_phosphate_metabolism.xml vv34070Phosphatidylinositol_signaling_system.xml	Carbohydrate Metabolic Process	-0.418578	-0.107981	1.31257	0.848583	0.564182	1.14433	-0.431572	-1.22276	0.0054407	0.269167	-2.44271	-1.1382	-0.615603	0.108044	-1.59106	-0.400716	0.135879	0.975098	0.344217	-0.637854	0.523656	0.104397	0.530941	2.14053
VIT_12s0059g01220		pyrophosphate-dependent phosphofructokinase beta subunit	vv10010glycolysis.xml vv10030pentose_phosphate.xml vv10051Fructose_and_mannose_metabolism.xml	Carbohydrate Metabolic Process	0.261256	-0.410282	0.843569	1.31916	-0.140916	1.77168	-0.615067	-0.683046	0.099804	0.426393	-2.14353	-1.82455	0.976311	1.21002	-1.41345	-1.14033	-0.303387	0.18239	0.377794	1.46887	-0.118569	-0.15643	0.0863503	-0.0740509
VIT_00s0199g00240		pyrophosphate-fructose-6-phosphate 1-phosphotransferase	vv10051Fructose_and_mannose_metabolism.xml	Carbohydrate Metabolic Process	-0.454689	-0.378289	1.12318	0.373313	0.441132	-0.216501	-1.31339	-1.26985	-0.824633	-1.19922	0.313561	0.837438	-0.930457	-0.940691	-1.59607	-1.10483	-0.104505	0.724689	0.965176	0.199831	1.47628	1.86104	0.853429	1.16405
VIT_00s0253g00010		pyruvate decarboxylase 1 [Vitis vinifera]	vv10010glycolysis.xml	Carbohydrate Metabolic Process	-0.648691	-0.601002	0.816801	0.462395	-0.396092	-0.344356	-0.982723	-1.38074	-0.26309	0.613495	-0.977705	-1.00276	0.842029	0.638154	-0.453397	-1.29338	1.00149	2.19333	1.18455	2.1543	-0.693897	-0.649795	-0.0767197	-0.142207
VIT_07s0005g00440		pyruvate kinase	vv10010glycolysis.xml vv10230Purine_metabolism.xml vv10620Pyruvate_metabolism.xml vv10710Carbon_fixation.xml	Carbohydrate Metabolic Process	-0.48542	-0.523715	1.03694	0.831908	-0.381025	-0.790742	-0.908123	-1.2722	-0.405068	-0.101198	-0.512541	-0.849286	0.709269	0.287828	-0.0967109	-0.816455	0.616522	1.72388	1.04691	2.91582	-0.701337	-1.28004	-0.0847115	0.0394958
VIT_00s0184g00070		pyruvate kinase	vv10010glycolysis.xml vv10230Purine_metabolism.xml vv10620Pyruvate_metabolism.xml vv10710Carbon_fixation.xml	Carbohydrate Metabolic Process	-0.437657	-0.272469	1.34136	1.11109	-0.166182	-0.235225	-0.857432	-1.52141	-0.634812	0.267275	-0.71382	-0.942212	0.948916	0.463756	-0.0119918	-1.14659	1.1241	1.94494	0.34967	2.01934	-0.481217	-1.60903	-0.432368	-0.108032
VIT_07s0005g00430		pyruvate kinase	vv10010glycolysis.xml vv10230Purine_metabolism.xml vv10620Pyruvate_metabolism.xml vv10710Carbon_fixation.xml	Carbohydrate Metabolic Process	-0.530759	-0.631667	0.811324	0.764503	-0.118309	-0.321142	-0.985878	-1.32044	-0.214231	0.559567	-1.6471	-1.54892	1.35986	0.792493	0.206794	-1.4854	0.762327	1.73933	0.802531	1.87129	-0.219859	-0.411745	0.0389299	-0.273484
VIT_06s0004g07610		ribokinase	vv10030pentose_phosphate.xml	Carbohydrate Metabolic Process	0.0464875	-0.138848	0.336593	0.268263	-0.497372	-0.379247	-1.39107	-1.13812	0.193373	0.480272	-0.5095	-0.539438	0.330934	0.298899	-1.45176	-1.24602	1.21326	2.39207	0.947582	2.27892	-0.646521	0.180757	-0.852449	-0.177062
VIT_10s0003g03830		S-2-hydroxy-acid oxidase, peroxisomal	vv10630Glyoxylate_and_dicarboxylate_metabolism.xml	Carbohydrate Metabolic Process	-1.18235	-0.0068698	0.596595	1.81412	-0.278679	0.69882	-0.675776	-1.09459	-0.761238	0.346143	-1.01308	-0.453508	-1.20932	0.551011	-0.745175	-0.732162	-0.953069	0.646049	-0.505286	1.15904	-0.402383	0.934759	0.725479	2.54148
VIT_00s0878g00020		stachyose synthase precursor	vv10052Galactose_metabolism.xml	Carbohydrate Metabolic Process	-0.555876	-0.890769	0.272925	0.257396	0.311438	-0.464443	-0.665563	-1.57477	-0.141758	-1.51307	-0.235682	-0.984199	0.113817	-0.0801992	0.274945	-0.568488	1.11347	-0.306578	0.638139	0.0275975	1.32331	-0.897347	2.53695	2.00876
VIT_13s0064g01420		succinate dehydrogenase [ubiquinone] flavoprotein subunit	vv10020CitrateCycle.xml vv10190Oxidative_phosphorylation.xml	Carbohydrate Metabolic Process	-0.340332	-0.359577	0.630298	0.784852	-0.501062	0.291301	-0.994333	-1.1405	-0.595818	-0.624751	-0.956055	-0.784967	-0.177116	-0.120148	-1.10761	-0.628574	1.88462	2.87236	0.637815	1.63171	-0.400432	-0.178482	-0.127965	0.304768
VIT_01s0150g00190		Transaldolase	vv10030pentose_phosphate.xml	Carbohydrate Metabolic Process	-1.15514	-0.251729	1.16797	1.66676	-0.628413	-0.280622	-1.49545	-0.827851	-1.27407	-0.599603	-0.117345	-0.604616	0.590997	1.16016	-0.445989	-0.742251	-0.237429	1.27133	0.400513	2.21939	-0.631111	0.393628	-0.753135	1.17399
VIT_10s0003g02150		trehalose-phosphate synthase 1	vv10500Starch_and_sucrose_metabolism.xml	Carbohydrate Metabolic Process	0.384027	-0.474486	-0.429413	0.741917	0.269024	-0.511795	-1.37441	-2.22928	0.429688	-1.33142	-0.409321	0.0373186	1.41961	2.10279	-0.6999	-1.03472	-0.264751	-0.0126274	-0.686764	1.17025	0.148629	1.1254	0.968295	0.661948
VIT_02s0025g01560		UDP-glucose 4-epimerase GEPI48	vv10052Galactose_metabolism.xml vv10520Nucleotide_sugars_metabolism.xml	Carbohydrate Metabolic Process	-0.0900274	0.23579	1.09292	1.30376	-0.70869	0.00662073	-1.16783	-1.11161	-1.34494	-0.180906	-0.848986	-0.679123	0.633574	1.18072	-0.551006	-0.0700406	-0.154402	1.66796	0.263608	1.64105	-1.87295	-0.312762	-0.483451	1.55072
VIT_12s0055g00020		UDP-glucose glucosyltransferase	vv10500Starch_and_sucrose_metabolism.xml	Carbohydrate Metabolic Process	0.168155	1.22201	0.912797	1.25402	1.64553	0.496771	-2.01248	-1.32711	0.227059	0.251644	-1.04394	0.327164	-0.342615	0.248095	-1.59653	-1.29828	-1.27128	0.296214	0.16132	0.528647	-0.680421	1.34311	0.549455	-0.0593417
VIT_03s0017g01990		UDP-glucose glucosyltransferase	vv10500Starch_and_sucrose_metabolism.xml	Carbohydrate Metabolic Process	2.22622	1.39827	0.435691	0.432823	1.42638	1.3404	-0.647945	-0.176032	0.162946	-0.147403	-1.39544	-1.53511	0.61965	-0.0673191	-0.836475	-0.856109	0.418136	0.905806	0.09909	0.261116	-0.92696	-0.882197	-1.15807	-1.09746
VIT_12s0034g00140		UDP-glucose glucosyltransferase	vv10500Starch_and_sucrose_metabolism.xml	Carbohydrate Metabolic Process	-0.926574	-0.336281	1.02011	1.09828	0.208269	-0.526666	-0.809747	-0.916986	0.3015	0.0830477	-0.354959	-0.640343	-0.496359	-0.788573	-1.62443	-1.88063	0.402276	2.12221	1.12559	1.91944	0.217403	0.750435	0.196754	-0.143776
VIT_12s0055g00180		UDP-glucose glucosyltransferase	vv10500Starch_and_sucrose_metabolism.xml	Carbohydrate Metabolic Process	-0.510862	0.465282	1.36097	1.26044	0.627989	0.240707	-0.38386	-1.62551	-0.856959	-0.228848	-2.09485	-0.923955	-0.581884	-0.725896	0.0338765	-1.32477	0.855976	1.51956	0.565257	1.93793	0.151143	0.192879	0.0975875	-0.0522135
VIT_12s0055g00310		UDP-glucose glucosyltransferase	vv10500Starch_and_sucrose_metabolism.xml	Carbohydrate Metabolic Process	-0.2333	0.132802	1.4175	1.3177	-0.129303	-0.612313	-1.24659	-1.09247	-0.60969	-0.402158	-0.0882492	0.387399	0.078616	-0.173828	-1.28701	-1.55447	0.837825	2.42435	1.03334	1.47611	-0.477522	0.0915711	-0.228142	-1.06215
VIT_12s0055g00250		UDP-glucose glucosyltransferase	vv10500Starch_and_sucrose_metabolism.xml	Carbohydrate Metabolic Process	-0.0868465	0.491937	1.55391	1.43083	0.632561	-0.0318833	-1.34541	-1.78696	-0.0359909	-0.153096	-1.31995	0.317218	-0.0035117	-0.200997	-1.13663	-1.8477	0.385844	1.81978	0.573674	1.24705	-0.000606	0.338665	0.0567066	-0.898592
VIT_12s0055g00170		UDP-glucose glucosyltransferase	vv10500Starch_and_sucrose_metabolism.xml	Carbohydrate Metabolic Process	-0.195808	-0.102388	1.04092	1.03357	0.107034	-0.350487	-1.35034	-2.00385	-0.282194	0.320272	-0.544123	0.0179264	0.131841	-0.287616	-0.997609	-1.61636	1.29013	2.23261	0.678732	1.78047	-0.259039	-0.12799	0.0100601	-0.525762
VIT_12s0034g02230		UDP-glucose:glycoprotein glucosyltransferase	vv10051Fructose_and_mannose_metabolism.xml	Carbohydrate Metabolic Process	-0.0966514	-0.986216	0.435129	-0.104298	-0.216586	-0.655871	-0.540964	0.461886	-0.0191165	-0.385757	-1.88618	-1.40635	-0.132331	-0.0763303	-0.932204	-1.09261	0.644889	0.221003	1.98026	0.000335	2.67327	0.807721	0.541832	0.765139
VIT_14s0068g00490		UDP-glucuronosyl/UDP-glucosyltransferase	vv10040Pentose_glucuronate_interconversion.xml vv10500Starch_and_sucrose_metabolism.xml	Carbohydrate Metabolic Process	-0.330787	-0.209877	1.30207	0.70692	0.174163	0.664151	-0.390069	-1.69978	0.0208808	0.656139	-1.89926	-1.06148	0.0179377	-0.0138111	-0.993728	-0.616913	2.69737	1.5886	-0.54828	-0.0638931	0.172585	-0.179266	0.47167	-0.465347
VIT_12s0055g00280		UDP-glycosyltransferase 71A13	glycosyl transferase	Carbohydrate Metabolic Process	0.388849	0.183012	1.46169	1.92639	0.142854	0.37056	-1.91344	-1.3809	0.776818	-0.706583	-1.27635	-0.0256961	0.0726406	-0.509441	-0.810092	-1.66304	0.0789198	0.881032	1.02293	1.65826	0.0471485	-0.191275	-0.0903006	-0.443997
VIT_12s0055g00070		UDP-glycosyltransferase 71A13	glycosyl transferase	Carbohydrate Metabolic Process	-0.222074	-0.00249174	1.48974	1.21721	0.488552	0.171824	-1.38062	-2.28719	-0.355957	0.23741	-0.78369	0.323467	-0.232557	-0.503285	-0.877437	-1.38593	1.13838	1.68661	0.512997	1.69636	0.0677265	0.131489	-0.596584	-0.533961
VIT_16s0050g00240		UDP-glycosyltransferase 88A4	glycosyl transferase	Carbohydrate Metabolic Process	-0.609192	-0.88988	1.74736	1.66227	0.346236	0.898362	-1.22381	-1.89744	0.26495	-0.119621	-1.20823	-1.00343	1.10522	0.208157	-0.659053	-1.43932	0.148521	-0.269909	-0.327633	0.137411	1.30528	0.678182	1.13522	0.0103698
VIT_16s0050g01600		UDP-glycosyltransferase 88A4	glycosyl transferase	Carbohydrate Metabolic Process	-1.17943	-0.936107	0.720006	0.992243	0.162263	0.63707	-0.771072	-2.39593	-1.39338	-0.207356	-0.612841	-0.561125	0.494576	1.09333	0.411914	-0.897159	-0.0745608	0.452361	-0.206275	1.32782	-0.158187	0.317002	0.569622	2.21521
VIT_08s0007g04600		UGT73C2 (UDP-glucosyl transferase 73C2)	glucosyl transferase	Carbohydrate Metabolic Process	-0.386456	-0.120721	1.39299	1.18215	1.83556	0.135065	-0.62914	-1.47348	-0.427797	0.157698	-0.897657	-0.326348	0.0648577	0.451314	-1.93658	-1.01704	-1.0065	0.394801	1.27244	-0.00327308	1.18891	1.45233	-0.28341	-1.01971
VIT_07s0031g02060		cellulose synthase CESA2	vv40006cell_wall.xml	Cell Wall Metabolism	-0.0191701	-0.0320926	0.413099	0.49575	0.721303	0.636965	-1.4674	-1.38567	-0.620949	-0.750918	-0.823967	-0.287588	0.96564	2.16297	-1.91584	-0.801306	-1.05326	-0.0885689	0.607792	0.0242143	-0.00220353	0.257769	1.52499	1.43843
VIT_07s0005g02470		cellulose synthase CESA3	vv40006cell_wall.xml vv30011jasmonate_signaling.xml	Cell Wall Metabolism	-0.270239	-0.0373708	0.915575	1.06071	0.606948	0.548778	-1.58084	-1.78551	-0.397149	0.0289097	-0.756445	-0.492357	0.689969	1.13638	-1.28031	-1.04345	-1.64268	-0.946986	0.14876	0.657905	1.23734	0.780004	1.12665	1.2954
VIT_14s0006g03090		Cellulose synthase CESA9	vv40006cell_wall.xml	Cell Wall Metabolism	-0.392307	-0.0170932	1.41564	1.56151	0.41634	0.448817	-1.74799	-1.84909	-0.965519	0.0829387	-0.928158	-1.01797	0.5878	1.10641	-1.06678	-1.27313	-0.523522	0.347007	0.246288	1.52116	0.526528	-0.0976245	0.702916	0.91583
VIT_03s0038g04120		cellulose synthase CSLD4	vv40006cell_wall.xml	Cell Wall Metabolism	0.567642	-0.00340443	1.3153	0.365513	0.15906	-0.233172	-0.893278	-1.03495	-2.38282	-1.52626	-1.00515	-0.992964	1.1462	1.16457	-0.120891	0.77336	1.09736	-0.491237	1.22451	-0.0598091	1.49537	0.106737	-0.0552658	-0.616421
VIT_00s0469g00040		cellulose synthase CSLE1	vv40006cell_wall.xml	Cell Wall Metabolism	-1.2001	-0.463216	1.13283	1.43858	0.653918	0.308282	-1.08825	-2.47675	-0.558093	-0.155952	-1.01517	0.0268624	-0.208236	0.668815	-0.441688	-0.167166	-1.14326	-0.967076	0.736363	1.29049	1.39835	0.694816	0.727641	0.808011
VIT_00s0414g00020		cellulose synthase CSLE1	vv40006cell_wall.xml	Cell Wall Metabolism	-1.494	-1.12429	1.98333	1.47369	1.19648	0.568773	-0.0492772	-1.93889	-1.059	-0.566573	-0.451124	-0.434039	0.598076	-0.406079	-0.119525	-1.0737	-0.512904	-0.6371	0.140471	1.08507	1.0465	0.31855	1.07105	0.384502
VIT_00s0975g00010		cellulose synthase CSLE1	vv40006cell_wall.xml	Cell Wall Metabolism	-0.595288	-0.684489	0.864277	0.617997	-0.223005	-0.734317	-0.673853	-1.59917	0.363191	0.03548	-1.84427	-1.09364	0.146463	0.177431	-0.455853	-1.18694	1.19969	1.66041	1.15254	1.73375	0.393796	-0.88378	1.17072	0.458864
VIT_02s0025g01850		cellulose synthase CSLG3	vv40006cell_wall.xml	Cell Wall Metabolism	-0.897475	-1.30311	0.668746	1.25425	0.688774	0.72873	-0.240666	-1.1404	-0.912654	-0.994543	-1.1353	-1.03517	1.84529	0.941335	-0.0810502	-0.146441	-0.792285	-0.697519	-0.520753	-0.776251	0.783081	0.818911	1.51441	1.43009
VIT_02s0025g01910		cellulose synthase CSLG3	vv40006cell_wall.xml	Cell Wall Metabolism	0.24805	-0.614421	1.13241	0.988356	0.68194	0.00534238	-1.61379	-1.00372	-1.00815	-0.0062177	-0.291698	-0.728418	1.13928	0.837851	-0.535714	-0.449567	-1.03625	-0.786237	-1.25572	1.47485	0.925448	0.00484162	-0.470981	2.36251
VIT_03s0091g00880		Endoxylanase	vv40006cell_wall.xml	Cell Wall Metabolism	1.28884	-0.745121	0.717591	1.54442	0.947779	0.323755	-0.384453	-1.17796	0.0808726	-0.902923	-0.848944	-1.32488	0.37619	1.24493	-1.26032	-1.79758	-0.204496	1.79191	-0.370372	0.351082	0.116738	1.09694	-0.89715	0.0331358
VIT_12s0057g00350		exopolygalacturonase	vv40006cell_wall.xml	Cell Wall Metabolism	-0.0653351	-0.734144	2.89833	2.29387	0.0971096	-0.12207	-0.763308	-1.05472	0.0262729	-0.737631	-0.240489	0.00313635	0.214152	0.921367	-1.02438	-1.14253	-0.676639	-0.301545	-0.581165	0.847534	0.78411	-0.971791	0.213088	0.116783
VIT_12s0057g00390		exopolygalacturonase	vv40006cell_wall.xml	Cell Wall Metabolism	-0.514306	-0.622967	0.180267	1.18463	-0.544003	0.374496	-1.66665	-1.45697	-0.285636	0.23515	-1.30987	-1.41124	0.356097	1.00729	-0.789247	-0.0334699	-0.850079	-0.514924	1.9134	1.45159	0.723255	0.303702	1.03853	1.23097
VIT_12s0057g01410		exostosin	vv11030Glycan_structures-biosynthesis1.xml	Cell Wall Metabolism	0.915992	2.39648	-0.166763	0.77672	1.02919	-0.331775	-1.06853	0.114587	-0.747185	-0.115442	-0.642053	-0.611304	-0.68315	0.734795	-1.11731	-1.41034	-1.1212	1.32851	-0.430887	0.87287	-1.47193	0.375393	0.120598	1.25272
VIT_12s0057g01420		exostosin	vv11030Glycan_structures-biosynthesis1.xml	Cell Wall Metabolism	1.20558	1.37031	-0.689839	-0.890045	1.02857	-0.0925429	-0.549901	-0.857985	-0.414649	-1.58995	0.69318	-0.643603	0.407017	-0.58179	-0.70165	-2.04115	0.133132	0.2389	-0.741035	-0.378456	0.831596	1.37429	1.35872	1.5313
VIT_04s0008g05710		Exostosin-like	vv11030Glycan_structures-biosynthesis1.xml	Cell Wall Metabolism	-0.477006	0.952813	0.636606	0.560334	1.68614	1.6278	-0.857172	-2.12408	-1.34983	-0.497205	-0.789009	-0.136331	0.50243	0.977419	0.0615047	-0.750908	-0.686209	-1.54161	-0.0171696	-0.752068	0.420866	1.14904	0.591408	0.812253
VIT_03s0063g01410		expp1 protein precursor	Unknown	Cell Wall Metabolism	-0.0105443	1.36846	0.545751	1.8894	-0.340626	-0.00544464	-0.861893	-0.211852	-0.975492	-0.282766	-2.52506	-0.75625	0.2659	0.491441	-0.820175	-0.326549	-0.342522	0.346078	-0.72506	1.59603	-0.806865	0.132948	0.661434	1.69365
VIT_02s0154g00290		Extensin	vv40006cell_wall.xml	Cell Wall Metabolism	0.832604	0.953345	1.82962	1.70339	-0.305548	1.1384	-0.902404	-1.85995	-0.403007	-1.1094	0.311112	0.285866	0.982495	-0.246804	-1.60648	-0.734705	-0.0527698	0.479382	-0.192928	0.473581	-1.74132	0.415331	-0.261519	0.011696
VIT_12s0028g02990		fasciclin arabinogalactan-protein (FLA13)	vv40006cell_wall.xml	Cell Wall Metabolism	0.582882	0.137424	0.233228	0.381139	-0.397055	0.398699	0.988338	-0.593158	-0.863594	-1.11563	-1.38038	-1.34511	0.0879308	0.102993	-0.704995	-1.28556	-0.455906	-0.278679	-0.484817	-0.392207	0.78697	2.7274	1.24511	1.62498
VIT_10s0042g00940		hydroxyproline-rich glycoprotein family protein	vv40006cell_wall.xml vv60062Trihelix.xml	Cell Wall Metabolism	0.29971	0.570637	0.846432	0.86807	0.76908	1.1637	-0.556195	-0.609513	-0.76989	-1.52545	1.33855	-1.28627	0.696862	-0.317062	-2.22834	-1.90226	-0.51584	0.066011	0.0917434	0.793378	0.90546	-0.216807	0.869616	0.648381
VIT_00s0480g00020		hydroxyproline-rich glycoprotein family protein	Unknown	Cell Wall Metabolism	0.564789	0.749822	1.03957	1.00605	1.04604	1.00943	-0.95181	-0.899833	-0.482603	-1.72426	-1.2661	-1.25616	1.32924	0.524991	-1.15072	-1.33749	-1.13811	-0.244368	0.0700347	-0.339727	0.883998	0.9589	0.499955	1.10837
VIT_00s0323g00060		invertase/pectin methylesterase inhibitor	vv40006cell_wall.xml	Cell Wall Metabolism	-0.497281	-0.728222	-0.00663709	0.51259	-0.106203	0.482668	0.176155	-1.96146	-0.481124	-0.315719	-0.129098	-1.44529	-0.125703	0.0492351	-0.829651	-1.67319	0.56831	-0.0853214	0.0576324	0.0674524	1.7957	0.728723	1.89161	2.05483
VIT_03s0063g00020		LRX2 (LEUCINE-RICH REPEAT/EXTENSIN 2)	vv40006cell_wall.xml	Cell Wall Metabolism	0.982861	1.35484	1.13619	1.6537	1.28427	-1.00662	-0.279911	-1.40692	-0.186881	-0.0444914	-1.83646	-1.06442	-0.122342	-0.399498	-0.859877	0.248763	0.144547	-0.135945	1.06879	0.417957	0.99329	-0.200385	0.137877	-1.87932
VIT_15s0048g00510		pectinesterase family	vv40006cell_wall.xml	Cell Wall Metabolism	-0.0696463	1.46909	0.91093	1.45427	0.501682	0.570375	-1.67718	-0.563063	-1.88761	-0.947735	-1.47255	-1.31678	-0.60661	0.328209	-0.268293	0.583577	-0.803717	1.54619	0.4144	-0.229683	-0.143494	0.705982	0.637206	0.864437
VIT_10s0116g00590		pectinesterase family	vv40006cell_wall.xml	Cell Wall Metabolism	0.190683	-0.141066	0.476653	0.776568	0.607478	0.640122	-2.13228	-0.359406	-1.22229	0.370995	-1.00803	-0.182054	-0.207514	1.00761	-1.19504	-0.107712	-1.36438	-0.603652	-0.167107	0.835648	-0.486423	1.19312	0.506951	2.57112
VIT_06s0009g02570		pectinesterase family	vv40006cell_wall.xml	Cell Wall Metabolism	-0.0365911	0.749033	1.418	0.950565	1.02535	1.04361	-0.886642	-1.08361	-1.20157	-0.28514	-0.083625	-0.0636228	0.798305	0.316839	-0.366962	-1.83351	-0.939987	-1.47388	1.7749	-0.475943	1.52157	-0.321736	0.298379	-0.843739
VIT_06s0009g02590		pectinesterase family	vv40006cell_wall.xml	Cell Wall Metabolism	0.595737	0.880608	1.31753	1.08499	0.137754	0.0947565	-0.935709	-0.658949	-0.64156	-1.56572	-0.887363	0.419644	0.619154	0.356368	-0.420135	-0.95635	-0.155184	-1.43775	2.45617	0.251953	1.25136	-0.211917	-0.0494193	-1.54597
VIT_06s0009g02600		pectinesterase family	vv40006cell_wall.xml	Cell Wall Metabolism	0.671872	0.950924	1.33804	0.819266	0.460975	0.639199	-0.935182	-1.00524	-0.25555	-1.20182	-1.10907	0.541579	0.714377	0.159574	-0.896354	-1.32462	-0.183688	-1.49325	2.19694	-0.0658073	1.21827	-0.119039	0.254241	-1.37564
VIT_06s0009g02630		pectinesterase family	vv40006cell_wall.xml	Cell Wall Metabolism	0.70642	1.02554	1.32174	0.949756	0.380288	0.343547	-0.91591	-0.994796	0.080002	-1.18762	-1.43678	0.221966	0.623118	0.231889	-0.807524	-1.34051	-0.225661	-1.25241	2.1804	0.0527497	1.35321	0.0521766	0.0775721	-1.43916
VIT_06s0009g02560		pectinesterase family	vv40006cell_wall.xml	Cell Wall Metabolism	0.0833945	0.679514	2.15474	1.69955	0.535782	0.269818	-1.46011	-1.58884	-0.526946	-1.01132	-0.191674	0.739036	0.499773	-0.106293	-0.740795	-1.65016	-0.0499854	-0.330004	1.31497	-0.21558	1.23744	-0.179948	-0.111447	-1.05091
VIT_02s0154g00600		pectinesterase family	vv40006cell_wall.xml	Cell Wall Metabolism	1.37661	0.259158	1.47825	0.129972	1.08276	-1.15421	0.356783	0.21119	-0.99329	-0.983773	-2.01447	-2.02008	0.377077	-0.119982	-0.605594	-0.542057	1.25185	0.765501	1.16254	-0.282096	0.97398	0.208489	-0.105381	-0.813232
VIT_14s0060g01070		pectinesterase family	vv40006cell_wall.xml	Cell Wall Metabolism	1.72698	2.26031	0.45662	-0.085262	-0.744779	0.452778	-0.23042	-0.788061	0.0947807	-0.48623	-0.676718	-1.54695	0.337777	-0.654929	-1.17772	-1.2828	-0.574197	-0.580541	0.101173	-0.00462502	1.27347	2.05783	0.195371	-0.123845
VIT_15s0046g02000		Polygalacturonase GH28	vv40006cell_wall.xml	Cell Wall Metabolism	-0.756525	-0.880726	0.627523	0.350104	0.344929	-0.114813	-1.08576	-1.3154	-0.784555	-0.484962	-0.0860105	-0.373465	0.825196	0.772409	-0.663331	-0.236594	-0.946977	-1.43234	-0.347998	-0.318482	1.80153	1.99631	1.34793	1.762
VIT_16s0050g01120		Polygalacturonase GH28	vv40006cell_wall.xml	Cell Wall Metabolism	1.21318	-0.145669	0.19442	0.495707	0.0610676	0.690978	0.177865	-0.258973	-0.260707	-0.375538	-2.04436	-1.77324	0.567903	-0.806759	-0.884849	-0.883219	0.773307	2.02197	-0.358956	-0.709447	-0.834553	1.51315	1.50133	0.125399
VIT_04s0044g01420	Cluster 4	Polygalacturonase GH28	vv40006cell_wall.xml	Cell Wall Metabolism	0.0150979	-0.0213313	0.409634	-0.0155859	0.327047	-0.872708	-1.29	-0.878014	-0.220334	-0.206085	-0.934399	-0.701635	0.033562	-0.365327	-1.54603	-1.46514	1.20718	2.07694	1.84975	1.02663	0.930147	1.38455	-0.15468	-0.589268
VIT_01s0127g00870		Polygalacturonase JP630	vv40006cell_wall.xml	Cell Wall Metabolism	-0.33083	-0.71236	0.238152	0.25082	0.758443	1.03573	-2.16386	-2.45482	-1.04761	-1.39951	-0.00494406	-0.352145	1.09131	0.422055	-0.14405	-0.596147	0.227121	0.0525057	1.12737	0.643738	1.22239	0.976197	0.826708	0.333729
VIT_18s0001g15460		stearyl acyl carrier protein desaturase	vv11040Biosynthesis_of_unsaturated_fatty_acids.xml	Cell Wall Metabolism	0.59393	1.32979	-0.743711	-0.658333	0.0324682	0.478696	-0.283214	-0.276296	-0.941787	-1.20264	-0.0527996	-0.506679	-0.290729	-0.280744	-1.34192	-1.45942	1.89202	2.04333	0.116835	0.240696	-0.155637	1.15232	-1.18304	1.49688
VIT_11s0052g01330		xyloglucan endotransglucosylase/hydrolase 23	vv40006cell_wall.xml	Cell Wall Metabolism	-0.222263	-0.0211591	-0.33732	-0.762653	0.713358	0.447837	-0.201956	-0.0728606	-0.593414	-0.808269	-1.78189	-1.57548	-0.104161	-0.231865	-0.670943	0.0999384	0.26073	0.345413	2.09364	2.10716	0.846362	1.58456	0.294822	-1.40959
VIT_11s0052g01280	Cluster 4	xyloglucan endotransglucosylase/hydrolase 23	vv40006cell_wall.xml	Cell Wall Metabolism	-0.429979	-0.239193	-0.194381	-0.47244	-0.0338369	-0.14616	-0.371627	-0.782548	-0.411708	-0.575572	-1.16692	-0.962021	-0.376187	-0.248378	-1.15084	-0.982096	1.44459	1.6853	1.75004	1.95922	1.33988	1.34498	0.0251665	-1.0053
VIT_11s0052g01200		xyloglucan endotransglucosylase/hydrolase 23	vv40006cell_wall.xml	Cell Wall Metabolism	-0.538877	-0.332651	-0.451785	-0.791599	-0.227968	-0.523028	0.270101	0.0735961	-0.480996	-0.919796	-1.16322	-1.09719	-0.186539	0.0413798	-1.1348	-0.563863	1.58467	1.77465	1.59451	1.27146	1.2982	1.7701	-0.064075	-1.20228
VIT_11s0052g01180		xyloglucan endotransglucosylase/hydrolase 23	vv40006cell_wall.xml	Cell Wall Metabolism	-0.0883457	-0.0175663	-0.462117	-0.784606	-0.462771	-0.762397	-0.413077	-0.0166603	-0.59664	-0.778327	-0.936039	-0.826507	-0.0221771	-0.012003	-1.11207	-0.779154	1.72188	1.87622	1.97647	1.81959	0.929625	1.00232	-0.142354	-1.11329
VIT_11s0052g01260	Cluster 4	xyloglucan endotransglucosylase/hydrolase 23	vv40006cell_wall.xml	Cell Wall Metabolism	-0.490111	-0.342994	-0.449682	-0.570984	-0.074646	-0.284035	-0.645443	-0.572692	-0.491266	-0.542837	-1.10508	-0.926805	-0.386099	-0.31974	-0.969561	-0.778107	2.06916	2.13368	1.48784	1.50288	1.05621	1.30995	0.21787	-0.827502
VIT_11s0052g01190		xyloglucan endotransglucosylase-hydrolase XTH3	vv40006cell_wall.xml	Cell Wall Metabolism	0.0620319	0.455115	-0.401354	-0.885779	0.539982	0.12635	-0.46103	-0.032649	0.416576	-0.489161	-1.41687	-1.09426	0.483354	0.473836	-1.61238	-0.956255	0.0545588	0.0683786	1.09504	0.813035	1.36582	2.57947	0.557968	-1.74178
VIT_11s0052g01300		XYLOGLUCAN ENDOTRANSGLYCOSYLASE 6	vv40006cell_wall.xml	Cell Wall Metabolism	-0.305501	-0.106969	-0.296737	-0.4748	0.191415	0.13125	-0.913001	-0.863136	-0.761723	-0.65581	-1.17284	-1.04576	-0.22976	-0.0405393	-1.19357	-0.945626	1.4493	1.41849	1.78832	1.58999	1.40775	1.54363	0.359671	-0.874034
VIT_11s0052g01320	Cluster 4	XYLOGLUCAN ENDOTRANSGLYCOSYLASE 6	vv40006cell_wall.xml	Cell Wall Metabolism	-0.437972	-0.128213	-0.13441	-0.242718	-0.124467	-0.173733	-0.772343	-0.904585	-0.617936	-0.51924	-1.1752	-1.01028	-0.333059	-0.175958	-1.04474	-0.912162	1.70222	1.83358	1.7484	1.8521	1.14286	1.20813	0.00913433	-0.789413
VIT_11s0052g01310		XYLOGLUCAN ENDOTRANSGLYCOSYLASE 6	vv40006cell_wall.xml	Cell Wall Metabolism	-0.611755	-0.533706	-0.10711	-0.431461	-0.194507	-0.458455	-0.0424558	-0.227987	-0.50063	-0.610581	-1.1819	-1.17066	-0.146914	-0.162684	-0.88003	-0.694407	1.50842	1.64929	1.97305	2.25903	0.947082	0.988784	-0.272439	-1.09796
VIT_11s0052g01270		XYLOGLUCAN ENDOTRANSGLYCOSYLASE 6	vv40006cell_wall.xml	Cell Wall Metabolism	-0.726338	-0.650618	-0.226399	-0.469373	-0.271538	-0.565257	-0.0643094	-0.228252	-0.40666	-0.500726	-1.00128	-0.957708	-0.42692	-0.48356	-1.0053	-0.793974	1.70685	2.02384	1.697	1.76104	1.17428	1.2983	0.0536087	-0.936696
VIT_11s0052g01340		Xyloglucan endo-transglycosylase, C-terminal	vv40006cell_wall.xml	Cell Wall Metabolism	-0.52135	-0.524927	0.58187	0.0677288	0.0582401	-0.68692	0.0914215	-0.195913	-0.000526	-0.669234	-1.34807	-0.838079	0.135755	0.259996	-1.73072	-0.501545	-0.176637	0.0446735	1.80216	2.20518	0.972546	1.95357	0.485446	-1.46466
VIT_10s0003g02480		xyloglucan endotransglycosylase/hydrolase precursor XTH-21	vv40006cell_wall.xml	Cell Wall Metabolism	0.290067	0.197141	0.488081	0.81686	0.316559	0.18238	-1.36725	-1.29837	-0.266608	0.618757	-0.502269	-0.596279	0.149795	0.940462	-1.22811	-1.02604	-1.41813	-1.37458	-1.00358	0.746553	0.88333	2.10454	0.770052	1.57664
VIT_07s0141g00930		33 kDa secretory protein	Unknown	Cellular Amino Acids and Derivative Metabolic Process	0.38651	1.57969	0.270112	0.276622	1.05833	1.44428	-1.2752	-1.20253	-0.970912	-1.27562	-0.61149	-0.194247	-0.193827	-0.275252	-1.70896	-1.47348	-0.768713	0.55325	1.14754	-0.346812	1.02462	1.16656	0.818594	0.570929
VIT_18s0001g14980		3-methyl-2-oxobutanoate dehydrogenase	vv10280Valine_leucine_and_isoleucine_degradation.xml	Cellular Amino Acids and Derivative Metabolic Process	-0.86427	-0.45269	1.48622	1.88087	0.445804	0.0873211	-0.823583	-2.20235	-0.235478	-0.521283	-0.675476	-1.04071	0.581653	-0.0560089	0.0942792	-1.27365	-0.658281	-1.01805	0.424226	0.472636	1.08753	1.37638	0.922044	0.962866
VIT_06s0004g07620		acetohydroxy acid reductoisomerase	vv10290Valine_leucine_and_isoleucine_biosynthesis.xml vv10770Pantothenate_and_CoA_biosynthesis.xml	Cellular Amino Acids and Derivative Metabolic Process	-0.237734	-0.979938	0.728081	0.612141	-0.287368	-0.0824745	-0.937555	-1.41497	-0.265347	0.238478	-1.67998	-1.07322	0.710071	1.20926	-0.41254	-1.85926	1.41876	2.10102	-0.192623	1.01147	0.000648	0.537959	0.795336	0.0597966
VIT_08s0058g00930		Alanine--glyoxylate aminotransferase 2 3, mitochondrial	vv10252Alanine_and_aspartate_metabolism.xml vv10260Glycine_serine_and_threonine_metabolism.xml	Cellular Amino Acids and Derivative Metabolic Process	0.255262	0.126167	2.48512	1.69808	0.334577	-0.329131	-0.103818	-2.00395	-0.771868	-1.42726	-0.644561	-1.64966	0.89433	0.332467	0.606723	-0.937189	-0.320189	-0.580385	-0.0539582	0.392619	0.358507	0.0245445	0.43549	0.878091
VIT_03s0017g01090		Alanyl-tRNA synthetase	vv10252Alanine_and_aspartate_metabolism.xml vv20970Aminoacyl-tRNA_biosynthesis.xml	Cellular Amino Acids and Derivative Metabolic Process	-0.619716	-0.990878	0.188776	0.567234	-0.223129	-0.145597	-1.34945	-0.872855	-0.624397	0.210763	-1.00569	-1.38108	1.30718	1.42604	0.419143	-0.905996	0.582602	0.936306	1.92013	2.0643	-0.114719	-1.13749	-0.244037	-0.00743968
VIT_18s0157g00140		alliin lyase	vv10272Cysteine_metabolism.xml	Cellular Amino Acids and Derivative Metabolic Process	-0.603619	0.601293	0.974499	1.7437	0.345782	-0.703569	-1.20594	-1.32731	-1.00216	-0.275551	-1.42598	-0.759466	-0.302221	0.29579	-1.14156	-1.04471	-0.79888	1.53965	1.18131	0.121193	0.630286	0.963395	1.23521	0.958865
VIT_18s0157g00170		alliin lyase precursor	vv10272Cysteine_metabolism.xml	Cellular Amino Acids and Derivative Metabolic Process	-0.191409	0.383335	1.41162	1.70769	0.999745	-0.197814	-1.23835	-0.919104	-0.698912	-0.8919	-1.19527	-0.732095	-0.0322645	0.18307	-1.47437	-0.880648	-1.59315	0.335462	1.17888	0.103613	0.495955	0.691651	1.6092	0.945069
VIT_07s0005g02620		aminoacyl-tRNA ligase, Multifunctional	vv10330Arginine_and_proline_metabolism.xml vv20970Aminoacyl-tRNA_biosynthesis.xml	Cellular Amino Acids and Derivative Metabolic Process	-1.50679	-0.736087	0.896517	1.37018	0.375728	1.30029	-0.729827	-0.555424	-0.447073	-0.275817	-1.17393	-0.734955	0.296893	-0.0813345	-1.46585	-1.34333	-1.28455	0.662171	0.793606	1.15297	0.13288	0.482237	1.14362	1.72788
VIT_15s0024g00600		Aminoacyl-tRNA synthetase, class Ia	vv10252Alanine_and_aspartate_metabolism.xml vv20970Aminoacyl-tRNA_biosynthesis.xml	Cellular Amino Acids and Derivative Metabolic Process	-0.46207	-0.486234	0.32703	0.604434	-0.287461	-0.0171999	-1.9252	-1.50576	-0.703193	0.119386	-0.790191	-1.28754	0.987901	0.938847	0.176606	-0.33205	1.17546	1.847	1.08796	2.1128	-0.275794	-0.335058	-0.741988	-0.227685
VIT_03s0088g01060		aminotransferase AGD2	vv10300Lysine_biosynthesis.xml	Cellular Amino Acids and Derivative Metabolic Process	-0.518941	-0.19752	-0.578271	-0.126719	-0.332287	0.272305	-1.73478	-2.19261	-0.969376	-0.222186	-0.231468	0.099088	-0.632046	-0.434763	-0.485109	-1.00636	0.845507	1.73714	1.12791	1.1556	0.98393	0.785836	1.32557	1.32954
VIT_19s0014g00050		argininosuccinate synthase	vv10220Urea_cycle_and_metabolism_of_amino_groups.xml vv10252Alanine_and_aspartate_metabolism.xml vv10330Arginine_and_proline_metabolism.xml	Cellular Amino Acids and Derivative Metabolic Process	-0.229073	-0.480601	0.114689	0.575149	0.243662	3.61707	0.0108028	-0.238595	-1.72267	-1.40922	-0.620224	-0.254396	0.972629	0.685563	-0.56672	-0.600021	0.0862719	0.135383	-0.897663	0.313391	-0.516579	0.267265	-0.112368	0.626259
VIT_00s0163g00050		argininosuccinate synthase	vv10220Urea_cycle_and_metabolism_of_amino_groups.xml vv10252Alanine_and_aspartate_metabolism.xml vv10330Arginine_and_proline_metabolism.xml	Cellular Amino Acids and Derivative Metabolic Process	-0.287784	-0.663583	0.760071	0.521304	-0.358539	-0.716649	-0.239257	-1.25418	-0.540976	-0.505241	-0.868827	-1.44024	0.6034	0.0582135	-0.010623	-0.903871	2.11744	2.71794	0.757354	1.34921	0.0909954	-0.23304	-0.399605	-0.553526
VIT_04s0008g04250		aspartate aminotransferase	vv10252Alanine_and_aspartate_metabolism.xml vv10272Cysteine_metabolism.xml vv10330Arginine_and_proline_metabolism.xml vv10350Tyrosine_metabolism.xml vv10360Phenylalanine_metabolism.xml vv10400Phenylalanine_tyrosine_and_tryptophan_biosynthesis.xml vv10710Carbon_fixation.xml vv10950Alkaloid_biosynthesis_I.xml	Cellular Amino Acids and Derivative Metabolic Process	-1.03616	-1.24589	-0.162441	-0.691566	-0.165066	0.784968	-1.11304	-1.6959	-0.470925	-0.787965	-0.00864728	-0.871949	0.0475112	-0.014976	-0.698775	-0.535512	1.09427	0.49792	1.31585	-0.239013	2.07181	1.49915	1.29442	1.13192
VIT_12s0055g00920		aspartate aminotransferase	vv10252Alanine_and_aspartate_metabolism.xml vv10272Cysteine_metabolism.xml vv10330Arginine_and_proline_metabolism.xml vv10350Tyrosine_metabolism.xml vv10360Phenylalanine_metabolism.xml vv10400Phenylalanine_tyrosine_and_tryptophan_biosynthesis.xml vv10710Carbon_fixation.xml vv10950Alkaloid_biosynthesis_I.xml	Cellular Amino Acids and Derivative Metabolic Process	0.550557	0.737882	0.750828	0.032988	1.35638	0.227313	-1.22994	-0.235444	-0.59851	-0.831932	-1.4671	-0.88948	-0.405534	-0.609323	-1.15224	-1.22777	0.539149	1.36134	1.71749	-0.518831	1.45237	-0.319395	1.58393	-0.824718
VIT_01s0011g05860		Aspartate-semialdehyde dehydrogenase	vv10260Glycine_serine_and_threonine_metabolism.xml vv10300Lysine_biosynthesis.xml	Cellular Amino Acids and Derivative Metabolic Process	-0.659722	-0.344023	-0.471573	-0.160056	-0.0341237	0.027505	-1.2847	-1.67575	-0.325365	-0.68533	0.314101	-0.278087	-0.767564	-0.654248	-0.317936	-0.888762	-0.119351	1.85728	0.113182	1.55477	1.23776	2.29291	-0.256964	1.52605
VIT_06s0004g07580		aspartyl-tRNA synthetase	vv10252Alanine_and_aspartate_metabolism.xml vv20970Aminoacyl-tRNA_biosynthesis.xml	Cellular Amino Acids and Derivative Metabolic Process	-0.609597	-0.235267	1.39733	0.867797	-0.434566	-0.75735	-1.30043	-1.70364	-0.365791	0.390452	-0.0969512	-0.774465	0.630708	0.00997796	-0.457621	-1.11501	1.80675	1.44818	1.44763	1.49893	-0.226333	-1.21587	0.403031	-0.607898
VIT_06s0004g07600		aspartyl-tRNA synthetase	vv10252Alanine_and_aspartate_metabolism.xml vv20970Aminoacyl-tRNA_biosynthesis.xml	Cellular Amino Acids and Derivative Metabolic Process	-0.39191	0.127584	1.26115	1.05627	-0.230578	-0.503961	-1.27635	-1.62754	-0.0635279	-0.223499	-0.720866	-0.605884	0.710972	0.482144	-0.608387	-1.09101	1.48875	1.86072	1.26776	1.71251	-0.550313	-0.905933	-0.213016	-0.955098
VIT_00s0558g00010		Branched-chain-amino-acid aminotransferase 3, chloroplastic OS=Arabidopsis thaliana GN=BCAT3 PE=1 SV=1	vv10280Valine_leucine_and_isoleucine_degradation.xml vv10290Valine_leucine_and_isoleucine_biosynthesis.xml vv10770Pantothenate_and_CoA_biosynthesis.xml	Cellular Amino Acids and Derivative Metabolic Process	-0.914444	-0.085925	0.788577	2.08539	-0.0512602	-0.108956	-0.728337	-1.13804	-0.462897	-0.166147	-0.477776	-0.380245	-0.123535	1.06215	-0.188576	-1.09467	-1.44443	1.14436	-0.162306	1.7347	-1.38235	0.321813	-0.194303	1.96721
VIT_14s0030g01490		cysteine synthase	vv10272Cysteine_metabolism.xml vv10450Selenoamino_acid_metabolism.xml vv10920Sulfur_metabolism.xml	Cellular Amino Acids and Derivative Metabolic Process	-0.796573	0.483814	0.706964	1.38309	0.0268924	1.32253	-0.762218	-0.50843	-0.986548	-0.160456	-1.89286	-0.751109	-0.542462	0.499156	-1.41788	-0.578561	-1.10844	0.331703	0.996782	1.57989	-0.7654	0.438281	0.827296	1.67454
VIT_14s0030g01520		cysteine synthase [Vitis pseudoreticulata]	vv10272Cysteine_metabolism.xml vv10450Selenoamino_acid_metabolism.xml vv10920Sulfur_metabolism.xml	Cellular Amino Acids and Derivative Metabolic Process	-0.865895	-0.220948	0.701137	1.03495	-0.0933306	0.992389	-1.46865	-1.54942	-0.351401	0.253309	-1.65704	-0.359189	-0.0385423	0.124763	-1.71621	-0.997977	0.245443	1.11598	1.23208	1.93013	-0.227888	0.343752	0.550675	1.02188
VIT_05s0051g00830	Cluster 4	dihydroxy-acid dehydratase	vv10290Valine_leucine_and_isoleucine_biosynthesis.xml vv10770Pantothenate_and_CoA_biosynthesis.xml	Cellular Amino Acids and Derivative Metabolic Process	-0.388465	-0.0293251	-0.204846	0.290631	-0.608035	-0.457224	-1.82464	-1.69261	-0.737802	-0.00539353	-0.454762	-0.739094	-0.101994	0.265256	-1.24121	-0.926518	0.426312	1.64015	1.07945	1.53064	1.23696	0.440831	0.565997	1.93569
VIT_00s1212g00010		diphenol oxidase	vv10350Tyrosine_metabolism.xml vv50109_Incompletely_Characterized_Transport_Systems.xml_9.A.10.1	Cellular Amino Acids and Derivative Metabolic Process	-0.0468012	1.02698	1.01987	1.24321	0.929839	0.877788	-0.53277	0.84371	-0.803255	-0.208998	-1.97991	-0.931409	-1.02907	-0.255741	-1.3203	-1.5618	-1.38975	0.820523	0.241551	-0.252687	0.297484	0.75466	1.05164	1.20523
VIT_00s0174g00280		D-isomer specific 2-hydroxyacid dehydrogenase, NAD-binding	vv10272Cysteine_metabolism.xml	Cellular Amino Acids and Derivative Metabolic Process	0.799223	0.510185	0.486083	1.31972	0.330671	1.72642	0.0672994	-1.10089	-0.509105	-0.715515	-2.20366	-0.635084	1.55905	0.54904	-0.656268	-1.21961	-0.911374	0.350804	0.0299373	0.58811	-0.118516	1.47792	-0.588114	-1.13633
VIT_12s0035g00060		DNA (cytosine-5-)-methyltransferase	vv10271Methionine_metabolism.xml	Cellular Amino Acids and Derivative Metabolic Process	-0.879759	0.0733395	1.29069	1.59987	-0.222008	1.39955	-0.747162	-0.654883	-0.439151	0.45122	-1.62062	0.0804596	0.281345	0.327767	-1.71283	-2.13985	0.035989	0.137042	-0.19647	1.0093	-0.538751	0.0638571	1.29296	1.1081
VIT_11s0016g02830		gamma-glutamyltranspeptidase	vv10272Cysteine_metabolism.xml vv10450Selenoamino_acid_metabolism.xml vv10480Glutathione_metabolism.xml	Cellular Amino Acids and Derivative Metabolic Process	-0.766616	-0.343371	0.102909	1.02559	0.690554	0.76086	-1.26994	-0.838338	-1.2156	0.527899	-1.35745	-0.417049	0.846306	1.37036	-0.862971	-1.28573	-1.48987	0.351289	1.32732	1.75492	-0.534973	-0.00556938	0.429161	1.2003
VIT_12s0142g00530		gamma-glutamyltranspeptidase	vv10272Cysteine_metabolism.xml vv10450Selenoamino_acid_metabolism.xml vv10480Glutathione_metabolism.xml	Cellular Amino Acids and Derivative Metabolic Process	-0.427441	-0.184101	1.3155	1.19074	-0.141175	0.0564415	-1.23089	-1.56429	0.464402	0.363456	-1.82469	-0.829496	0.973916	1.04553	-0.750475	-1.36739	0.643054	1.70755	0.434678	1.48882	-0.859077	-0.293427	-0.443839	0.232208
VIT_15s0024g01030		GLT1 (NADH-dependent glutamate synthase 1 gene)	vv10251Glutamate_metabolism.xml vv10910Nitrogen_metabolism.xml	Cellular Amino Acids and Derivative Metabolic Process	-0.216162	-1.14856	-0.264149	-1.04271	-0.462145	-0.480833	-1.03798	0.352867	-0.907387	-0.913675	-0.786772	-1.62629	1.29292	1.02927	0.267048	-0.959737	-0.0584937	0.472304	1.41097	1.51038	0.92105	0.533516	2.13378	-0.0192264
VIT_04s0069g00530		glutamate receptor protein	vv50101Channels_and_pores.xml_1.A.10	Cellular Amino Acids and Derivative Metabolic Process	0.0913888	-0.44831	1.40813	-0.0335514	0.149661	-1.3342	-1.04978	-1.16027	-0.907607	-1.002	-1.26283	-1.26949	0.96837	0.620635	-0.366164	-0.543886	0.188699	0.00930897	0.720325	1.18264	0.870981	-0.474976	2.13467	1.50826
VIT_04s0069g00060		glutamate receptor protein	vv50101Channels_and_pores.xml_1.A.10	Cellular Amino Acids and Derivative Metabolic Process	1.21604	0.983785	1.59609	-0.0391115	0.870756	-0.543042	-0.377899	-0.293716	-0.176657	-0.358921	-0.4131	-0.178729	0.577897	-0.498294	-1.82967	-2.65276	-0.267807	-0.384914	-0.051378	0.0506863	2.13091	0.784739	-0.0606625	-0.084245
VIT_19s0014g01830		glutamate receptor protein	vv50101Channels_and_pores.xml_1.A.10	Cellular Amino Acids and Derivative Metabolic Process	0.56365	0.0122403	0.614616	0.312496	1.96978	-0.276462	-1.34699	0.13167	-0.275876	-1.493	-1.9828	-1.75596	0.234781	0.400466	-0.731627	0.205047	-0.325347	0.159218	0.831293	-0.0570962	2.04642	-0.214393	1.10873	-0.130852
VIT_07s0104g00170		Glutamine synthetase	vv10251Glutamate_metabolism.xml vv10550Peptidoglycan_biosynthesis.xml vv10910Nitrogen_metabolism.xml	Cellular Amino Acids and Derivative Metabolic Process	-0.677001	-0.289192	1.7471	1.44179	-0.156008	-0.230799	-0.946234	-1.68652	-0.945506	-0.413633	-0.553874	-0.6615	0.810412	0.306023	0.212161	-1.03199	1.44597	1.69423	0.415571	1.70479	-1.10789	-0.709936	-0.169698	-0.198265
VIT_10s0042g01000		Glutamine synthetase	vv10251Glutamate_metabolism.xml vv10550Peptidoglycan_biosynthesis.xml vv10910Nitrogen_metabolism.xml	Cellular Amino Acids and Derivative Metabolic Process	0.218065	-0.337369	1.81939	1.44693	0.314611	-0.199642	-0.669879	-2.32998	-0.0317672	-0.274952	-0.343635	-0.72093	-0.261285	-0.0560594	-0.325549	-1.33143	2.25743	1.0674	0.379503	0.65235	-0.102893	-1.38272	0.150651	0.0617668
VIT_01s0011g03740		glutaminyl-tRNA synthetase	vv10251Glutamate_metabolism.xml vv20970Aminoacyl-tRNA_biosynthesis.xml	Cellular Amino Acids and Derivative Metabolic Process	-0.0955055	0.0414073	1.21042	1.56958	0.416363	0.389398	-2.17284	-1.54169	-1.25142	-0.373692	-1.05499	-0.220681	-0.397723	0.123165	-1.23285	-0.126458	-0.389236	0.399795	0.96579	1.87013	-0.404154	0.506402	0.47497	1.29382
VIT_19s0090g00810		imidazole glycerol phosphate synthase hisHF, chloroplast	vv10340Histidine_metabolism.xml	Cellular Amino Acids and Derivative Metabolic Process	0.785482	0.114541	1.02943	-0.353798	0.302671	-0.0695725	-1.241	-2.53731	0.0253279	-0.657726	0.0896789	-0.333197	0.494551	-0.991163	-0.248227	-1.22139	0.934871	1.14844	1.13871	-1.24711	2.10899	0.120276	0.511297	0.0962247
VIT_12s0028g02340	Cluster 4	ketol-acid reductoisomerase	vv10290Valine_leucine_and_isoleucine_biosynthesis.xml vv10770Pantothenate_and_CoA_biosynthesis.xml	Cellular Amino Acids and Derivative Metabolic Process	-1.15243	-0.392605	0.939632	1.05871	-0.326681	-0.410501	-1.32894	-2.51706	-0.930842	-0.533401	0.204062	-0.552728	-0.475897	0.0212743	-0.263188	-0.837148	0.57148	0.466164	1.55629	1.77933	0.932601	0.646296	0.891301	0.654291
VIT_14s0036g00520		L-allo-threonine aldolase	vv10260Glycine_serine_and_threonine_metabolism.xml	Cellular Amino Acids and Derivative Metabolic Process	0.620847	0.153607	0.674052	0.434109	1.09943	0.731414	-1.27816	-1.81486	-0.237714	-0.852376	-0.806313	-1.01507	0.363284	-0.00718298	-0.787929	-2.32301	1.01372	0.451203	0.526341	-0.580403	1.16221	-0.149732	1.25163	1.3709
VIT_03s0088g00730		methionine sulfoxide reductase	vv10271Methionine_metabolism.xml	Cellular Amino Acids and Derivative Metabolic Process	-0.615259	-0.773929	1.03956	0.748699	-0.310523	-0.264176	-0.289896	-1.29486	-0.376033	0.213448	-0.9791	-0.768605	0.0797982	-0.10185	-1.26934	-0.805083	2.26003	2.71606	0.264628	1.25131	-0.516876	0.018001	0.00593523	-0.231946
VIT_10s0042g00970		methionine synthase	vv10271Methionine_metabolism.xml vv10670One_carbon_pool_by_folate.xml	Cellular Amino Acids and Derivative Metabolic Process	-0.258164	-0.71943	0.741938	0.512517	-0.487973	-0.263047	-1.23873	-1.44651	-0.358503	-0.373107	-0.70844	-0.609758	0.205639	-0.191902	-0.442716	-0.844193	2.027	2.1862	1.22225	2.16789	-0.0664377	-0.582351	-0.270818	-0.201361
VIT_05s0029g01200		Methionyl-tRNA synthetase	vv10271Methionine_metabolism.xml vv10450Selenoamino_acid_metabolism.xml vv20970Aminoacyl-tRNA_biosynthesis.xml	Cellular Amino Acids and Derivative Metabolic Process	-0.939499	0.278298	0.262106	0.819722	-0.247135	0.308618	-0.266535	-0.650437	-0.414445	-0.138225	-0.861442	0.0164728	-1.03613	-0.571376	-1.45918	-1.28017	-1.70842	0.54681	1.50076	2.30306	0.326418	1.24999	0.678524	1.28221
VIT_03s0091g00100		methylthioribose kinase	vv10271Methionine_metabolism.xml	Cellular Amino Acids and Derivative Metabolic Process	-0.293413	-0.353422	1.10393	1.22806	0.311744	0.52303	-0.757491	-3.02978	-0.237759	-0.319254	-0.481117	-0.791901	0.364166	0.303922	-0.111388	-1.89377	1.47847	0.024233	0.821397	0.269653	0.577421	-0.475907	1.08308	0.656101
VIT_03s0017g01500		N-6 Adenine-specific DNA methylase	vv10271Methionine_metabolism.xml	Cellular Amino Acids and Derivative Metabolic Process	-0.398281	0.174172	0.846099	0.435223	1.65097	0.406122	-1.36558	-1.97669	-0.492836	-0.840816	-1.0246	-1.38942	0.171883	0.271274	-0.732917	-0.90256	0.0830448	2.203	0.448271	-0.224707	0.125996	1.14303	0.215676	1.17365
VIT_17s0000g00440		NADP-dependent glyceraldehyde-3-phosphate dehydrogenase	vv10220Urea_cycle_and_metabolism_of_amino_groups.xml vv50101Channels_and_pores.xml_1.B.17	Cellular Amino Acids and Derivative Metabolic Process	-0.668949	-0.176764	0.871548	0.880422	0.37676	0.76715	-1.02027	-0.985205	-0.363665	0.419547	-1.35316	-1.20962	1.74221	1.64294	-1.02266	-1.87431	-0.403521	0.231086	0.431672	1.64604	-0.46332	-0.481203	0.134512	0.878759
VIT_12s0059g00010		nicotianamine aminotransferase A	vv10271Methionine_metabolism.xml	Cellular Amino Acids and Derivative Metabolic Process	-0.824913	-1.0165	0.467958	0.500866	0.0913918	0.761991	-1.53635	-1.994	-0.107741	-0.476702	-0.745756	-0.524436	-0.213926	-0.534414	0.00260057	-0.88523	1.67503	1.13855	1.05543	1.07967	-0.329007	-0.659123	1.70316	1.37146
VIT_16s0050g01430		ornithine cyclodeaminase	vv10330Arginine_and_proline_metabolism.xml	Cellular Amino Acids and Derivative Metabolic Process	0.463535	1.12516	0.993517	0.868351	1.84375	2.03982	-1.20959	-1.10726	-1.47661	-0.508725	-0.29434	0.762324	0.0160176	0.889752	-1.34437	-1.05635	-1.39928	-0.440628	0.330447	-0.0796333	-0.57559	-0.135963	-0.00279795	0.298481
VIT_13s0101g00330		phenylacetaldehyde reductase	vv10360Phenylalanine_metabolism.xml	Cellular Amino Acids and Derivative Metabolic Process	0.440198	-0.111504	1.21402	0.349849	-0.73981	-0.598449	-1.05629	-1.41683	0.161483	0.0853652	-1.1216	-1.18374	0.717622	-0.0990582	-0.215625	-0.623104	1.26215	2.31284	0.805812	2.02164	-0.743982	-0.999197	0.0688386	-0.530621
VIT_16s0039g01280		phenylalanin ammonia-lyase [Vitis vinifera]	vv10350Tyrosine_metabolism.xml vv10360Phenylalanine_metabolism.xml vv10910Nitrogen_metabolism.xml vv10940Phenylpropanoid_biosynthesis.xml	Cellular Amino Acids and Derivative Metabolic Process	1.23852	1.53648	0.433331	0.687988	1.23563	0.869397	-1.93201	-0.970113	-0.75781	-0.494561	-1.96845	-0.701412	-0.108374	-0.710659	-0.366487	-1.02901	0.186321	1.90676	0.489035	0.462983	-0.438074	0.521417	-0.0575218	-0.0333858
VIT_16s0039g01300		phenylalanine ammonia-lyase [Vitis vinifera]	vv10350Tyrosine_metabolism.xml vv10360Phenylalanine_metabolism.xml vv10910Nitrogen_metabolism.xml vv10940Phenylpropanoid_biosynthesis.xml	Cellular Amino Acids and Derivative Metabolic Process	1.29291	1.7644	0.358229	0.585017	1.33761	0.932737	-1.90946	-0.918701	-0.634887	-0.369849	-1.85086	-0.590564	-0.339289	-0.808724	-0.354062	-0.805133	0.174669	1.88534	0.369445	0.412987	-0.442198	0.534511	-0.0202116	-0.603907
VIT_19s0015g01670	Cluster 4	phenylalanine-tRNA ligase	vv10400Phenylalanine_tyrosine_and_tryptophan_biosynthesis.xml vv20970Aminoacyl-tRNA_biosynthesis.xml	Cellular Amino Acids and Derivative Metabolic Process	-0.108564	-0.493799	0.00404688	-0.268478	-0.0727354	-0.453642	-0.0345032	-1.00262	-0.60978	-1.49424	-0.0792219	-0.306753	-0.212763	-0.19916	-0.379244	-1.02047	1.38687	-0.442587	1.83444	-0.632745	3.08151	0.928942	1.0194	-0.443909
VIT_19s0027g01470		phenylalanine-tRNA synthetase	vv10400Phenylalanine_tyrosine_and_tryptophan_biosynthesis.xml vv20970Aminoacyl-tRNA_biosynthesis.xml	Cellular Amino Acids and Derivative Metabolic Process	-0.361622	-0.392421	0.788775	0.733926	-0.447323	-0.424695	-1.08558	-1.47451	-0.379243	-0.213436	-1.38922	-0.636023	0.463929	0.349697	-0.326123	-0.422137	1.69962	2.92707	0.341025	1.60119	-0.525548	-0.427339	-0.196684	-0.203332
VIT_19s0027g01200		phenylalanyl-tRNA synthetase class IIc	vv10400Phenylalanine_tyrosine_and_tryptophan_biosynthesis.xml vv20970Aminoacyl-tRNA_biosynthesis.xml	Cellular Amino Acids and Derivative Metabolic Process	-0.523815	-0.607498	0.726992	0.600142	-0.578696	0.31232	-2.03932	-1.93671	-0.630743	0.323175	-0.800237	-0.76952	0.86803	1.00034	-1.65614	-0.245779	0.753466	1.5637	0.56287	1.18122	-0.149737	0.0231928	1.15263	0.87012
VIT_07s0095g00200		Phosphatidylserine decarboxylase	vv10260Glycine_serine_and_threonine_metabolism.xml vv10564Glycerophospholipid_metabolism.xml	Cellular Amino Acids and Derivative Metabolic Process	-0.558778	-0.89441	0.740375	0.498498	0.0217866	-0.065327	-1.17701	-1.50201	-0.114397	-0.22758	-0.181685	-0.293813	1.20297	0.990715	-0.500748	-1.32759	1.83881	2.95477	0.0554114	-0.298276	-0.295359	-0.712882	-0.0143317	-0.139135
VIT_00s0480g00030		polyphenol oxidase	vv10350Tyrosine_metabolism.xml vv50109_Incompletely_Characterized_Transport_Systems.xml_9.A.10.1	Cellular Amino Acids and Derivative Metabolic Process	0.657144	1.14212	0.333295	0.230712	0.737795	0.600071	-1.44003	-1.08086	-1.36956	-1.19415	-0.8802	0.758154	-0.403116	-0.525329	-1.21792	-1.65893	0.85425	2.3046	0.715191	-0.00977537	0.480326	0.914344	-0.0347478	0.0866155
VIT_00s0480g00040		polyphenol oxidase II, chloroplast precursor	vv10350Tyrosine_metabolism.xml vv50109_Incompletely_Characterized_Transport_Systems.xml_9.A.10.1	Cellular Amino Acids and Derivative Metabolic Process	0.482227	1.08592	0.204485	0.212579	0.702703	0.531704	-1.42168	-0.871441	-1.3723	-1.19015	-0.941085	0.604305	-0.12236	-0.252518	-0.909652	-1.76454	0.887926	2.56623	0.726964	0.0938539	0.285205	1.08842	-0.323327	-0.303469
VIT_01s0011g05930		S-adenosyl-L-methionine:carboxyl methyltransferase	Unclear	Cellular Amino Acids and Derivative Metabolic Process	0.346811	1.5818	0.403667	1.03864	0.432593	1.293	-1.32349	-1.58324	-0.248863	-0.509485	-2.05003	-0.75076	-0.745966	-0.313599	0.466031	-1.67363	-0.627431	1.1074	0.330447	-0.0410662	0.190846	0.642129	0.949046	1.08515
VIT_03s0038g04540	Cluster 4	S-adenosyl-L-methionine:salicylic acid carboxyl methyltransferase	vv10360Phenylalanine_metabolism.xml	Cellular Amino Acids and Derivative Metabolic Process	1.23026	1.44309	0.828047	0.918687	0.751189	0.304499	-1.73078	-0.410415	-0.984144	-0.520145	-1.24315	-1.52233	0.027888	-0.204794	-0.939615	-1.04303	-0.437999	1.52998	1.54886	-0.481881	0.318425	1.17029	-0.550371	-0.00255422
VIT_03s0038g04530		S-adenosyl-L-methionine:salicylic acid carboxyl methyltransferase	vv10360Phenylalanine_metabolism.xml	Cellular Amino Acids and Derivative Metabolic Process	1.14939	1.17607	0.789074	0.96273	1.01413	0.151972	-2.09224	-0.967359	-1.0722	-0.381234	-0.41157	-0.734553	-0.871017	-0.169262	-1.01357	-1.06246	-0.77362	1.4057	1.72522	-0.37709	0.251071	1.25086	0.261681	-0.211729
VIT_00s0194g00120		serine acetyltransferase	vv10272Cysteine_metabolism.xml vv10920Sulfur_metabolism.xml	Cellular Amino Acids and Derivative Metabolic Process	1.97471	1.82381	0.814291	1.00138	1.33107	-1.17579	-1.00662	-0.0330955	-0.624934	-0.468167	-1.21985	-0.0453057	0.224775	-0.077086	-1.34949	-0.192388	-0.0896994	1.25619	-0.230676	0.0205938	-0.152525	0.862445	-1.43181	-1.21184
VIT_04s0008g05350		serine hydrolase [Vitis vinifera]	vv10260Glycine_serine_and_threonine_metabolism.xml	Cellular Amino Acids and Derivative Metabolic Process	2.15894	2.16036	0.277361	0.144843	0.91305	-0.566667	-0.997921	-0.670703	-0.769779	-0.753703	-0.649045	-0.421338	-0.0417849	-0.736821	-1.18335	-1.55716	-0.475456	1.76246	0.873583	-0.221253	-0.126816	0.731622	0.336836	-0.187261
VIT_14s0128g00370		seryl-tRNA synthetase	vv10260Glycine_serine_and_threonine_metabolism.xml vv20970Aminoacyl-tRNA_biosynthesis.xml	Cellular Amino Acids and Derivative Metabolic Process	0.0995123	-0.22165	-1.08788	-0.917383	-0.51034	0.322199	-1.11511	-0.454026	-0.902826	-0.742864	-1.96919	-1.59991	1.38482	1.62043	-0.773194	0.582724	1.46813	0.629068	0.616325	0.50418	0.732591	0.349476	0.955356	1.02957
VIT_05s0029g00730	Cluster 4	spermine/spermidine synthase	vv10220Urea_cycle_and_metabolism_of_amino_groups.xml	Cellular Amino Acids and Derivative Metabolic Process	-0.507684	-0.491909	0.384331	-0.130781	-0.237283	0.0161622	-1.56691	-2.12892	-0.600072	0.214042	-0.849471	-1.73243	0.766843	0.483383	0.364611	-0.742991	1.29042	0.594058	1.9805	0.815191	1.73215	0.0694389	0.198872	0.0784432
VIT_08s0007g04320		Threonine dehydratase/deaminase	vv10260Glycine_serine_and_threonine_metabolism.xml vv10290Valine_leucine_and_isoleucine_biosynthesis.xml	Cellular Amino Acids and Derivative Metabolic Process	-0.13158	0.304084	0.490797	0.360168	0.912564	2.66036	0.424331	-1.00141	-1.07167	-2.44478	-1.03068	-0.907233	0.851022	0.168207	-0.376644	-0.41416	0.138078	-0.353803	-0.0942489	-0.175499	0.00574349	1.75619	-0.233823	0.16399
VIT_01s0026g00340	Cluster 4	threonyl-tRNA synthetase	vv10260Glycine_serine_and_threonine_metabolism.xml vv20970Aminoacyl-tRNA_biosynthesis.xml	Cellular Amino Acids and Derivative Metabolic Process	-0.313675	-0.702377	0.967987	-0.0295532	0.0600656	-0.616028	-0.52036	-1.85656	0.00290872	-0.264045	-0.246655	-1.30402	0.38365	0.297111	-1.38432	-1.98121	0.662702	0.668414	0.809787	0.497364	1.92707	0.160282	1.21037	1.57109
VIT_19s0015g00470	Cluster 4	threonyl-tRNA synthetase	vv10260Glycine_serine_and_threonine_metabolism.xml vv20970Aminoacyl-tRNA_biosynthesis.xml	Cellular Amino Acids and Derivative Metabolic Process	-1.27214	-1.37619	1.47049	0.575366	0.317401	0.0464028	-1.04505	-1.7237	0.0932825	0.276326	-1.02642	-1.33358	-0.198648	-0.610497	-0.87497	-0.616386	1.29817	0.449968	0.90956	0.66288	1.39485	0.0406177	1.37178	1.17049
VIT_16s0039g01350		TRNA-Ala synthetase	vv10252Alanine_and_aspartate_metabolism.xml vv20970Aminoacyl-tRNA_biosynthesis.xml	Cellular Amino Acids and Derivative Metabolic Process	0.041661	1.01825	0.0427971	0.938983	-0.246793	-0.386094	-1.13916	-0.047298	-1.52311	-0.415798	-2.08939	-0.854952	-0.278967	0.599651	0.586129	-0.721204	-0.572491	1.49826	0.711238	2.64179	-0.249685	-0.356921	0.169119	0.633975
VIT_16s0039g01390		tRNA-Ala synthetase, cytosolic	vv10252Alanine_and_aspartate_metabolism.xml vv20970Aminoacyl-tRNA_biosynthesis.xml	Cellular Amino Acids and Derivative Metabolic Process	-0.387996	-0.34344	0.768864	0.945489	-0.368574	-0.0454999	-1.24749	-1.34237	-0.501117	0.113484	-1.81928	-1.04566	0.487125	0.517599	-0.326617	-1.25558	0.431199	1.66368	1.55585	2.29929	-0.253312	-0.232602	0.0512736	0.335685
VIT_13s0019g02140		tropinone reductase	vv10220Urea_cycle_and_metabolism_of_amino_groups.xml	Cellular Amino Acids and Derivative Metabolic Process	-0.363549	-0.933113	1.62035	1.40266	0.154323	0.352618	-1.09373	-2.16993	-0.152862	-0.350289	-0.574076	-1.12956	0.759425	1.01193	-0.699556	-0.882272	-0.739342	-0.860759	1.38814	0.885276	1.33591	0.95669	0.162588	-0.0808664
VIT_02s0012g01980		valyl tRNA synthetase	vv10290Valine_leucine_and_isoleucine_biosynthesis.xml vv20970Aminoacyl-tRNA_biosynthesis.xml	Cellular Amino Acids and Derivative Metabolic Process	-0.513436	-0.506511	0.491077	0.618984	-0.229062	-0.332288	-1.34287	-1.06324	-1.06408	-0.465338	-1.14602	-1.23449	0.763064	0.816924	0.603299	-0.249773	1.30929	2.54928	0.807906	1.77036	-0.523608	-0.75956	-0.130687	-0.169216
VIT_15s0107g00040		acylamino-acid-releasing enzyme	peptidase	Cellular Homeostasis	-0.504217	-0.321966	1.26336	1.46115	-0.0882016	-0.0490938	-0.681023	-1.14639	-0.418135	-0.022711	-0.869572	-0.178326	0.42982	0.658519	-1.58307	-1.89009	0.659092	2.23276	-0.547686	1.61339	-0.613224	-0.305345	0.0865385	0.814411
VIT_18s0075g00060		anaphase-promoting complex component APC1	vv24120Ubiquitin_mediated_proteolysis.xml vv44110Cell_cycle.xml	Cellular Homeostasis	-0.741786	0.174887	1.00578	1.02785	-0.746913	-1.43299	-0.971495	-0.887082	-1.10391	-0.467266	-1.9062	-1.44245	0.9536	0.502649	0.117932	-0.278999	0.822034	1.08774	1.11611	1.73598	0.552137	-0.0531336	1.07627	-0.140743
VIT_02s0012g02640		aspartic-type endopeptidase	peptidases	Cellular Homeostasis	-0.228141	-0.0199623	0.823958	0.488128	-0.145541	0.102341	-1.18052	-1.6756	-0.638784	0.328618	-1.10902	-1.43084	0.415291	0.00615967	-0.143739	-0.244169	1.31697	2.14046	1.11756	2.11878	-0.678047	-1.07598	-0.282388	-0.00553166
VIT_13s0106g00700	Cluster 4	aspartyl aminopeptidase	peptidase	Cellular Homeostasis	0.49173	0.480412	-0.179994	0.300404	0.0934519	-0.479199	-0.828071	-1.40471	-1.24191	-0.724705	-0.277995	-0.825158	-0.00344261	0.24568	-1.36622	-2.27372	0.681351	0.239507	1.06905	1.14112	0.845733	1.848	0.823136	1.34554
VIT_04s0008g07150		aspartyl protease	peptidase	Cellular Homeostasis	0.512309	0.702241	0.923273	-0.161561	1.724	0.995911	-1.28235	-2.09322	-1.11768	-0.619954	-0.76643	-0.128237	-0.624988	0.701538	-0.655239	-0.987594	-0.596544	1.1336	0.836689	-1.06815	0.318499	0.124925	1.76656	0.362403
VIT_04s0008g07250		aspartyl protease	peptidase	Cellular Homeostasis	0.336955	0.522344	0.169391	-0.36681	1.474	0.630807	-0.980972	-1.25246	-1.51923	-1.22969	-0.491528	-0.328751	-0.518634	-0.0670956	-0.78363	-1.18783	-0.350998	1.10921	0.14076	-0.778457	1.51843	0.84836	2.27841	0.827407
VIT_16s0100g00180		ATP-dependent Clp protease ClpB protein	vv50109_Incompletely_Characterized_Transport_Systems.xml_9.A.34	Cellular Homeostasis	-0.0777423	-0.752239	1.71594	0.276345	-0.325539	-0.954604	-0.0200127	-0.998884	-0.700649	-1.59543	-0.518269	-0.816872	0.937737	0.357649	-0.169102	-1.7881	1.55415	0.121724	1.26863	0.606207	2.06161	0.369415	0.0707352	-0.622698
VIT_03s0180g00310	Cluster 4	ATP-dependent Clp protease ClpB protein	vv50109_Incompletely_Characterized_Transport_Systems.xml_9.A.34	Cellular Homeostasis	0.325051	-0.795298	1.34369	-0.206287	-0.833751	-0.735519	-0.763311	-1.57974	-0.680421	-1.41119	-0.183168	-0.886403	1.08113	0.391803	0.536662	-0.864237	1.99567	0.0454293	2.01832	0.815485	1.18345	-0.0351812	-0.543563	-0.218641
VIT_07s0005g05810		ATP-dependent Clp protease ClpB protein	vv50109_Incompletely_Characterized_Transport_Systems.xml_9.A.34	Cellular Homeostasis	-0.136788	-0.889042	1.30612	0.188808	-0.670979	-0.973911	-0.794842	-1.38765	-0.703316	-0.785425	-0.465804	-0.779382	0.913965	1.08893	0.09175	-1.34415	1.79642	0.454422	1.75984	1.192	1.38188	0.0157605	-0.445389	-0.813205
VIT_07s0005g01530		ATP-dependent Clp protease proteolytic subunit (ClpP1)	Protease	Cellular Homeostasis	-0.190684	-0.0101599	-0.144861	0.0329803	-0.375163	-0.173778	-1.88736	-1.21289	-1.16212	-0.0292187	0.27396	0.170358	-0.759145	-0.0849358	-1.10767	-0.671526	0.231808	0.287033	-0.175471	0.109808	2.19261	2.51005	0.660836	1.51554
VIT_00s1355g00010		ATP-dependent Clp protease proteolytic subunit (ClpP4)	Protease	Cellular Homeostasis	-0.0156453	0.27026	0.982476	1.06953	0.044552	-0.150341	-0.804025	-0.750585	-0.33553	-0.0780199	-0.507064	-1.10636	-1.2055	-0.495284	-1.8985	-1.4679	1.04231	1.50914	-0.392758	0.491297	0.279192	-0.127842	1.93071	1.71588
VIT_15s0048g02070		BON2-associated protein (BAP2)	Protein kinase	Cellular Homeostasis	0.439431	0.582897	-0.108603	-0.274026	0.702467	0.136421	-1.93243	-1.43647	-0.530561	-1.35233	-0.959675	-0.110144	0.00946529	-0.193821	-1.42904	-1.3382	0.481945	1.53908	1.30938	0.562379	1.09734	1.39047	1.14709	0.266931
VIT_01s0146g00010		Calreticulin	Chaperones and folding catalysts	Cellular Homeostasis	-0.54861	-0.51226	0.558564	0.419408	-0.328444	0.181601	-0.777427	-1.5172	-0.283497	-0.250394	-1.28264	-0.739253	0.25758	-0.04896	-0.36418	-0.662294	1.83021	2.81049	0.92324	1.80501	-0.502549	-0.365131	-0.304787	-0.298478
VIT_14s0060g01290		calreticulin 2 (CRT2)	Chaperones and folding catalysts	Cellular Homeostasis	-0.372086	-0.264178	-0.0609131	-0.650111	-0.483518	0.844244	-0.535524	-1.03805	-0.990162	-0.772089	-1.67515	-1.00099	-0.064658	-0.641505	-1.26287	-0.177102	1.15805	1.79379	1.84585	1.23533	1.46709	0.340043	0.744784	0.559723
VIT_07s0005g01390		calreticulin 2 (CRT2)	Chaperones and folding catalysts	Cellular Homeostasis	-0.140858	0.0697329	0.277028	-0.553554	-0.300777	-0.360547	-1.26111	-2.36626	-0.786546	-0.791511	0.227656	0.139166	-0.144316	-0.183089	-0.120097	-1.02628	1.59282	2.21817	1.33747	1.27096	1.17728	0.40923	-0.125005	-0.559561
VIT_16s0013g00230		caspase	Protease	Cellular Homeostasis	-0.292284	-1.06327	0.701701	0.655832	0.296297	2.12952	-0.520288	-0.731371	-1.27724	-0.582904	-1.85123	-2.02756	0.502517	-0.15426	0.374561	-0.138723	0.430575	1.26404	1.16941	1.16378	-0.668987	-0.303325	0.368179	0.555031
VIT_08s0040g02720		CCT chaperonin beta subunit	protein fate	Cellular Homeostasis	-0.393529	-0.719538	1.18383	0.774039	-0.409339	-0.443149	-0.476987	-1.21071	-0.466255	-0.423981	-0.776401	-1.49419	0.919918	-0.249796	0.267992	-0.599463	1.68953	1.86333	1.16805	1.80935	-0.733336	-1.35663	0.457768	-0.3805
VIT_05s0094g00640		CCT chaperonin gamma subunit	protein fate	Cellular Homeostasis	-0.378537	-0.552411	0.332292	0.523814	-0.535938	-0.456074	-1.47898	-1.42605	-0.634752	0.280209	-0.634683	-0.883932	-0.139113	-0.0219622	-0.929721	-0.994296	1.34003	2.38395	1.10625	2.03993	0.442445	-0.0719444	-0.20729	0.896776
VIT_13s0019g03030		chaperone	protein fate	Cellular Homeostasis	-0.623954	-1.71484	2.78122	1.26217	-0.128685	0.454805	-1.08832	-0.694604	-1.12789	-0.331695	-0.696893	-1.0781	1.4937	0.216844	0.280911	-1.12478	1.12752	-0.158679	0.307835	0.136344	0.0183099	0.427061	0.424417	-0.162706
VIT_08s0058g00210		chaperone	protein fate	Cellular Homeostasis	0.168649	-0.480279	1.64879	0.160754	0.157707	0.175238	-1.07766	-1.51541	-0.235185	-0.330355	-1.06166	-1.01456	0.792598	0.378843	-1.64035	-1.77383	1.41009	0.0753807	1.24145	0.545765	1.68708	0.912456	-0.202007	-0.0234949
VIT_09s0054g00910		chaperone BCS1 mitochondrial	protein fate	Cellular Homeostasis	0.828451	0.971808	0.155304	-0.200393	0.997618	-0.107857	-1.78449	-1.33817	-0.44369	-1.27999	-0.971916	-0.29641	0.332775	0.023899	-1.63355	-1.1492	0.78362	2.02954	1.45721	-0.0484218	0.68039	0.681848	0.665464	-0.353844
VIT_09s0054g00900		chaperone BCS1 mitochondrial	protein fate	Cellular Homeostasis	1.07265	1.22685	0.392613	-0.404701	1.3757	0.215165	-2.49364	-1.15819	-0.0556124	-0.964613	-0.828781	0.00511984	0.568661	0.249129	-1.59582	-1.23979	0.217071	1.35866	1.03133	-0.191022	0.568261	1.02559	-0.183493	-0.191134
VIT_14s0006g03200		chaperonin	protein fate	Cellular Homeostasis	-0.0338607	0.264844	-0.756564	0.414705	-0.71931	0.426391	-1.60368	-1.42302	-1.02927	-1.32287	0.263674	0.335341	-0.335508	0.430902	-0.661781	-0.676787	-0.62324	1.17479	0.917536	2.0805	1.01467	1.79305	-0.836127	0.905623
VIT_01s0011g04990		chaperonin	protein fate	Cellular Homeostasis	0.655201	0.112952	0.262382	-0.507056	-0.136175	-0.0915091	-1.39747	-1.61482	-1.28451	-0.817634	0.193386	-0.340444	0.0858387	0.127101	-1.48783	-1.32986	1.89338	0.754344	0.44311	-0.179442	2.14556	0.766895	0.689365	1.05724
VIT_06s0004g00240		chaperonin	protein fate	Cellular Homeostasis	-0.438033	-0.823001	0.671802	0.229967	-0.314793	0.108369	-1.64461	-1.8583	-0.955413	-0.408243	-0.419537	-0.345856	-0.408602	-0.109475	-0.313596	-0.941003	0.747174	0.548098	0.726876	0.581428	2.63012	1.87816	0.0542311	0.804235
VIT_08s0007g07460		chaperonin	protein fate	Cellular Homeostasis	0.113554	0.793057	-0.0165279	-0.0234224	0.168895	1.15578	-1.84741	-2.03918	-0.294102	-0.74839	-0.306792	-0.511467	0.0574956	0.100662	-1.70286	-1.41858	0.0712152	1.02871	0.045436	0.606784	1.31852	1.58004	0.734853	1.13372
VIT_17s0000g08170	Cluster 4	chaperonin	protein fate	Cellular Homeostasis	-0.137903	0.120613	0.414036	-0.0211449	-0.212173	0.814568	-1.76502	-2.16248	-0.748982	-0.941834	0.38257	-0.139697	-0.689908	-0.535266	-1.14713	-1.02567	0.0564756	1.18097	0.814826	1.49668	1.30996	1.03452	0.379488	1.5225
VIT_09s0002g02240		chaperonin	protein fate	Cellular Homeostasis	0.443269	0.22417	-0.889004	-0.479251	-0.490148	-0.0393598	-1.95471	-1.41109	-0.862437	-1.15645	-0.122364	-0.193667	0.151493	0.138453	-1.23416	-0.72871	1.24161	1.73397	1.38244	1.43028	1.28523	1.09032	0.161318	0.278798
VIT_15s0021g00830		Chaperonin 10, Chloroplast	protein fate	Cellular Homeostasis	-0.599801	-0.210963	0.451638	0.125791	-0.497951	-0.286672	-1.01991	-1.79358	-0.762481	-0.84299	0.46689	0.112871	-0.554545	-0.333875	-1.32853	-1.43326	0.750375	0.991335	0.603884	0.882397	2.1596	1.92047	0.234063	0.965243
VIT_11s0016g00650		Chaperonin 21, Chloroplast	protein fate	Cellular Homeostasis	-0.360064	-0.97694	0.70083	-0.268571	-0.150781	-0.574256	-0.788767	-1.75205	-0.237329	0.00662372	0.00673559	-0.870482	0.211252	-0.225535	-0.50028	-1.55184	1.23861	-0.077473	0.470119	-0.409845	2.88509	1.19068	1.03263	1.00164
VIT_18s0001g00480		Chaperonin containing TCP1, subunit 2 (Beta)	protein fate	Cellular Homeostasis	0.168378	1.07535	0.0526628	0.402748	-0.486635	0.347973	-2.48445	-1.18435	-1.18984	-0.307993	-0.220161	-0.48159	-0.0450105	1.11698	-1.20566	-0.422074	-0.687555	1.61226	-0.13028	1.69742	0.157231	1.48129	-0.174956	0.908259
VIT_05s0051g00340		Chaperonin CPN60-2 (HSP60-2)	protein fate	Cellular Homeostasis	0.111546	-0.40128	-0.090857	-0.499745	-0.499016	-0.228896	-1.51919	-1.33267	-1.02029	-1.02632	0.151762	-0.428493	-0.154594	-0.132457	-0.90089	-1.17986	1.54591	1.32413	1.01263	0.805913	2.35081	1.18237	-0.0162943	0.945783
VIT_19s0093g00070		Clp protease proteolytic subunit 5	peptidase	Cellular Homeostasis	-0.494267	-0.702951	1.45096	1.47624	-0.133081	-0.349493	-1.00115	-1.25511	-0.544613	0.575652	-1.88995	-0.0638438	0.802047	0.744321	-0.598465	-1.46615	0.330139	0.799038	0.769262	2.35785	-0.380443	-0.319002	-0.369418	0.262431
VIT_18s0122g00200		Cullin-1	vv24120Ubiquitin_mediated_proteolysis.xml vv30003Auxin_signaling.xml	Cellular Homeostasis	-0.0803984	0.319006	-0.539162	0.550786	-0.527405	-0.966987	-0.0104831	-1.45747	-2.29356	-0.986174	-0.37536	-0.721658	0.94175	1.33094	-0.671023	-0.133576	0.221592	-0.119123	-0.0758487	0.13729	0.956156	0.972698	1.14455	2.38346
VIT_08s0007g05150		cysteine proteinase A494	Protease	Cellular Homeostasis	-0.403179	-0.314105	2.20125	1.50732	0.696174	1.23054	-0.0827255	-0.757989	-0.546563	0.149899	-0.621008	-1.0285	0.103053	0.35088	-1.26193	-1.75524	-1.10094	-0.566454	-0.871858	0.254931	-0.353113	0.70466	0.756995	1.7079
VIT_00s0194g00350		D1 protease	Protease	Cellular Homeostasis	-0.185827	0.0938842	0.850934	0.841988	-0.0752798	-0.966494	-1.09039	-1.60849	0.0050816	-0.419684	-1.49282	-0.78695	0.815458	0.310629	-0.0439518	-0.893252	0.742456	1.49333	1.10394	2.62069	0.0668834	-1.07829	-0.417495	0.113658
VIT_06s0009g01100		DegP1 protease	Protease	Cellular Homeostasis	0.415341	-0.0363911	0.933829	0.93452	-0.199157	0.274602	-0.0934773	-0.643068	-0.904889	-0.970902	-2.41223	-1.80356	1.26123	0.272931	-0.35672	-0.202216	1.28067	1.91085	0.389244	1.30577	-0.746329	-0.0287045	-0.32358	-0.257763
VIT_00s1034g00010		E3 ubiquitin-protein ligase CHIP	vv24120Ubiquitin_mediated_proteolysis.xml	Cellular Homeostasis	0.424266	0.179629	0.0715624	-0.543106	0.397039	0.349091	-2.19623	-2.20512	-0.416997	-0.81316	0.275848	-0.00963958	-0.573556	-0.0242582	-1.14071	-1.18762	0.503511	0.780007	1.16642	1.05615	1.88384	0.691208	0.267022	1.06481
VIT_00s0642g00010		E3 ubiquitin-protein ligase CHIP	vv24120Ubiquitin_mediated_proteolysis.xml	Cellular Homeostasis	0.212355	0.335832	0.180171	-0.0967757	0.324913	0.430244	-2.08264	-2.05517	-0.373212	-0.668261	0.461544	0.130461	-0.805961	-0.276447	-1.66584	-1.17481	0.661012	0.748611	0.472806	0.394993	1.82456	1.38609	0.439108	1.19642
VIT_00s0669g00010		E3 ubiquitin-protein ligase CHIP	vv24120Ubiquitin_mediated_proteolysis.xml	Cellular Homeostasis	0.140426	0.194358	0.426729	0.167621	0.450135	0.277879	-1.94328	-2.24029	-0.580224	-0.862667	0.565328	-0.0120772	-0.66521	-0.0966889	-1.61983	-1.1162	0.769445	0.909539	0.34069	0.278193	1.86971	1.10579	0.461277	1.17935
VIT_18s0001g14500		Endoplasmin precursor (GRP94)	protein fate	Cellular Homeostasis	-0.191295	-0.208001	-0.27438	-0.574386	-0.27502	-0.251191	-1.3252	-1.3418	-0.65559	-1.2846	-0.210998	-0.156432	-0.590215	-0.466142	-0.971594	-1.16779	1.16245	1.82712	1.4106	1.32201	1.72218	1.25208	0.4545	0.793689
VIT_08s0032g00730		F-box and JmjC domain protein	vv60038Jumonji.xml	Cellular Homeostasis	0.345835	0.569101	-0.0368156	0.78519	-0.115073	0.108485	-1.84218	-1.41523	-0.852455	-1.62081	-0.028355	-1.01495	-0.0452397	0.764899	-1.31465	-0.673171	0.226573	1.86894	0.635205	1.40577	0.0165038	-0.323849	1.09443	1.46185
VIT_05s0124g00230		F-box domain containing protein	protein fate	Cellular Homeostasis	0.201561	0.194112	-0.00677227	0.197608	-0.143542	-0.7769	-2.29974	-1.35525	-0.795698	-0.304036	0.0851211	0.289504	-0.118314	0.921286	-2.08535	-1.06605	0.39613	0.430688	1.11053	0.850576	1.74692	1.40532	0.640897	0.481401
VIT_05s0102g01150		F-box domain containing protein	protein fate	Cellular Homeostasis	-0.848804	-0.524463	0.379071	0.927673	-0.26188	-0.276225	-1.32175	-1.6791	-0.707211	0.364474	-1.43568	-1.28361	0.442229	1.12528	-0.341149	-0.208489	1.94708	2.03018	-0.314021	1.35707	0.25833	0.125337	-0.301299	0.546959
VIT_02s0087g00090		F-box family protein	protein fate	Cellular Homeostasis	1.30854	-0.0119427	0.607603	0.295078	0.419337	1.71254	-2.06184	-0.652572	-0.977008	-0.284212	-0.873031	-0.200634	-0.491936	-0.00439916	-0.104162	-0.385146	-0.667049	-0.95723	1.39992	0.766729	1.3987	1.6286	-1.45654	-0.40935
VIT_09s0002g02020		F-box family protein	Unknown	Cellular Homeostasis	-0.446271	-0.583159	0.791505	-0.261292	-0.542534	-0.697587	-0.470233	-1.40016	-0.119637	-0.873312	-0.436356	-0.724221	0.653258	0.112863	-0.412575	-0.530403	1.75319	-0.209847	0.442735	-0.563065	3.36429	1.20245	-0.134818	0.0851699
VIT_13s0019g00390		F-box family protein	Unknown	Cellular Homeostasis	-0.576833	0.445153	0.398046	1.06722	1.14011	1.95008	-1.09565	-1.26434	-0.233052	-0.770326	-0.538789	0.274224	-0.362631	-0.0567611	-1.35282	-1.01643	-1.27735	-0.897784	-0.206803	-0.55054	0.885515	0.950122	1.63307	1.45656
VIT_09s0018g01810		F-box family protein	Unknown	Cellular Homeostasis	1.0296	0.830398	1.12224	0.648648	0.696917	0.243406	-1.73966	-1.22821	-0.183659	0.438373	-1.46867	-1.19472	0.750031	1.30345	-1.28284	-0.801264	1.10396	1.04091	0.306543	0.864653	-0.307391	-0.99836	-1.3638	0.189438
VIT_00s0131g00330		F-box family protein	Unknown	Cellular Homeostasis	0.430038	0.742116	1.61635	0.993274	0.106398	-0.269265	-2.05356	-1.76664	-0.457951	0.0660553	-0.577846	-0.882444	1.12911	1.2985	-1.17531	-0.249118	0.891966	1.08184	0.387736	1.20009	-0.468262	-0.785341	-1.03419	-0.223536
VIT_04s0008g03190		F-box family protein (FBX13)	protein fate	Cellular Homeostasis	-0.453028	-0.465288	0.650205	0.374489	0.902373	-0.28681	-2.2016	-1.7432	-0.0349295	0.514163	-0.850439	-0.950136	0.932099	1.01793	-0.949206	-1.16777	-0.379272	-0.0108657	1.41089	1.24414	0.174753	0.957071	1.57341	-0.258977
VIT_11s0065g00730		F-box protein	protein fate	Cellular Homeostasis	0.739203	0.0968381	-0.419372	-1.07924	0.438499	0.90715	-0.924324	-1.90826	-1.01482	-1.43824	-0.33347	-0.642585	1.30916	0.436438	-0.396134	0.513344	1.78762	0.0294763	0.522949	-1.06625	1.98493	-0.386818	-0.122413	0.966323
VIT_00s0192g00120		FtsH protease 4 ftsh4	Protease	Cellular Homeostasis	-0.497119	-1.20067	2.00569	1.67385	0.220092	-0.437401	-0.752044	-1.24841	-0.50144	0.235925	-0.858047	-0.549432	1.45524	0.960593	-0.26286	-1.29648	0.305592	1.33058	-0.478823	1.64143	-0.535015	-0.866758	-0.399175	0.0546884
VIT_16s0050g01150	Cluster 4	heat shock protein 81-1	Chaperones and folding catalysts	Cellular Homeostasis	0.0533795	-0.55876	0.351859	-0.220301	-0.208325	0.590443	-1.5578	-1.52993	-1.0186	-0.980586	-0.486611	-0.48508	-0.167874	-0.0314751	-0.725337	-1.27321	1.61503	-0.194218	2.00325	0.990856	1.84746	0.484008	0.370318	1.1315
VIT_16s0050g01240		heavy-metal-associated domain-containing protein / copper chaperone (CCH)	Unclear	Cellular Homeostasis	-0.227449	-0.571124	1.29333	0.663086	0.685989	0.289251	-0.844289	-1.98702	0.225421	-0.229751	-1.16319	-0.847193	0.492442	-0.26007	-1.35684	-1.68803	1.41616	1.19718	0.761368	0.124277	1.51941	0.355046	0.981348	-0.829361
VIT_12s0142g00700		MEKK1	vv24120Ubiquitin_mediated_proteolysis.xml	Cellular Homeostasis	0.365814	0.733231	1.63135	0.75826	0.719692	0.471492	-0.270177	-0.942132	-0.424236	-0.478036	-2.28176	-1.39337	-0.211382	0.479063	-0.956337	-0.686977	-0.2438	0.63414	0.878943	1.68916	-0.509214	-1.19011	1.52405	-0.297657
VIT_00s0211g00060		metalloendopeptidase	peptidase	Cellular Homeostasis	0.0400805	0.799925	1.09598	0.698452	1.04173	0.96882	-1.81546	-1.46544	-1.19198	-0.721822	-0.965368	0.262125	0.723579	0.732697	-1.97901	-0.997953	-1.27554	0.364402	0.553821	0.200252	0.598935	0.821697	0.699184	0.810911
VIT_15s0048g02150		Methionine aminopeptidase 2B	peptidase	Cellular Homeostasis	-0.985515	0.104016	0.34628	0.599654	-0.368177	0.192418	-0.00666684	-1.98483	-0.230197	-1.00814	-1.26214	-0.693743	-0.630077	-0.64121	-0.577493	-0.698202	-0.615479	0.73482	1.75273	2.00062	0.76064	0.426591	1.5017	1.2824
VIT_09s0002g07210		molecular chaperone DnaJ	vv50132Primary_Active_Transporter_cat_A5_to_A8.xml	Cellular Homeostasis	-0.423281	0.391123	0.373776	1.70046	-0.169977	0.692392	-1.95385	-1.72244	-0.756563	-0.0722214	-0.723254	-0.29961	-0.0902212	0.755702	-0.453899	-0.146507	-1.46423	0.330544	-0.029055	1.65797	-0.628357	0.965007	0.0630494	2.00345
VIT_17s0000g02030		molecular chaperone DnaJ	vv50132Primary_Active_Transporter_cat_A5_to_A8.xml	Cellular Homeostasis	-0.11076	-0.498052	-0.715997	-0.450509	-0.294961	0.318032	-2.53637	-1.28487	-0.963029	-0.331066	-0.621593	-0.772477	0.186498	0.536284	-1.01843	0.164685	1.31784	1.04237	0.994989	0.46861	1.87701	1.23506	0.410096	1.04664
VIT_01s0011g04820		molecular chaperone DnaJ	vv50132Primary_Active_Transporter_cat_A5_to_A8.xml	Cellular Homeostasis	0.283573	0.496721	0.0505226	-0.0969274	-0.644716	-1.4368	-0.684323	-0.368061	-1.28802	-1.73333	-0.530261	-0.60848	0.20357	0.72464	-1.00516	-0.88809	1.6541	1.11878	1.77287	0.773695	1.60248	1.16905	-0.473361	-0.0924831
VIT_03s0097g00530	Cluster 4	molecular chaperone DnaK	vv50101Channels_and_pores.xml_1.A.33	Cellular Homeostasis	-0.00649749	-0.314562	0.270585	0.240221	-0.73519	0.0989504	-2.40287	-1.74908	-1.06432	-0.683052	-0.525282	-0.282893	0.301858	0.797805	-0.586207	-0.636912	0.939243	0.433108	1.39983	1.2643	1.89654	1.26138	-0.218692	0.301742
VIT_18s0075g00260		molecular chaperone DnaK	vv50101Channels_and_pores.xml_1.A.33	Cellular Homeostasis	-0.0218637	-0.16576	0.37872	0.210127	-0.851373	-0.770767	-2.11094	-1.43904	-0.888517	-0.342949	-0.735412	-0.560687	-0.0343441	0.41567	-0.703002	-0.842859	1.63238	1.29701	1.22145	1.47916	1.74417	0.798822	-0.0110624	0.301065
VIT_07s0005g06650		molecular chaperone DnaK	vv50101Channels_and_pores.xml_1.A.33	Cellular Homeostasis	-0.118484	-0.477092	0.51755	0.449278	-0.453269	-0.0592608	-1.70386	-1.36395	-0.892441	-0.396095	-0.398723	-0.337005	0.395151	0.453965	-0.142522	-0.237466	1.55156	2.71075	0.8361	1.90447	-0.500045	-0.343778	-1.03561	-0.359228
VIT_00s0198g00100		molecular chaperone DnaK	vv50101Channels_and_pores.xml_1.A.33	Cellular Homeostasis	-0.407315	-0.289451	0.386268	0.270462	-0.794107	-0.433618	-1.47221	-1.42199	-0.399156	0.0439362	-1.0662	-0.762166	-0.0774876	0.164992	-0.705045	-0.787411	2.04976	2.34497	1.15847	1.75945	0.545854	0.114566	-0.202463	-0.0201076
VIT_01s0011g01110		molybdenum cofactor sulfurase	protein fate	Cellular Homeostasis	-0.282419	0.188714	1.77715	1.43837	0.171404	0.832777	-0.946624	-2.28597	-0.611276	-0.465572	-0.484758	-0.737348	-0.246395	-0.244352	-1.06239	-1.56726	0.244443	1.19928	0.325676	-0.117152	0.18973	0.0723832	0.727408	1.88419
VIT_18s0001g10230		N-hydroxycinnamoyl/benzoyltransferase 3	Unclear	Cellular Homeostasis	0.93796	1.45451	0.427158	0.713912	1.54346	0.291665	-0.758482	0.272612	-0.869031	-1.42327	-1.43404	-0.563958	0.281461	0.266296	-1.46591	-1.50349	-0.470731	2.13195	0.999835	-0.0123884	-0.507927	0.41576	-0.460156	-0.267207
VIT_18s0001g10180		N-hydroxycinnamoyl/benzoyltransferase 3	Unclear	Cellular Homeostasis	1.14	1.89801	0.612285	0.754054	1.64086	0.566663	-0.288811	0.0473	-0.891905	-1.63315	-1.05011	0.0950642	-0.52144	-0.686387	-1.68339	-1.06709	-0.872212	1.7529	0.629632	-0.47414	-0.340375	0.438864	-0.0322082	-0.0344053
VIT_02s0109g00390		N-hydroxycinnamoyl/benzoyltransferase 5	Unclear	Cellular Homeostasis	0.629632	0.737344	0.943077	1.10663	1.58987	0.676489	-0.661308	-0.334892	0.127751	0.0364069	-2.63416	-0.379273	0.0770276	0.219857	-1.67149	-1.94167	-0.875276	1.2643	0.26217	0.23517	-0.0243512	0.407311	0.0166264	0.192773
VIT_18s0001g10200		N-hydroxycinnamoyl/benzoyltransferase 6	Unclear	Cellular Homeostasis	0.611481	0.862109	0.260149	0.442702	0.763792	0.157241	-0.808142	-0.409657	-0.744562	-0.704772	-2.2779	-0.633367	-0.0756869	-0.0439118	-0.962904	-0.777455	0.971194	2.95105	1.06864	0.771644	-0.566127	-0.154433	-0.47381	-0.227283
VIT_18s0001g13400		Papain cysteine proteinase isoform I	Protease	Cellular Homeostasis	-0.611912	-0.362133	1.13032	1.17473	-0.315234	-0.183297	-0.775128	-0.205502	-0.34158	-0.65988	-1.26114	-0.578153	-0.195151	-0.741012	-0.357671	-1.04312	1.5655	2.24688	0.0295496	2.42869	-0.931234	0.544452	-0.101841	-0.456135
VIT_13s0084g00820		pepsin A	peptidase	Cellular Homeostasis	0.630896	-0.14887	0.110318	-0.459595	1.23927	-0.581224	-1.55098	-1.34998	-0.059132	-1.04107	-0.247147	-0.268986	2.06448	0.27685	-1.52618	-1.62923	0.527616	1.06061	-0.241169	-0.321958	0.961008	0.391582	1.68588	0.477009
VIT_19s0015g01100		peptidyl-prolyl cis-trans isomerase, FKBP-type	Protein folding	Cellular Homeostasis	0.563024	-0.305211	1.51491	0.0404721	0.050226	-0.912912	0.00595031	-0.575895	-0.733683	-0.864793	-0.775346	-1.61463	-0.0339672	-0.318585	-0.855251	0.288966	1.56847	-0.58088	0.406502	-1.18444	2.59035	-0.471011	1.12337	1.07436
VIT_00s0260g00070		peptidyl-prolyl cis-trans isomerase, FKBP-type	Protein folding	Cellular Homeostasis	-0.627325	-1.31639	0.583929	0.0265855	-0.567854	-0.38753	-1.37051	-1.11288	-0.798723	-0.0899423	-0.7168	-1.11566	0.296204	0.232411	0.283586	-0.938119	1.52442	0.357644	2.29632	0.708309	2.12613	0.364304	0.63413	-0.392236
VIT_00s0769g00010		peptidyl-prolyl cis-trans isomerase, FKBP-type	Protein folding	Cellular Homeostasis	-0.700941	-1.35673	0.928502	0.233834	-0.702377	-0.483575	-1.45041	-1.42501	-0.644022	0.0100841	-0.762233	-0.754927	0.00226646	0.22327	0.23011	-0.763258	1.663	0.546114	2.05517	0.960298	2.05499	0.156168	0.290852	-0.311167
VIT_06s0061g01000		prolylcarboxypeptidase	peptidase	Cellular Homeostasis	0.370588	0.0950767	0.863821	1.03837	-0.00744168	2.07925	0.0758185	-1.31285	0.585372	-1.81497	-0.700689	-0.416824	-0.170886	0.394797	-1.29056	-1.9133	-0.428972	-0.356381	0.67952	0.437248	-0.126636	0.177548	-0.276737	2.01883
VIT_17s0000g04700		protease SppA	Protease	Cellular Homeostasis	-0.932865	-0.749338	0.821758	0.659163	-0.0279484	0.314243	-1.29359	-2.30075	0.282718	0.0533529	-0.770487	-0.0914591	-0.678344	-0.327919	-1.12872	-0.939831	1.39681	2.13343	0.820764	1.1687	0.516683	-0.364437	0.662127	0.775937
VIT_03s0038g04350		proteasome 26S AAA-ATPase subunit (RPT4)	vv23050Proteasome.xml	Cellular Homeostasis	-0.996369	0.642391	-0.0684191	1.14445	0.408911	1.37265	-0.611427	-0.481306	-0.601885	-1.29063	-0.703494	-0.20035	1.12818	1.77357	-0.649107	-0.350403	-1.03379	1.70128	-1.71245	-0.70523	-0.985619	0.526592	0.736848	0.955598
VIT_03s0038g02720		proteasome 26S regulatory subunit (RPN2)	vv23050Proteasome.xml	Cellular Homeostasis	-1.11754	-1.65454	0.791157	0.901551	-0.498566	-0.217482	-0.422956	-0.574837	-0.139021	0.336782	-1.19212	-0.98037	1.85412	1.6484	-1.06238	-1.53522	0.724146	0.522903	1.52076	0.757887	0.57472	-0.534627	0.515279	-0.218049
VIT_12s0035g00780		proteasome 26S regulatory subunit (RPN5)	vv23050Proteasome.xml	Cellular Homeostasis	-0.124116	0.329413	-0.0948001	0.178237	-0.48645	-0.0693167	-0.794397	-0.459808	-0.808563	0.0385912	-1.33037	-1.12808	0.80169	0.750138	-0.352002	-0.591315	1.6101	2.6822	0.820633	1.9005	-0.962712	-0.947987	-0.567253	-0.394334
VIT_04s0008g00060		proteasome 26S regulatory subunit S5A (RPN10)	vv23050Proteasome.xml	Cellular Homeostasis	-0.528681	-0.494434	0.758397	0.632535	-0.34281	0.152385	-0.95456	-1.25967	-0.340415	0.496414	-0.876847	-0.960897	0.529509	0.213915	-0.58781	-0.759705	1.57621	2.91189	0.360996	1.68926	-0.853505	-0.840955	-0.401685	-0.119536
VIT_01s0127g00560		Protein disulfide isomerase	protein folding	Cellular Homeostasis	1.32305	1.23617	1.01363	0.139824	1.19704	1.54075	-0.73176	-1.16079	-0.271634	-0.0780484	-0.43988	0.337667	0.667279	0.554178	-1.5216	-2.06304	-0.337782	-0.734651	-0.203034	-1.38169	0.865322	-0.657547	1.14025	-0.433696
VIT_01s0127g00520		Protein disulfide isomerase	protein folding	Cellular Homeostasis	0.212871	0.561852	1.13261	0.869068	0.317183	0.858497	-1.45692	-1.87525	-0.944259	-0.686844	-1.03636	-0.336048	0.833031	0.964766	-1.64489	-1.80179	-0.0991205	0.331286	0.948893	1.44885	0.118329	0.159447	0.241621	0.883178
VIT_12s0028g01090		reticulon family protein (RTNLB5)	protein fate	Cellular Homeostasis	1.0073	1.84987	0.802947	0.25472	0.660228	0.616092	-0.0105625	-1.21103	-0.263494	0.064431	-0.284732	-2.06467	-0.340454	-0.856918	-0.462597	-2.19044	-0.0494964	1.29392	-0.725579	-0.0566879	-0.33882	0.175671	0.486082	1.64423
VIT_07s0031g02730		Reticulon-like protein B1 RTNLB1	protein fate	Cellular Homeostasis	0.265509	0.197255	0.358579	0.464127	-0.171094	1.23936	-1.02434	-1.84673	-0.167027	-0.705139	-1.17685	-1.05157	0.426218	-0.416921	-1.01485	-0.889614	0.538737	1.81532	0.990115	2.49374	-0.587353	0.363995	-0.226289	0.124835
VIT_07s0191g00230	Cluster 4	RING-H2 finger protein ATL5F	Protein degradation	Cellular Homeostasis	-0.419803	-0.583999	-0.657755	-1.14905	0.105118	-0.840557	-0.268224	-0.644878	-0.382058	-0.231095	-0.902619	-1.20089	0.224839	0.365853	-0.976963	-1.19714	1.76706	1.4465	1.74484	1.43874	0.820491	1.11266	1.25456	-0.825636
VIT_13s0158g00050		serine carboxypeptidase	peptidase	Cellular Homeostasis	1.38905	0.19429	-0.140337	0.295742	0.44946	0.726212	-1.08578	-0.800853	-0.623727	-0.961115	-1.99549	-1.78792	2.13729	0.537163	-0.884592	-0.403623	1.29401	1.26852	0.731037	0.0921138	0.156535	0.0765282	-0.381783	-0.282738
VIT_11s0037g00800		serine carboxypeptidase II	peptidase	Cellular Homeostasis	-0.517058	-0.532294	1.19365	1.18817	-0.1462	0.225434	-0.540981	-1.55835	-0.983738	-0.159591	-1.50609	-1.25311	0.304849	0.206836	-0.424537	-1.28456	0.842341	1.73181	0.647942	2.35203	-0.318437	-0.0754744	0.117317	0.490058
VIT_06s0061g00530		serine carboxypeptidase precursor	peptidase	Cellular Homeostasis	0.0161202	1.59839	1.22717	0.808397	0.365565	2.88458	-0.800524	-0.109402	-1.7769	-1.34271	-1.16202	-0.959495	-0.203263	0.453853	0.166834	-0.235327	-0.853387	0.321129	-0.297325	-0.519603	-0.260014	0.202688	0.557886	-0.0826452
VIT_11s0037g00740		serine carboxypeptidase S10	peptidase	Cellular Homeostasis	-0.858294	-0.0929339	0.841383	1.16924	0.624599	0.53961	0.255702	-1.66226	-0.190265	-0.283148	-1.47414	-0.588942	-0.326294	0.669636	-1.35729	-2.21174	-0.723351	0.649452	0.263808	1.18823	0.190101	0.72184	0.983807	1.67124
VIT_05s0077g00560		serine carboxypeptidase S10	peptidase	Cellular Homeostasis	-0.963326	-0.395162	0.400048	0.197998	0.32492	0.0739109	0.034201	-1.74278	-0.479021	-0.0429047	-0.237126	-0.724172	0.708099	0.221977	-0.920576	-1.759	-0.6444	-1.04423	0.561953	0.0425025	2.34728	0.850551	1.84046	1.34879
VIT_03s0088g00150		serine carboxypeptidase SCPL17	peptidase	Cellular Homeostasis	0.696864	-1.39273	0.772002	0.468657	-0.286259	0.216107	-1.20475	-2.13575	-0.748285	-1.20879	-0.0536686	0.356619	0.10912	-0.0396342	-0.352597	-0.637332	1.4558	0.204969	-0.336258	-1.19547	1.56149	1.48212	1.05483	1.21295
VIT_12s0035g01000		serine protease inhibitor, serine-type	protein fate	Cellular Homeostasis	-0.869948	0.56809	1.73231	2.10923	-0.303139	-0.391459	-1.07665	-0.529104	-0.963739	-0.801664	-0.976207	-0.856667	-0.688686	-0.0612696	-1.24027	-0.29961	-0.686518	0.527983	1.31881	1.06016	0.149445	1.59999	-0.366242	1.04514
VIT_16s0098g00950		subtilase	vv50101Channels_and_pores.xml_1.B.12	Cellular Homeostasis	0.628973	1.15785	0.441154	-0.312478	1.72887	1.1496	-0.830567	-1.36333	-1.21428	-0.778967	-0.707757	0.865844	0.309775	-0.0123277	-1.26576	-1.58266	0.570237	0.788736	0.730377	-1.0503	1.11817	-0.277987	1.10704	-1.2002
VIT_05s0124g00620		subtilase family protein	Protease	Cellular Homeostasis	-0.312027	-0.645609	1.39574	1.01717	-0.158878	-0.668063	-1.22527	-1.45973	-1.32181	-0.0667584	-1.10509	-1.36483	-0.0492807	0.0697677	-0.593166	-0.00483446	0.562205	1.44474	1.11386	1.72371	0.015781	-0.751717	0.89026	1.49384
VIT_00s0454g00040		subtilisin protease	Protease	Cellular Homeostasis	-1.02119	-0.401389	1.57485	1.39622	1.31676	1.47842	0.00773654	-0.739185	-0.0907571	0.102295	-2.5163	-0.843102	-0.150108	-0.135306	-0.667229	-1.32592	0.105576	1.57903	0.312938	0.638727	-0.292092	-0.590572	-0.111164	0.371772
VIT_13s0019g02490		subtilisin protease C1	Protease	Cellular Homeostasis	-0.209491	-1.2791	0.520745	-0.276441	0.860025	-0.63025	-1.01998	-2.26821	-0.906364	-0.0180457	0.274903	-0.221851	0.981716	0.120609	-0.838088	-1.96657	0.460471	0.79036	1.1294	0.596664	0.887822	0.245436	1.46358	1.30266
VIT_13s0019g02530		subtilisin protease C1	Protease	Cellular Homeostasis	-0.667929	-1.64534	0.338906	-0.00586614	1.29027	-0.376755	0.146543	-1.96144	-0.979897	-1.08586	-0.055843	-1.27055	1.02887	-0.0211703	0.0864735	-1.28564	0.189509	0.565031	1.02676	0.756648	1.09109	-0.103482	1.6652	1.27447
VIT_13s0019g02640		Subtilisin protease C1	Protease	Cellular Homeostasis	-0.527974	-0.134731	1.36448	0.929776	0.843138	-0.0705301	-0.826958	-1.48326	-1.05822	-0.842842	-0.0641225	0.0237966	0.258007	0.526983	-0.351829	-0.612834	-1.55075	-1.68888	-0.0864692	-0.121021	0.782855	1.18399	2.10983	1.39756
VIT_13s0019g02540		subtilisin protease C1	Protease	Cellular Homeostasis	0.346045	-0.450506	0.60339	0.199321	0.166623	-0.350515	-0.783284	-2.70573	-0.667935	-0.966233	-1.3607	-0.0916713	1.02833	0.403837	-0.668492	-1.38922	0.931776	0.598724	1.05081	0.434018	1.02166	-0.0985676	1.40499	1.34333
VIT_13s0019g02590		Subtilisin protease C1	vv50101Channels_and_pores.xml_1.B.12	Cellular Homeostasis	-0.579696	-0.0205702	0.527749	1.16799	0.659259	1.19341	-0.661013	-0.536673	-2.28325	-0.883646	0.138154	0.273022	0.906726	0.27091	-0.912942	-1.85699	-1.07347	-0.485562	0.395451	-0.366891	0.800738	1.16349	1.84245	0.321346
VIT_15s0048g01120		subtilisin serine protease	Protease	Cellular Homeostasis	0.881483	0.00166418	0.0670549	1.00227	0.75808	0.850682	-0.288052	-0.571885	-1.28434	-1.72195	-0.919556	-0.46927	1.44341	2.48986	-0.333181	-0.272276	0.0853265	-0.115224	-1.07456	-1.17605	-0.91288	1.26426	-0.254658	0.549801
VIT_16s0098g00970		subtilisin serine protease	vv50101Channels_and_pores.xml_1.B.12 VV60085MTERF	Cellular Homeostasis	0.499047	0.960038	0.169875	-0.528223	1.46762	1.12407	-0.945815	-1.3012	-1.2742	-0.848997	-0.438067	1.1511	0.0840408	0.0851024	-1.28964	-1.53815	0.802018	1.20936	0.856629	-0.787943	1.2277	-0.290491	0.917057	-1.31092
VIT_05s0124g00630		subtilisin serine protease	Protease	Cellular Homeostasis	-0.228545	0.00500428	0.0958706	1.11542	0.557699	-0.137472	-0.990324	-0.560527	-0.801971	1.12895	-1.37885	-0.897401	-0.110678	0.303548	-1.88705	-0.851374	-1.19517	-0.231706	0.0899147	0.542795	0.553028	0.836858	1.80279	2.2392
VIT_00s1553g00010		subtilisin-like proteinase AIR3	Protease	Cellular Homeostasis	0.177566	1.30345	1.08115	0.569598	1.56275	1.65116	-1.38754	-1.58651	-0.99018	-0.420399	-0.584813	0.654727	-0.0569758	0.233597	-1.40058	-1.68604	-1.28467	0.152291	0.549541	-0.237775	0.206079	0.0809847	1.0913	0.321293
VIT_06s0080g00150		subtilisin-like proteinase AIR3	Protease	Cellular Homeostasis	-0.347045	0.121227	0.811041	0.979342	-0.0859085	0.847108	-1.61456	-2.175	0.52206	0.240915	-0.966659	-0.407809	1.38911	1.46178	-1.68852	-1.59356	0.178468	-0.0605638	0.764127	0.503986	1.02282	0.516933	-0.315869	-0.103432
VIT_01s0127g00580		subtilisin-like serine protease 2	Protease	Cellular Homeostasis	-0.686104	-0.477152	-0.016924	-0.0797276	-0.808303	-0.182454	-1.39596	-1.31076	-0.772637	-0.25152	-0.713889	-0.739025	-0.942194	-0.663826	-0.937882	0.572902	1.06072	1.56568	0.81164	1.71017	0.633361	0.223789	1.31419	2.0859
VIT_08s0040g01690		T-complex protein 1 epsilon subunit	protein fate	Cellular Homeostasis	-0.62396	-1.29357	-0.0683612	-0.537498	-0.363642	0.171637	-1.14464	-1.23622	-0.247628	-0.480069	-0.962398	-1.2922	-0.12111	-0.448956	-0.0564844	-0.767229	1.78665	2.0734	1.05568	0.945577	1.81042	0.844652	0.485313	0.470638
VIT_00s0670g00010	Cluster 4	T-complex protein 1 subunit eta	protein fate	Cellular Homeostasis	-0.932089	-0.362883	0.503221	0.388099	-0.558318	-0.397745	-0.357911	-2.03558	-1.37128	-1.2916	-0.190538	-0.721941	0.124134	0.0237035	0.0288446	-1.24191	0.556525	1.01579	1.45131	2.23586	1.08353	0.704528	0.385638	0.960592
VIT_13s0084g00790		thioredoxin family	protein fate	Cellular Homeostasis	0.0354457	0.104716	0.662764	0.474988	0.100248	1.29186	-1.36735	-1.77967	-1.11806	-0.0700852	0.389448	-0.1909	-0.883459	-0.368938	-1.67334	-0.562262	0.65967	0.150666	-0.505924	-0.878074	1.81369	1.41299	0.554253	1.74732
VIT_07s0005g06420		Thioredoxin family	protein fate	Cellular Homeostasis	0.000417	-0.641885	1.34103	0.373208	-0.671702	-1.97918	-0.0815025	-0.812319	0.03713	-1.01661	-0.85264	-1.1046	0.83946	0.0169768	-0.813116	-1.43036	1.94315	0.574842	1.4159	0.490267	1.62682	0.195109	0.405853	0.143748
VIT_17s0119g00160		trypsin and protease inhibitor Kunitz family	protein fate	Cellular Homeostasis	0.406773	1.5404	-0.229065	2.10824	-0.00141155	-0.702395	0.0292172	-0.124704	-0.433287	-1.29689	-1.32003	-1.7934	-0.0552448	0.716077	-0.608668	-0.356045	-0.559071	1.50822	0.548261	1.98446	0.0172674	-0.193933	-0.746668	-0.438102
VIT_04s0069g01110		Tyrosine specific protein phosphatase	protein fate	Cellular Homeostasis	0.0795716	0.236723	0.36859	0.832548	-0.0489876	0.788047	-1.99071	-1.26187	-0.286084	0.407427	-1.38126	-1.16079	1.15711	1.38833	-0.326264	-0.666865	0.3495	1.13745	1.15141	1.73849	-0.916347	-1.41	-0.102115	-0.0838962
VIT_08s0040g00250		tyrosine-specific protein phosphatase	protein fate	Cellular Homeostasis	-0.578321	-0.641962	-1.38789	-0.37788	-0.0644117	0.361056	-1.47957	-1.1183	-0.235114	-0.500699	-1.19815	-0.982719	0.356651	0.581395	-0.329687	-0.268724	-0.110465	-0.0254867	2.00144	0.570003	2.24384	1.33546	1.36327	0.48627
VIT_18s0001g09200		ubiquitin system component Cue domain-containing protein	Unclear	Cellular Homeostasis	0.453949	-0.0866326	0.726239	1.04537	-0.0585897	0.140545	-1.76274	-0.518741	-0.813692	0.743537	-1.05908	-0.941655	0.127442	0.218911	-1.09963	-0.469005	-0.682207	0.367654	2.52372	1.91052	-0.128508	-1.40366	0.656871	0.109376
VIT_19s0090g00120		ubiquitin-conjugating enzyme E2 variant	Genetic Information Processing	Cellular Homeostasis	0.549174	0.795782	0.908108	1.60455	1.25408	1.92676	-1.24423	-0.108199	-0.970992	-0.346519	-0.64346	-0.00768045	-0.0593989	1.26508	-1.99664	-1.15685	-0.969677	0.71738	-0.156914	0.0954891	-1.2342	-0.127088	-0.484652	0.390099
VIT_19s0090g00080		ubiquitin-conjugating enzyme E2 variant	Genetic Information Processing	Cellular Homeostasis	0.667449	1.17197	1.25885	1.76362	1.02637	1.67315	-1.14044	-0.155115	-0.974398	-0.187705	-1.31092	0.00313401	0.0159257	1.35311	-1.43386	-1.27768	-0.837768	0.732712	-0.293537	0.221741	-0.93022	-0.368286	-0.829822	-0.148277
VIT_05s0020g00320		ubiquitin-protein ligase E3 C	vv24120Ubiquitin_mediated_proteolysis.xml	Cellular Homeostasis	-0.798789	-0.329991	0.568718	1.08153	-0.357373	0.827035	-1.86611	-1.4042	-0.726149	-0.0768675	-1.77835	-1.13598	0.306154	0.652766	-0.22164	0.0351994	-0.414748	1.10343	1.11004	2.0466	-0.145664	-0.433966	0.989301	0.969057
VIT_06s0009g00960		ubiquitin-specific protease 12 (UBP12)	Protease	Cellular Homeostasis	0.0373247	-0.0295324	1.45038	1.38463	0.849733	0.929532	-1.33704	-1.16913	-0.245448	0.116845	-1.36557	-0.734234	-0.347533	0.280495	-2.03498	-1.1253	-1.41589	0.556312	1.02435	0.64781	0.334063	0.078704	0.970334	1.14415
VIT_19s0014g03900		UBIQUITIN-SPECIFIC PROTEASE 14	Protease	Cellular Homeostasis	-0.0816339	0.011163	0.537052	0.83285	-0.119577	0.0503725	-0.925058	-0.996267	-0.349661	-0.201637	-0.992043	-0.996282	0.0172259	0.0411947	-0.976003	-1.20772	1.41414	2.37615	0.893589	2.4454	-0.567569	-0.735328	-0.547729	0.0773719
VIT_19s0014g03920		ubiquitin-specific protease 14 (UBP14)	Protease	Cellular Homeostasis	-0.00415455	-0.0229218	-1.21298	0.402707	-0.393632	0.542296	-2.43921	-0.860718	-0.949511	-0.668297	0.0154216	-0.662861	-0.101469	0.983375	-0.274233	-0.127792	-0.313426	0.407746	1.95362	2.22387	-0.059251	0.319945	-0.235542	1.47703
VIT_19s0014g00210		ubiquitin-specific protease 23 (UBP23)	peptidase	Cellular Homeostasis	-0.225642	-0.487566	0.829145	0.799097	0.267464	0.189343	-1.52884	-2.08242	0.103039	0.539558	-0.97292	-1.19514	0.497725	0.484554	-1.11262	-1.3334	-0.159565	-0.804364	1.71016	0.730479	1.53268	0.374306	1.15403	0.690903
VIT_01s0150g00330	Cluster 4	U-box domain-containing protein	Unknown	Cellular Homeostasis	0.036831	-0.353794	0.602176	-0.196537	0.634539	-0.664848	-0.675583	-1.1507	-1.09178	-0.74659	-0.510683	-0.764149	-0.281327	-0.851548	-1.08415	-1.51135	1.28194	1.66048	1.6175	0.777307	1.51864	0.919799	1.38338	-0.549543
VIT_18s0001g12620		U-box domain-containing protein	Unknown	Cellular Homeostasis	-0.542111	-0.24321	1.39082	1.21819	1.24105	0.691463	-1.6383	-1.80227	-0.451998	-0.211965	-1.55991	-0.832512	-0.409746	0.129919	-0.848423	-1.3224	0.109085	0.14017	0.824291	0.0623212	1.27911	1.37749	0.594347	0.804581
VIT_08s0105g00200		U-box domain-containing protein	Unknown	Cellular Homeostasis	0.755305	1.30649	0.30542	-0.0857104	0.866835	-0.698765	-1.60931	-1.83176	-1.19918	-0.819678	-1.1462	-0.368164	-0.552064	-0.443157	-0.233361	-0.54062	-0.0104437	-0.0643669	2.14923	0.305977	1.384	0.496173	1.2216	0.811747
VIT_08s0007g08480		zinc proteinase	Protease	Cellular Homeostasis	-0.364964	0.0148613	0.621532	1.04981	0.101874	0.109295	-1.8553	-0.743787	-0.445848	-0.437712	-1.0384	-0.309885	-1.21306	-0.466901	-1.0168	-0.0666083	-1.17236	1.36753	1.77703	2.13087	-0.1318	0.302015	0.437774	1.35083
VIT_10s0003g01240		14-3-3 protein GF14 iota (GRF12)	regulation	Cellular Process	-0.557451	-0.0245756	0.233508	0.453914	0.331643	1.09184	-2.39089	-2.09271	-0.570587	0.0997602	-0.157807	0.11863	-0.24017	0.700135	-1.68457	-0.640063	-0.532529	0.325862	0.242305	0.880354	1.01213	1.74197	0.512406	1.1469
VIT_18s0001g07320		2-oxoglutarate/malate carrier protein, Mitochondrial	vv50123Porters_cat_18_to_29.xml	Cellular Process	-0.322723	-0.447135	-0.225013	-0.509047	-0.193835	-0.721787	-0.785789	-0.727066	-0.579373	-0.71685	-0.422627	-0.52749	-0.646817	-0.833313	-1.05017	-0.950322	1.57998	1.19557	1.71552	1.23519	1.89704	2.02417	0.293927	-0.282029
VIT_05s0049g00370		2-oxoglutarate-dependent dioxygenase	Unclear	Cellular Process	-0.422935	-0.962472	0.898438	1.04071	0.908466	0.837782	-0.452991	-2.00525	-0.293157	-1.95361	-0.690195	-0.235937	0.15471	0.459858	-0.636686	-0.349009	0.31704	1.47671	-0.0824229	-0.0820202	-0.440825	-0.821383	1.26229	2.07289
VIT_05s0049g00250		2-oxoglutarate-dependent dioxygenase	Unclear	Cellular Process	-0.787023	-0.885825	2.03283	1.75343	1.22263	1.5252	-0.500579	-1.62805	-0.38471	-0.411193	-0.695833	-1.0441	0.645965	-0.502254	-0.833346	-1.58115	-0.402713	0.0522965	-0.0961641	0.254995	0.202774	0.318242	0.808897	0.935676
VIT_02s0025g02020		Abl interactor 3 (ABIL3)	Cellular process	Cellular Process	-0.848013	-0.0236037	-0.607627	0.642293	0.441031	0.81133	-1.72215	-1.65767	-0.335198	0.255372	-0.571907	-0.404632	-0.540167	0.471038	-0.990693	-0.311422	-1.10447	-0.000628	-0.404518	1.24686	0.563072	2.20491	1.00292	1.88387
VIT_05s0094g01260		allyl alcohol dehydrogenase	Unclear	Cellular Process	0.0223531	0.613792	1.19618	1.31057	-0.0527404	-0.00613203	-0.70063	-1.33017	-1.0956	-1.03294	-0.396034	0.515294	-1.05607	-0.140939	-2.02671	-1.25778	-0.474309	0.237749	1.72613	0.573837	0.693971	0.0169365	1.52949	1.13374
VIT_11s0016g05230		allyl alcohol dehydrogenase	Unclear	Cellular Process	-0.836354	0.0326925	0.722106	0.709569	0.276993	1.4757	-0.562981	-1.35183	-1.44249	-1.85827	0.0669021	-0.539275	1.66324	-0.450302	0.0449669	-0.205136	-1.20512	-1.11322	-0.064369	0.69075	1.6583	1.05115	0.271785	0.96521
VIT_08s0007g02100		Alpha-1,4-glycosyltransferase	unclassified	Cellular Process	0.666945	1.03591	1.13888	1.22509	1.10115	0.93653	-0.387514	-1.67251	-0.555305	-1.51121	-1.02463	-0.442808	2.18659	0.747325	0.377869	-1.10973	0.0771813	-0.159948	-0.404576	-1.43008	0.463411	-0.681652	-0.355292	-0.221609
VIT_17s0000g09920		aminopeptidase M	vv10480Glutathione_metabolism.xml	Cellular Process	0.0711869	-1.08395	0.320276	0.437567	-0.681403	0.51977	-0.319466	0.125272	-0.655051	0.285393	-1.48357	-0.695587	1.18189	1.1635	-0.843983	-2.11553	-1.12385	-0.263736	-0.230427	1.36635	0.411625	0.207467	1.3332	2.07304
VIT_07s0151g00020		Ankyrin	unclear	Cellular Process	0.171102	-0.297534	0.158948	0.0498133	0.262676	1.30256	-0.42699	-0.0281506	-0.608839	-1.48261	-0.768216	-1.25003	0.483297	-0.0690056	-1.31873	-1.36526	0.400253	0.715872	-0.453973	-1.04984	0.613781	2.73782	1.01541	1.20765
VIT_13s0106g00230		Ankyrin	unclear	Cellular Process	-0.395784	-0.348978	0.334418	0.197116	0.552505	0.627301	-0.0386575	-1.27101	-0.897713	-1.02815	-0.708691	-0.545046	0.212774	0.192386	-1.13147	-1.22735	-0.84764	-0.927691	0.0818007	0.00520906	2.10484	2.02572	1.54274	1.49137
VIT_09s0002g08760		Ankyrin	unclear	Cellular Process	-0.371213	-0.878228	2.34365	2.18533	0.322087	0.959355	-0.440257	-1.23829	-0.473187	-0.843903	-0.323719	-0.02602	0.825507	-0.201058	-0.43862	-1.13242	0.327011	1.23844	0.439258	1.01309	-0.725657	-0.471236	-0.902379	-1.18752
VIT_11s0016g01650		ankyrin repeat	Unknown	Cellular Process	0.125753	0.487584	1.03783	0.808306	0.849426	0.857348	-2.15349	-1.14599	-0.852503	0.265496	-1.95037	0.232956	0.326584	0.827288	-1.93275	-1.04245	-0.484419	0.731971	1.31431	0.462834	0.0923215	0.149124	0.724686	0.268139
VIT_11s0016g01670		ankyrin repeat	Unknown	Cellular Process	-0.495741	-0.181479	0.77458	0.543068	0.867718	1.03358	-2.42764	-1.36054	-1.21462	0.010767	-1.31511	0.0989657	1.0791	1.64426	-1.34666	-0.286062	-0.0832207	0.9726	1.38532	0.349855	-0.371151	-0.0445954	0.384905	-0.0179025
VIT_13s0047g01220		ankyrin repeat	vv50108Accessory_Factors_Involved_in_Transport.xm_8.A.8	Cellular Process	-1.25718	-0.832006	1.62672	-0.0521222	0.65266	0.0745464	-0.315098	-0.283471	-1.50562	-1.08384	-0.544942	0.323203	-0.149467	-0.143676	-1.10415	-1.43702	-0.221175	-0.0567177	0.865929	0.121847	2.38955	1.56866	1.11767	0.245697
VIT_04s0008g03530		ankyrin repeat	vv50108Accessory_Factors_Involved_in_Transport.xm_8.A.8	Cellular Process	1.23553	1.08717	0.942254	0.245959	1.51189	0.773791	-1.8096	-1.25633	-1.36207	-1.06524	-1.08355	0.0193889	-0.118688	0.0233566	-1.37307	-1.08688	0.0669327	0.885476	1.15946	-0.661569	0.806254	0.380796	0.957409	-0.278676
VIT_00s0174g00070		Ankyrin repeat protein	Unclear	Cellular Process	0.503274	0.790598	0.511784	0.0823098	1.9446	-0.267641	-1.37082	-1.20002	-0.442277	0.189186	-0.556152	-0.762095	-0.343146	-0.532853	-0.971521	-1.34131	0.0934979	1.54647	1.49309	-0.421374	0.387075	-0.914552	2.089	-0.507124
VIT_12s0057g00030		Ankyrin repeat protein	Unclear	Cellular Process	0.388114	-0.467058	1.39273	1.33539	-0.204502	-0.582025	-0.763251	-1.39026	0.0489443	0.338866	-0.741721	-1.48479	0.165215	-0.247467	-0.713335	-0.716286	1.1221	2.08021	0.546929	2.04232	-0.388474	-1.30731	-0.298333	-0.155999
VIT_12s0059g02630		ankyrin repeat protein family	vv50108Accessory_Factors_Involved_in_Transport.xm_8.A.8	Cellular Process	-0.181399	-0.291737	0.103645	0.208067	1.5345	0.460162	-0.728889	-0.561661	-0.426449	-1.31748	-0.585221	-0.428919	0.692635	-0.140666	-1.10952	-0.677395	-0.0580162	-0.642892	1.19383	-1.05899	1.31683	-0.154048	3.15721	-0.3036
VIT_05s0102g00060		ankyrin repeat protein family	vv50108Accessory_Factors_Involved_in_Transport.xm_8.A.8	Cellular Process	0.0835839	-0.60713	0.575037	0.0172037	0.339471	-0.360374	0.30991	0.0305284	0.136514	-2.09185	-1.70758	-2.1361	0.967215	-0.345516	-0.907109	-0.808012	0.995424	1.37085	0.939269	0.379938	0.197333	0.99405	0.00757087	1.61978
VIT_08s0007g07240		Armadillo helical	Unknown	Cellular Process	-0.154208	0.0125497	0.938432	1.09657	0.0562335	0.4305	-1.95008	-2.36172	-0.133749	-0.0150253	-0.696498	-0.685888	-0.567947	0.00566763	-0.880086	-1.19768	-0.66194	0.26004	0.910059	1.51981	0.978034	0.992354	0.954873	1.14969
VIT_14s0066g00440		armadillo/beta-catenin repeat	Unknown	Cellular Process	1.03492	1.35938	0.871234	0.876755	-0.874927	0.73288	-0.580811	-0.522437	0.105607	-0.66133	-0.501347	-0.959239	2.32182	1.95892	-0.813979	-1.32753	-0.469718	-1.0368	-1.29215	-0.311146	-0.135738	-0.130164	0.499275	-0.143467
VIT_08s0007g00740		armadillo/beta-catenin repeat	Unknown	Cellular Process	-0.0258505	-0.25276	0.915482	0.4663	-0.336879	-0.709832	-2.14954	-1.37217	-0.791401	-0.465646	0.217761	-0.224853	-0.534969	0.669801	-0.93998	-1.36515	0.98858	0.754378	1.74411	1.51876	1.67706	0.684953	-0.391937	-0.0762057
VIT_01s0011g05300		armadillo/beta-catenin repeat	Unknown	Cellular Process	-0.523609	-0.525162	-0.127612	0.393072	-0.51788	-0.024441	-1.78425	-1.23435	-1.16356	-0.243226	-0.453245	-0.708683	-0.950978	0.190077	-1.07506	-0.647329	1.24152	0.74862	1.1615	0.906357	2.04327	0.914224	0.665881	1.71488
VIT_19s0138g00080		armadillo/beta-catenin repeat	Unknown	Cellular Process	-0.259936	-0.351711	0.46821	0.844919	0.134394	0.0633285	-0.844496	-1.26764	-0.0907833	0.475986	-1.1855	-1.46093	0.777526	1.31305	-0.937206	-1.92999	-0.291124	1.24268	0.726522	2.46161	-0.179006	-0.465657	0.182593	0.573168
VIT_00s0198g00020		ATP binding	Unknown	Cellular Process	-0.577889	-0.60904	-0.128221	-0.132565	-0.585197	-0.039066	-1.32082	-1.09564	-0.35485	0.0723301	-1.09666	-1.18013	0.883731	0.933025	-0.250202	-0.438847	0.0130234	0.82888	2.31517	2.83055	0.274862	-0.0861758	-0.41437	0.158103
VIT_05s0077g00700		ATP-binding	Unknown	Cellular Process	1.37304	1.1732	-0.948584	-0.299276	-0.102729	1.63034	-2.25741	-1.16332	-0.70329	-0.505725	-0.810388	-0.224763	0.133394	0.866987	-1.68154	0.0230562	0.955332	0.970356	0.608534	0.599386	0.532374	0.925967	-0.90239	-0.192558
VIT_14s0006g01150		ATP-binding cassette, sub-family F, member 1	vv52010ABC_transporters.xml	Cellular Process	-0.203707	-0.503784	1.06347	0.569767	-0.316791	-0.350191	-1.21947	-1.94033	-0.286245	-0.0208362	-0.935877	-1.10542	0.883798	0.291998	-0.769294	-1.02871	1.53817	2.32321	0.615488	1.66532	0.156577	-0.316863	-0.179945	0.0696491
VIT_04s0023g02740		ATP-binding region, ATPase	Unclear	Cellular Process	0.107038	0.314505	-0.397652	0.258621	-0.694553	-0.57796	-2.19522	-0.502378	-0.596052	-0.49049	-0.763266	-0.101512	-0.759737	0.198404	-1.63326	0.0774831	0.12418	0.844185	2.01495	2.38785	0.491063	1.02738	0.172453	0.693971
VIT_14s0108g01000		calcium-binding EF hand	Unknown	Cellular Process	0.195108	0.609156	0.444103	0.232375	1.03628	0.656593	-2.44324	-1.6173	-0.550765	-0.379208	-1.42635	-0.292282	0.904724	1.11074	-1.56302	-0.978611	-0.326942	0.694254	0.377834	0.822384	0.341861	1.56576	0.49464	0.0919124
VIT_01s0026g02590		calcium-binding EF hand	Unknown	Cellular Process	-0.0699049	0.801628	0.343804	0.796563	1.48992	0.869544	-1.91055	-0.998814	-0.837201	-0.734654	-1.26213	-0.648177	-0.27323	0.37019	-2.06162	-0.782501	-0.380033	1.20046	1.00316	0.299601	0.131219	1.45191	0.845469	0.355366
VIT_01s0010g02970		Calcium-binding EF-hand	Unknown	Cellular Process	0.370249	0.983596	0.0038759	-0.44876	1.02536	0.345316	-1.53777	-1.28332	0.123986	-0.429308	-1.23244	-0.478781	0.152008	-0.331234	-2.04193	-1.75436	0.259786	0.785879	1.14439	0.740464	1.41531	1.16872	1.12296	-0.103975
VIT_01s0010g02990		Calcium-binding EF-hand	Unknown	Cellular Process	-0.15514	0.0351476	0.282095	-0.260287	0.963576	0.9701	-1.73917	-1.79982	-0.580971	-1.05609	-0.066069	0.235771	0.551855	0.343622	-1.36356	-1.64647	0.837305	0.896033	0.506196	0.186499	1.58828	1.78679	0.264137	-0.779827
VIT_01s0010g02950		Calcium-binding EF-hand	Unknown	Cellular Process	0.0979623	0.374249	-0.122467	-0.730114	1.13704	0.808872	-1.55842	-1.30052	-0.0721849	-0.929224	-0.517508	-0.0433118	0.291036	-0.2311	-1.23564	-1.78002	0.871676	0.613577	0.730845	0.166484	1.86586	2.09928	0.248026	-0.784392
VIT_01s0010g03010		Calcium-binding EF-hand	Unknown	Cellular Process	0.255011	0.621832	0.0337712	-0.544067	1.03614	0.800512	-1.31765	-1.45113	0.583153	-0.702898	-0.671075	0.0178843	0.0449591	-0.20557	-1.66992	-2.01525	0.484652	0.56254	0.2977	-0.296538	1.88374	1.84041	0.825385	-0.413599
VIT_01s0010g03000		Calcium-binding EF-hand	Unknown	Cellular Process	0.128629	0.359132	0.234656	-0.374765	1.08988	1.06404	-1.66063	-1.58747	-0.0530126	-0.537231	-0.857502	-0.45759	0.385229	0.1716	-1.43722	-1.78442	0.25997	0.505187	0.507964	0.072054	1.79386	1.92118	0.787643	-0.531196
VIT_01s0010g03020		Calcium-binding EF-hand	Unknown	Cellular Process	0.172967	0.529108	0.309668	-0.730294	1.25912	0.727142	-1.56339	-1.75185	0.349818	-0.683509	0.080784	0.0869474	0.150969	-0.202297	-1.61807	-1.82102	0.507564	0.493023	0.808192	-0.123038	2.20392	1.0726	0.428447	-0.686804
VIT_04s0023g00830		calreticulin 3 (CRT3)	cellular Processes and Signaling	Cellular Process	0.103904	-0.105114	0.601	-0.720857	0.752576	0.141515	-0.831615	-1.48514	-0.563935	-0.963403	0.114137	0.231887	0.372924	-0.346112	-1.206	-1.54394	1.18511	0.223718	1.2825	-1.04235	2.52289	0.305418	1.50728	-0.536396
VIT_05s0102g01190		calreticulin-3 precursor	cellular Processes and Signaling	Cellular Process	1.36145	1.36171	-0.472322	-0.412058	0.096941	1.81287	-1.74907	-1.08532	-1.27997	0.45657	-1.20517	-1.23276	-0.817904	0.118153	-1.11992	0.573511	0.434854	1.70793	0.732044	0.174606	-0.175487	-0.226579	0.67206	0.273856
VIT_10s0042g00540		Catalase; Tetratricopeptide helical	vv10680Methane_metabolism.xml	Cellular Process	-0.776542	-0.882041	-0.198542	0.4517	0.701739	-0.255742	-1.83442	-0.69699	-0.275413	0.420546	-1.34782	-0.796399	-0.498196	1.33524	-0.474233	-0.877522	-0.507639	-0.677301	1.18407	1.4542	0.554072	0.573474	2.21541	1.20835
VIT_13s0175g00180		catenin, beta like 1	vv44810Regulation_of_actin_cytoskeleton.xml	Cellular Process	0.676511	0.147698	-0.463	-0.718101	1.03831	1.63675	-1.96436	-0.584811	-0.395811	0.208887	-1.41087	-1.23015	1.46258	0.569825	-1.22207	0.422483	1.0026	0.205398	1.09204	0.963777	0.25509	-1.62412	-0.278075	0.209424
VIT_05s0029g01570		CTV.20	Unknown	Cellular Process	-0.0262688	-0.00502954	0.0790614	0.47501	0.396293	1.49175	-1.43161	-1.84894	-1.01015	-0.628676	-0.586099	1.29927	0.902251	-0.357353	-1.6378	-1.63538	0.309049	0.624437	0.142918	0.400342	0.00261719	1.94302	0.798835	0.302454
VIT_09s0070g00940		CTV.22	Unknown	Cellular Process	-0.287635	-0.271825	0.92629	0.77654	-0.120919	0.562004	-0.721677	-1.62052	0.0191942	0.846012	-1.39137	-0.90596	0.073642	0.0967441	-1.34032	-0.83706	1.43657	2.39789	0.246256	1.74672	-0.771851	-0.504679	-0.379362	0.025328
VIT_15s0045g00200		CTV.22	Unknown	Cellular Process	-0.551445	-0.637871	0.154258	0.140724	-0.0933314	0.574366	-0.9416	-1.11861	-0.612383	0.438716	-0.940315	-1.23887	-0.151949	-0.0683498	-0.738599	-0.0893674	2.01347	2.89038	0.519916	1.53117	-0.78588	-0.5988	-0.126655	0.431021
VIT_19s0014g04000		Curculin (mannose-binding) lectin	Unknown	Cellular Process	-0.579398	-0.0758619	0.5823	0.787035	0.815431	2.01827	-0.653252	-2.22161	-1.45422	-1.93528	0.0140994	0.297002	0.970206	0.042317	-0.458725	-1.11139	0.229136	1.54763	0.616581	0.531149	0.0787267	-0.290179	0.00136762	0.248676
VIT_19s0014g04180		Curculin (mannose-binding) lectin	Unknown	Cellular Process	0.888971	1.33776	1.35888	0.951291	0.976459	0.810488	-1.16626	-1.09163	-0.470186	-0.904262	-1.54848	-0.533842	-0.61029	-0.495246	-1.40435	-1.38618	-0.36772	1.13193	1.25943	0.179992	-0.191595	0.0877103	1.45653	-0.269387
VIT_00s0286g00020		Curculin (mannose-binding) lectin	Unknown	Cellular Process	-0.526433	-0.563165	0.0458113	1.04085	-0.405733	-0.38404	-0.479688	-1.42711	-0.473455	-0.645754	-0.0664543	-0.740517	-0.316753	-0.629391	-0.681829	-0.4266	-0.397715	-0.506274	-0.0881015	1.64947	1.03233	1.82776	0.1934	2.9694
VIT_00s0347g00080		Curculin (mannose-binding) lectin	Unknown	Cellular Process	-0.528114	-0.133702	0.506609	0.308247	0.0922516	-0.455974	-1.06574	-1.40799	0.0492883	-0.214086	-1.19883	-1.18601	-0.0568446	0.0752694	0.157411	-0.681702	0.901011	2.16478	1.79558	2.47412	-0.594705	-0.566376	-0.13331	-0.301178
VIT_00s0347g00090		Curculin (mannose-binding) lectin	Unknown	Cellular Process	-0.882589	-0.854254	0.404914	0.337207	-0.319153	-0.562329	-0.398924	-1.05863	0.147334	-0.158666	-1.0469	-0.99372	-0.504801	-0.975155	-0.56105	-0.905893	1.47675	2.72467	1.40177	1.55872	-0.0158445	-0.202602	0.833933	0.555226
VIT_06s0009g02090		cyclin CYCB1_2	vv44110Cell_cycle.xml	Cellular Process	0.87256	0.722354	-0.375248	-0.38455	0.651091	0.941455	-0.0434859	0.841506	-1.31387	-0.633601	-0.448933	-1.38505	1.75782	1.56467	-1.45387	-1.90653	0.585957	-0.176647	-1.14548	-0.834146	0.715766	0.775538	0.611179	0.0615113
VIT_18s0001g07220		cyclin delta-2	vv44110Cell_cycle.xml	Cellular Process	0.236786	0.800578	0.398654	-0.399358	0.0712742	-0.707848	-0.737029	-0.653171	-0.0751781	-0.517678	-0.29967	0.181354	-0.547771	-0.781349	-1.58499	-1.51747	0.620284	1.0998	2.37642	0.555943	1.34096	1.35025	0.508539	-1.71933
VIT_07s0129g00200		Cyclin-D5-1	vv44110Cell_cycle.xml	Cellular Process	-1.23284	-0.482076	0.786925	0.807464	0.833761	1.23684	-1.81233	-1.52243	0.613012	-0.5671	-1.10628	0.119998	0.567367	0.128776	-0.699749	-0.759716	-1.11896	-1.09737	-8.5e-05	0.402036	0.875811	1.38487	1.40795	1.23413
VIT_17s0000g01810		Cyclin-dependent kinase G-2	vv44110Cell_cycle.xml	Cellular Process	-0.502174	-0.873527	-0.57815	-1.10181	-0.633895	-0.724508	-0.295536	-0.602396	-0.205831	-0.349326	-0.848094	-1.2017	-0.206926	-0.831587	-0.855962	-0.474591	1.22773	0.70918	1.20442	0.715277	2.15968	0.998819	1.46841	1.80248
VIT_00s0125g00270		Cyclin-T1-5 (CycT1;5)	vv44110Cell_cycle.xml	Cellular Process	-0.457585	-0.290135	0.293719	1.23105	0.897908	1.31478	-1.4506	-0.67841	-0.778483	0.457177	-1.58053	-0.931894	1.40837	1.83985	-0.41889	-0.646333	-1.23829	0.296155	-0.263545	1.50035	-1.05866	-0.424673	0.224365	0.754287
VIT_16s0022g02140		CYP704A2	cytochrome P450 family	Cellular Process	0.0961642	-0.484016	0.612635	0.259172	-0.137796	-0.319933	-1.80666	-0.755691	-0.384733	-0.0994876	-1.85379	-1.49803	-0.319584	0.487749	-0.798156	-0.43858	1.25438	-0.0232525	1.87737	0.236029	1.49458	-0.0908743	0.94099	1.75152
VIT_05s0094g01220		CYP706A6	cytochrome P450 family	Cellular Process	-0.211953	-0.399576	1.30119	1.67025	0.970998	0.568422	-1.82333	-1.15876	-0.701573	0.646373	-1.31967	-1.16379	0.581691	0.730469	-1.41746	-1.20946	-0.0927631	0.82354	0.0917139	1.2042	-0.744006	0.195878	0.389729	1.06789
VIT_19s0015g00070		CYP71D10p	cytochrome P450 family	Cellular Process	0.598898	0.903045	0.890607	0.798372	0.496253	2.10759	-2.09903	-2.13672	-0.159438	-0.00712377	-0.45885	-0.172218	-0.463236	-0.19688	-1.44558	-1.2509	-0.693615	0.589914	-0.0557217	0.235631	0.374781	0.742923	0.693053	0.708246
VIT_15s0048g01570		CYP76C2	cytochrome P450 family	Cellular Process	-0.278286	-0.592567	1.81215	2.16968	0.120865	-0.155058	-1.28071	-1.73978	-0.978303	-1.11694	0.0232163	0.254363	-0.469544	0.109695	-0.892111	-1.23133	-0.0619161	1.14437	1.14058	0.495837	0.91181	0.671801	0.647592	-0.705421
VIT_13s0067g02720		CYP79A2	cytochrome P450 family	Cellular Process	0.168011	1.09849	0.966601	0.567695	1.5735	1.50743	-1.01685	-1.74427	-1.04072	-0.608299	1.08303	-0.478853	0.442366	-0.547256	-1.20396	-1.20062	-1.44788	-0.970304	-0.20417	0.465552	0.0939697	0.642297	0.979625	0.87461
VIT_07s0129g00770		CYP81D2	cytochrome P450 family	Cellular Process	-0.48816	-0.508161	0.387489	-0.0399617	-0.101682	-0.804062	-0.435502	-1.67337	-0.0323583	-0.443946	-0.938555	-0.950784	0.393258	-0.298006	-0.0794379	-1.04744	2.32378	2.66021	0.499959	1.43812	0.357628	-0.297058	0.46392	-0.385882
VIT_18s0001g11580		CYP82A3	cytochrome P450 family	Cellular Process	-0.407368	0.481713	1.21646	1.82512	1.03398	2.174	-1.25705	-1.69209	-0.333246	0.374408	-1.02953	0.134086	-0.255241	0.909454	-1.14429	-0.932589	-1.41982	-0.789757	-0.0122482	0.254575	-0.00956326	0.453089	-0.0620279	0.487934
VIT_03s0063g01500		CYP82C3	cytochrome P450 family	Cellular Process	0.47965	0.275815	1.06856	1.04895	0.26929	0.561895	-1.4302	-0.996518	-0.0189672	1.25495	-1.60886	-1.33544	0.785657	0.595862	-2.06495	-1.28243	-0.197101	1.22819	-0.0784819	1.43077	-0.0295267	0.643964	-0.309686	-0.291398
VIT_00s0189g00110		CYP82C4	cytochrome P450 family	Cellular Process	-0.645497	0.302448	0.129498	0.988586	0.934453	1.15152	0.192008	-0.0404136	-0.38159	-0.573221	-0.916229	-0.880861	2.12436	0.521695	-1.06583	-1.35391	-1.52711	-1.18877	-0.519137	1.16902	-0.819635	1.77322	0.204593	0.420805
VIT_18s0122g01480		CYP87A2	cytochrome P450 family	Cellular Process	-0.0938466	1.66023	0.0690262	1.35933	-0.501692	1.4607	-0.363448	-0.720728	-0.882722	-0.982472	-1.02993	-0.563319	0.0146696	1.15436	-0.855676	-1.14673	-0.812916	0.029887	-0.138414	2.24404	-0.276712	1.40953	-1.03102	-0.00214639
VIT_18s0122g01470		CYP87A2	cytochrome P450 family	Cellular Process	-0.0703769	0.885909	0.338686	1.8428	-0.246957	1.84261	-0.587861	-0.554904	-0.945402	-1.13177	-0.820231	-1.2743	-0.549693	0.877015	-0.419089	-0.482476	-0.856648	-0.26955	-0.35414	2.34592	-0.259335	1.32528	-0.616116	-0.0193683
VIT_15s0048g01960		CYP87A3	cytochrome P450 family	Cellular Process	1.07857	0.12913	1.02744	0.0381203	3.6579	-0.250753	-0.801245	-1.12439	-0.461597	-0.349339	-0.770976	-0.705249	0.581084	0.0811181	-0.839831	-0.822226	0.256784	0.17849	-0.064207	-0.569567	0.989829	0.0106799	-0.478782	-0.790985
VIT_07s0141g00920		CYP94A1	cytochrome P450 family	Cellular Process	0.322892	0.244276	1.02213	0.484972	1.1421	-0.0230983	-1.60515	-1.30157	-0.212442	-0.493222	-0.614154	-0.519138	-0.256371	-1.02536	-1.60685	-1.63842	0.0422412	1.87586	1.40017	0.113429	1.28591	1.06922	0.551539	-0.258961
VIT_07s0141g00890		CYP94A1	cytochrome P450 family	Cellular Process	1.00023	1.19739	0.786597	0.383524	0.650519	-0.0929735	-1.57309	-0.833675	-0.909935	-0.776444	-1.00507	0.0647529	-0.289569	-0.77358	-1.80874	-1.51847	-0.129579	1.71116	1.67809	0.328522	0.82128	0.961874	0.156237	-0.0290603
VIT_11s0078g00150		EXECUTER1 protein, chloroplast precursor	Unknown	Cellular Process	-0.432862	-0.471482	0.366992	0.649942	-0.258787	0.33622	-0.622815	-0.649226	-0.656498	0.205932	-1.0452	-1.88087	1.35507	1.06708	0.322952	-1.10362	0.799278	2.22162	0.220668	1.97306	-0.986894	-0.829201	-0.67573	0.0943633
VIT_12s0028g01770		FAD-linked oxidoreductase 1	Unclear	Cellular Process	-0.592198	-0.101753	0.196617	1.19132	0.636465	1.55597	-1.19925	-0.940418	-0.478947	0.184858	-1.77662	-0.122773	-0.0367265	-0.178792	-1.15045	-0.509627	-0.930499	3.04718	0.579946	0.0719412	-0.300597	-0.0164467	0.339704	0.531101
VIT_12s0028g01780		FAD-linked oxidoreductase 1	Unclear	Cellular Process	0.0174922	1.42258	0.544031	1.96315	-0.0518314	0.442915	-0.871958	-0.100577	-1.68478	-2.33731	-0.421622	-0.433015	0.0619773	0.163485	-0.397005	-0.253735	-0.830905	1.7991	0.915584	-0.36624	-0.251762	1.32603	-0.352004	-0.303606
VIT_01s0026g00950		FORMIN 8	vv44810Regulation_of_actin_cytoskeleton.xml	Cellular Process	1.27385	2.11621	-0.315487	0.758815	0.875772	1.19523	-0.36494	-0.012492	-0.621241	-1.79245	-1.11508	-0.577327	-0.388681	0.265618	-0.983289	-0.871109	-0.270963	-0.56798	-1.41188	-0.914521	0.77383	0.892547	0.88992	1.16564
VIT_03s0063g00550		Fw2.2 ORFX	Unknown	Cellular Process	0.523362	0.993916	0.769045	0.110422	1.9193	1.01006	-0.89852	-0.256995	-0.720603	-0.569604	-2.05408	-0.808847	0.386184	-0.253663	-1.29645	-1.64707	-0.122128	1.66606	1.09902	-0.188498	0.248114	-0.0113893	0.803514	-0.70116
VIT_01s0011g05420		Fw2.2 ORFX	Unknown	Cellular Process	-0.21178	1.77301	0.768863	1.60357	0.0179834	-0.501406	-0.335013	-0.443266	-1.03196	-1.05574	-0.180978	-0.0269748	-0.294816	-0.170457	-1.5348	-1.586	-1.22526	1.68728	-0.254263	-0.0372663	-0.454323	0.950348	1.52725	1.016
VIT_14s0108g00200		gag-pol polyprotein [Vitis vinifera]	polyprotein	Cellular Process	0.659489	-0.650294	1.35914	0.787205	0.150361	2.27931	-0.645043	-1.17427	-0.431814	-0.729796	0.742072	-1.62313	0.826932	0.499383	-1.12903	-1.92053	-0.234946	0.203914	-0.258417	0.143891	-0.524632	-0.356064	0.679541	1.34673
VIT_14s0060g02710		germin	storage	Cellular Process	-0.085417	1.28366	0.831799	0.587229	0.139759	-0.203892	-1.11311	-0.640751	-0.384495	-0.577688	-1.12837	0.174239	-0.652307	-1.03339	-1.23085	-1.55188	-0.846906	2.0214	0.0841899	0.958801	-0.0170166	2.10456	0.183752	1.09668
VIT_12s0059g00740		germin1	storage	Cellular Process	-0.826788	0.324568	1.58289	2.6169	-0.107839	-0.431047	-0.717066	-0.366746	0.692067	-0.96684	-1.6605	-1.24824	-0.225256	-0.337333	-0.568693	-0.597168	-0.374518	1.85777	0.3157	0.42168	-0.395761	0.995558	-0.450286	0.466948
VIT_10s0003g05360		germin-like protein	storage	Cellular Process	0.296519	-0.0646994	-0.00031	-0.0974175	0.963896	3.10747	-0.400589	-1.76444	-1.61681	0.0259318	-0.597861	-1.0112	0.496312	-0.275902	-0.984445	0.0666165	-0.57082	0.120859	0.825416	1.08411	-0.410359	-0.541288	0.974636	0.37437
VIT_10s0003g05300		germin-like protein	storage	Cellular Process	0.262052	-0.251897	1.17717	1.32246	-0.215926	-0.257591	0.0503662	0.086251	-0.984458	-0.930826	-0.804376	-0.540481	1.62826	0.936772	-0.585182	-1.99824	-1.33575	-1.02107	-0.166208	-0.249987	-0.21967	1.85009	0.956647	1.29158
VIT_12s0034g01900		globulin-like protein	storage	Cellular Process	-0.176283	1.01922	0.403504	1.08564	0.151387	1.14218	-1.01634	-0.89697	-2.09142	-1.44313	-1.61738	0.0532779	-0.392167	0.610538	0.707521	-1.02875	0.38828	1.14258	0.681148	1.65252	-0.172345	0.944899	-0.697157	-0.45075
VIT_12s0034g01910		Glutelin type-A 3	storage	Cellular Process	-0.441411	0.742784	0.146306	0.851861	-0.0553368	0.894111	-0.961096	-0.402741	-2.14178	-0.78639	-2.22054	-0.134942	-0.253876	0.750701	0.534897	-1.11913	0.542441	1.63975	0.772982	1.6402	-0.216416	0.782427	-0.604444	0.0396504
VIT_08s0007g01850		glycine-rich protein	Unknown	Cellular Process	-0.273045	-0.176355	-0.839639	-0.817188	0.307287	0.390582	-1.08876	-0.933718	-0.41284	0.609848	-0.691057	-0.630867	-0.473557	-0.296041	-0.607372	-1.27761	-0.327261	1.16084	-1.01544	0.650449	1.21205	2.22406	1.06189	2.24374
VIT_02s0241g00080		glycine-rich protein-like	Unknown	Cellular Process	-0.048956	0.11847	1.00241	1.24771	0.374283	1.81647	-1.31265	0.182557	-1.59135	-0.0624086	-2.05117	-0.968014	0.901007	1.6233	-0.972392	0.263088	-0.305301	0.18062	-0.498839	0.131429	-0.577307	0.112069	-0.843464	1.27843
VIT_08s0007g05890	Cluster 4	GTP binding	Unknown	Cellular Process	-0.618998	-0.785562	-0.0419541	-0.0848923	-0.603377	-0.158597	-1.77362	-1.45018	-1.12908	-0.284504	-0.407659	-0.645153	-0.516219	-0.430479	-0.170352	-0.101797	0.761096	0.324462	1.42854	0.38159	2.15267	0.789646	1.42202	1.94239
VIT_02s0012g02020		GTP binding protein	function in ribosomal assembly	Cellular Process	0.309599	-0.173802	0.346472	0.360353	-0.751201	-0.218323	-1.24755	-1.85105	-0.205423	-0.93642	-0.941537	-1.43639	1.12811	0.819877	-0.715721	-0.377451	1.34969	2.32648	0.546588	1.70729	-0.0283112	0.179727	-0.271356	0.080361
VIT_00s0646g00010		hydrolase, alpha/beta fold	Unknown	Cellular Process	0.552271	-0.0915952	0.705417	0.0711391	-0.23681	-0.917711	-1.44838	-2.84635	0.201145	-1.42651	-0.17962	0.0867527	0.172085	-0.304767	-0.555505	-0.733349	1.05843	0.342446	1.40329	0.461827	1.7967	0.569595	0.941654	0.377846
VIT_13s0158g00180		hydrolase, alpha/beta fold	Unknown	Cellular Process	-1.27829	-0.714798	0.340679	1.04859	-0.905421	-1.05747	0.0964165	-0.893791	-1.14923	-0.417484	-0.938406	-0.543009	-0.854936	-0.0130937	-0.165778	-1.04417	-0.245005	1.08482	1.45137	1.81815	0.752619	0.586522	1.21391	1.82781
VIT_11s0103g00180		Kinesin 4 motor protein	vv44810Regulation_of_actin_cytoskeleton.xml	Cellular Process	-0.932526	-0.988873	-0.214314	-0.275586	0.137038	-0.337273	-0.955827	-1.34274	0.234374	0.0255024	-1.20014	-0.74659	0.155198	-0.0530612	-0.846327	-1.22968	2.48619	2.00509	0.722042	1.3791	0.703782	0.0671654	0.702197	0.505246
VIT_10s0042g00380		kinesin family member 2/24	vv44810Regulation_of_actin_cytoskeleton.xml	Cellular Process	-0.721812	-0.274516	0.603956	0.492525	-0.445165	0.252556	-1.19541	-1.66922	-0.87348	0.407746	-0.736542	-1.1085	1.28164	1.10949	0.111688	-0.838495	1.28099	2.56727	0.323066	1.18036	-0.938228	-0.306557	-0.567127	0.0637708
VIT_18s0001g07560		kinesin family member 4/7/21/27	vv44810Regulation_of_actin_cytoskeleton.xml	Cellular Process	-0.554997	-0.328774	-0.0346472	-0.0115255	0.490339	1.0104	-0.309395	-0.556736	-0.622345	-1.56866	-1.31176	-1.21332	-0.216966	0.651567	0.0179516	-0.873749	0.766475	0.511212	0.449894	-0.53411	1.0043	3.27581	-0.550757	0.509792
VIT_13s0019g00970		kinesin motor protein	vv44810Regulation_of_actin_cytoskeleton.xml	Cellular Process	-0.705919	-0.993737	-0.285641	-0.436222	0.402287	-0.0821333	-0.829048	-1.49627	0.38824	0.0127297	-1.07073	-1.06939	0.0668195	-0.246397	-0.887278	-1.38689	2.36864	1.81704	0.724006	1.19186	0.844444	0.1492	1.05937	0.465012
VIT_02s0033g00910		kinesin motor protein	vv44810Regulation_of_actin_cytoskeleton.xml	Cellular Process	-0.922694	-0.881651	-0.467711	-0.542799	0.325797	-0.517934	-1.13973	-1.3437	0.271088	-0.113054	-0.571786	-0.914167	0.419643	0.00590728	-0.802241	-1.64742	1.88463	1.21555	1.45936	1.91909	0.979699	0.449387	0.74639	0.188343
VIT_12s0034g00410		kinetochore protein	vv44110Cell_cycle.xml	Cellular Process	-0.601822	-0.910824	0.243865	0.319773	-0.687234	2.26111	-0.441082	-0.717783	-0.499793	-0.869215	-0.889838	-1.57112	1.33846	0.529314	0.273978	-0.361773	-1.5117	-0.143638	1.27587	0.826572	-0.471928	-0.0528844	0.870469	1.79122
VIT_08s0032g01050		microtubule associated protein (MAP65/ASE1) PLEIADE	vv44810Regulation_of_actin_cytoskeleton.xml	Cellular Process	-0.263927	-0.632915	0.558953	1.26952	0.138626	0.09015	-1.2694	-1.5535	-0.909587	-0.73884	-1.64728	-1.1924	0.345784	0.175533	-0.549155	0.151434	0.529739	2.58927	0.0380723	1.55707	-0.107244	-0.0878677	0.793081	0.714893
VIT_04s0044g00220	Cluster 4	monooxygenase	Unclear	Cellular Process	0.675864	0.547599	0.41753	-0.0221826	0.670452	-0.169306	-1.4444	-0.738321	-0.945186	-1.08121	-1.32188	-0.701273	-0.0202165	-0.511241	-1.49772	-1.42819	1.20613	1.91521	1.51197	-0.0719897	0.87705	0.820258	1.1012	0.209857
VIT_04s0044g00230	Cluster 4	Monooxygenase (MO2)	Unclear	Cellular Process	0.377462	0.229104	0.712628	0.275713	0.522244	0.0476873	-1.34776	-1.00857	-0.830499	-0.99849	-1.40648	-0.859477	0.196748	-0.307845	-1.43035	-1.48197	1.16417	2.35585	1.41793	0.404295	0.617352	0.536932	0.762906	0.0504165
VIT_04s0044g00270		Monooxygenase (MO3)	Unclear	Cellular Process	1.11094	1.39628	1.29552	1.23584	1.31872	1.03674	-1.53185	-0.73818	-0.964035	-1.16949	-1.565	-0.898387	0.416706	0.359893	-0.367798	-1.08149	-0.502792	1.65341	-0.210621	-0.167369	-0.458801	0.399471	-0.560955	-0.00675518
VIT_12s0034g01100		mucin-related	Cellular Processes and Signaling	Cellular Process	-0.560395	-0.384484	-0.0325685	-0.370777	-0.375934	0.175445	-1.37138	-1.53409	-2.06966	-0.805437	-0.117372	0.187578	-0.695102	-0.291089	-0.398396	-0.359727	1.41654	0.834619	1.41195	0.379944	1.93864	0.755244	0.676081	1.59035
VIT_06s0004g02360		myosin-related	vv44810Regulation_of_actin_cytoskeleton.xml	Cellular Process	-0.474777	-0.212861	1.05985	1.64921	0.590078	1.47434	-2.05625	-1.66477	-0.522709	0.260668	-0.978082	-0.151803	0.295782	0.897814	-1.17665	-0.930742	-1.00327	-0.350554	0.521603	1.03652	-0.431342	0.487892	0.297746	1.38231
VIT_04s0023g02850		NC domain-containing protein	Unknown	Cellular Process	0.257994	-0.561509	1.47705	1.64253	-0.435151	-0.17354	-1.07937	-0.466625	0.140796	0.103066	-1.30862	-1.75521	1.16767	0.950801	-0.0538065	-1.02224	0.64442	1.62551	0.177	1.63046	-0.736521	-0.806606	-0.869294	-0.548807
VIT_04s0008g06160		neurochondrin family protein	Unclear	Cellular Process	0.767492	0.644686	0.656904	0.836362	-0.701442	-0.0953031	-2.1215	-1.17871	-1.43536	-0.882665	-0.403293	-1.10073	0.696796	1.17549	-1.11686	-0.76741	0.495589	0.216	1.1019	0.943442	0.884825	-0.139666	-0.286243	1.80969
VIT_18s0001g03910		nitrate reductase 2 (NR2)	vv10910Nitrogen_metabolism.xml vv34020Calcium_signaling_pathway.xml	Cellular Process	0.240528	1.14838	0.648338	1.87753	1.14267	1.91415	-1.7694	-0.914921	-0.892414	-0.631926	-0.30337	0.373507	0.274024	1.06506	-1.52365	-0.696774	-1.131	-0.350851	0.117263	0.5134	-1.06691	0.515638	-0.450788	-0.0984728
VIT_12s0034g01550		pentatricopeptide (PPR) repeat	Unknown	Cellular Process	-0.180852	-0.157194	0.783186	1.41579	0.522755	0.63327	-1.66109	-1.58547	-0.633137	1.07358	-1.98981	-1.02094	0.2056	1.61694	-0.872506	-0.997778	-0.356704	-0.349888	0.784914	0.760535	0.724394	-0.00622804	1.19621	0.0944177
VIT_18s0001g00890		pentatricopeptide (PPR) repeat-containing	Unknown	Cellular Process	-0.308879	-0.210531	-1.30937	-0.0676015	0.66593	-0.509418	-0.240012	-0.194276	-0.848999	-1.14019	-1.7619	-1.66113	-0.814068	0.589644	-0.248685	-0.0837155	1.28644	2.00199	0.304256	0.0144958	0.713325	1.44733	0.872466	1.50291
VIT_05s0020g03830	Cluster 4	pentatricopeptide (PPR) repeat-containing	Unknown	Cellular Process	-0.450542	-0.25343	-0.741426	-0.442646	0.0480209	0.0237265	-1.94293	-1.43136	-0.623547	-0.516157	-0.519006	-0.831054	-0.373713	-0.269694	-0.57361	-0.278965	0.608138	1.34682	0.508646	2.20312	0.937076	1.44945	0.225768	1.89731
VIT_06s0004g01330		pentatricopeptide (PPR) repeat-containing protein	Unknown	Cellular Process	0.148412	0.0348095	-0.0722389	0.0606407	0.480161	1.03272	-1.85544	-1.07719	-1.14766	-1.24703	-1.23942	-0.931971	0.197252	0.97031	-0.834313	0.289195	-0.893445	-0.50266	1.99577	1.15519	0.866818	0.388321	0.65501	1.52678
VIT_00s0592g00020		pentatricopeptide (PPR) repeat-containing protein	Unknown	Cellular Process	-0.533196	-0.959347	-0.201848	0.481251	-0.290517	-0.117115	-1.93156	-1.45425	0.243242	0.107057	-1.4166	-1.3229	1.37894	1.2778	-0.649109	-0.700931	0.00256499	-0.00420477	1.31546	0.69589	1.10185	0.288877	1.04587	1.64277
VIT_07s0005g04980		pentatricopeptide (PPR) repeat-containing protein	Unknown	Cellular Process	-0.0305862	0.28734	0.308426	1.59091	-0.556835	0.963385	-1.96018	-0.346124	-1.51593	0.146204	-0.112975	-0.679823	0.536723	1.04358	-1.38441	-0.0913677	-0.85407	0.0743209	1.27781	2.37051	-0.588233	0.0281476	-0.768831	0.262019
VIT_00s1045g00010		pentatricopeptide (PPR) repeat-containing protein	Unknown	Cellular Process	-0.31599	-0.241982	0.333904	0.531047	-0.0474407	0.00727834	-1.56426	-1.60914	0.163168	0.0570925	-1.66835	-1.268	0.00835488	0.920341	-0.660039	-0.441213	-0.453	-0.588577	0.83587	0.348925	1.28994	0.287564	1.82338	2.25113
VIT_04s0008g02370		pentatricopeptide (PPR) repeat-containing protein / CBS domain-containing protein	Unknown	Cellular Process	-0.318447	-0.0181361	0.852008	2.06954	1.29236	1.58817	0.1352	-1.16391	-0.441535	0.319466	-1.05206	-0.600861	0.263189	0.980055	-0.939193	-1.85953	-0.823236	-0.303924	-1.22631	0.582655	-1.02588	0.0803708	0.472632	1.13738
VIT_02s0488g00040	Cluster 4	pentatricopeptide repeat-containing protein	Unknown	Cellular Process	-0.471768	-0.159065	-0.943559	-0.312196	0.412578	0.436371	-1.27554	-1.06876	-1.00309	-0.695326	-1.35848	-1.17135	-0.536684	0.207887	-0.626232	-0.327252	0.495269	1.09877	1.47704	1.65	0.0694125	0.504619	1.86969	1.72767
VIT_08s0007g04980		phosphoadenosine phosphosulfate (PAPS) reductase	vv10920Sulfur_metabolism.xml	Cellular Process	-0.575219	0.113131	0.530012	1.39824	-0.431004	0.377968	-1.07277	-0.764708	-1.12744	-0.572675	-1.69741	-0.458201	-0.198159	0.665395	-0.194785	0.135919	-1.44189	-0.000104	0.394231	2.01772	-0.510021	0.469035	0.468429	2.47431
VIT_11s0078g00280		Pol polyprotein	polyprotein	Cellular Process	-0.354291	-0.797179	1.10261	0.629533	0.56751	2.30871	-0.269247	-1.71973	0.0697285	-0.309132	-1.50252	-1.64531	1.14047	0.0718147	-0.535527	-1.43036	0.486356	0.912107	-0.41338	-0.499314	0.303034	1.08066	0.693311	0.110144
VIT_00s1869g00010		Polyprotein	polyprotein	Cellular Process	-0.490141	-0.486107	1.52403	1.38588	-0.572285	-0.0272128	-0.772771	-1.22778	-0.980032	-0.0752627	-0.759317	-1.04936	0.695284	0.52346	-0.159364	-1.1086	1.41189	2.5419	-0.0572972	1.38618	-0.670106	-0.282677	-0.404222	-0.346081
VIT_18s0001g01930		preprotein translocase secA	vv23060Protein_export.xml vv50132Primary_Active_Transporter_cat_A5_to_A8.xml vv50113Thylakoid_targeting_pathway.xml	Cellular Process	-0.736408	-0.403433	0.512762	1.35534	0.404301	1.1241	-1.58838	-1.50538	-0.85425	-0.254786	-1.41397	-1.17474	-0.0745325	0.764161	-0.576418	0.0691838	-1.10963	0.601032	0.643639	1.38652	-0.457762	0.550418	0.782746	1.95549
VIT_02s0025g01420		preprotein translocase YidC subunit	vv23060Protein_export.xml vv50122Porters_cat_7_to_17.xml	Cellular Process	0.299706	0.276266	-1.10654	-0.380574	-0.0458092	0.650926	-2.7158	-0.576293	-0.941754	-0.675928	-1.54045	-0.182111	0.25982	1.05472	-0.79552	0.493008	0.329397	1.4454	0.315127	1.09828	0.728822	1.75672	-0.305558	0.558144
VIT_07s0005g01430		PROLIFERA protein	vv44110Cell_cycle.xml vv23030DNA_replication.xml	Cellular Process	0.626987	1.39344	-0.492694	0.725144	0.863195	0.598137	-1.66758	-0.165249	-0.943721	-0.282771	-1.32182	-0.195552	-0.542347	0.465724	-1.62811	-0.770458	-0.180754	1.47766	-0.564454	1.56632	-0.903845	0.101902	-0.0706398	1.91149
VIT_00s0194g00330		proline-rich family protein	Unknown	Cellular Process	-0.298001	-0.450922	0.991025	0.581251	0.669023	0.905311	-1.24478	-1.77177	-0.45813	-0.543281	-1.03385	-0.293166	-0.27474	0.142428	-1.15126	-1.34363	0.382442	-0.85574	1.98599	1.22752	1.76552	0.168822	1.0269	-0.126964
VIT_17s0000g03830		protease inhibitor/seed storage/lipid transfer protein (LTP)	storage	Cellular Process	-0.845757	-0.61535	1.65907	1.45192	0.0727815	0.268189	-1.22824	-0.918327	-0.553499	0.59409	-1.52873	-1.65798	-0.0259944	0.299747	-0.575153	-0.251586	0.874888	0.367755	1.31069	0.117403	2.00174	0.663521	-1.0646	-0.416579
VIT_00s0233g00140		Protein NAP1 (Nck-associated protein 1)	vv44810Regulation_of_actin_cytoskeleton.xml	Cellular Process	-0.522157	0.0185444	0.420883	0.386004	0.239515	0.188429	-0.520598	-1.64095	0.454828	0.377314	-2.52261	-1.66613	0.53315	0.728626	-0.541431	-1.43595	0.189522	1.34803	0.330362	1.82814	0.169314	0.0419906	0.599847	0.995328
VIT_03s0097g00670		SEC6	vv44810Regulation_of_actin_cytoskeleton.xml vv50111tethering_factors.xml	Cellular Process	-0.534829	0.187238	0.573573	0.886221	0.289073	0.868972	-1.73371	-1.80845	-0.45129	0.112176	-1.20339	-0.573309	-0.692743	0.201405	-1.64739	-0.561485	-0.559606	1.52479	0.516022	1.46215	0.234212	0.946293	0.280067	1.684
VIT_12s0034g02360		SEC6	vv44810Regulation_of_actin_cytoskeleton.xml vv50111tethering_factors.xml	Cellular Process	0.132057	1.45719	-0.0745867	0.367427	0.140166	0.966618	-1.38246	-1.37359	-0.670796	-0.444332	-0.472371	-0.290907	-1.55516	-0.405816	-1.68734	-0.152639	-0.852786	1.60595	0.886109	1.6327	-0.462546	0.733183	0.607972	1.29596
VIT_17s0000g05160		SP1L2 (SPIRAL2)	vv44810Regulation_of_actin_cytoskeleton.xml	Cellular Process	-0.706927	-0.399989	-0.441709	0.19881	-0.0981407	1.04685	-0.679925	-1.03052	-1.04888	-0.68386	0.305796	-1.01062	-0.913775	-0.32403	-0.959125	-1.51731	0.259044	0.710562	0.0634776	0.964757	1.38878	2.1873	0.71435	1.97508
VIT_17s0000g04840		sterile alpha motif (SAM) domain-containing	Unclear	Cellular Process	0.433736	0.559808	0.320322	-0.306387	0.53153	-0.762009	-1.75245	-1.54629	0.562435	-0.183145	-0.347988	-0.342371	-0.6137	-0.640611	-1.53175	-0.912637	1.39218	0.986568	1.68446	0.521206	1.77717	0.909102	0.386664	-1.12585
VIT_19s0014g03930		TRM5 tRNA methyltransferase 5	Unclassified	Cellular Process	-0.274538	-0.316503	0.427648	-0.0624721	0.782935	1.15166	-1.76282	-1.67198	-0.10164	0.54641	-0.896323	-1.19419	-0.0703101	-0.231263	-0.570766	-0.458597	0.478484	-0.441067	1.14393	-0.683067	1.45131	-0.688411	2.4141	1.02746
VIT_09s0002g09010		Tubulin beta-6 chain	vv44810Regulation_of_actin_cytoskeleton.xml	Cellular Process	-1.0529	0.69658	0.654203	0.851977	-0.780052	0.469542	0.573982	-1.00203	-1.83233	-1.47615	-1.13065	-1.43383	0.7557	0.202845	0.0706823	-1.07161	0.617764	0.46243	-0.450266	0.218425	0.311797	1.06651	1.60402	1.67336
VIT_13s0084g00320		Tubulin beta-6 chain	vv44810Regulation_of_actin_cytoskeleton.xml	Cellular Process	-0.174553	-0.670523	0.93639	0.804712	-0.600551	-1.33703	-0.430877	-1.85568	-0.392978	-0.705149	-0.723517	-1.26616	0.899867	0.314396	0.317774	-1.09197	1.76345	1.09821	1.33274	1.68577	0.377612	-0.356242	0.755363	-0.68104
VIT_03s0038g00190		Tubulin beta-8	vv44810Regulation_of_actin_cytoskeleton.xml	Cellular Process	-0.620151	-0.900567	1.44869	1.01468	-0.665732	-0.744244	-0.838295	-1.58333	-0.756961	-0.332839	-0.578225	-0.710542	0.821585	0.311321	-0.0390787	-0.868163	1.47774	2.08357	1.01546	1.77255	-0.624812	-0.568849	-0.0387822	-0.0750295
VIT_07s0197g00050		Tubulin gamma Misato	vv44810Regulation_of_actin_cytoskeleton.xml	Cellular Process	-0.0714965	0.128233	0.47003	1.08282	0.248547	1.04714	-2.93231	-1.66617	-0.876939	0.116588	-0.553177	-0.526999	-0.144346	0.828936	-0.687631	-0.260075	-0.630844	0.17134	0.786851	1.60118	0.126254	0.843505	-0.471588	1.37014
VIT_13s0067g00350		U-box domain-containing protein 34	Unknown	Cellular Process	-0.80726	-0.885227	1.05348	1.08016	-0.850045	0.0759828	-0.638308	-1.17807	-0.677107	-0.06312	-0.705173	-1.02519	0.763213	0.407718	-0.341126	-0.426728	1.81072	2.57307	0.185184	1.51741	-0.986633	0.103225	-0.495664	-0.490507
VIT_06s0004g07240		UDP-glucoronosyl and UDP-glucosyl transferase	Unclear	Cellular Process	0.0495632	0.643656	1.71629	1.8502	0.898974	0.425737	-1.07586	-1.08613	-0.565712	0.339244	-1.27025	-0.330792	-0.74352	-0.408348	-1.518	-1.61412	-1.11068	0.992832	1.16701	0.358019	-0.398135	0.279703	0.405361	0.994964
VIT_06s0004g01670		UDP-glucoronosyl and UDP-glucosyl transferase	Unclear	Cellular Process	0.869677	0.921245	0.111807	-0.11263	1.86843	0.457408	-1.82913	-2.13336	-0.118678	-0.186402	-1.36723	-0.3077	0.461934	-0.242417	-1.18365	-1.60615	-0.0565152	1.26886	0.3327	0.323653	0.55392	0.582071	0.874318	0.517839
VIT_19s0090g01400		Wax synthase isoform 1	vv11000single_reactions.xml	Cellular Process	-0.0291496	-0.0067078	-0.169117	0.827446	0.267619	-0.194705	-0.746594	-0.813743	-1.71584	-0.953498	-1.11869	-0.782958	-1.10444	0.528604	-0.698492	-0.977797	-0.159323	1.39101	0.596927	1.33046	0.145308	0.97864	0.856068	2.54898
VIT_19s0015g01750		WD-40 repeat	Unknown	Cellular Process	-0.163927	0.886237	1.02485	1.16498	0.88244	1.85798	-0.883669	-1.52834	-1.26752	-0.175248	-1.73432	-0.986683	0.975493	0.876244	-1.47859	-0.79636	-0.279313	0.489628	0.00143541	0.0875666	0.460614	0.323243	-0.762094	1.02535
VIT_18s0001g05220	Cluster 4	WD-40 repeat	Unknown	Cellular Process	-0.214499	-0.887493	0.979791	-0.289344	-0.252915	-1.00377	-1.4729	-1.19869	-0.533653	-0.523359	0.0832434	-0.402779	0.672319	0.456316	-0.334566	-0.460297	1.91187	-0.492075	1.59542	-0.677266	2.33418	1.20511	0.388459	-0.883109
VIT_18s0001g15130		WD40 repeat protein	Unknown	Cellular Process	0.334645	0.876399	0.836633	0.741913	0.939946	0.939552	-1.49869	-1.01356	-1.15051	-0.714622	-1.37687	-0.239852	-0.509707	-0.142897	-1.92696	-1.56836	0.162211	1.59703	0.888918	0.756882	0.479702	1.14793	0.172956	0.267325
VIT_00s0214g00020		WD40-repeat protein	Unknown	Cellular Process	-1.02908	-1.02216	1.52008	1.31621	1.13979	1.42088	-1.39975	-1.65849	-0.710002	-0.831701	-0.805909	-1.08265	1.00372	0.523872	-0.65313	-0.734898	-0.819274	-0.129555	0.348937	0.89736	0.537688	0.765178	0.908301	0.494584
VIT_09s0096g00150		Ycf2 [Vitis vinifera]	Unknown	Cellular Process	-0.873996	-0.700135	1.17869	0.619758	0.276174	-0.119222	-0.75506	-1.96414	0.267716	0.139497	-0.920649	-1.09146	-0.734951	-0.296939	-0.780136	-1.69685	0.466039	0.545238	1.12439	0.916466	0.95434	0.0879999	1.54601	1.81123
VIT_01s0010g02450		B12D	Unclear senescence	Developmental Process	0.551093	1.08333	1.16306	0.838862	0.293816	-0.618233	-1.58931	-0.774494	-1.17768	-1.0358	-0.519062	-1.08466	-0.150405	-0.567925	-0.819461	-0.675268	0.129813	2.02027	2.21469	0.262494	1.02913	0.163498	-0.190636	-0.547123
VIT_04s0008g03240		BAM2 (big apical meristem 2)	vv30009Flower_development.xml	Developmental Process	-0.893151	-0.897567	-0.124073	-0.759596	0.792081	0.712402	-1.81274	-1.50222	-0.608891	-0.425718	-0.117721	-0.261543	0.103291	0.300491	-0.322454	-1.15903	-0.976541	0.300877	0.716377	0.960194	1.87366	1.80112	1.32848	0.972263
VIT_16s0050g02050		Casein kinase II subunit beta'	vv34710Circadian_rhythm.xml	Developmental Process	-0.682238	-0.592875	0.965642	0.545117	-0.436439	-0.251227	-0.847058	-1.12439	-1.63971	-0.807279	-0.369496	0.332343	1.35316	0.656579	-1.11923	-0.715953	1.57432	2.81159	-0.0974504	0.674364	-0.380458	-0.0632281	-0.0979193	0.311832
VIT_04s0008g00310		CLAVATA1 receptor kinase (CLV1)	kinase	Developmental Process	-0.420789	-0.0439457	1.49379	0.818934	0.985124	1.02205	-0.88488	-1.07298	-0.584191	-0.224733	-1.16482	0.106549	-0.404069	-0.387521	-1.37456	-1.78707	-0.0140819	-0.268705	0.688133	-0.685395	1.86873	0.260466	2.05847	0.0155008
VIT_04s0008g00330		CLAVATA1 receptor kinase (CLV1)	kinase	Developmental Process	-0.591458	-0.17186	0.984011	0.398606	1.03866	1.20021	-0.791131	-1.06236	-1.0074	-0.777213	-0.862916	-0.31276	-0.28312	-0.133255	-1.09778	-1.46886	-0.130382	-0.13172	0.681273	-0.589838	2.39004	0.812978	2.01642	-0.110141
VIT_04s0008g00300		CLAVATA1 receptor kinase (CLV1)	kinase	Developmental Process	-0.636943	-0.360797	0.758709	0.227583	0.802421	0.51523	-0.89013	-1.2332	-0.472484	-0.0345796	-1.06501	-0.478234	-0.117591	-0.0118434	-1.2252	-1.84351	0.477999	0.523864	0.829485	-0.249823	1.74258	0.0190412	2.79598	-0.0735471
VIT_04s0008g00430		CLAVATA1 receptor kinase (CLV1)	kinase	Developmental Process	-0.469358	-0.100066	0.845577	0.0889688	0.752317	0.253342	-0.964244	-1.30481	-0.292153	-0.135902	-1.53277	-1.00064	0.130749	0.27753	-1.34547	-1.81372	0.333039	0.647013	0.983353	-0.153221	2.13638	0.320711	1.94729	0.396083
VIT_04s0008g00350		CLAVATA1 receptor kinase (CLV1)	kinase	Developmental Process	-0.569638	-0.25678	0.916923	0.348368	0.827105	0.951998	-0.890031	-1.42096	-0.494753	-0.337964	-1.44013	-0.625813	-0.0344695	0.08971	-1.27403	-1.69332	0.136765	0.263881	0.525347	-0.273694	1.92763	0.803099	2.24638	0.274379
VIT_04s0008g00420		CLAVATA1 receptor kinase (CLV1)	kinase	Developmental Process	-0.691778	-0.48822	0.350628	-0.0283866	0.825803	0.724985	-0.791314	-1.3666	-0.309346	-0.541016	-1.03873	-0.869991	0.299316	0.295608	-1.29385	-1.74114	0.182905	0.312839	0.757757	-0.178744	2.42736	1.12321	1.85059	0.188117
VIT_04s0008g00400		CLAVATA1 receptor kinase (CLV1)	kinase	Developmental Process	-0.553393	-0.124069	0.685966	0.181463	0.778467	0.615944	-0.641854	-1.19087	-0.984343	-1.03086	-1.24647	-0.614968	-0.0569889	-0.122333	-1.03037	-1.60318	0.249255	0.235605	1.12131	0.0645802	2.17638	0.927331	2.18396	-0.0205595
VIT_04s0008g00440		CLAVATA1 receptor kinase (CLV1)	kinase	Developmental Process	-0.54017	-0.199186	0.4325	-0.0356219	0.807556	0.724103	-0.671885	-1.17149	-0.598142	-0.857903	-1.05271	-0.43032	0.0421565	-0.12219	-1.10464	-1.58247	0.145149	0.0352175	0.727793	-0.652036	2.24771	0.975694	2.49414	0.386751
VIT_04s0008g00370		CLAVATA1 receptor kinase (CLV1)	kinase	Developmental Process	-0.466404	-0.117818	0.363351	0.138309	1.10832	0.653206	-0.935421	-1.28021	-0.252851	-0.320755	-1.37289	-0.0649349	-0.146116	0.125794	-1.16086	-1.70007	0.070984	-0.499167	0.645758	-0.538273	2.04388	0.614671	2.50039	0.591088
VIT_04s0008g00920		CLAVATA1 receptor kinase (CLV1)	kinase	Developmental Process	-0.433455	-0.221392	0.295024	0.264271	1.101	1.01844	-0.947069	-1.31291	-0.530174	-0.585199	-0.647818	-0.0693221	0.0466709	-0.0821796	-1.36661	-2.01434	0.242547	0.45198	0.261414	-0.664704	1.70101	0.649128	2.56697	0.27671
VIT_04s0008g00340		CLAVATA1 receptor kinase (CLV1)	kinase	Developmental Process	-0.792819	0.112902	1.11695	-0.0500485	1.04558	0.687051	-1.21857	-1.86776	-0.187095	-0.724172	-0.966267	-0.275863	0.741087	0.818358	-0.914293	-1.41	-0.0434124	-0.138543	0.794874	-0.632142	2.28791	0.800197	1.32929	-0.513215
VIT_04s0008g00410		CLAVATA1 receptor kinase (CLV1)	kinase	Developmental Process	-0.748041	-0.228151	1.45896	0.603255	1.22176	0.917466	-0.929261	-2.07581	-0.235196	-0.49636	-0.394498	-0.0475618	0.188341	0.0857827	-1.45208	-2.1838	0.401955	0.320729	0.306991	-0.24277	1.28567	0.307243	1.66454	0.27085
VIT_04s0008g00290		CLAVATA1 receptor kinase (CLV1)	kinase	Developmental Process	-1.20408	-0.874838	1.17924	-0.00111341	0.853212	0.15368	-0.266276	-0.951623	-0.288398	0.431477	-1.82576	-1.71647	0.287048	-0.0513341	-0.682911	-1.02682	-0.0650361	-0.391954	0.760438	0.215862	1.30574	0.50982	2.05112	1.59898
VIT_11s0016g03080		CLAVATA1 receptor kinase (CLV1)	kinase	Developmental Process	1.0212	1.13761	0.495366	0.0837235	1.09939	-0.180405	-1.77411	-0.996799	-0.970366	-1.2998	-0.766071	-0.528481	-0.152097	-0.907148	-0.0172279	-0.763776	0.908271	2.6482	1.30222	-0.32981	-0.0014716	0.0934305	0.420769	-0.52262
VIT_07s0031g02540		emb2170 (embryo defective 2170)	Unknown	Developmental Process	0.896057	0.730148	1.20641	0.724126	0.391946	2.70184	-0.939626	-0.733865	-1.54198	-0.382369	-0.866096	-0.824086	-0.107464	0.361813	-1.89838	0.0538605	0.79026	0.440877	-0.0717574	-1.31876	0.374703	-0.422727	0.472388	-0.0373236
VIT_01s0010g00680	Cluster 4	EMBRYO DEFECTIVE 1956 (CR88)	embryo development	Developmental Process	-0.392974	-0.363589	0.0591455	0.318952	-0.192287	0.530727	-2.50482	-1.70866	-0.681947	-0.211764	-0.500777	-0.562568	-0.0693337	0.434651	-0.801985	-0.981605	-0.0306174	0.715531	1.04443	1.21104	1.73628	1.80734	0.247301	0.897532
VIT_11s0078g00300		HUA enhancer 2 (HEN2)	vv30009Flower_development.xml	Developmental Process	-0.61944	-0.821126	1.21964	0.988935	-0.654098	0.0633704	-1.17321	-1.53045	-0.584358	0.189612	-0.225853	-0.192673	-0.881999	-0.381932	-0.90968	-0.528474	0.866985	2.50813	0.413886	1.87444	-0.632302	-0.411258	0.199623	1.22224
VIT_19s0085g01180		HUA1 (ENHANCER OF AG-4 1)	vv30009Flower_development.xml vv60018C3H.xml	Developmental Process	-0.775318	-1.05275	-0.413942	-0.0266057	-0.658575	-0.295284	-0.618406	-1.17469	0.0902309	-0.984895	-0.462714	-0.813557	1.27946	0.725819	-0.514308	-1.73284	0.53223	-0.254014	1.53396	1.77249	1.7583	0.272817	0.235952	1.57664
VIT_15s0048g01240		MADS-box protein AGL20	vv30009Flower_development.xml vv60042MADS.xml	Developmental Process	0.0652565	0.905405	-0.151525	1.16109	1.35355	1.69967	-0.854484	-0.95957	-0.652168	-1.16296	-0.347636	-0.564024	-0.607117	-0.346871	-1.61851	-1.29571	-0.713616	0.450913	-0.0840854	0.550538	-0.908536	1.39516	1.46301	1.22223
VIT_03s0017g01050		MBD9 (METHYL-CPG-BINDING DOMAIN 9)	vv30009Flower_development.xml vv60048PHD.xml	Developmental Process	-0.544735	-0.0606652	0.342301	1.05255	-0.077846	1.2056	-1.30831	-0.461752	-0.410808	1.11847	-1.40516	-1.12029	-0.0904261	0.533404	-1.51506	-1.23394	-0.370513	0.924181	0.643961	2.35271	-0.948277	0.11147	0.0486916	1.21442
VIT_14s0036g01520		MEE49 (maternal effect embryo arrest 49)	embryo development	Developmental Process	0.788594	-0.6809	0.827001	-0.314423	-0.105742	-0.287297	-1.63239	-1.82261	-0.585266	0.260604	-0.233093	-0.569076	0.478867	-0.266425	-1.35053	-0.678265	2.23907	1.47258	0.733717	-0.223091	1.76966	-0.483762	0.733302	-0.0705224
VIT_13s0047g00420		METHYL-CPG-BINDING DOMAIN 9 MBD9	vv30009Flower_development.xml vv60048PHD.xml	Developmental Process	-0.510871	0.0354838	0.715889	0.642047	-0.603693	-0.723006	-0.578721	-0.398707	-1.01739	0.527852	-1.0112	-0.641005	0.776347	0.898943	-0.716792	-1.47762	0.00978779	2.40578	0.439412	2.5792	-0.917535	-0.303711	-0.0876924	-0.0427845
VIT_07s0031g02280		MYB DIVARICATA	vv30009Flower_development.xml vv60044MYB.xml	Developmental Process	-0.552378	0.536558	-0.520185	0.909469	-0.29497	0.786428	-1.41144	-1.1989	-0.821701	-0.793783	-0.0536221	-0.0757189	0.671162	0.779863	-0.497613	-0.428089	-0.980128	0.573657	-0.187394	2.15731	-1.02411	0.819917	-0.837574	2.44324
VIT_11s0016g02410		MYB DIVARICATA	vv30009Flower_development.xml vv60044MYB.xml	Developmental Process	0.634685	0.842302	0.86597	1.09324	1.2031	1.77548	-2.46063	-1.74328	-0.76109	0.449506	-0.687207	0.0497171	-0.063843	1.30033	-1.47597	-0.568014	-0.559442	-0.445721	0.29724	-0.214913	0.17488	0.131144	-0.130707	0.29322
VIT_17s0000g04130		MYB DIVARICATA	vv30009Flower_development.xml vv60044MYB.xml	Developmental Process	-0.568364	-0.628563	0.713725	1.5865	0.514966	1.70733	-2.01513	-1.4802	-0.551165	-0.670173	-0.454644	-0.791356	0.572841	1.11257	-0.348213	0.166559	-1.19629	-0.394377	-0.574221	0.86449	-0.118727	0.576991	0.104325	1.87113
VIT_03s0088g00290		Phytosulfokines PSK2	growth factor	Developmental Process	-0.332959	-0.368154	1.4208	2.14859	0.563258	0.413542	-0.625335	-1.58239	-0.736446	-0.859469	-0.681545	-0.847338	-0.325193	0.627426	-1.44823	-1.78082	-0.475233	0.70123	0.405529	-0.00834682	0.891437	1.00898	1.04891	0.841754
VIT_00s1328g00020		Phytosulfokines PSK4	growth factor	Developmental Process	0.145156	0.880939	0.602246	0.281057	1.52116	1.57106	0.0551413	-1.27819	-0.00869017	-1.30214	-0.646171	-0.340162	0.600802	-0.302252	-1.64603	-2.05987	-0.182915	0.416569	-0.701732	-0.785117	0.83173	1.84868	0.531278	-0.0325643
VIT_18s0001g01940		Ripening regulated protein DDTFR8	fruit	Developmental Process	0.171674	0.171654	0.0487043	0.12076	0.351698	1.49433	-1.80264	-1.47654	-0.116221	0.468367	-0.0523114	-0.252563	0.175924	-0.0466585	-2.3809	-1.62582	0.70304	1.05925	-0.785947	-0.189856	0.832143	1.03238	0.688572	1.41095
VIT_13s0047g00110		Ripening regulated protein DDTFR8	fruit	Developmental Process	0.114543	-0.342887	1.52339	0.496283	-0.416197	-1.23795	-0.663784	-1.10327	-0.874081	-1.07166	-0.642751	-0.593979	-0.340298	-0.108215	-0.411633	-0.862015	2.03878	0.395093	1.49726	-0.0810423	2.40615	0.392507	0.538297	-0.652555
VIT_13s0019g05400		RPG related protein 1 RR1	Root growth	Developmental Process	-0.173261	0.210404	0.178429	0.00322136	1.37146	0.531451	-1.7036	-1.53924	-1.14687	-0.98536	-0.0202088	0.554496	-0.715834	-0.759274	-1.31919	-0.510346	-0.185918	0.637957	0.920153	-0.120215	1.44971	1.9475	1.591	-0.216473
VIT_14s0066g00740		RST1 (RESURRECTION1)	embryo development	Developmental Process	-0.440383	0.111919	0.574746	1.01299	-0.193147	-0.247975	-1.56195	-1.49629	-0.573921	-0.207651	-1.39234	-1.24152	-0.637158	0.498999	-0.569936	0.553729	-0.720288	0.635014	1.73098	2.02677	-0.225493	0.140601	0.420236	1.80207
VIT_14s0066g01810	Cluster 4	SAG101 (SENESCENCE-ASSOCIATED GENE 101)	senescence	Developmental Process	0.373461	0.288862	0.698218	-0.0757175	0.621596	0.290486	-1.69328	-2.51919	-0.0320652	-0.571301	-1.07299	-0.287509	0.611816	0.00790033	-1.3535	-1.26809	0.642319	1.74931	0.871944	0.179868	0.4093	0.524661	1.586	0.0179033
VIT_14s0066g01830		SAG101 (SENESCENCE-ASSOCIATED GENE 101)	senescence	Developmental Process	-0.190144	-0.106134	0.640449	-0.44211	0.682716	0.283103	-0.146598	-1.91244	0.284729	-0.760934	-0.976897	-0.178064	0.392458	-0.856775	-0.637222	-1.76828	1.46573	1.72371	1.28255	-0.213556	0.819913	-0.546482	1.92189	-0.761617
VIT_01s0146g00350		somatic embryogenesis protein kinase	embryogenesis	Developmental Process	-0.298359	1.66365	0.887829	0.475012	0.627597	0.445876	-0.682455	-0.232548	-0.669358	-0.492497	-1.22199	-1.0399	-1.02553	-1.02924	-1.0992	-0.494165	-0.637642	2.04138	1.35479	1.86135	-0.635865	0.74185	-0.596978	0.0563977
VIT_16s0050g02150		timeless ATIM	circadian rhythm control	Developmental Process	-0.316633	0.282181	-0.961271	-0.294279	0.624133	0.925884	-0.540436	-1.05634	-0.193546	-0.0970859	0.390548	-0.614194	0.167662	0.631267	-1.688	-1.93575	-0.730053	0.0167775	-0.0072743	1.15965	0.791875	2.99034	0.27439	0.180149
VIT_00s0194g00170		TPD1 (TAPETUM DETERMINANT 1	anther development	Developmental Process	1.00822	0.954522	0.0279641	0.535533	0.0991125	2.01325	-0.325232	-0.592106	0.435693	-1.15315	-1.29189	-1.47117	1.52967	0.241487	-1.24194	-0.890359	-0.312753	0.00871622	-0.847473	-0.54432	0.261278	1.95338	-0.941996	0.543568
VIT_02s0025g03910		VIP3 (VERNALIZATION INDEPENDENCE 3); nucleotide binding	vv30009Flower_development.xml	Developmental Process	-0.708357	-0.696752	-0.358483	-0.574783	-0.616549	-0.788158	-0.394709	-1.0235	-0.141799	-0.183316	-0.695253	-0.774003	-0.5863	-0.852468	-0.858724	-1.07132	2.08419	1.11002	1.23404	0.692539	1.31888	0.802166	2.06321	1.01942
VIT_17s0000g07000		VIP4	vv30009Flower_development.xml	Developmental Process	-0.335365	-0.197468	-0.103163	-0.0551488	-0.57824	0.402906	-0.792567	-0.917166	-0.515825	0.690305	-1.20725	-1.38231	-0.365369	-0.497256	-1.80798	-0.479401	2.1364	2.43335	0.869694	0.652141	0.633459	0.166694	0.594778	0.654778
VIT_04s0008g04900		WD-40 repeat protein (LEUNIG)	vv30009Flower_development.xml vv60041LUG.xml	Developmental Process	-0.484739	-0.2277	0.654411	0.82522	-0.261695	0.158044	-1.1935	-1.39651	-0.15107	0.185257	-1.47292	-1.29351	0.903268	0.762272	0.118926	-0.501471	1.14556	2.2603	0.698921	1.90071	-0.92399	-0.887236	-0.6029	-0.215651
VIT_14s0081g00480		WDL1 (WVD2-LIKE 1)	root morphogenesis	Developmental Process	0.179904	-0.537758	0.794741	0.16879	0.17385	0.50122	-1.81487	-1.78505	0.657615	0.366338	-0.846563	-0.931359	1.91965	0.941704	-1.7446	-0.788327	0.230715	-0.292912	0.849557	-0.718765	1.64825	0.183556	0.860778	-0.0164649
VIT_06s0004g02660		3' exoribonuclease domain 1-containing protein	translation	DNA/RNA Metabolic Process	0.742065	1.61765	-1.1549	-0.790888	0.394628	0.470971	-1.17728	0.0103926	-0.939103	-0.239507	-1.53985	-1.08133	-0.348077	0.234263	-1.40422	-0.610893	0.441675	1.37015	0.0142598	0.222801	0.926125	2.18785	-0.424685	1.07791
VIT_09s0002g07120		adenine phosphoribosyltransferase	vv10230Purine_metabolism.xml	DNA/RNA Metabolic Process	-0.209777	-0.405474	0.33316	0.258279	0.745201	0.844196	-1.33619	-1.58087	-0.425443	-0.187315	-0.156983	-0.38755	1.1498	0.899409	-1.094	-0.567288	-0.071481	-1.19027	0.02107	-1.58497	2.22462	0.466445	1.95728	0.298152
VIT_11s0149g00040		adenylate kinase	vv10230Purine_metabolism.xml	DNA/RNA Metabolic Process	-0.39418	0.263722	1.17365	1.61374	-0.371603	-1.66586	-1.90018	-1.52811	-0.838037	-0.236151	-0.907586	0.560778	-0.54625	-0.0567767	-1.00468	0.0899177	0.0206146	-0.0242157	1.25052	1.73646	1.08392	0.472745	0.679834	0.527725
VIT_07s0005g05670		Alba, DNA binding	Unknown	DNA/RNA Metabolic Process	0.0288422	0.298058	0.147702	0.529496	0.614053	1.26629	-1.96231	-0.78504	-1.11173	-0.777081	-0.681631	-0.841148	0.564611	0.750854	-1.76489	-0.902155	-0.962101	-0.223735	0.133646	0.778638	1.51157	1.49312	0.484911	1.41003
VIT_10s0042g01150		ARGONAUTE 2 (AGO2)	RNA-induced silencing complex (RISC)	DNA/RNA Metabolic Process	0.0928135	0.504201	-0.226625	-0.222799	-0.298753	-0.532452	-1.1629	-0.383248	-0.894851	-0.806652	-1.19416	-0.893699	0.26945	0.66413	-0.993687	-0.979753	0.931776	1.20632	1.48262	1.44892	1.73505	1.90516	-0.783979	-0.866867
VIT_10s0042g01180		ARGONAUTE 2 (AGO2)	RNA-induced silencing complex (RISC)	DNA/RNA Metabolic Process	0.175317	0.796945	-0.129911	-0.134917	-0.303562	-0.434728	-1.00228	-0.481243	-0.716356	-0.7224	-1.32581	-0.570008	-0.1272	0.332536	-1.42159	-1.15348	0.779435	1.35423	1.51375	1.83329	1.4613	1.71099	-0.700819	-0.733483
VIT_09s0096g00490		C2-HC type zinc finger protein C.e-MyT1	DNA processing	DNA/RNA Metabolic Process	-1.09945	-0.758837	0.271978	1.99851	0.404	2.13606	-0.5348	-0.730663	-0.0597774	-0.631539	0.310948	-0.552357	-0.61801	-0.011116	-1.45784	-1.55529	-0.456136	-0.583423	-0.468204	0.595172	1.2798	1.62857	0.271802	0.620592
VIT_04s0008g07120		Chloroplast nucleoid DNA binding protein	DNA processing	DNA/RNA Metabolic Process	-0.0629736	0.660264	-0.112289	-0.429212	1.16336	0.318311	-0.736604	-1.72339	-1.05983	-0.942417	-0.508258	-0.331773	-0.443432	-0.169308	-1.11116	-1.37135	-0.155293	1.21606	0.107281	-0.178196	2.31951	1.3129	1.6296	0.608194
VIT_04s0008g07130		Chloroplast nucleoid DNA binding protein	DNA processing	DNA/RNA Metabolic Process	0.120454	0.663303	-0.0260293	-0.605115	1.26799	0.716505	-0.684274	-1.75057	-1.28745	-1.18484	-0.201815	0.0927598	-0.60383	-0.201757	-0.976074	-1.26772	-0.052898	1.03104	0.157591	-0.630526	2.21269	1.47234	1.30851	0.429711
VIT_04s0008g07140		Chloroplast nucleoid DNA binding protein	DNA processing	DNA/RNA Metabolic Process	0.0501426	0.625808	-0.04044	-0.590199	1.45905	0.892681	-0.894312	-1.67634	-1.14487	-1.10042	-0.706764	-0.178816	-0.0843113	-0.0818556	-1.0856	-1.22138	-0.312013	1.05027	0.193448	-0.525883	1.91742	1.18757	1.77081	0.495996
VIT_04s0008g07220		Chloroplast nucleoid DNA binding protein	DNA processing	DNA/RNA Metabolic Process	0.244232	1.09673	-0.148307	-0.47205	1.47482	0.705175	-0.775355	-1.80157	-1.42604	-0.98667	-0.884126	-0.130942	-0.25698	0.189184	-1.21126	-1.31325	-0.0413102	1.39967	0.416763	-0.129991	1.9597	1.0299	0.889968	0.171726
VIT_14s0006g02680		Chloroplastic RNA splicing factor 1	RNA processing	DNA/RNA Metabolic Process	-0.426493	-1.00959	-0.558528	0.473622	-0.374381	0.12806	-1.47205	-1.43899	0.0340116	-0.180852	-1.2679	-1.28337	0.442274	0.458539	0.3703	-0.589391	-0.422761	0.920753	1.60518	2.73706	0.218824	0.645032	-0.0704724	1.06113
VIT_14s0006g02670		Chloroplastic RNA splicing factor 1	RNA processing	DNA/RNA Metabolic Process	-0.176489	-0.652593	-0.206767	0.0957732	-0.24366	-0.840443	-0.654911	-1.48443	-0.103279	0.0563908	-1.0525	-1.3791	-1.27061	-0.400957	-0.68244	0.0203468	0.284587	0.70637	0.945778	1.28693	1.11463	0.806076	1.05957	2.77174
VIT_16s0100g01300		Chromo; Helix-hairpin-helix motif, class 2	DNA processing	DNA/RNA Metabolic Process	-0.399787	-0.129352	0.535491	0.617659	0.0871016	-0.200884	-1.20758	-1.44406	-0.954641	-0.807017	-0.509394	-0.711717	0.410961	1.0698	-1.52274	-1.52668	-0.126489	1.62966	0.00478706	1.30572	0.332504	1.41522	0.196655	1.93478
VIT_14s0108g00670		chromosome condensation protein	DNA replication	DNA/RNA Metabolic Process	1.11796	1.2539	0.153175	0.139263	0.36359	0.0191413	0.226587	-0.126137	-1.58695	-0.921742	-1.22373	-0.822728	0.958242	1.66811	-1.54064	-1.58934	-0.352548	-0.283547	-0.839133	-0.432982	0.778645	0.285348	1.70329	1.05222
VIT_12s0035g00080		cleavage and polyadenylation specificity factor	RNA processing	DNA/RNA Metabolic Process	-0.191754	0.196898	0.554688	1.28347	-0.521345	-0.357751	-1.66268	-1.43213	-0.101815	0.663223	-1.17391	-1.06198	-0.259098	0.443429	-1.15058	-0.638069	-0.502288	0.689098	1.21757	2.63268	0.459143	-0.270154	0.00910639	1.17425
VIT_01s0127g00410		CRS2-associated factor 2	splicing	DNA/RNA Metabolic Process	-0.774085	-0.619072	0.163049	0.501274	-0.134601	1.15982	-2.07192	-0.599752	-1.07311	0.382329	-1.33037	-1.07132	-0.890195	0.383073	-0.504778	-0.232825	0.00410983	0.697467	1.84782	1.40414	0.987578	1.02664	-0.647715	1.39245
VIT_01s0127g00320		CRS2-associated factor 2	splicing	DNA/RNA Metabolic Process	-0.42199	-0.176779	0.567102	0.476634	-0.250712	0.633514	-1.14404	-0.94101	-0.433002	0.972203	-1.91631	-1.01915	-1.50619	-0.583905	-1.47274	-0.325159	0.748313	1.43585	1.3629	1.29172	0.652567	0.726378	-0.000743	1.32455
VIT_07s0005g01150		CTP synthase	vv10240Pyrimidine_metabolism.xml	DNA/RNA Metabolic Process	0.42296	0.486214	1.25801	1.65042	0.314263	-0.180657	-2.63194	-1.13039	-0.248986	0.354598	-0.407062	-0.371742	-0.0315094	0.57069	-2.14995	-1.33956	0.157708	0.199924	0.72195	1.00362	0.485041	-0.0996635	0.0348339	0.931239
VIT_18s0075g01010		dihydrofolate reductase-thymidylate synthase	vv10240Pyrimidine_metabolism.xml vv10670One_carbon_pool_by_folate.xml vv10790Folate_biosynthesis.xml	DNA/RNA Metabolic Process	-0.332994	-0.336265	0.78073	0.858412	-0.450769	-0.426126	-0.562961	-0.527834	-0.380254	-0.233471	-1.74401	-1.28607	1.28853	1.22696	0.0661503	-0.777786	0.682354	2.16445	0.085225	2.15947	-0.852002	-0.768951	-0.786068	0.153285
VIT_13s0047g00920		dihydropyrimidinase	vv10240Pyrimidine_metabolism.xml vv10410beta-Alanine_metabolism.xml vv10770Pantothenate_and_CoA_biosynthesis.xml vv50135Primary_Active_Transporter_cat_D3_to_E2.xml	DNA/RNA Metabolic Process	-0.577105	-0.58756	0.846067	0.700115	-0.205689	-0.0235529	-1.09476	-1.63284	-0.140219	0.666024	-1.35936	-1.04932	0.78094	0.764017	-0.21632	-0.775454	1.8532	2.28004	0.35929	1.38696	-0.596589	-0.876876	-0.346164	-0.154844
VIT_00s0333g00050		DIR1 (DEFECTIVE IN INDUCED RESISTANCE 1)	storage	DNA/RNA Metabolic Process	-0.370881	-1.44987	1.63834	0.98284	0.0616676	0.812211	-1.61876	-2.04334	0.884872	-0.241699	-1.08432	-1.14949	0.0826839	-0.322575	-0.872468	-0.711641	0.686534	0.95078	-0.121377	1.24843	0.639167	0.744027	0.283912	0.970952
VIT_16s0098g00550		DNA binding	DNA processing	DNA/RNA Metabolic Process	-0.00258076	-0.552286	0.0701092	-0.473481	-0.867408	-1.02007	-0.0953611	-0.647237	-0.607925	-0.902482	-0.391983	-0.533919	-0.291018	-0.084564	-1.36082	-0.631755	2.21156	0.152374	1.09448	-0.514322	2.71881	0.872629	0.81766	1.0396
VIT_00s0274g00010		DNA mismatch repair protein MSH3	vv23430Mismatch_repair.xml	DNA/RNA Metabolic Process	0.390665	0.920406	-0.0997464	0.750841	0.305598	1.23132	-1.34783	-0.617494	-0.367266	-0.836114	-1.5839	-1.41855	1.24196	1.66139	0.479459	-1.57619	0.738446	0.923018	0.0142159	1.50312	-0.932046	-0.248018	-0.661124	-0.472169
VIT_14s0006g00120		DNA Polymerase epsilon, subunit B	vv23030DNA_replication.xml vv23420Nucleotide_excision_repair.xml vv23410Base_excision_repair.xml	DNA/RNA Metabolic Process	0.476327	1.1737	0.0312914	1.54093	0.86412	1.08022	-0.155679	-0.73717	-1.50925	-1.06856	0.537746	-0.871779	0.203811	0.818899	-1.75053	-2.08745	-0.472078	-0.538002	0.0191819	1.32565	-0.691174	0.856149	0.494664	0.458981
VIT_05s0029g00300		DNA repair protein RAD50	vv23440Homologous_recombination.xml vv23450Non_homologous_end_joining.xml	DNA/RNA Metabolic Process	0.259466	0.883273	0.812861	1.32491	0.502068	1.46642	-0.295361	-0.93997	-0.141818	-0.323762	-0.891716	-0.14542	-0.711916	0.278724	-2.62344	-0.630348	-1.82274	-0.662636	0.0156359	0.135102	0.593325	0.365906	1.14001	1.41142
VIT_16s0039g01780		DNA replication complex GINS protein PSF2	DNA processing	DNA/RNA Metabolic Process	-0.197817	0.699263	-0.570052	0.941359	0.18338	0.492968	-1.0158	-0.549248	-1.86975	0.356604	-0.7194	-0.263087	-0.515953	0.368277	-1.81091	-0.557008	-0.675366	0.614296	-0.00137078	1.10111	-0.384919	0.551723	1.0031	2.81861
VIT_01s0010g03250		DNA-directed RNA polymerase	RNA processing	DNA/RNA Metabolic Process	-1.08887	-0.89665	1.44527	1.00566	0.174612	-0.582691	-1.00456	-1.41515	0.137774	0.132653	-1.72384	-0.9039	0.894515	0.329555	-0.52193	-1.17485	0.936618	1.47319	1.11819	1.77743	-0.164958	-0.636202	0.433158	0.254981
VIT_01s0010g03200		DNA-directed RNA polymerase (RPOT2)	Genetic Information Processing	DNA/RNA Metabolic Process	-1.52797	-0.680391	1.6399	1.6007	0.0651866	-0.391721	-0.889018	-1.08715	-0.800545	-0.523012	-0.655335	-0.975259	0.273261	0.230602	-0.707688	-1.57142	0.632371	1.93991	0.154444	0.828968	0.304827	-0.0393736	0.882169	1.29653
VIT_07s0104g00580		DNA-directed RNA polymerase III subunit C25	vv23020RNA_polymerase.xml	DNA/RNA Metabolic Process	-0.555344	-0.740913	0.394882	0.175606	-0.627646	-0.399855	-0.725242	-1.59975	-0.633643	-0.21158	-0.751833	-0.761421	-0.625798	-0.293362	-1.1791	-0.977186	1.87148	1.86477	0.572157	0.27069	1.54851	0.764572	1.54202	1.07798
VIT_14s0030g01100		DNA-directed RNA polymerase III subunit C25	vv23020RNA_polymerase.xml	DNA/RNA Metabolic Process	-0.502073	-0.032586	0.450876	0.729194	-0.522576	-0.00753718	-1.41106	-1.30586	-0.0142995	0.232798	-2.78127	-0.87799	-0.225129	0.0422011	-0.629276	-0.0794711	0.174726	-0.0673618	0.49271	0.586129	1.37768	1.74415	1.4064	1.21962
VIT_14s0030g00980		DNA-directed RNA polymerase III subunit C25	vv23020RNA_polymerase.xml	DNA/RNA Metabolic Process	-0.48798	-0.927643	0.457342	0.2716	0.26417	-0.489544	-0.673481	-1.00683	-0.207065	0.229077	-1.89183	-1.58147	0.126242	-0.191505	-0.149115	-0.527077	1.49398	1.61842	1.86046	1.89342	-0.494454	-0.495682	0.960813	-0.0518384
VIT_09s0002g06690		DNA-directed RNA polymerase III subunit C34	vv23020RNA_polymerase.xml	DNA/RNA Metabolic Process	0.498915	0.149654	-0.320194	-0.41446	0.543731	1.19323	-1.1845	-0.119527	-0.792465	0.78741	-1.0616	-0.933024	-0.233634	-0.0642039	-2.63246	-0.914619	1.67528	0.187758	0.0941501	-0.575945	0.914622	0.391406	1.15473	1.65575
VIT_00s1338g00010		DNA-directed RNA polymerase III subunit C34	vv23020RNA_polymerase.xml	DNA/RNA Metabolic Process	-0.48515	-0.245572	0.617807	1.06937	0.356776	0.760771	-2.322	-2.06608	-0.148077	0.282157	-1.12788	-0.197815	1.06017	1.3475	-1.55894	-0.443478	0.705635	-0.182671	0.590142	-0.0179127	0.525992	-0.643699	1.12816	0.994778
VIT_00s0551g00040		DNA-directed RNA polymerase III subunit C34	vv23020RNA_polymerase.xml	DNA/RNA Metabolic Process	-0.0527708	-0.247522	0.791729	0.358191	0.848492	1.64024	-1.71237	-1.3577	-0.367785	0.544474	-0.773988	-0.944589	0.59708	0.818234	-1.62036	-0.697735	0.806071	-0.0606704	-0.52166	-1.13849	0.889087	-0.731229	1.26094	1.67232
VIT_19s0027g01920		eIF4-gamma/eIF5/eIF2-epsilon domain-containing protein	translation	DNA/RNA Metabolic Process	-0.857955	-0.534335	-0.570331	0.293548	-1.01267	-0.991339	-1.79623	-1.12252	-0.904262	-0.796895	-0.813892	-1.39214	1.1743	1.64604	0.284743	0.367729	0.818991	0.65566	1.20146	0.976726	1.28824	0.95029	0.498057	0.636785
VIT_12s0134g00190		Elongation factor 1-alpha (EF-1-alpha)	translation	DNA/RNA Metabolic Process	-1.19932	-0.946453	1.47462	1.15095	-0.406538	-0.435244	-0.627686	-0.969418	-0.438021	-0.918632	-0.843924	-0.71706	0.985814	1.12359	-0.539501	-0.865113	-0.051442	1.13257	1.34844	2.56062	-0.159519	-0.362945	0.0532936	-0.349081
VIT_19s0014g04110		Elongation factor 1-alpha (EF-1-alpha)	translation	DNA/RNA Metabolic Process	-0.4578	-0.419815	0.774037	0.59425	-0.363354	0.0478271	-1.00007	-1.80242	0.174894	-0.27434	-1.09863	-0.789897	0.516451	0.590997	-0.351037	-1.15452	1.57804	2.43724	0.738686	1.82802	-0.874679	-0.149398	-0.181376	-0.363109
VIT_08s0040g02330		Elongation factor 1-alpha 1	translation	DNA/RNA Metabolic Process	-0.158761	-0.563773	1.69085	1.24933	0.301858	0.0257241	-2.23728	-2.19554	-0.442879	0.2748	-0.684226	-0.98986	0.376376	0.584966	-0.794628	-0.679656	0.36003	0.742375	1.18826	1.34878	0.558766	-0.714477	0.372397	0.386568
VIT_06s0004g03240	Cluster 4	Elongation factor 1-alpha 1	translation	DNA/RNA Metabolic Process	-0.364584	-1.05235	1.60253	1.26188	0.170418	0.450158	-1.21764	-2.5116	-0.109841	-0.301845	-0.832208	-1.26598	0.509479	0.178469	-0.353856	-1.19281	1.17304	1.46236	0.192144	0.359481	0.454483	0.711175	0.93714	-0.260042
VIT_05s0029g01150		Elongation factor 1-alpha 1	translation	DNA/RNA Metabolic Process	-0.08318	-1.16588	1.22891	1.09118	-0.264898	-0.248004	-1.50404	-2.08504	0.144444	-0.0167061	-0.488506	-1.0563	0.596334	-0.227354	-0.670599	-1.0282	1.62403	1.85712	0.310143	1.36887	0.231649	-0.540939	0.650152	0.276821
VIT_05s0029g01160		Elongation factor 1-alpha 1	translation	DNA/RNA Metabolic Process	-0.496474	-0.335239	1.01664	0.924475	-0.139693	-0.311216	-0.69389	-1.51295	-0.685719	0.314528	-0.850506	-1.19957	0.327452	-0.00122685	-0.365594	-1.36476	1.7771	2.43576	0.753786	1.61696	-0.363114	-0.789634	-0.0148419	-0.0422847
VIT_00s2504g00010		elongation factor 1-alpha 1	translation	DNA/RNA Metabolic Process	-0.651339	-0.963579	0.657758	0.935678	-0.40336	-0.320454	-1.34672	-1.76497	-0.81401	-0.793949	-0.340974	-1.03306	0.144468	0.226277	0.195381	-0.243715	0.581859	1.38038	1.55644	2.15404	-0.230042	-0.853183	1.49023	0.436846
VIT_17s0000g02860		Elongation factor 1-alpha 1	translation	DNA/RNA Metabolic Process	0.173779	0.421285	0.600781	1.41968	-0.581989	0.867159	-1.73005	-1.55866	-0.709649	-0.0708648	-1.82912	-1.4679	0.124362	1.40472	-0.516409	0.142708	-0.521927	1.11957	0.848545	1.81264	0.18217	-0.147626	-0.116699	0.133504
VIT_11s0037g00060		elongation factor 1-alpha-like protein	translation	DNA/RNA Metabolic Process	-0.796927	-1.08748	1.567	1.19026	-0.155186	0.193091	-1.23677	-1.94793	-0.390283	-0.193263	-0.710693	-0.704397	0.689824	0.395737	-0.246821	-0.906658	1.44185	1.96407	0.607732	1.52415	-0.608519	-0.456549	-0.034788	-0.0974653
VIT_18s0041g01900		Elongation factor 1-gamma	translation	DNA/RNA Metabolic Process	-0.271198	-0.299698	0.493765	0.50361	-0.183397	-0.193647	-1.75549	-2.40563	-0.296875	-0.687878	-0.0534449	-0.306558	-0.505228	-0.399482	-0.777155	-0.925386	0.0620495	1.20968	1.04726	1.51334	1.45788	1.84057	0.288179	0.644733
VIT_07s0031g02860		Elongation factor EF-2	translation	DNA/RNA Metabolic Process	-0.784475	-0.551489	1.41152	1.41088	-0.454011	0.108556	-1.33986	-1.65389	-0.304731	0.653558	-1.04238	-1.00427	0.894551	0.812968	-0.580733	-0.665719	1.07026	1.84792	0.280927	1.63117	-0.955337	-0.480959	-0.120303	-0.184153
VIT_10s0042g01160		Elongation factor EF-2	translation	DNA/RNA Metabolic Process	-0.389503	-0.787155	1.4631	1.10574	-0.229577	0.393763	-0.85939	-1.66205	-0.198821	0.110429	-1.23777	-1.30247	0.28233	0.531643	-0.640996	-0.655261	1.37424	2.36891	0.373192	1.50589	-0.718442	-0.1554	-0.327209	-0.345187
VIT_15s0021g02450	Cluster 4	elongation factor G	translation	DNA/RNA Metabolic Process	0.757833	0.649565	0.0158774	0.423128	-0.139667	0.44699	-2.54648	-1.47915	-1.014	-0.470438	-0.784334	-0.287789	0.245151	0.490437	-1.67487	-0.968561	0.124697	1.28736	0.776432	0.866622	1.49563	0.765872	-0.0245617	1.04426
VIT_17s0000g09140		elongation factor Tu, mitochondrial	translation	DNA/RNA Metabolic Process	-0.285161	-0.877626	1.42935	0.975293	-0.0953116	-0.244751	-1.34009	-1.69717	-0.739789	0.626414	-0.0866868	-0.775393	0.808124	1.18669	-0.949787	-2.00157	0.353678	1.01057	-0.0428258	1.54887	0.699656	-0.780754	0.176704	1.10156
VIT_00s2472g00010		enhancer of mRNA-decapping protein 4	vv23018RNA_degradation	DNA/RNA Metabolic Process	1.22309	1.36206	0.441667	1.17791	0.71041	0.759497	-1.73715	-2.6484	0.149306	-0.0785468	-0.756526	-0.421403	-0.969916	0.288147	-0.738767	-0.447524	-0.839312	0.824515	-0.293449	0.918907	0.0372633	-0.727477	0.900453	0.865254
VIT_10s0042g01220		eukaryotic translation initiation factor 2 gamma subunit	translation	DNA/RNA Metabolic Process	-0.748564	0.0668251	0.743033	1.2795	0.195914	0.30194	-1.83114	-1.70993	-1.08244	-0.517055	-0.64299	-0.755176	-0.313605	0.343336	-0.893013	-0.645699	-0.106131	0.382117	1.3353	2.33623	0.681737	-0.254286	0.48319	1.3509
VIT_13s0074g00310		Eukaryotic translation initiation factor 2 gamma subunit, putative, expressed	translation	DNA/RNA Metabolic Process	-0.261145	-0.218181	0.22508	0.573277	0.0626156	0.192833	-1.76396	-2.25975	-0.311516	0.212632	-0.836199	-0.787125	-0.33424	-0.31118	-0.814301	-0.466478	0.747154	1.48932	1.62048	1.74034	0.231839	-0.835594	0.665492	1.43861
VIT_04s0008g03750		eukaryotic translation initiation factor 3 subunit 6-interacting protein	translation	DNA/RNA Metabolic Process	-0.540504	0.106277	-0.296301	0.246724	0.0298812	0.796203	-1.62359	-1.57398	-1.41055	-0.686222	-1.32913	-0.659159	0.262385	0.976033	0.0294499	0.110315	-0.254096	2.02723	0.136005	1.66434	-0.199132	1.57655	-0.539547	1.15082
VIT_04s0008g07060		eukaryotic translation initiation factor 3 subunit 9	translation	DNA/RNA Metabolic Process	-0.192154	-0.534657	1.5915	1.21525	0.142509	1.04756	-1.23852	-1.78841	-0.641634	0.297556	-1.21089	-0.81475	0.901302	-0.116897	-0.686901	-0.914481	0.845174	1.72744	0.576068	1.59154	-0.920244	-0.788662	-0.136482	0.0487833
VIT_04s0008g07070		eukaryotic translation initiation factor 3 subunit B (eIF-3-eta)	translation	DNA/RNA Metabolic Process	-0.239654	0.133361	0.367612	1.16718	0.523163	1.95012	-1.75556	-1.55445	-1.05665	-0.6071	-1.35642	-1.25207	-0.0896013	0.319003	-0.89256	-0.159114	0.0366898	1.82175	-0.0436767	1.03179	0.190395	0.445294	-0.155393	1.17588
VIT_07s0031g00010		exonuclease	transcription	DNA/RNA Metabolic Process	0.457417	0.521064	0.452463	0.625821	0.272918	0.788901	-2.34378	-2.30384	0.0862156	0.421276	-1.32355	-0.538957	0.0560506	0.328774	-1.78112	-0.0865371	0.443059	0.13285	0.857727	-0.0888844	1.14662	-0.308567	1.36968	0.8144
VIT_10s0003g02180		exonuclease-1	vv23430Mismatch_repair.xml	DNA/RNA Metabolic Process	0.799452	1.28523	-0.369073	0.949153	-0.456592	-0.198303	-0.862588	-0.0270762	-0.596557	-0.645568	-1.58203	-0.566086	-0.328934	-0.268966	-1.15578	-1.23792	-0.148146	1.35374	-0.324395	2.04623	-0.650932	1.21863	-0.216464	1.98297
VIT_12s0028g01230		fanconi anemia, complementation group D2	DNA processing	DNA/RNA Metabolic Process	-0.810838	-1.10661	0.713779	0.295675	0.396735	0.179778	-1.09039	-2.22231	0.431837	-0.0750616	-0.598812	-0.873851	-0.300673	0.190456	-0.167092	-1.98193	0.209398	0.113431	1.47413	1.21535	1.14729	0.117842	1.2976	1.44428
VIT_12s0028g01240		fanconi anemia, complementation group D2	DNA processing	DNA/RNA Metabolic Process	-0.825725	-0.881636	0.943591	0.437742	0.278085	-0.0833183	-0.833998	-1.78299	0.13435	0.00393773	-0.629876	-0.998	-0.614616	-0.230535	-0.666871	-1.98372	0.357519	0.356946	1.26559	0.970486	1.16876	0.122807	1.78679	1.70468
VIT_16s0050g00880		FIB1 (FIBRILLARIN 1)	translation	DNA/RNA Metabolic Process	0.479519	0.166282	-0.0721212	-0.242555	0.0510444	0.582074	-1.84853	-1.65657	-1.13346	-0.608491	-0.673232	-0.166997	-0.0626701	-0.436268	-1.42219	-0.472108	1.04752	0.494371	0.797832	-0.159549	2.66825	0.687496	1.13681	0.843539
VIT_09s0002g04340		Glabra2	vv44110Cell_cycle.xml vv60034HB.xml	DNA/RNA Metabolic Process	0.014805	0.402041	1.11386	1.89184	-0.0760413	0.952668	-0.403041	-0.680092	-1.44606	0.142193	-1.24833	-1.36714	1.32614	1.9926	0.208936	-0.385381	-0.52554	-0.0116939	-1.42009	-0.0817161	0.0943398	0.0715534	-1.41126	0.845423
VIT_08s0007g07410		h/ACA ribonucleoprotein complex subunit 1 protein 1	ribosome biogenesis	DNA/RNA Metabolic Process	0.0342885	-0.0188165	-0.0696011	-0.324925	-0.00757021	0.74354	-1.3057	-2.01891	-1.37897	-0.998479	0.63996	0.178687	-0.101361	-0.24389	-1.09941	-0.689492	0.662363	0.420007	-0.295717	-0.365676	2.1366	1.806	0.866455	1.43062
VIT_05s0020g04820		H1flk	histone	DNA/RNA Metabolic Process	-0.926585	-0.472271	1.67542	1.81504	0.790451	1.2583	-0.732875	-1.76648	-0.256135	0.975441	-1.42062	-1.0981	0.083409	0.335787	-0.92821	-0.981581	-0.259611	-0.661752	-0.21227	1.15682	0.61673	-0.00172066	-0.196607	1.20743
VIT_00s0238g00110		hAT dimerisation domain-containing protein	DNA processing	DNA/RNA Metabolic Process	-1.1566	-0.672689	1.68867	1.42432	-0.531516	-0.465335	-0.472659	-2.33551	-0.900383	0.397552	-0.638902	-1.28937	0.177554	-0.157902	-0.482526	-0.521983	0.652371	1.03352	0.382399	1.76349	0.747052	0.122316	0.136218	1.09991
VIT_05s0049g01660		heterogeneous nuclear ribonucleoprotein	Unclear	DNA/RNA Metabolic Process	-0.389759	-0.408035	1.28882	2.64905	-0.0178497	0.100585	-1.64108	-1.8831	-0.624029	-0.075767	-0.71906	-0.763621	1.79276	1.48046	-0.157149	0.236943	-0.216178	0.358833	-0.382861	0.0843237	-0.416593	-0.393849	0.282005	-0.18485
VIT_17s0000g07740		HhH-GPD base excision DNA repair protein	DNA repair machinery	DNA/RNA Metabolic Process	-0.204781	0.00676524	0.0974841	0.716376	0.871397	0.663244	-0.961593	-0.788524	-1.31034	-0.870392	-1.12049	-1.01989	-0.044449	1.32868	-1.63542	-0.649618	-0.579747	-0.339245	0.0955602	0.285656	1.01053	1.69088	0.422358	2.33557
VIT_06s0009g03080		histone deacetylase (HD2A)	vv44110Cell_cycle.xml vv60017C2H2.xml	DNA/RNA Metabolic Process	-0.161095	-0.247585	0.78642	0.687259	0.549725	1.5775	-1.55958	-2.28433	-0.0982798	0.339931	-0.989654	-1.31294	0.623778	0.0407348	-1.66637	-1.18367	0.625161	0.711636	-0.202594	0.514375	0.872737	0.491078	0.938885	0.946877
VIT_06s0061g01240		histone deacetylase (HD2A)	vv44110Cell_cycle.xml vv60017C2H2.xml	DNA/RNA Metabolic Process	-0.167227	0.288086	0.722343	0.842758	0.510898	0.907924	-1.88349	-2.47606	-0.201994	0.261609	-1.05704	-1.00561	0.163613	0.510319	-1.54736	-1.22949	0.495378	1.08667	0.167877	0.707402	1.25983	0.436437	0.578186	0.628916
VIT_03s0132g00020		histone deacetylase HD2C	vv44110Cell_cycle.xml vv60017C2H2.xml	DNA/RNA Metabolic Process	-0.103088	0.123576	0.37702	0.338922	0.11129	1.36379	-1.79473	-2.10813	-0.233622	0.416945	-0.369428	-0.755827	0.364389	-0.0989617	-2.07512	-1.42131	0.963369	1.3824	0.55968	1.22826	0.936958	0.370133	0.144531	0.278947
VIT_00s0753g00020		histone H2A.4 HTA12	histone	DNA/RNA Metabolic Process	-0.763822	-0.378904	1.49039	1.3709	0.390391	1.36858	-1.08073	-1.41172	-0.841972	0.479315	-1.12117	-1.15616	0.258808	0.569628	-0.971271	-0.925529	0.670686	1.78564	-0.192024	1.52391	-0.872542	-0.476335	-0.201661	0.485605
VIT_13s0064g01340		histone H3	histone	DNA/RNA Metabolic Process	0.214238	0.339097	0.388456	0.719877	-0.193486	-0.530121	-0.723226	-0.611294	-1.61528	-1.28313	-0.127262	-0.609365	-0.970629	-0.525581	-0.141785	0.034067	-0.00264854	0.0571557	0.302085	2.64036	-0.7954	0.138535	0.666695	2.62864
VIT_06s0004g01710		histone H3	histone	DNA/RNA Metabolic Process	-0.317469	-0.504577	1.20099	1.20006	0.313282	0.79932	-0.817273	-2.00344	-0.152442	-0.505891	-0.334089	-1.43494	-0.241576	-0.273632	0.244006	-0.71794	0.573927	1.48542	-0.339663	1.49207	-1.27449	-0.597389	0.129734	2.076
VIT_06s0004g01690		histone H3	histone	DNA/RNA Metabolic Process	-0.837513	-0.122366	0.643196	1.34008	0.0317011	1.2735	-0.891258	-0.832936	-0.708337	-0.251512	-0.284818	-1.25528	-0.161159	-0.297768	0.0158324	-0.962597	-0.486981	0.46181	-0.475446	2.12851	-1.11412	0.0241127	0.0715415	2.69181
VIT_04s0044g00560		histone H3	histone	DNA/RNA Metabolic Process	-0.327713	-0.299368	1.11532	1.28674	-0.429042	0.402774	-1.26055	-1.14901	-0.725533	-1.22314	-1.30581	-0.288566	0.228697	-0.135462	-0.277823	-0.00755279	0.958904	1.85362	-0.61199	2.16092	-0.758452	-0.5136	-0.240224	1.54686
VIT_00s0131g00290		integrase	transposon	DNA/RNA Metabolic Process	-0.425531	-0.348343	0.119271	0.157334	-0.0227323	0.32057	-0.882547	-1.18112	0.305948	0.0609726	-1.66032	-1.38509	1.34279	0.535275	-0.114554	-0.921525	1.1417	0.895401	2.09614	2.12261	-0.402226	-1.13608	-0.241587	-0.376359
VIT_02s0012g01730		integrase core domain containing protein	transposon	DNA/RNA Metabolic Process	-0.738149	-0.161649	1.12132	1.26114	-0.183961	1.09643	-1.29109	-1.25928	-0.435084	0.549744	-1.15357	-0.584519	1.46426	1.10344	-0.50239	-1.42881	-0.688172	0.482762	0.655798	2.33184	-0.537657	-0.393239	-0.397659	-0.311497
VIT_18s0001g01100		KOW domain-containing factor family protein	translation	DNA/RNA Metabolic Process	-0.888998	-0.425725	0.818453	1.48596	-0.665113	1.20219	-1.23015	-1.23549	-0.804625	-1.31191	-0.52895	0.377367	0.45408	0.126772	-0.37853	-0.6823	1.5662	1.15276	1.73911	1.19278	-0.434585	0.264083	-0.393926	-1.39947
VIT_09s0002g07980	Cluster 4	La domain-containing protein	Transposon	DNA/RNA Metabolic Process	-0.353326	-0.153711	0.453149	0.438348	-0.0804259	0.622513	-1.21384	-1.23759	0.242002	0.0318579	-2.39377	-1.27469	0.0942282	0.431602	-0.8199	-0.888792	1.16405	1.3943	1.19015	2.2188	0.406818	0.117671	0.0165603	-0.406002
VIT_00s1375g00010		Meiotic recombination 11 MRE11	vv23440Homologous_recombination.xml vv23450Non_homologous_end_joining.xml	DNA/RNA Metabolic Process	-0.542469	-0.312049	0.837141	0.631074	-0.250749	-0.693983	-0.905447	-0.627893	-0.738533	-0.0288268	-2.47871	-1.62798	0.63454	0.86251	-0.113102	-1.00498	-0.116848	0.352863	1.81746	1.0526	0.404888	0.41124	1.65929	0.777955
VIT_00s0229g00210		MSH4 (MUTS-LIKE PROTEIN 4)	DNA repair machinery	DNA/RNA Metabolic Process	1.66486	1.30333	0.575675	-0.291295	-0.24808	-1.35655	-0.384206	-1.4305	-0.438856	-0.0948529	-0.867234	0.0290045	0.329529	-1.21686	-1.09581	-1.27394	1.22118	1.77938	0.120873	0.275866	1.03979	-1.04806	1.30868	0.0980774
VIT_01s0011g02180		nucleolin	transcription	DNA/RNA Metabolic Process	0.0565907	0.236985	-0.00845974	0.32125	0.161132	1.78326	-2.3348	-2.12174	-0.410655	-0.28739	-0.907692	-0.580482	-0.235211	0.221537	-1.01467	0.0498158	-0.942395	0.815091	0.279485	1.34775	1.12261	1.31771	0.411179	0.7191
VIT_11s0016g02050		nucleosome assembly protein (NAP1)	nucleosome assembly	DNA/RNA Metabolic Process	-0.803693	-0.600801	-0.73476	0.313114	0.945758	2.31016	-1.97473	0.0520225	-1.06375	-0.929834	-1.13405	-0.660374	0.794173	1.22463	-1.14576	-0.0327561	-0.632162	0.53008	0.585317	1.43327	0.00819725	0.867659	0.420456	0.227818
VIT_17s0000g01400		Nucleotide pyrophosphatase	vv10230Purine_metabolism.xml vv10500Starch_and_sucrose_metabolism.xml vv10740Riboflavin_metabolism.xml vv10760Nicotinate_and_nicotinamide_metabolism.xml vv10770Pantothenate_and_CoA_biosynthesis.xml	DNA/RNA Metabolic Process	0.0350421	0.248474	1.01307	1.06173	1.23456	1.30299	-2.75388	-1.79854	-0.522071	-0.109788	-0.852834	-0.385257	0.646558	0.880713	-0.479277	-1.19152	-1.00398	0.173741	0.852196	-0.073843	0.401646	0.064651	0.538952	0.716679
VIT_11s0016g01590		oligosaccharyl transferase STT3 protein [Vitis vinifera]	unclassified	DNA/RNA Metabolic Process	-0.494074	-0.227045	0.462423	0.525172	-0.389973	-0.14376	-0.75952	-1.09434	-0.321612	-0.523269	-1.19533	-0.879503	-0.00758923	-0.0826637	-0.678935	-0.565225	1.86248	3.08089	0.754823	1.74237	-0.431162	-0.279144	-0.238326	-0.116692
VIT_13s0139g00200		orotate phosphoribosyltransferase	vv10240Pyrimidine_metabolism.xml	DNA/RNA Metabolic Process	0.446891	0.0660692	0.649064	0.922533	0.576814	1.431	-1.43694	-2.02471	0.387004	0.535873	-1.31062	-0.434296	1.09144	1.40385	-1.45425	-1.1263	-0.705765	0.78794	-0.763996	0.758159	-0.410671	-0.532756	-0.0223972	1.16607
VIT_18s0001g10220		PAB8 (POLY(A) BINDING PROTEIN 8)	RNA processing	DNA/RNA Metabolic Process	-0.293665	-0.577998	1.48138	1.07579	-0.442291	-0.576619	-0.283855	-1.63985	-0.316645	-0.0590799	-0.413585	-0.767293	-0.179921	-0.412318	-1.12447	-1.98601	1.82221	1.96093	0.527523	1.36496	0.0771935	0.240003	0.533629	-0.01001
VIT_18s0001g10190		PAB8 (POLY(A) BINDING PROTEIN 8)	RNA processing	DNA/RNA Metabolic Process	-0.0188056	-0.122075	0.56252	0.771486	-0.526948	-0.786713	-0.627414	-1.45977	-0.229295	0.286792	-0.851195	-1.44119	-0.254375	-0.312463	-1.06382	-1.16172	1.78391	1.77484	1.45349	1.94636	0.373084	-0.704217	0.40112	0.206396
VIT_17s0000g01850	Cluster 4	PDE312/PTAC10 (PIGMENT DEFECTIVE 312)	DNA processing	DNA/RNA Metabolic Process	-0.837781	-0.535671	0.0397344	0.565152	-0.185271	1.2797	-2.29337	-1.56446	-0.913793	-0.298788	-0.621216	-0.161579	-0.628418	0.330675	-0.957541	-0.108918	-0.287346	0.173921	1.3345	1.81896	1.16687	1.44202	0.369872	0.872755
VIT_07s0005g01170		phosphoribosylformylglycinamidine cyclo-ligase,chloroplast/precursor	vv10230Purine_metabolism.xml	DNA/RNA Metabolic Process	0.141248	0.909127	-0.454632	0.674278	0.732384	2.28084	-2.3884	-1.79671	-0.511425	0.249856	-0.646986	-0.177674	-0.0345784	0.768667	-1.26195	0.0873325	-0.326297	0.55829	-0.921414	0.0832442	0.126473	0.96507	-0.29916	1.24243
VIT_13s0019g02070		phosphoribosylformylglycinamidine synthase, chloroplast precursor	vv10230Purine_metabolism.xml	DNA/RNA Metabolic Process	-0.176326	-0.381533	0.417188	0.725608	-0.486977	-0.619329	-2.3718	-1.59412	-0.542501	0.2534	-0.567399	-0.539099	-0.747165	-0.0364914	-0.359085	-0.267066	-0.41748	0.28421	1.98759	1.95734	1.47585	0.842711	0.537728	0.624736
VIT_17s0000g04650		phosphoribulokinase/uridine kinase	vv10240Pyrimidine_metabolism.xml	DNA/RNA Metabolic Process	-0.313895	-0.143834	0.671931	0.85005	0.354914	0.45651	-2.05238	-1.66334	0.227161	0.775544	-1.117	-0.562904	-0.390718	0.0742	-1.62392	-0.948563	-0.116838	1.1606	1.30298	1.79557	-0.212147	-0.179826	0.215628	1.44028
VIT_05s0029g00530		poly(A) binding protein	Unknown	DNA/RNA Metabolic Process	-0.515647	-0.517186	1.0117	1.52653	-0.173454	0.590843	-1.35805	-0.930669	-0.923751	0.156016	-0.517933	-1.28492	0.760854	1.19286	-0.0816366	-0.37622	0.748665	2.05808	0.00345674	1.84747	-1.03978	-0.624432	-1.0848	-0.468006
VIT_09s0002g07970		POLY(A) BINDING PROTEIN 8	Unknown	DNA/RNA Metabolic Process	0.142881	-0.162345	0.848043	0.954495	0.220255	-1.24071	0.111762	-0.268318	0.255099	-0.67962	-1.5995	-1.65893	1.01001	0.839997	-1.34237	-1.90443	-0.314931	-0.518184	0.382857	0.863268	1.80706	1.28804	0.547912	0.417663
VIT_07s0005g04540		POLY(A) BINDING PROTEIN 8	Unknown	DNA/RNA Metabolic Process	-0.468346	-0.537026	1.73793	1.29242	-0.28502	0.037608	-0.591059	-1.62277	-0.287207	0.152323	-0.529576	-1.01611	0.40052	-0.47561	-0.560546	-1.40054	1.36108	2.28792	0.380726	1.58607	-0.784134	-0.429531	0.071846	-0.320957
VIT_13s0073g00320		Poly(A) polymerase central domain	RNA processing	DNA/RNA Metabolic Process	-0.20445	-0.115197	0.358406	0.19871	-0.00695419	0.160508	-0.89486	-1.55845	-0.736277	-0.191884	-0.983542	-0.981247	1.66298	0.73971	-0.049334	-0.194767	1.24083	1.96214	1.01286	1.97752	-1.26384	-1.01304	-0.356483	-0.763343
VIT_17s0000g05300		Pre-mRNA cleavage complex II protein Clp1	Splicing factor	DNA/RNA Metabolic Process	-0.53926	-0.124365	0.58024	0.9624	0.53249	0.85371	-2.23257	-1.81906	-0.589518	0.263807	-1.50372	-1.22668	0.227913	0.676625	-0.660538	0.116715	0.138088	1.37735	0.407062	1.77056	-0.635998	-0.0382251	0.350981	1.11199
VIT_00s0510g00040		pre-rRNA processing protein ESF1	RNA processing	DNA/RNA Metabolic Process	-0.00242538	-0.0631297	-0.0631922	0.373972	-0.398875	0.588741	-3.00417	-1.59833	-1.24843	-0.538329	-0.801671	0.090035	0.30812	0.874348	-0.580803	0.101446	0.0123613	1.0707	1.53903	1.64188	0.647236	0.549706	0.214575	0.287201
VIT_17s0000g00880		pseudouridine synthase	vv10240Pyrimidine_metabolism.xml	DNA/RNA Metabolic Process	-0.560762	-0.317444	0.286278	0.746478	-0.164231	0.206759	-1.51187	-1.17576	-0.705339	-0.212915	-1.9236	-1.8373	0.180511	0.87713	-0.921896	-0.318298	0.393747	0.936937	1.09513	1.28237	0.887243	0.256774	0.549731	1.95033
VIT_14s0066g00320		pseudouridylate synthase TruB	vv10240Pyrimidine_metabolism.xml	DNA/RNA Metabolic Process	-0.343971	-0.651548	0.351144	0.0414018	0.683361	1.17382	-1.91853	-2.1208	-0.330723	-0.178198	-0.467111	-0.540882	-0.513772	-0.385455	-0.784568	-0.666182	0.212124	-0.204215	0.848716	0.0405192	1.71879	0.53238	1.77108	1.73261
VIT_06s0004g05100		PUMILIO 1 (APUM1)	translational repressor	DNA/RNA Metabolic Process	-0.442842	-0.332201	1.19921	1.39597	-0.479348	0.418242	-1.848	-1.9091	-0.80601	0.129513	-0.929689	-0.920373	-0.269745	0.744363	-0.507023	-0.180418	-0.547904	0.440011	0.565336	2.02202	0.525945	0.900723	-0.63612	1.46745
VIT_11s0016g00420		RED	DNA processing	DNA/RNA Metabolic Process	0.0949888	0.802583	0.239748	1.12635	0.569419	0.8963	-1.27468	-1.92755	-0.439877	0.508519	-1.78164	-1.53922	0.427832	0.778984	-0.598086	-0.455413	-0.524429	0.630797	-0.337357	1.77111	0.0762326	-1.07049	1.20649	0.819391
VIT_13s0047g00870		Replication factor A 1, rfa1	vv23030DNA_replication.xml vv23420Nucleotide_excision_repair.xml vv23430Mismatch_repair.xml vv23440Homologous_recombination.xml	DNA/RNA Metabolic Process	-0.498741	0.0538696	0.835424	0.612721	-0.740399	-0.301262	-0.554153	-1.47568	-0.254658	0.054149	-1.55712	-1.42324	0.122771	0.0650494	-0.667298	-0.134324	2.0867	2.68086	0.536079	1.09928	-0.361251	-0.552507	0.249956	0.123781
VIT_17s0000g07440		replication protein A 70 kDa DNA-binding subunit	DNA replication	DNA/RNA Metabolic Process	-0.518071	0.948464	0.0376314	0.95044	-0.539362	-1.41811	-0.765312	-0.52926	-0.99577	-0.308049	-1.309	-1.26697	0.552889	0.225856	-1.36157	-0.760424	0.697603	0.419045	1.14203	1.96292	0.766182	-0.203027	2.01259	0.259273
VIT_12s0028g01980		ribosomal protein L1	vv23010Ribosome.xml	DNA/RNA Metabolic Process	1.01915	0.165166	-0.68324	-1.00434	0.889435	0.0863441	-1.09245	-0.663266	-0.406406	-1.42036	0.310026	-0.507963	0.79652	0.49868	-1.12592	-1.0052	2.18941	0.656311	-0.455658	-1.53566	1.89473	0.831492	0.50355	0.0596542
VIT_12s0142g00200		Ribosomal protein L1 60S	vv23010Ribosome.xml	DNA/RNA Metabolic Process	0.283327	0.334518	-0.275597	0.26131	-0.252105	1.76999	-2.56222	-1.98411	-0.891858	-0.202436	-0.517305	-0.232596	0.69862	0.472792	-0.629713	0.212684	-1.08182	-0.167981	1.34663	1.5559	0.819193	0.682537	0.081646	0.278595
VIT_19s0014g02400		Ribosomal protein L11 RPL11B	vv23010Ribosome.xml	DNA/RNA Metabolic Process	-0.610368	-0.881642	0.87646	0.331634	-0.64924	0.0308998	-1.17989	-1.50871	-0.559045	-0.462142	-0.62032	-1.37369	0.620062	0.0484674	-0.766346	-1.30777	2.07816	2.0922	0.790029	0.811896	0.702305	0.489205	0.786589	0.261255
VIT_06s0004g02840		Ribosomal protein L12 (RPL12C) 60S	vv23010Ribosome.xml	DNA/RNA Metabolic Process	-0.104351	0.112879	0.130814	-0.127262	-0.222814	-0.483805	-0.834985	-1.25733	-0.283808	0.119071	-0.533309	-0.117931	-0.796023	-0.596943	-2.38418	-0.909542	1.52344	1.43955	-0.206583	-0.13061	1.40076	1.36232	1.51686	1.38376
VIT_00s0551g00020		ribosomal protein L15	vv23010Ribosome.xml	DNA/RNA Metabolic Process	-0.6088	-0.131039	1.01324	0.650772	0.726308	-0.128874	-1.15431	-1.25968	0.256608	-0.113583	-0.306492	-0.546725	0.343386	0.1638	-1.96212	-1.96605	0.733293	-0.139697	1.33662	0.478276	2.33766	-0.383484	1.02486	-0.36397
VIT_10s0003g03130		Ribosomal protein L18A (RPL18aB) 60S	vv23010Ribosome.xml	DNA/RNA Metabolic Process	-0.164227	-0.358661	-0.379823	-0.821514	0.110618	1.38662	-0.449159	-1.10528	-1.00421	-1.07246	-0.26349	-0.810963	-0.167402	-1.05345	-1.33658	-0.83981	1.91773	1.81455	0.154159	0.0843305	1.61675	0.8095	1.04884	0.883919
VIT_14s0036g01220		Ribosomal protein L18P/L5E	vv23010Ribosome.xml	DNA/RNA Metabolic Process	-0.441115	-0.0727492	1.3216	1.01125	0.296313	-0.443225	-0.464251	-1.57393	0.353957	0.24333	-0.443952	-1.2094	0.836683	0.650174	-1.84437	-1.89045	0.935414	1.49226	0.585144	1.71848	-0.556505	-0.537945	-0.222429	0.255711
VIT_17s0000g06990		ribosomal protein L2	vv23010Ribosome.xml	DNA/RNA Metabolic Process	-0.429571	-1.07914	0.520896	0.442181	-0.418092	0.230578	-0.899456	-1.38339	-0.247475	-0.301037	-0.966812	-0.888906	0.27548	-0.022229	-0.398241	-0.936023	2.12361	2.86005	0.622186	1.34534	-0.291865	-0.470489	0.197655	0.114753
VIT_12s0035g01010		ribosomal protein L23	vv23010Ribosome.xml	DNA/RNA Metabolic Process	-0.744755	-0.886121	0.918722	0.843725	-0.542583	-0.116216	-0.78323	-1.39573	-0.46357	-0.100781	-1.45722	-1.02868	0.357564	0.24888	0.0317769	-0.481865	1.9559	2.65984	0.252152	1.45843	-0.362727	-0.419764	-0.0207854	0.0770427
VIT_08s0007g04210		Ribosomal protein L24 60S	vv23010Ribosome.xml	DNA/RNA Metabolic Process	0.0140739	0.443846	0.673651	-0.00754567	0.58903	1.01352	-0.712236	-1.26818	-0.194513	-0.133784	-0.719049	-0.170249	-0.345337	-0.359009	-2.43878	-0.18595	1.36408	0.830756	-1.03626	-1.73704	1.06897	0.801211	1.73054	0.778248
VIT_04s0008g00050		ribosomal protein L5-1 60S	vv23010Ribosome.xml	DNA/RNA Metabolic Process	-0.159666	-0.538594	0.775537	0.586039	-0.316926	-0.00681187	-0.789941	-1.65416	-0.133921	-0.296216	-1.08934	-0.700619	0.369892	0.0407885	-0.536888	-0.894884	1.68761	2.55937	0.715399	2.12653	-0.573828	-0.500887	-0.207513	-0.460978
VIT_09s0054g00190		Ribosomal protein L7 (RPL7D) 60S	vv23010Ribosome.xml	DNA/RNA Metabolic Process	0.392545	-0.691322	0.546318	0.81497	-0.547312	-1.67145	-1.42267	-1.3888	0.092785	-0.19732	-1.0725	-0.633413	0.988697	0.894092	0.133873	-0.66011	-0.817308	0.507205	1.92229	1.74838	0.507178	-1.09949	0.92532	0.728048
VIT_09s0054g00060		Ribosomal protein L7 (RPL7D) 60S	vv23010Ribosome.xml	DNA/RNA Metabolic Process	-0.774134	-0.760425	0.835978	0.292413	-0.19186	0.309924	-1.27135	-2.12173	-0.2385	-0.0828237	-0.852402	-0.682761	0.478096	0.162991	-1.26323	-0.701065	1.93277	2.3953	0.0682045	0.0377313	0.843296	0.479515	0.833663	0.270397
VIT_09s0054g00030		Ribosomal protein L7 (RPL7D) 60S	vv23010Ribosome.xml	DNA/RNA Metabolic Process	-0.282745	-0.466064	0.965164	0.744266	-0.331763	0.240642	-1.57854	-2.25326	-0.460996	-0.209123	-0.436085	-0.401805	0.212785	0.0572997	-0.866247	-0.751225	1.7929	2.37934	0.63255	1.43992	-0.305214	-0.233618	0.110903	0.000924
VIT_02s0033g00880		Ribosomal protein L8 (RPL8C) 60S	vv23010Ribosome.xml	DNA/RNA Metabolic Process	-0.465069	-1.02029	0.947302	0.711432	-0.786888	-1.07002	-0.69805	-0.764695	-0.987823	-0.0983796	-0.114599	-0.472735	1.28456	0.614791	-0.420903	-1.34292	1.95243	2.40045	0.518383	1.22332	-0.0504856	-0.846254	-0.05391	-0.459655
VIT_15s0024g00370		ribosomal protein P0 (RPP0A) acidic 60S	vv23010Ribosome.xml	DNA/RNA Metabolic Process	-0.816443	-1.24249	1.5551	1.32897	0.256666	1.9158	-1.39265	-1.57082	-1.34487	-0.747296	-0.277274	-0.523025	1.10825	0.607201	-0.337274	-0.950405	0.333319	0.990106	0.221879	1.18752	-0.6609	-0.112215	0.334066	0.136786
VIT_18s0076g00370		ribosomal protein P2 (RPP2A) acidic 60S	vv23010Ribosome.xml	DNA/RNA Metabolic Process	0.0457251	0.072122	0.951707	0.666454	0.356063	1.42707	-1.98186	-2.25846	-0.0638231	0.284913	-0.402566	-1.01463	0.500939	0.313233	-1.71206	-1.29934	0.38194	1.47964	0.217945	0.917695	-0.418718	0.430084	0.620409	0.485517
VIT_10s0042g01190		ribosomal protein P2 (RPP2A) acidic 60S	vv23010Ribosome.xml	DNA/RNA Metabolic Process	0.583073	0.494105	0.158331	0.246534	0.195389	1.18387	-1.15108	-1.41289	0.0664388	-0.243029	-2.43316	-0.977496	0.144505	0.0374345	-1.64718	-0.543132	0.814551	1.92484	0.573668	1.52941	-0.366404	-0.0920389	0.425857	0.488411
VIT_13s0074g00750		ribosomal protein P2 (RPP2B) acidic 60S	vv23010Ribosome.xml	DNA/RNA Metabolic Process	0.48769	0.414525	0.592961	0.334454	0.792885	1.31408	-1.43964	-0.500698	-0.269133	-0.0903343	-1.4268	-1.20276	-0.205751	0.46963	-2.37043	-0.501872	0.123561	1.24452	-0.899771	-0.715596	0.0483884	1.10093	1.28423	1.41494
VIT_04s0008g06220		Ribosomal protein S11 (RPS11C) 40S	vv23010Ribosome.xml	DNA/RNA Metabolic Process	-0.540087	0.05932	0.64054	-0.317235	-0.373796	0.0162943	-0.500627	-1.03532	-0.460151	-0.827136	0.371937	-0.543668	0.175174	-0.173498	-1.79645	-1.76655	1.96275	1.78696	0.358125	-0.841013	1.78969	0.680563	1.19413	0.140047
VIT_17s0000g10400		ribosomal protein S14 (Clone MCH1) 40S	vv23010Ribosome.xml	DNA/RNA Metabolic Process	-0.437808	-0.34721	0.76599	0.548042	-0.345773	-0.3833	-0.623771	-1.0388	0.0550329	0.432632	-1.85186	-1.50855	0.0885549	-0.182364	-0.760148	-0.703865	2.0113	2.35783	0.640557	1.66788	0.0544357	-0.504138	0.044594	0.0207381
VIT_15s0045g00770		ribosomal protein S15	vv23010Ribosome.xml	DNA/RNA Metabolic Process	0.775146	1.1736	-0.218135	-0.0133696	0.0479103	1.88916	-1.87286	-1.26181	-1.20657	-0.291898	-1.32699	-0.62433	-0.489922	-0.161658	-1.43763	0.887763	0.0650182	0.317825	0.202285	-0.636523	1.00765	0.553445	1.01084	1.61106
VIT_15s0045g00630	Cluster 4	ribosomal protein S15	vv23010Ribosome.xml	DNA/RNA Metabolic Process	-0.141231	0.12111	0.548206	0.597659	-0.235361	0.98905	-2.17478	-1.79476	-1.55359	-0.0461827	-1.47168	-1.25351	0.937737	1.49798	-0.430033	0.35082	-0.0511561	0.414843	1.1072	0.80079	0.275643	-0.0501249	0.333599	1.22775
VIT_13s0019g00530		Ribosomal protein S15A (RPS15aF) 40S	vv23010Ribosome.xml	DNA/RNA Metabolic Process	-0.196369	0.643206	0.903648	0.063044	0.321014	0.55703	-1.75534	-1.85063	-0.847681	-0.869849	-0.0659333	-0.465181	-0.357538	-0.338129	-1.90406	-0.888178	1.00604	0.956282	0.281079	0.0706757	1.28809	0.419552	1.41114	1.6181
VIT_03s0017g01310		Ribosomal protein S17 (RPS17D) 40S	vv23010Ribosome.xml	DNA/RNA Metabolic Process	-0.47079	-0.994922	0.646567	0.352108	-0.0655638	0.71783	-0.841804	-1.47274	-0.296467	0.328219	-0.715927	-1.11444	0.970865	0.335671	-0.987593	-1.28561	1.59699	1.97914	0.784847	1.8089	-0.32023	-1.30249	0.194998	0.152443
VIT_14s0030g01620		Ribosomal protein S24 (RPS24A) 40S	vv23010Ribosome.xml	DNA/RNA Metabolic Process	-0.86515	-0.155584	0.29946	0.0149118	0.44592	0.278691	-0.269655	-1.32883	-0.242851	-0.798227	0.479073	-0.287708	-0.103504	-0.154012	-1.91348	-1.84021	0.684919	0.222446	0.19201	-0.814778	2.14623	1.7743	1.59658	0.639445
VIT_01s0150g00310		Ribosomal protein S27 (ARS27A) 40S	vv23010Ribosome.xml	DNA/RNA Metabolic Process	-0.302119	0.451282	0.175114	-0.0128947	0.0646773	0.286397	-0.900849	-1.61862	0.323233	0.215591	-1.04633	0.0684481	-0.16453	-0.0521813	-2.13146	-1.3869	0.617401	0.117275	-0.587953	-0.381417	2.13129	1.54603	1.64123	0.947286
VIT_02s0033g00420		Ribosomal protein S28 (RPS28C) 40S	vv23010Ribosome.xml	DNA/RNA Metabolic Process	-0.392595	-0.745744	1.19995	0.895847	0.204709	0.648437	-0.276288	-1.3828	-0.682886	-0.979906	-1.48816	-1.95489	0.846224	0.341411	-0.76515	-0.842612	1.79587	1.99743	0.159588	0.426951	0.432105	0.132624	0.593276	-0.163399
VIT_05s0049g02270		ribosomal protein S3	vv23010Ribosome.xml	DNA/RNA Metabolic Process	0.209499	0.35828	1.27602	1.28421	-0.204179	-0.903078	-0.969761	-1.52921	-0.320618	-0.156973	-0.498392	0.0535724	0.244085	0.802887	-1.3244	-1.5654	0.343214	1.73938	0.436273	2.22541	0.0761985	-1.19425	-0.600916	0.218145
VIT_09s0002g01460		Ribosomal protein S3 (RPS3A) 40S	vv23010Ribosome.xml	DNA/RNA Metabolic Process	-0.241707	-0.714826	0.266156	0.295561	0.838232	0.5526	-1.32341	-1.37921	-0.473672	-0.0216419	0.0803355	-0.870395	0.0499857	0.191409	-1.88768	-0.876089	1.0548	0.550768	-0.751984	-1.08089	2.1622	0.872683	1.38624	1.32053
VIT_18s0001g11660		Ribosomal protein S3 (RPS3A) 40S	vv23010Ribosome.xml	DNA/RNA Metabolic Process	-0.372683	-1.27468	0.626812	0.481196	-0.336447	0.0987547	-0.629152	-1.06789	-0.909338	-0.605032	-0.691255	-0.859475	0.662065	0.383601	-0.444369	-0.749161	2.01624	2.9456	0.315952	1.23789	-0.428283	-0.733873	0.0127786	0.320758
VIT_05s0049g02280		ribosomal protein S3 40S	vv23010Ribosome.xml	DNA/RNA Metabolic Process	-0.389736	-0.365136	0.707339	0.346017	-0.42323	-0.560104	-0.749049	-0.881698	-0.755428	0.0706248	-0.71998	-0.995713	0.0969502	-0.220263	-0.181495	-0.449477	1.97996	2.93899	0.484852	1.77313	-0.884406	-1.05034	-0.0213391	0.249539
VIT_05s0094g00620		Ribosomal protein S3A (RPS3aA) 40S	vv23010Ribosome.xml	DNA/RNA Metabolic Process	-0.595257	-0.901529	0.829264	0.942105	-0.148496	0.772276	-0.768467	-1.60952	0.108991	0.152496	-1.04781	-1.5605	0.24707	-0.100827	-0.955813	-1.17889	1.74296	2.44622	-0.140159	0.925921	-0.0228969	-0.202986	0.5909	0.474943
VIT_00s0252g00100		ribosomal protein S4	vv23010Ribosome.xml	DNA/RNA Metabolic Process	0.0412674	-0.0400791	-0.116147	-0.0851641	-0.366403	-0.541075	-1.8015	-1.46891	-1.30116	-0.235226	-0.0268605	-0.133412	0.0107082	0.0449502	-1.32278	-0.939725	1.8705	2.37397	0.641855	1.23758	0.809447	0.547102	-0.0413578	0.842431
VIT_13s0067g01820		Ribosomal protein S4 (RPS4D) 40S	vv23010Ribosome.xml	DNA/RNA Metabolic Process	0.0264521	-0.094666	0.136976	-0.0908848	-0.629666	-0.414474	-1.77424	-1.66868	-0.920894	0.0329739	-0.0174103	-0.144988	0.129463	0.0297811	-1.29043	-1.11302	1.96433	2.46073	0.58499	1.25531	0.70084	0.270189	0.0453173	0.521996
VIT_10s0003g00010		ribosomal protein S5	vv23010Ribosome.xml	DNA/RNA Metabolic Process	-0.756697	-0.0595228	0.621006	0.765645	0.321916	0.943435	-1.28328	-1.75965	-0.348134	0.0715536	-0.824104	0.18226	-0.904925	-0.0140083	-0.870495	-0.736806	-1.21918	0.00458086	-0.543413	1.10838	0.384802	1.197	1.06995	2.64968
VIT_00s0838g00020		ribosomal protein S5	vv23010Ribosome.xml	DNA/RNA Metabolic Process	-0.73139	-0.367855	0.920749	1.22745	0.513113	1.3861	-1.38515	-2.30033	-0.619392	-0.063441	-0.505181	-0.0924965	-0.807609	-0.14948	-1.04327	-0.632006	-0.619086	0.698413	-0.251679	0.737053	0.304918	0.619218	0.942043	2.21929
VIT_18s0001g06290		Ribosomal protein S6 (RPS6B) 40S	vv23010Ribosome.xml vv34150mTOR_signaling_pathway.xml	DNA/RNA Metabolic Process	0.141939	0.0929843	0.429481	-0.148995	0.873223	0.122063	-0.353738	-0.870912	-0.253008	-0.368482	-0.821732	-1.42726	0.112604	-0.408978	-1.81842	-1.63121	0.74092	-0.292786	0.400502	-0.533729	1.98697	0.696895	2.36594	0.965733
VIT_00s0337g00060		Ribosomal protein S8 (RPS8A) 40S	vv23010Ribosome.xml	DNA/RNA Metabolic Process	0.445917	0.358604	0.0309963	-0.298586	-0.105227	1.05502	-0.718262	-1.63008	-0.421472	-0.485125	0.356834	0.203579	-0.41315	-0.310333	-2.52952	-1.87425	0.483728	0.834345	0.0986629	0.48796	2.13338	0.861559	0.609461	0.825964
VIT_19s0090g01570		Ribosomal protein S8 (RPS8A) 40S	vv23010Ribosome.xml	DNA/RNA Metabolic Process	-0.0355209	0.0513361	0.608386	-0.128729	0.0558953	-0.380424	-1.02558	-1.17954	-0.281963	0.229785	-0.809352	-1.79486	0.395493	0.311574	-1.47211	-1.37128	1.10697	1.48176	1.73609	1.72524	0.0859458	-0.887114	1.14793	0.43007
VIT_05s0062g00120		Ribosomal protein S8 (RPS8B) 40S	vv23010Ribosome.xml	DNA/RNA Metabolic Process	0.437635	0.90166	-0.148443	0.184529	-0.329535	-0.38441	-1.91317	-1.66737	-0.583819	-0.479018	-0.421016	0.349759	0.19189	0.229735	-2.03737	-0.855187	0.698426	0.323126	0.390826	0.161631	1.89255	2.09957	0.178051	0.779946
VIT_14s0030g01380		ribosomal protein S8 40S	vv23010Ribosome.xml	DNA/RNA Metabolic Process	-0.504744	-0.706387	0.58827	0.535099	-0.233339	0.141062	-0.845308	-1.04284	-0.56655	-0.0732204	-1.61341	-1.65061	1.23756	1.07616	-0.00209569	-0.695599	0.979252	2.00975	1.31791	1.81364	-0.590557	-0.618114	-0.263412	-0.292516
VIT_19s0014g02520		ribosomal protein S8, Chloroplast 30S	vv23010Ribosome.xml	DNA/RNA Metabolic Process	-1.11248	-0.77004	-0.963023	0.204981	-1.07942	1.60024	-1.29376	-1.37547	-0.503114	0.237076	-1.01023	-0.620205	-0.17879	0.6782	-0.73571	-0.467249	0.0852271	0.833997	0.408947	1.56274	1.20584	2.11478	0.516289	0.661179
VIT_10s0003g05050		RNA polymerase beta''	vv23020RNA_polymerase.xml	DNA/RNA Metabolic Process	-0.71274	-0.102685	-0.392637	0.171611	-0.936125	1.19573	-1.21235	-1.09768	-1.01478	-0.111434	-0.818047	-0.283774	-0.533673	0.0717631	-0.561054	-1.00852	-0.348149	1.27133	0.430622	2.50433	0.496318	1.82828	-0.267475	1.43114
VIT_13s0067g01850		RNA polymerase beta''	vv23020RNA_polymerase.xml	DNA/RNA Metabolic Process	-0.972343	-0.277816	-0.632944	0.349321	-0.864603	1.45372	-1.24313	-0.872363	-0.759906	0.144856	-0.540253	-0.85473	-0.806863	-0.0860922	-0.110105	-0.538055	-0.946173	0.400535	0.0437567	1.98003	0.84403	2.12976	0.321814	1.83756
VIT_06s0004g05580		RNA polymerase beta subunit [Vitis vinifera]	vv23020RNA_polymerase.xml	DNA/RNA Metabolic Process	-0.820037	-0.230371	-0.35861	0.409814	-0.728491	0.877151	-1.31797	-0.863644	-1.15521	0.218146	-1.62784	-1.00259	0.108707	0.681069	-1.08684	-1.0928	0.688533	1.21942	0.916383	2.15704	0.83843	1.30787	0.24632	0.615523
VIT_04s0044g01800		RNA polymerase I specific transcription initiation factor RRN3	transcription initiation	DNA/RNA Metabolic Process	-0.451253	-0.535496	0.697755	0.67144	-0.30021	-0.124474	-1.15977	-1.49574	-0.607822	0.0143012	-1.50261	-1.28015	1.11588	0.98962	-0.159548	-0.904575	1.63131	2.3194	0.695065	1.3014	-0.190787	-0.387793	-0.378525	0.0425681
VIT_12s0035g01890		RNA recognition motif (RRM)-containing	Unknown	DNA/RNA Metabolic Process	-0.384297	0.215664	0.105627	0.757729	-0.0137663	0.3299	-2.13473	-1.44106	-1.03687	0.10747	-1.55534	-0.430308	0.484856	1.35467	-0.427866	-0.00573621	-0.424162	0.90523	1.55887	2.24188	-0.106127	0.797065	-0.331674	-0.567018
VIT_00s0220g00010		RNA recognition motif (RRM)-containing protein	Unknown	DNA/RNA Metabolic Process	-0.288519	-0.553282	0.566021	0.354747	-0.927905	-0.0650885	-1.52012	-2.03099	-0.573473	-0.511446	-0.473879	-0.230572	0.112368	0.304282	-1.19052	-0.370929	0.189726	0.472974	2.58318	1.14601	1.51209	-0.337456	0.847624	0.985158
VIT_19s0015g00330		RNA recognition motif (RRM)-containing protein	Unknown	DNA/RNA Metabolic Process	-1.23065	-0.992819	1.32663	1.11173	-0.784002	-0.980822	-1.01361	-1.25702	-1.00013	0.167396	-1.00493	-0.106352	0.60296	0.451199	-0.0198874	-1.00496	1.70026	1.29487	1.37473	1.50829	0.635636	-0.73353	0.0704185	-0.115396
VIT_19s0090g00280		RNA-binding protein 45 (RBP45)	vv50133Primary_Active_Transporter_cat_A9_to_A18.xml	DNA/RNA Metabolic Process	-0.00112813	-0.79917	1.36532	0.877577	1.32315	1.54305	-1.80545	-0.522467	-0.499504	0.330898	-0.507342	-0.716958	1.71541	0.94618	-0.892055	-0.468174	0.203114	-0.426111	-0.724528	-2.13313	-0.0719431	0.10691	0.797556	0.358803
VIT_16s0098g01040		RNA-binding protein RBP37	Unclear	DNA/RNA Metabolic Process	-0.138064	0.144458	0.242811	0.703892	0.250552	1.00598	-2.49656	-0.756566	-1.41395	-0.240752	-0.497496	-0.67232	0.202989	0.777638	-1.27603	-0.824318	0.235248	1.81814	0.388238	1.38852	-0.202761	0.569991	-0.766111	1.55647
VIT_01s0026g00690		RNase H domain-containing protein	RNA processing	DNA/RNA Metabolic Process	0.312855	0.254519	1.33888	1.34717	1.19419	0.611641	-1.9648	-1.38181	0.279836	0.295755	-1.28141	-1.10202	0.84976	1.23351	-1.7792	-0.305854	-0.0941694	-0.792413	0.296465	-0.441197	0.410706	-0.878822	0.811018	0.785372
VIT_14s0030g01270		SAR DNA-binding protein	ribosomal biogenesis	DNA/RNA Metabolic Process	0.00954316	-0.300583	-0.0983069	0.151884	-0.668855	0.92014	-1.96326	-1.30716	0.0222107	-0.0166516	-1.0581	0.222345	0.754843	0.689366	-1.67892	-1.00809	-0.620266	-0.451989	0.638757	0.649954	2.39298	1.31828	0.928555	0.473326
VIT_05s0020g01860		SAR DNA-binding protein	ribosomal biogenesis	DNA/RNA Metabolic Process	-0.586943	-0.689829	0.453776	0.46508	-0.329842	-0.821126	-1.50985	-1.66768	-0.736276	0.228688	-1.3289	-1.23352	0.0922417	0.138344	-0.494231	0.116064	0.665595	0.990453	1.68651	2.1492	0.776899	-0.141196	1.46154	0.315007
VIT_15s0024g01240		small nuclear ribonucleoprotein Sm D3	Transcription	DNA/RNA Metabolic Process	0.234086	0.426405	0.0433024	0.262297	0.418587	0.499198	-1.13694	-0.77623	-0.0992369	0.435353	-0.73757	-1.91277	0.420779	0.464238	-2.15929	-1.49096	1.21877	2.01315	-1.05809	0.152934	0.872625	0.657873	0.494407	0.757084
VIT_18s0117g00530		splicing factor 3A subunit 3	vv23040Spliceosome	DNA/RNA Metabolic Process	-0.422944	-0.698504	0.756847	0.629142	-0.297473	0.0603384	-0.973186	-0.882495	-0.323559	0.196614	-1.88978	-1.51615	0.508201	0.820001	-0.315166	-0.138139	1.39284	2.31817	0.624565	1.97288	-0.35952	-0.593636	-0.55415	-0.314893
VIT_07s0130g00190	Cluster 4	SUPPRESSOR OF GENE SILENCING 3 (SGS3)	DNA processing	DNA/RNA Metabolic Process	-0.561513	-0.0485656	-1.23679	-0.462751	0.111571	0.742618	-0.995945	-0.506012	-0.642261	-0.0789337	-1.30596	-1.36513	-0.314806	0.204704	-1.41502	-0.869635	-0.152889	0.838596	1.54254	1.8096	0.805137	1.56469	1.29458	1.04218
VIT_00s0672g00010		Translation initiation factor eif-2b gamma subunit	translation	DNA/RNA Metabolic Process	-0.459595	-0.608607	0.00592152	0.40268	-0.886138	-0.373473	-2.21937	-1.75241	-0.475693	-0.0808642	-1.30078	-0.86191	0.373951	1.58219	-0.847511	0.622772	0.624847	0.720671	0.833453	0.652707	1.48649	0.323179	0.931503	1.30599
VIT_14s0066g00990		tRNA methyltransferase complex GCD14 subunit	rna processing	DNA/RNA Metabolic Process	0.0131423	0.110468	-0.38499	-0.126304	0.6937	0.528844	-1.72783	-2.47843	-0.650675	-0.289532	-1.43392	-1.39746	0.052042	0.939504	0.147834	-0.0895142	1.1002	1.35508	0.2424	1.26145	0.506456	0.56687	-0.382369	1.44303
VIT_16s0050g02340	Cluster 4	tRNA-splicing endonuclease positive effector	translation	DNA/RNA Metabolic Process	-0.205517	-0.402002	0.206652	-0.230558	0.851383	0.938355	-1.69527	-1.89073	-0.416507	-0.572068	-1.09443	-0.435074	-0.0537056	0.0474286	-1.29245	-0.289953	-0.229765	-0.0317482	1.68387	0.127965	2.30407	1.29436	0.965689	0.420003
VIT_01s0010g01850		tRNA-splicing endonuclease positive effector	translation	DNA/RNA Metabolic Process	-0.495225	-0.67438	-0.196313	-0.0205989	1.04432	1.05288	-1.34109	-0.867291	0.115642	0.43449	-1.70112	-0.599505	-0.197562	0.0192098	-1.98295	-0.996958	-0.264174	-0.315571	1.06562	0.709253	1.74081	1.28469	1.41896	0.766851
VIT_19s0015g00460		tRNA-splicing endonuclease positive effector	translation	DNA/RNA Metabolic Process	0.088261	-0.426621	0.100114	0.0848324	0.0704264	0.110063	-2.70749	-2.01651	-0.463131	0.0052611	-0.863812	-1.10896	0.442375	0.411892	-0.585517	-0.0514941	0.336305	0.436591	1.40233	0.948201	1.61952	0.740734	-0.0347746	1.46141
VIT_04s0008g06810		U2-associated SR140 protein	Splicing factor	DNA/RNA Metabolic Process	-0.443628	-1.05777	0.478948	1.3512	0.200762	2.36126	-1.34388	-0.549631	-0.938805	0.387342	-0.798203	-0.51866	0.121348	0.693173	-1.84494	-0.215405	-1.22263	0.0180223	1.02323	1.0663	-0.421339	-0.283534	0.644779	1.29207
VIT_07s0005g00620		U3 ribonucleoprotein (Utp) family	ribosomal	DNA/RNA Metabolic Process	0.815403	0.996716	-0.155008	0.330145	0.15241	1.40207	-1.76955	-0.569433	-0.517694	0.348021	-1.46002	-0.849015	0.622357	1.47345	-1.27915	0.379991	-1.30341	-0.300819	1.28348	1.97329	-0.107923	-0.312558	-0.775341	-0.377424
VIT_04s0044g00890		uridylate kinase	vv10240Pyrimidine_metabolism.xml vv60062Trihelix.xml	DNA/RNA Metabolic Process	-0.582757	-0.677722	-0.578584	-0.732831	-0.556854	-0.778347	-0.670499	-0.850556	-0.633121	-0.559537	-0.333772	-0.776084	-0.472003	-0.421363	-0.626822	-1.02907	1.28859	1.44055	1.26408	1.67706	1.6969	2.1482	0.264097	0.500456
VIT_15s0048g02240		acid phosphatase PAP14	vv10740Riboflavin_metabolism.xml	Generation of Energy	1.2764	1.26375	1.26319	0.389205	1.25435	1.23544	-1.60825	-1.60963	-1.07352	-1.01357	-0.308234	0.817988	0.981167	0.279836	-1.23744	-0.985598	0.138718	0.304017	0.336201	-0.753871	0.393411	-0.300502	0.39496	-1.43801
VIT_10s0003g04310		ATP synthase CF0 C chain	vv10190Oxidative_phosphorylation.xml vv10195Photosynthesis.xml vv50131Primary_Active_Transporter_cat_A2_to_A4.xml	Generation of Energy	-0.775226	0.114208	0.918435	1.02244	-0.441985	0.846113	-0.897694	-1.92474	-0.983035	-0.527	-1.65043	-0.965654	-0.105618	-0.010343	-0.602507	-0.578119	0.276796	1.04789	0.716233	2.53187	0.0672152	0.932889	0.443318	0.544937
VIT_07s0151g00130		chlorophyllase 1	vv10860Porphyrin_and_chlorophyll_metabolism.xml	Generation of Energy	1.58775	1.17537	1.00413	1.21168	0.362245	0.391715	-2.19188	-1.96444	-0.456629	-0.0906002	-0.470932	0.716246	1.00188	-0.424175	-0.964625	-1.13906	-0.77797	0.622285	-0.101464	1.07143	-0.0300044	-0.307935	0.607952	-0.832967
VIT_07s0151g00210		chlorophyllase 1	vv10860Porphyrin_and_chlorophyll_metabolism.xml	Generation of Energy	1.6475	0.22357	-0.0521311	0.583438	0.157414	-0.458123	-0.94065	-1.93264	0.216985	-1.64678	-0.414743	-0.0628186	0.654835	-1.18672	-0.768453	-1.46805	1.21887	1.0475	0.704601	-0.78154	0.243107	1.17553	0.328989	1.5103
VIT_02s0012g00490		cytochrome c oxidase subunit 6b	vv10190Oxidative_phosphorylation.xml vv50135Primary_Active_Transporter_cat_D3_to_E2.xml	Generation of Energy	0.0127797	0.0750674	-0.37038	-1.33502	0.504488	2.92096	-0.316769	-0.884436	-0.302511	-0.655478	-1.39261	-0.951084	0.685509	-1.03765	0.0814537	-0.508493	2.08106	0.285071	1.03782	0.485754	-0.172245	-0.536002	0.414516	-0.121801
VIT_11s0016g02030		cytochrome f [Vitis vinifera]	vv10195Photosynthesis.xml vv50135Primary_Active_Transporter_cat_D3_to_E2.xml	Generation of Energy	-1.19687	-1.03662	0.200618	0.694288	-0.768316	0.994085	-1.66761	-2.21162	-0.590674	-0.233319	-0.867946	-0.597035	0.316721	0.877414	-0.275441	-0.104946	1.31761	1.64872	0.642674	1.63289	0.249703	0.77236	0.236635	-0.0333273
VIT_05s0077g01880		DAG protein	chloroplast development	Generation of Energy	-0.307063	-0.164123	0.304392	-0.568913	0.544297	0.77393	-0.798528	-1.66648	-1.06895	-0.435151	0.143545	-0.13037	-0.863438	-0.672615	-1.10088	-0.500429	0.475914	0.18319	0.311499	-1.14178	2.56287	1.00056	1.4374	1.68113
VIT_17s0000g06780		dimethylaniline monooxygenase	vv11000single_reactions.xml	Generation of Energy	-0.844782	-1.09094	1.14295	0.849301	0.694709	0.577921	-1.84186	-2.19226	-0.379203	-0.445319	-0.410439	-0.535018	0.137588	-0.164057	-1.19081	-1.07267	0.326203	1.20806	0.519489	0.696015	0.997328	1.33228	1.09966	0.585857
VIT_11s0016g00570		Dimethylaniline monooxygenase (N-oxide forming) 2	vv11000single_reactions.xml	Generation of Energy	0.575531	1.025	0.524296	0.36204	1.66588	-0.0303804	-1.62157	-1.06946	-0.882326	-0.471344	-1.01774	-0.875744	-0.731185	-0.587676	-1.12559	-0.944615	-0.641936	2.18377	1.30975	0.158253	0.197928	1.13307	0.750209	0.113841
VIT_07s0104g01260		flavin-containing monooxygenase	vv11000single_reactions.xml	Generation of Energy	0.961804	1.60979	1.43086	0.988074	0.583228	-0.0394339	-1.66961	-0.700873	-1.70082	-1.30849	-0.735799	-0.885342	-0.0184476	-0.300194	-1.16544	-0.134772	0.153918	1.72364	0.698256	-0.74424	1.08421	0.440527	-0.137086	-0.133769
VIT_02s0154g00180		flavin-containing monooxygenase 3	vv11000single_reactions.xml	Generation of Energy	-0.12338	-0.994042	0.944088	-0.330564	0.277967	3.47304	-0.29611	-1.3186	-0.733202	-1.54341	0.234838	-1.0154	0.02773	-0.237683	-0.599569	0.0569875	-0.0801855	0.805116	0.74334	0.204839	-0.242362	0.0332145	-0.364817	1.07817
VIT_00s0233g00170		flavin-containing monooxygenase 3	vv11000single_reactions.xml	Generation of Energy	-0.0128348	1.02217	1.23119	1.01062	-0.274832	0.202873	-0.937427	-1.42152	-0.310956	-0.0629495	-1.30322	-0.785173	0.608654	0.428403	-0.437842	-0.781863	0.951411	2.23201	0.383655	1.71315	-1.52913	-0.526987	-0.87975	-0.51965
VIT_00s0233g00120		flavin-containing monooxygenase family protein / FMO family protein	vv11000single_reactions.xml	Generation of Energy	0.140486	0.971124	1.31719	1.04259	0.559872	0.566734	-0.7956	-0.859085	-0.5464	0.284686	-0.633634	-0.469542	0.547253	0.62777	-2.41702	-2.72235	-0.254291	1.26751	0.3925	0.455292	0.421593	-0.133113	0.169321	0.0671126
VIT_02s0154g00160		flavin-containing monooxygenase family protein / FMO family protein	vv11000single_reactions.xml	Generation of Energy	-0.44502	0.0421038	1.55993	0.928944	0.324452	0.0938576	-1.12674	-0.561709	-1.62581	-0.791341	-0.375565	-0.513102	1.64289	1.38089	-1.15654	-1.68948	0.0747666	0.595642	0.520548	0.451251	-0.841004	-0.897666	0.999362	1.40934
VIT_00s0233g00130		flavin-containing monooxygenase family protein / FMO family protein	vv11000single_reactions.xml	Generation of Energy	0.177709	1.1944	1.03576	0.981542	1.26782	1.72504	-0.196133	-0.400532	0.00671128	-1.37528	-0.0954903	-0.197361	0.728145	-0.0145258	-2.33946	-2.34015	-0.824029	-0.116704	0.505114	0.167283	-0.325867	0.362239	-0.173357	0.247125
VIT_16s0039g00550		F-type H+-transporting ATPase oligomycin sensitivity	vv10190Oxidative_phosphorylation.xml vv50131Primary_Active_Transporter_cat_A2_to_A4.xml	Generation of Energy	-0.668701	-1.06167	0.450938	0.334554	-0.40664	0.366643	0.128369	-0.896535	-0.689938	-0.647097	-1.31944	-1.06073	0.454423	0.482672	-0.219126	-0.612008	2.11701	3.02383	-0.132779	0.980506	-0.773204	0.150619	-0.267961	0.266273
VIT_09s0002g08850		F-type H+-transporting ATPase subunit a	vv10190Oxidative_phosphorylation.xml vv50131Primary_Active_Transporter_cat_A2_to_A4.xml	Generation of Energy	-0.0257502	-0.800598	0.602665	-0.301056	-1.25603	0.676504	-0.886827	-0.487127	-1.27843	0.140817	-1.24654	-0.177951	0.631172	0.379773	-0.241997	-0.89627	0.892832	2.31719	0.569508	2.66082	-0.495702	-0.0539252	-0.606963	-0.116126
VIT_14s0060g00110		glutamyl-tRNA synthetase, cytoplasmic	vv10860Porphyrin_and_chlorophyll_metabolism.xml vv20970Aminoacyl-tRNA_biosynthesis.xml	Generation of Energy	-0.288	0.147517	0.407866	1.01371	-0.624522	-0.247568	-1.8182	-1.87348	-0.78604	-1.07677	-0.72725	-0.909354	0.371856	0.34816	-0.431019	-0.168407	0.356963	2.24918	0.78881	1.8062	0.191321	0.819623	-0.463529	0.912923
VIT_03s0017g00650		GTP cyclohydrolase II	vv10740Riboflavin_metabolism.xml	Generation of Energy	0.523764	0.679941	0.546351	0.293832	0.494198	-0.433837	-1.85334	-1.65069	-0.764602	-1.2652	-1.26806	-1.49858	0.878845	0.63329	-0.0672552	-1.30791	0.94553	0.743625	1.56266	1.00693	1.04923	0.516123	-0.0571793	0.29233
VIT_15s0048g00140		H(+)-ATPASE AHA10 (AUTOINHIBITED H(+)-ATPASE ISOFORM 10)	vv10190Oxidative_phosphorylation.xml vv50131Primary_Active_Transporter_cat_A2_to_A4.xml	Generation of Energy	-0.500036	-0.756379	1.06228	0.912015	-0.304072	0.43532	-0.857709	-1.32904	-0.690029	-0.339769	-0.931079	-1.55462	0.919898	0.572825	-0.531129	-0.957112	1.53053	2.46305	0.338772	1.47892	-0.618702	-0.270235	0.0531083	-0.1268
VIT_05s0094g00600		H+-transporting ATPase, Plasma membrane	vv10190Oxidative_phosphorylation.xml vv50131Primary_Active_Transporter_cat_A2_to_A4.xml	Generation of Energy	-0.268051	-0.890082	1.93486	1.67727	-0.0642055	-0.0035002	-0.794487	-1.43351	-0.825797	-0.233226	-0.176593	-1.09243	0.213218	0.0432969	-0.60463	-0.152127	1.13022	1.70716	-0.0225963	1.95979	-1.23392	-0.940349	-0.122312	0.191985
VIT_01s0026g01410		inorganic pyrophosphatase	vv10190Oxidative_phosphorylation.xml vv50133Primary_Active_Transporter_cat_A9_to_A18.xml	Generation of Energy	-0.773477	-0.313186	0.613607	0.611839	-0.556074	-0.376719	-1.15424	-1.28094	-0.610341	-0.168575	-1.34749	-0.987885	0.874532	0.863599	-0.189272	-0.636317	0.949328	2.13618	1.12312	2.31466	-0.807945	-0.385686	-0.166721	0.268002
VIT_13s0047g00910		molybdopterin biosynthesis MoaE	vv10790Folate_biosynthesis.xml	Generation of Energy	-0.150326	-0.135338	1.67355	1.07208	0.088913	0.937966	-0.55179	-1.93252	-0.810528	-0.0888603	-1.92015	-1.47129	1.06583	0.792377	-0.780534	-0.929304	0.787683	1.05536	0.924759	1.06824	0.132929	-0.730184	0.0965957	-0.195456
VIT_06s0004g08360		NADH dehydrogenase I subunit N	vv10190Oxidative_phosphorylation.xml vv50134Primary_Active_Transporter_cat_D1.xml	Generation of Energy	-0.288438	-0.570286	1.22942	1.69327	0.20056	-0.420633	-1.3073	-1.73469	-0.572299	0.37242	0.0226449	0.0159266	0.240541	0.441501	-1.47653	-0.983641	-1.00817	-1.4928	0.360147	0.56454	1.04146	1.00447	1.15436	1.51352
VIT_08s0056g01060		NADH dehydrogenase subunit 1	vv10190Oxidative_phosphorylation.xml vv50134Primary_Active_Transporter_cat_D1.xml	Generation of Energy	-0.87298	-0.507571	-0.582964	-0.245457	-0.846858	1.15081	-1.103	-0.70904	-0.830943	-0.0294731	-1.65369	-0.996866	-0.0869315	0.405479	-0.566027	-1.12152	0.538406	1.21489	0.921545	1.87377	1.12338	1.90331	0.269296	0.752431
VIT_14s0006g00440		NADH dehydrogenase subunit 4	vv10190Oxidative_phosphorylation.xml vv50134Primary_Active_Transporter_cat_D1.xml	Generation of Energy	-0.608213	-0.266565	0.0992118	0.148946	-1.24695	1.29708	-1.37253	-0.406181	-0.878012	0.197906	-1.1942	-1.2834	0.5403	0.779787	-0.40877	-0.739127	-0.1611	0.464101	1.53234	2.87706	-0.116456	0.728492	-0.399858	0.41615
VIT_11s0037g01360		NADH dehydrogenase subunit 4	vv10190Oxidative_phosphorylation.xml vv50134Primary_Active_Transporter_cat_D1.xml	Generation of Energy	-0.343517	-0.943306	0.77011	0.480508	-0.285538	0.00240053	-0.921535	-1.69999	-0.680374	-0.0432596	-0.552727	-1.34047	0.491274	0.347028	0.29095	-0.845343	1.93976	2.60613	0.0823605	1.63132	-0.327832	-0.525196	-0.114307	-0.0184531
VIT_00s2376g00010		NADH dehydrogenase, putative	vv10190Oxidative_phosphorylation.xml vv50134Primary_Active_Transporter_cat_D1.xml	Generation of Energy	0.458636	0.440797	-0.0330065	0.0246432	0.549067	-0.32364	-1.62464	0.0515664	-1.02327	-0.54675	-1.59289	-0.183036	-0.77686	-0.521852	-0.91116	0.105365	0.630449	2.76994	1.87511	0.867316	0.128114	0.873275	-0.498814	-0.738353
VIT_09s0002g07760		NADPH quinone oxidoreductase	vv10740Riboflavin_metabolism.xml	Generation of Energy	-0.634941	-0.997332	0.959585	0.803748	-0.117789	0.997818	-1.1856	-1.74842	-0.489338	0.110691	-0.973212	-0.999723	0.866987	0.325587	-0.656884	-0.672238	1.43444	2.49896	0.213938	1.13152	-0.786024	-0.456459	-0.0350985	0.409774
VIT_09s0002g07690		NADPH quinone oxidoreductase-like protein	vv10740Riboflavin_metabolism.xml	Generation of Energy	-0.857273	-0.635067	1.31842	1.27319	-0.21183	1.1129	-1.0194	-2.10546	-0.36299	0.408649	-1.39296	-0.876574	0.585146	0.692445	-0.923142	-0.59261	0.453662	1.68604	-0.0409628	1.33505	-0.751592	-0.496742	0.490194	0.910907
VIT_05s0124g00490		oxalyl-CoA decarboxylase	vv10630Glyoxylate_and_dicarboxylate_metabolism.xml	Generation of Energy	-0.744151	-0.506887	1.18295	1.03595	-0.464081	0.558543	-0.799847	-1.43765	-1.33863	-0.15256	-1.08543	-1.0579	1.68037	0.8709	-0.115197	-0.408533	1.11986	2.10088	0.0534556	1.14018	-1.19033	0.172594	-0.27688	-0.337604
VIT_02s0087g00460		oxidoreductase, 2OG-Fe(II) oxygenase	Unclear	Generation of Energy	-0.531717	-0.43876	-0.187606	-0.303676	-0.860051	-0.836088	-1.12221	-1.05795	-0.262864	-0.346159	-1.10905	-1.10326	-1.0753	-0.307344	-0.198108	0.191477	1.5978	2.16446	0.895507	1.33389	0.56762	0.168519	0.926169	1.89469
VIT_02s0012g00430		oxidoreductase, 2OG-Fe(II) oxygenase	Unclear	Generation of Energy	-0.48336	-0.167498	1.28882	1.5	0.370887	-0.359109	-1.51216	-1.72683	-1.43464	-0.677187	-0.887151	-0.573695	-0.34651	0.244205	-0.761984	-1.45575	1.10569	0.896459	1.11116	0.964333	1.27991	0.664375	0.324279	0.635757
VIT_16s0050g00430		photoassimilate-responsive protein PAR-1a	Unknown	Generation of Energy	0.458399	1.18665	0.812714	0.334454	0.762903	0.530491	-1.53345	-1.47367	-1.11003	-1.18537	-0.677875	0.0762914	-0.438102	-0.365307	-1.60132	-1.54211	-0.267533	0.579837	1.39952	0.251038	1.44257	0.760697	1.29184	0.307358
VIT_16s0050g00410		photoassimilate-responsive protein PAR-1a	Unknown	Generation of Energy	0.1873	0.861065	0.938802	0.522988	1.02109	0.208465	-1.56949	-1.52359	-0.555195	-1.02632	-0.462358	0.331209	-0.848986	-0.507713	-1.55483	-1.93587	-0.104838	0.79825	1.58964	0.602271	1.04282	0.607005	1.1504	0.227876
VIT_16s0050g00400		photoassimilate-responsive protein PAR-1a	Unknown	Generation of Energy	0.683744	1.41306	0.970815	0.324025	0.963478	0.560707	-1.46936	-1.44574	-0.808477	-0.453687	-1.20442	0.75149	-0.497523	-0.194819	-1.62439	-1.85226	-0.643762	-0.168408	1.17117	0.232107	0.938522	0.994051	0.908935	0.450737
VIT_09s0018g00820		photosystem I assembly protein Ycf3	photosystem I	Generation of Energy	-0.831871	-0.138439	-0.126101	0.618248	-0.664567	0.76659	-1.30326	-0.856412	-1.09104	-0.0949142	-0.546138	-0.423867	-0.738134	0.0899664	-1.1416	-1.01872	-0.437921	0.812356	-0.268445	1.57213	1.0422	2.29487	0.527546	1.95753
VIT_06s0009g02070		photosystem I assembly protein Ycf4	photosystem I	Generation of Energy	-1.0542	-0.924448	-0.32294	0.364622	-0.611326	1.79705	-1.85007	-1.47586	-0.81324	-0.281379	-0.613839	-0.739007	0.14258	0.615905	-0.430929	-1.0198	0.458434	1.03371	0.866495	1.94112	0.368983	1.21874	0.690662	0.638742
VIT_00s0187g00140		Photosystem II 44 kDa reaction center psbC	vv10195Photosynthesis.xml vv50135Primary_Active_Transporter_cat_D3_to_E2.xml	Generation of Energy	0.000617	-0.0769861	0.485556	0.088331	-0.509591	0.0677721	-0.668104	-1.24034	-1.53058	-0.567831	-1.30795	-1.38098	0.825817	0.536853	0.635408	-0.672278	1.49848	1.90831	0.954669	2.1584	-0.684616	-0.635894	-0.109492	0.224431
VIT_02s0012g01950		photosystem II protein D1	vv10195Photosynthesis.xml vv50135Primary_Active_Transporter_cat_D3_to_E2.xml	Generation of Energy	-0.0628901	-0.0250482	0.419708	0.704758	-0.315624	0.227026	-0.888722	-1.35316	-0.619121	0.182641	-1.56026	-2.32248	0.433297	0.0382764	-0.388505	-0.297339	1.40311	1.98836	0.925651	1.75041	-0.507259	-0.581371	0.622568	0.225981
VIT_11s0103g00110		photosystem II protein D2	vv10195Photosynthesis.xml vv50135Primary_Active_Transporter_cat_D3_to_E2.xml	Generation of Energy	-0.0798869	-0.507799	0.47231	0.0726701	-1.15384	0.0814952	-0.616573	-1.58298	-1.10093	-0.504025	-1.0544	-1.41465	0.537789	0.630519	0.721661	-0.323574	1.5502	1.70661	0.721413	2.38274	-0.428523	-0.669828	0.0680473	0.491543
VIT_14s0030g01090		quinone oxidoreductase	vv10190Oxidative_phosphorylation.xml vv50134Primary_Active_Transporter_cat_D1.xml	Generation of Energy	-0.303394	0.0521187	1.27742	1.33019	0.0650316	-0.240182	-1.41012	-1.86539	-0.404613	-0.194499	-1.33292	-0.649379	-0.508491	0.716692	-0.67685	-0.759817	-0.581956	-0.770943	0.87568	1.90556	1.51941	1.09441	-0.0969597	0.959008
VIT_09s0002g03930		Ribulose BisCO large subunit-binding protein subunit beta, chloroplast precursor	vv10710Carbon_fixation.xml	Generation of Energy	-0.553044	-0.329135	0.117481	0.429435	-0.337098	0.0880666	-1.85303	-2.48051	-0.125506	-0.486023	-0.526225	-0.647222	0.0480045	0.235654	-0.0087597	-0.527413	-0.538049	0.202561	0.544833	1.96555	1.11811	1.98569	0.446977	1.22964
VIT_02s0025g04670		senescence-inducible chloroplast stay-green protein 2	chlorophyll degradation	Generation of Energy	0.0267089	-0.373237	0.28505	1.06921	-0.463542	0.952457	-0.681917	-1.38125	-0.957683	-1.71849	0.818735	-0.826092	0.688839	0.293907	-0.762901	-0.873908	0.286931	1.1801	-1.43861	-0.814075	0.29926	1.67637	1.02496	1.68916
VIT_09s0002g05950		ubiquinol-cytochrome c reductase cytochrome c1	vv10190Oxidative_phosphorylation.xml vv50135Primary_Active_Transporter_cat_D3_to_E2.xml	Generation of Energy	-0.872467	-0.607273	1.0816	1.40749	-0.833498	0.153661	-1.56298	-2.39489	-0.0253694	0.168514	-0.398644	-0.153425	-0.453144	-0.0617046	-0.843087	-0.739236	0.0508582	-0.108616	0.66382	0.518666	1.45902	0.331849	1.63234	1.58651
VIT_14s0171g00330		ubiquinol-cytochrome c reductase cytochrome c1	vv10190Oxidative_phosphorylation.xml vv50135Primary_Active_Transporter_cat_D3_to_E2.xml	Generation of Energy	0.183159	0.417259	-0.239821	0.0394085	-0.39092	0.156157	-0.00521546	-0.874435	-0.9975	-1.65012	-0.364789	-1.00619	-0.903501	-0.473405	-0.741804	-0.584161	1.79036	2.93233	0.509303	1.46262	-0.135613	-0.0760755	0.0794674	0.873482
VIT_18s0001g15790		V-type H+-transporting ATPase 16kDa proteolipid subunit	vv10190Oxidative_phosphorylation.xml vv50131Primary_Active_Transporter_cat_A2_to_A4.xml	Generation of Energy	-0.649571	-0.371468	0.322785	0.327355	-0.297348	0.213229	-0.671672	-1.22038	-0.104207	-0.503523	-0.993844	-1.19946	0.26495	-0.135693	-0.44079	-0.891665	2.71773	2.64704	0.575876	0.972607	-0.46871	-0.562081	0.42088	0.0479639
VIT_06s0009g03700		V-type H+-transporting ATPase subunit B	vv10190Oxidative_phosphorylation.xml vv50131Primary_Active_Transporter_cat_A2_to_A4.xml	Generation of Energy	-0.570263	0.0174277	0.735451	0.883881	-0.650164	-0.108129	-0.682615	-1.3349	-0.322477	0.00913593	-1.29231	-0.650782	0.774534	0.549509	-0.0922506	-0.770862	1.10053	2.6118	0.300391	2.15647	-1.21977	-0.397923	-0.540664	-0.506016
VIT_06s0009g03730		V-type H+-transporting ATPase subunit B	vv10190Oxidative_phosphorylation.xml vv50131Primary_Active_Transporter_cat_A2_to_A4.xml	Generation of Energy	-0.588331	-0.44356	0.470036	0.752342	-0.487499	0.627687	-0.697096	-0.941997	-1.1102	-0.613764	-0.59665	-0.724639	0.281471	0.0982789	-0.34414	-0.0978781	0.934704	2.29143	1.05746	2.729	-1.25801	-0.402578	-0.674483	-0.261584
VIT_02s0025g00960		V-type H+-transporting ATPase subunit E	vv10190Oxidative_phosphorylation.xml vv50131Primary_Active_Transporter_cat_A2_to_A4.xml	Generation of Energy	-0.899365	-0.19351	0.848571	1.31793	0.869794	0.26286	-0.998719	-1.60227	-0.761029	-0.245159	-1.52691	-0.86579	-0.218298	0.512082	-0.379881	-1.08418	1.04437	2.03907	0.309229	1.87966	-0.883056	0.106487	-0.0646432	0.532767
VIT_03s0038g00290		V-type H+-transporting ATPase subunit I	vv10190Oxidative_phosphorylation.xml vv50131Primary_Active_Transporter_cat_A2_to_A4.xml	Generation of Energy	-0.526511	-0.0195137	-0.526016	0.398509	-0.674015	-0.285399	-1.37659	-1.12615	-1.22874	0.15266	-1.21168	-0.991281	0.321619	1.27441	-0.150728	-0.977518	-0.366162	1.03959	1.74906	1.89945	0.291964	0.372094	0.0135422	1.9474
VIT_18s0041g02070		12-oxophytodienoate reductase 1	vv10592alpha-Linolenic_acid_metabolism.xml	Lipid Metabolic Process	0.784537	0.27926	1.14741	1.55689	1.54039	1.34904	-0.836119	-1.51205	0.0261125	-0.438353	-1.43581	0.871539	0.349395	-0.0824703	-1.7757	-1.79053	-0.643529	0.330913	0.64091	0.523573	0.0492578	0.194063	-0.550541	-0.578171
VIT_18s0041g02010		12-oxophytodienoate reductase 1	vv10592alpha-Linolenic_acid_metabolism.xml	Lipid Metabolic Process	2.00372	1.09499	-0.0248905	0.5749	1.29571	1.00393	-1.13739	-0.420462	-0.893663	-0.459719	-0.428518	0.579558	-0.708884	-0.243627	-0.98297	-2.1421	-0.135006	1.34351	-0.538571	-1.39804	0.220577	1.15755	0.408284	-0.168873
VIT_18s0041g02020		12-oxophytodienoate reductase 2	vv10592alpha-Linolenic_acid_metabolism.xml	Lipid Metabolic Process	0.985138	1.11681	1.21569	1.27013	1.17431	-1.20262	-1.26306	-0.885812	-0.0814452	0.359933	-1.51494	-1.15284	-0.292286	0.067734	-1.15995	-0.800689	-0.443523	1.57307	-0.0450133	1.57684	-0.656494	0.866491	-0.522872	-0.184586
VIT_18s0041g02060		12-oxophytodienoate reductase 2	vv10592alpha-Linolenic_acid_metabolism.xml	Lipid Metabolic Process	0.851668	0.980462	-0.00987636	0.351664	0.464418	-0.873398	-1.75155	-1.2358	0.19764	0.041923	-1.23209	-0.256329	-0.669998	-0.454369	-1.35726	-1.37693	0.627873	2.20076	0.874436	1.47952	-0.119683	1.13514	0.284096	-0.152326
VIT_19s0090g00330		1-acyl-sn-glycerol-3-phosphate acyltransferase	vv10561Glycerolipid_metabolism.xml vv10564Glycerophospholipid_metabolism.xml vv10565Ether_lipid_metabolism.xml	Lipid Metabolic Process	-0.603659	-0.661664	0.904682	0.120833	0.374995	0.522554	-1.6483	-1.72136	-0.298682	0.410323	-1.43086	-0.547759	0.0777434	0.151979	-1.55427	-0.823147	-0.105365	0.866517	0.759816	-0.153896	1.23686	0.898656	2.18039	1.04362
VIT_11s0052g01240		1-deoxy-D-xylulose-5-phosphate synthase	vv10100Biosynthesis_of_steroids.xml	Lipid Metabolic Process	1.1978	-0.323634	1.47715	1.71078	1.00771	0.911728	-1.08604	-0.898985	-1.33565	-1.27486	0.547264	0.0668998	1.01905	-0.0855828	-1.13214	-1.48262	-0.449201	-0.967415	0.411436	1.60782	-0.204111	-0.161329	0.00850555	-0.564567
VIT_07s0005g03820		Acyl-[acyl-carrier-protein] desaturase OS=Glycine max GN=SACPD A PE=3 SV=2	vv11040Biosynthesis_of_unsaturated_fatty_acids.xml	Lipid Metabolic Process	-1.01079	-0.0467586	1.11349	1.05437	-0.367255	0.60345	-1.02791	-1.5387	-0.565399	-0.314224	-1.39125	-0.981217	0.181961	0.309272	-0.6598	-0.981962	1.37812	2.27179	0.75021	1.63969	-0.531057	0.394547	-0.324057	0.0434748
VIT_02s0012g02500		Acyl-[acyl-carrier-protein] desaturase OS=Glycine max GN=SACPD A PE=3 SV=2	vv11040Biosynthesis_of_unsaturated_fatty_acids.xml	Lipid Metabolic Process	-0.285071	-0.509499	0.434074	0.491272	0.0198299	0.253958	-0.723883	-0.939162	-0.799607	-0.622397	-0.715182	-1.288	-0.218209	-0.229479	-0.657475	-0.871876	2.25081	2.80253	0.547026	1.64348	-0.437581	0.00513737	-0.344698	0.194002
VIT_08s0032g01100		Acyl-CoA oxidase	vv10071Fatty_acid_metabolism.xml vv10592alpha-Linolenic_acid_metabolism.xml vv11040Biosynthesis_of_unsaturated_fatty_acids.xml	Lipid Metabolic Process	-0.511338	0.329125	0.721751	1.13991	0.409557	0.918244	-0.763173	-1.61568	0.0143648	0.746534	-2.20003	-1.63378	-0.120641	0.506461	-0.734935	-0.684137	0.703882	2.02956	0.383681	1.37248	-0.666372	-0.376188	-0.103916	0.134647
VIT_12s0028g02660		acyl-CoA oxidase (ACX3)	vv10071Fatty_acid_metabolism.xml vv10592alpha-Linolenic_acid_metabolism.xml vv11040Biosynthesis_of_unsaturated_fatty_acids.xml	Lipid Metabolic Process	-1.01493	0.292161	0.916792	1.9118	0.700916	1.34762	-0.987096	-1.35901	-0.647405	0.160613	-1.36785	-0.722459	-0.124838	1.3375	-0.617397	-0.491539	-1.60281	0.460627	0.701113	1.40885	-1.02622	-0.0361221	-0.0643812	0.82407
VIT_16s0022g01160		acyl-CoA oxidase ACX3	vv10071Fatty_acid_metabolism.xml vv10592alpha-Linolenic_acid_metabolism.xml vv11040Biosynthesis_of_unsaturated_fatty_acids.xml	Lipid Metabolic Process	-0.651247	0.593026	0.569865	1.23009	0.10562	0.508119	-1.17195	-1.15812	-0.679483	0.39211	-1.57938	-1.2783	-0.672035	0.311284	-0.110626	-0.0665922	0.59924	2.49532	0.183719	1.44898	-1.16992	-0.960512	0.0204062	1.04037
VIT_11s0037g01390		acyl-CoA oxidase ACX3	vv10071Fatty_acid_metabolism.xml vv10592alpha-Linolenic_acid_metabolism.xml vv11040Biosynthesis_of_unsaturated_fatty_acids.xml	Lipid Metabolic Process	-0.320191	0.25441	0.967081	1.31914	0.106708	0.57776	-0.709131	-1.30532	-0.494101	0.437807	-2.26647	-1.17922	-0.345515	0.429371	-0.778891	-0.607702	1.20542	2.27033	-0.00108338	1.30147	-0.539799	-0.607718	-0.281293	0.566935
VIT_09s0002g04170		Acyl-CoA synthetases (Acyl-activating enzyme 13)	vv10071Fatty_acid_metabolism.xml vv50104Group_Translocators.xml_4.C.1	Lipid Metabolic Process	0.629205	0.291024	0.0958234	0.0604744	-0.366466	-0.819109	-1.48828	-0.840032	-0.292837	-0.723435	-0.840437	0.229563	-0.393177	-0.782598	-1.37641	-0.490551	2.71387	1.62176	1.69107	0.553807	1.03984	0.161743	-0.254974	-0.419877
VIT_03s0063g01830		AOS (ALLENE OXIDE SYNTHASE)	vv10592alpha-Linolenic_acid_metabolism.xml	Lipid Metabolic Process	-0.394395	-0.0708664	-0.73373	-0.345362	0.401485	2.27273	-0.68166	-1.00417	-0.804679	-1.49347	0.730128	-0.156365	0.714761	-0.363168	-0.709426	-2.14785	0.622475	1.31761	-0.28067	0.429299	-0.488337	0.717807	1.26502	1.20283
VIT_14s0171g00030		beta-1,3-galactosyltransferase sqv-2	vv10602Glycosphingolipid_biosynthesis.xml	Lipid Metabolic Process	-0.761216	-0.291116	1.08503	1.12595	-0.259629	1.90686	-0.7534	-0.838029	0.072534	0.856046	-1.02779	-1.65377	0.218318	-0.593673	-0.978666	-1.47548	-0.00138382	1.84234	0.0912154	1.40223	-0.604531	0.0837463	-0.414908	0.969329
VIT_02s0025g02830		beta-1,3-galactosyltransferase sqv-2	vv10602Glycosphingolipid_biosynthesis.xml	Lipid Metabolic Process	-0.591823	-0.194366	0.459928	0.0477168	0.555649	0.848284	-2.16026	-2.91548	-0.265457	-0.0144834	0.00486999	-1.14089	0.0789838	0.190102	0.0739074	-1.05365	0.160956	0.467367	0.83545	0.740409	1.33053	0.462341	0.907462	1.17245
VIT_03s0063g00830		CARBOXYESTERASE 5 CXE5	esterase	Lipid Metabolic Process	-0.25794	0.615999	-0.215529	0.317311	0.655465	1.4558	-1.0859	-1.45816	-1.66598	-0.218053	-0.273357	0.292276	-0.586832	1.18961	-0.795835	-1.58319	-0.114508	0.08152	-0.47634	0.872596	-0.587111	2.18335	0.0589856	1.59582
VIT_04s0008g05390		CARBOXYESTERASE17 CXE17	esterase	Lipid Metabolic Process	-0.0971792	1.19525	0.702395	1.76557	-0.0819303	-0.627466	-0.38969	-0.870873	-0.75142	-1.67266	-0.909457	-0.725539	-0.244207	-0.465641	-0.435189	-0.975768	-0.239508	2.98027	0.695728	-0.062425	0.195076	1.01634	0.0639778	-0.0656615
VIT_08s0032g00710		CXE carboxylesterase	esterase	Lipid Metabolic Process	0.898954	0.59019	0.89334	-0.112841	1.03314	0.4226	-1.07969	-0.98432	-0.476609	-0.534952	-0.586662	0.21416	-0.342473	-0.634631	-1.59753	-1.69524	-0.191137	-0.0564094	1.97054	-0.830598	2.19571	0.0355279	1.13813	-0.269208
VIT_03s0063g00780		CXE carboxylesterase	esterase	Lipid Metabolic Process	-0.32586	0.00983599	1.52105	1.66347	0.982101	1.12452	-2.28155	-1.49547	-1.4605	-0.737317	-0.866843	-0.174598	-0.0190042	0.610853	0.269908	-1.15856	-0.640061	-0.505874	0.756409	0.348086	0.700921	0.726904	0.297595	0.65397
VIT_13s0084g00130		CXE carboxylesterase	esterase	Lipid Metabolic Process	0.478314	0.792175	0.0383343	-0.06509	0.951945	0.251905	-1.47259	-1.20048	-1.04251	-1.17154	-0.264043	0.687824	-0.0620948	-0.0838771	-1.84748	-1.95858	0.127521	1.421	1.82046	0.304809	0.779935	0.778936	0.796869	-0.0617423
VIT_00s2752g00010		DWARF1/DIMINUTO	vv10100Biosynthesis_of_steroids.xml	Lipid Metabolic Process	0.233517	-0.11873	0.940633	1.20584	-0.111508	-0.115622	-0.289811	0.012343	-0.829654	-0.169084	-2.3803	-0.886076	-0.832371	0.247828	-1.16446	-0.377359	0.341573	1.8689	-0.778249	1.55284	-0.918792	0.446221	0.306101	1.81622
VIT_15s0021g02430		enoyl-CoA-hydratase	vv10062Fatty_acid_elongation_in_mitochondria.xml vv10071Fatty_acid_metabolism.xml vv10280Valine_leucine_and_isoleucine_degradation.xml vv10410beta-Alanine_metabolism.xml vv10640Propanoate_metabolism.xml vv10650Butanoate_metabolism.xml	Lipid Metabolic Process	-0.806892	-0.724903	0.0251495	0.0350709	-0.768555	-0.209619	-1.15976	-1.19093	-0.878501	-0.2967	-1.13944	-0.436277	-0.973931	-0.737816	-0.15293	-0.099355	1.22071	1.33294	2.29931	2.05043	0.712789	0.431541	0.634593	0.833086
VIT_00s1923g00010		Esterase/lipase/thioesterase; AB-hydrolase associated lipase region	Unclear	Lipid Metabolic Process	-0.710885	-0.695073	0.636641	0.552359	-0.216714	-0.164992	0.101819	-1.01702	-0.677886	-0.227828	-2.17357	-1.70172	0.964078	0.913895	0.12755	-0.909946	1.05872	1.64014	0.809891	2.14844	-0.506174	-0.235661	0.0833763	0.200566
VIT_18s0075g00560		fatty acid multifunctional protein (MFP2)	vv10062Fatty_acid_elongation_in_mitochondria.xml vv10071Fatty_acid_metabolism.xml vv10280Valine_leucine_and_isoleucine_degradation.xml vv10380Tryptophan_metabolism.xml vv10410beta-Alanine_metabolism.xml vv10640Propanoate_metabolism.xml vv10650Butanoate_metabolism.xml	Lipid Metabolic Process	-0.793511	-0.88852	0.543198	0.802838	-0.0408285	1.07799	-0.969567	-1.63101	-0.200015	0.0599768	-1.55681	-0.976091	0.419594	0.352625	-0.262995	-0.383684	1.00535	2.46873	0.396331	1.8455	-0.917581	-0.611224	0.0228518	0.236861
VIT_12s0134g00150		geranylgeranyl transferase type-2 beta subunit.	vv10100Biosynthesis_of_steroids.xml	Lipid Metabolic Process	-0.577426	-0.177536	-1.1009	-0.524471	0.756377	-0.320842	-0.361499	0.372605	-0.860306	-1.78474	-0.489658	-0.308368	-0.836694	0.342116	-1.48766	-0.396791	1.58993	2.26381	-0.252893	0.23322	0.145799	1.09425	1.04927	1.63242
VIT_09s0018g00190		glycerol kinase	vv10561Glycerolipid_metabolism.xml	Lipid Metabolic Process	-0.463038	-0.00442668	0.0416634	0.854206	0.222701	0.854286	-0.965602	-0.733482	-0.897112	0.265193	-0.865211	-0.828422	-1.44111	0.0927714	-1.45531	0.169032	0.394857	2.24848	-0.0856592	1.88404	-0.997636	-0.118429	-0.0381235	1.86634
VIT_13s0158g00340		glycerol-3-phosphate dehydrogenase	vv10564Glycerophospholipid_metabolism.xml vv10650Butanoate_metabolism.xml	Lipid Metabolic Process	-0.179178	0.0148604	-0.70075	-0.774643	-0.0276894	-0.654232	-0.669466	-0.420096	-0.294092	-0.641914	-1.37409	-1.362	-0.47579	-0.273179	-0.49915	-0.703575	1.83361	1.92666	1.62536	1.4691	1.27241	1.26066	0.266041	-0.618858
VIT_01s0011g05900		jasmonate O-methyltransferase	vv10592alpha-Linolenic_acid_metabolism.xml	Lipid Metabolic Process	-0.447801	1.11833	-0.11503	0.191014	0.874755	1.16939	-1.48758	-1.26723	-0.930635	-0.0764313	-0.860535	-0.276841	-0.801639	0.321452	-0.00504048	-1.94564	-1.03215	1.07143	-0.0514195	0.70227	0.0278749	0.2261	1.57104	2.02433
VIT_18s0001g08500		lipase family	Unclear	Lipid Metabolic Process	-0.832685	-0.401438	-0.370296	0.0638601	0.421787	-0.499049	0.320096	-0.128468	-0.923153	-0.938538	-1.14764	-1.31759	-0.925355	0.0152369	-0.353237	-0.762818	0.29974	2.55668	1.9831	1.76825	-0.30087	0.964759	0.623285	-0.115651
VIT_07s0130g00200		lipase GDSL	Unclear	Lipid Metabolic Process	0.0492859	1.66893	-0.0357782	0.14498	-1.09377	1.27458	-0.349359	-1.18557	-1.54857	-0.580406	-0.44601	-0.131613	1.824	1.72162	-1.39833	-0.0500579	0.83473	1.38453	-0.297067	0.0681582	-0.39332	0.137784	-1.2909	-0.307848
VIT_09s0002g00510		lipase GDSL 1	Unclear	Lipid Metabolic Process	0.154275	1.36296	1.30648	1.59437	0.681597	0.852243	-1.83307	-0.911441	-0.795793	-1.06743	-0.733725	-0.0501574	-0.7678	-0.256211	-1.28915	-0.897361	-1.21367	1.04966	0.40929	-0.134702	0.0273421	1.54133	0.0144639	0.956488
VIT_09s0002g00530		lipase GDSL 2	Unclear	Lipid Metabolic Process	0.0879346	0.726888	0.830415	-0.070597	0.581625	2.21895	-0.226134	-1.49653	-1.8895	0.0115359	-1.0317	-1.25212	0.374677	0.384111	-0.566436	-0.552423	-0.0437762	-0.0643645	-0.640734	-0.779584	-0.126701	0.0437504	1.74595	1.73476
VIT_14s0128g00780		lipoxygenase	vv10592alpha-Linolenic_acid_metabolism.xml	Lipid Metabolic Process	0.583473	0.689251	0.26987	-0.339501	1.32651	0.477679	-1.29855	-0.643851	-1.2709	-1.40831	-1.5381	-0.325986	0.185224	-0.304068	-0.304265	-0.775579	1.41387	1.56577	1.1653	-1.03199	1.48183	-0.221013	1.114	-0.810656
VIT_06s0004g01580		lipoxygenase	vv10592alpha-Linolenic_acid_metabolism.xml	Lipid Metabolic Process	0.483425	0.801543	0.380048	-0.186345	1.8906	1.19267	-1.40873	-0.680653	-1.44227	-0.911955	-1.33264	-0.661063	0.125829	-0.0617808	-0.588555	-1.39672	0.390537	0.71657	1.41953	-0.773994	1.5551	-0.0172524	1.03777	-0.531652
VIT_09s0002g01080		lipoxygenase	vv10592alpha-Linolenic_acid_metabolism.xml	Lipid Metabolic Process	-0.211733	-0.325928	-0.447134	-0.878886	-0.140462	-0.776106	-1.0883	-0.8253	-0.560494	-0.790424	-0.417901	-0.445454	-0.17476	-0.543381	-0.242767	-0.707024	1.73795	1.70241	1.9256	1.38464	1.56358	1.45085	-0.151832	-1.03716
VIT_14s0128g00790		lipoxygenase (LOX1)	vv10592alpha-Linolenic_acid_metabolism.xml	Lipid Metabolic Process	0.683207	0.746664	0.669123	0.0534384	1.60965	0.425883	-1.61795	-1.00981	-1.52337	-1.40194	-1.17926	0.0842066	0.108806	-0.351071	0.211259	-0.587794	0.350116	0.88336	1.08155	-0.925405	1.90579	-0.594719	1.1689	-0.790641
VIT_08s0056g01680		Lipoxygenase, LH2	vv10592alpha-Linolenic_acid_metabolism.xml	Lipid Metabolic Process	0.828409	-0.0570799	-0.246709	-0.666864	1.34249	2.67382	-0.909303	-1.26871	-0.285973	-0.756333	-0.814767	0.0792945	0.113646	0.99608	-0.925531	-1.00198	-0.444074	-0.460728	-0.662329	-1.02797	0.447097	0.550308	1.84089	0.656326
VIT_13s0067g01120		omega-3 fatty acid desaturase, chloroplast, temperature-sensitive (FAD8)	vv11040Biosynthesis_of_unsaturated_fatty_acids.xml	Lipid Metabolic Process	0.51997	0.41031	0.0931973	0.0362814	0.564497	-0.648484	-1.6821	-1.73102	-0.769151	-1.51648	-0.171033	0.41149	-0.39666	-1.18968	0.303184	-0.873721	0.270638	1.82119	1.44021	1.37662	-0.11983	1.17162	1.20305	-0.524089
VIT_15s0046g00450		Phosphatidic acid Phosphatase	vv10561Glycerolipid_metabolism.xml vv10564Glycerophospholipid_metabolism.xml vv10565Ether_lipid_metabolism.xml vv10600Sphingolipid_metabolism.xml	Lipid Metabolic Process	0.0880028	-0.46985	0.707634	-0.54859	1.29392	0.789679	0.498692	-0.554467	-1.123	-2.01305	-0.703114	-0.707071	0.26677	-0.419646	-0.823318	-0.674942	-0.106566	0.434872	-0.142351	-0.189708	0.51452	-0.352644	1.16391	3.07032
VIT_00s0612g00010		phospholipase/carboxylesterase	esterase	Lipid Metabolic Process	-1.32314	-0.991038	1.52018	1.3206	-0.848636	-0.708214	-1.12784	-1.4024	-0.218087	-0.244681	-0.98398	-1.15901	-0.0916715	0.478503	0.0224977	0.0408235	0.865622	0.692917	-0.0647939	-0.234795	2.18803	-0.157606	1.36774	1.05897
VIT_14s0060g02200		phospholipid/glycerol acyltransferase	vv10561Glycerolipid_metabolism.xml vv10564Glycerophospholipid_metabolism.xml vv10565Ether_lipid_metabolism.xml	Lipid Metabolic Process	-0.761412	-0.614284	0.00946859	0.496223	0.370967	2.00599	-1.59304	-1.23559	-0.898597	0.888724	-0.494318	-0.712649	-0.658831	0.736562	-0.813298	-0.763249	-0.627185	0.611544	0.423841	1.72487	0.267423	1.10239	-1.08346	1.6179
VIT_14s0068g01300		Serine palmitoyltransferase	vv10600Sphingolipid_metabolism.xml	Lipid Metabolic Process	-0.391974	0.494011	1.36562	1.6735	1.31568	0.883755	-0.820209	-1.82281	0.0774048	0.0990497	-0.923246	-0.521497	-0.0575146	-0.118457	-1.65217	-1.6574	-1.27199	0.797417	0.0885182	0.798428	-0.519921	0.513524	0.812488	0.837794
VIT_18s0001g04080		sesquiterpene synthase	vv10100Biosynthesis_of_steroids.xml vv10900Terpenoid_biosynthesis.xml	Lipid Metabolic Process	1.17817	1.78175	0.989217	1.74953	0.386357	0.652414	-1.20486	-0.61523	-0.502795	-1.47008	-0.712388	-1.18936	0.350865	-0.57387	-1.23243	-0.839486	-0.544937	1.6247	0.67058	0.769041	-0.840537	-0.348867	-0.331906	0.254122
VIT_05s0020g00930		Soluble diacylglycerol acyltransferase	vv10561Glycerolipid_metabolism.xml vv50124Porters_cat_30_to_64.xml	Lipid Metabolic Process	-0.114709	0.114221	0.128716	0.415289	-1.05425	-0.935331	-0.941548	-1.59072	-1.1914	-1.10785	-0.281317	-0.38302	0.514514	0.507501	-0.714263	-1.08133	0.0298247	0.285998	0.358944	0.16563	1.89129	1.30715	1.72917	1.94748
VIT_09s0002g04160		thioesterase family	Unclear	Lipid Metabolic Process	-0.420929	0.352243	1.10809	1.44059	0.873974	1.92053	-1.69567	-1.19543	-0.999028	0.38555	-0.178835	-0.104924	-0.626396	-0.0650481	-1.57689	-0.479667	-1.1255	-0.0189557	-0.163694	0.104862	-0.841902	0.498172	1.1502	1.65866
VIT_01s0011g03710		thioesterase family	Unclear	Lipid Metabolic Process	-0.259122	0.0159717	1.67103	1.47819	0.449037	0.68501	-1.4353	-1.68111	-1.7093	0.779937	-1.41518	-0.916585	-0.352147	-0.269689	-0.701201	0.0545043	1.5333	1.15379	0.0264945	1.11619	0.290803	-0.390148	-0.345511	0.221043
VIT_16s0039g01410		tocopherol O-methyltransferase, chloroplast precursor	vv10100Biosynthesis_of_steroids.xml	Lipid Metabolic Process	-0.353847	0.0761117	1.49227	1.11295	1.19068	1.23485	-2.34009	-2.08411	-0.474176	-0.249575	-0.753321	0.0573524	-0.0931667	0.297942	-0.836544	-1.17229	-0.615609	-0.338139	0.734591	0.167899	1.03207	1.05642	0.458274	0.399448
VIT_06s0004g02390		triacylglycerol lipase	vv10561Glycerolipid_metabolism.xml	Lipid Metabolic Process	0.66861	-0.912322	-0.0596923	-0.368859	0.697259	0.287046	-0.810966	-0.953156	-0.862674	-1.18092	0.447505	-0.656561	0.394201	0.666296	-0.889734	-1.30112	-0.487856	-0.993166	-0.0954093	1.35856	0.844204	-0.0585724	1.54546	2.72187
VIT_00s0620g00010		triacylglycerol lipase	vv10561Glycerolipid_metabolism.xml	Lipid Metabolic Process	0.715818	0.440136	0.0636108	0.174294	0.884768	-0.545494	-1.25917	-1.27165	-2.12053	-2.24722	-0.87978	0.155303	1.41024	0.683528	-0.163109	-0.178786	0.623731	0.964545	0.70867	-0.318025	0.547401	1.68156	-0.214723	0.144876
VIT_18s0072g00440	Cluster 4	UDP-glucose:sterol glucosyltransferase	vv10100Biosynthesis_of_steroids.xml	Lipid Metabolic Process	-1.12961	-0.555419	-0.820295	-0.185017	0.71203	1.09655	-0.510586	-1.45886	0.314634	-0.282287	-1.16197	-1.19481	-0.010374	0.198087	-0.511046	-0.815597	-0.130704	-0.874909	1.4868	0.807012	1.32677	-0.0784607	2.15367	1.6244
VIT_00s0338g00050		Vitamin K epoxide reductase	vv10100Biosynthesis_of_steroids.xml	Lipid Metabolic Process	0.181989	1.35565	1.53318	0.723169	-0.154056	0.152608	-1.22569	-1.48193	-0.901062	0.503749	-1.36572	-1.26802	-0.234886	0.283469	-1.43451	-0.126054	-0.119869	0.439764	-0.568402	0.103711	0.89326	0.271832	-0.0805456	2.51836
VIT_19s0014g00910		no hit	no hit	No Hit	-0.972034	-0.28057	0.622845	1.21059	1.32518	0.521849	-0.599421	-0.250688	-0.731809	-0.849354	-1.39035	-1.24866	3.18423	0.0863125	-0.127778	-0.712986	-0.348249	-0.254191	0.326563	1.08976	-0.526756	-0.523999	0.468211	-0.0187083
VIT_08s0007g08820		no hit	no hit	No Hit	0.438411	-0.408736	1.08597	1.32349	0.50062	-0.580297	-1.00313	-0.295947	-0.50825	-1.77109	-1.32421	-1.28502	2.62081	-0.329442	-0.927084	-0.179488	0.315922	1.47427	0.0442308	0.955876	-0.259117	0.183638	-0.219318	0.147887
VIT_05s0165g00240		no hit	no hit	No Hit	0.204174	-0.30229	0.390633	1.71107	-0.0733721	0.691861	-0.241256	0.396934	-1.99817	-1.3644	-0.425466	-1.43078	1.60311	1.3264	-0.409319	-0.611168	1.09603	1.38071	-1.18256	0.492938	0.0371838	-0.678249	-0.913217	0.299197
VIT_12s0035g00940		no hit	no hit	No Hit	0.972931	0.7429	0.68698	1.04064	0.277403	0.745336	0.994475	-0.355295	-2.13877	-1.56252	-0.293961	-0.38321	1.23571	1.34389	-1.58368	-1.84846	-0.113845	-1.03651	0.188054	0.649242	0.331403	-0.0807862	0.0109601	0.177112
VIT_16s0039g02830		no hit	no hit	No Hit	-0.490242	0.360305	0.493581	1.25587	0.463624	0.651578	-0.261364	-0.823318	-0.184491	-0.949539	0.288187	-0.210453	0.295875	0.810009	-2.33416	-1.94892	-0.750337	-1.5421	0.747121	1.73404	1.058	0.409672	0.192408	0.734644
VIT_16s0039g00510		no hit	no hit	No Hit	0.210571	-0.168274	0.761726	1.19327	0.134115	0.215681	-0.71129	-0.147015	-1.2431	0.346588	-1.21123	0.355016	0.453804	1.52872	-2.00074	-2.08192	-0.94168	0.380785	-0.589212	1.03616	0.317588	-0.36325	0.860303	1.66339
VIT_06s0004g00520		no hit	no hit	No Hit	0.477966	0.428137	0.75291	1.18195	-0.106853	0.352652	-1.04773	-0.301474	-0.821399	0.115081	-0.305071	-0.0278433	1.80593	1.76971	-1.36359	-2.34167	0.317118	1.14425	-0.549221	1.06329	-0.228398	-0.809439	-0.531549	-0.974752
VIT_07s0031g02380		no hit	no hit	No Hit	0.45862	0.35855	0.579549	1.01713	0.170896	0.378687	-1.0025	-0.766619	-0.832646	0.0668336	-0.940048	-0.386654	0.939029	1.11988	-2.00399	-2.49753	0.725001	0.414516	0.653046	1.13106	0.244332	-1.18228	1.23701	0.118134
VIT_01s0026g00560		no hit	no hit	No Hit	-0.224831	-0.103686	2.36782	1.28806	0.0685505	0.231549	-1.48962	-2.35407	-0.547742	-1.03044	0.865269	-0.248111	0.784795	-0.549945	-1.20832	-0.67916	0.759281	0.0860936	-0.433405	-0.236461	0.814607	0.296361	0.581586	0.961803
VIT_16s0050g01760		no hit	no hit	No Hit	0.382121	-0.418862	1.36079	0.0107296	1.36303	1.79983	-1.33746	-1.18281	-0.365002	-1.2618	0.015839	-0.294744	2.27205	0.414564	-1.36691	-0.702408	-1.16998	-0.382288	0.285104	-0.474783	-0.347752	0.963936	0.400011	0.0367788
VIT_18s0041g00860	Cluster 4	no hit	no hit	No Hit	0.930418	0.257516	0.386477	0.159929	0.794982	2.09971	-0.817483	-1.02869	-1.23173	-1.83823	-0.119171	-0.456403	1.74623	-0.0108406	-1.36802	-1.65067	0.427633	1.19136	0.683966	0.085731	-0.216426	0.317394	0.0248821	-0.368569
VIT_10s0003g04080		no hit	no hit	No Hit	0.866381	1.42095	1.01137	1.23806	0.838718	1.31917	-1.84514	-1.26166	-1.27716	-0.261739	-0.702702	0.922779	-0.325969	0.257265	-1.72794	-1.31921	-0.987662	0.925632	0.374743	0.287492	-0.16792	0.376791	-0.161261	0.198996
VIT_16s0050g02200		no hit	no hit	No Hit	-0.143934	-0.0254146	2.09478	0.468874	2.06934	1.88034	-1.42189	-0.860328	-0.305926	0.387078	-1.08408	-0.806543	-0.347504	0.345034	-1.2627	-1.57278	-0.050235	0.758879	-0.462459	0.0236716	0.261974	0.613038	-0.380255	-0.178962
VIT_19s0090g00090		no hit	no hit	No Hit	1.10171	0.329454	0.272912	0.247447	0.409808	0.78363	-0.224139	-0.900076	-1.61463	-0.989224	-0.20753	-1.42097	2.18625	1.89584	-1.17746	-0.374936	0.162902	-0.508702	-0.810702	-1.13234	1.35824	0.521968	0.0941368	-0.00359433
VIT_15s0045g01150		no hit	no hit	No Hit	-0.345242	0.501354	1.71869	0.996936	0.215559	1.72946	-0.0617062	-0.0485365	-0.891082	-0.438946	-1.06566	-0.333592	0.888119	1.6085	-1.76397	-1.37692	-0.457301	-0.0709717	0.535064	-0.761735	-0.293946	1.47546	-0.626015	-1.13353
VIT_18s0001g06770		no hit	no hit	No Hit	-0.431733	0.427316	1.08038	1.14105	0.453546	0.407963	0.186097	-0.721177	-0.456858	-1.46203	0.0304065	-0.541179	1.87717	0.784119	-1.80899	-1.70345	-0.508566	-0.288596	-0.684969	-0.0369599	-0.806384	1.59173	-0.0402164	1.51133
VIT_00s0454g00020		no hit	no hit	No Hit	0.497126	2.12051	0.158594	0.480138	1.24593	1.367	-1.42199	-0.222237	0.14872	-0.213188	-1.73066	-0.891746	1.3001	-0.0053404	-1.19622	-1.15752	-0.743108	-0.900092	-0.185172	-0.596253	0.655085	0.904806	0.939358	-0.553838
VIT_00s0188g00220		no hit	no hit	No Hit	0.648211	0.21039	0.705304	0.710306	0.689697	2.53384	-0.244446	-1.08174	-0.836807	-1.219	-2.14431	-1.00383	0.735489	-0.523967	-1.25487	-0.107405	-0.53892	0.129145	-0.0398714	0.237607	-0.20579	0.402069	1.43649	0.762416
VIT_16s0100g00740		no hit	no hit	No Hit	-0.237684	0.120382	0.423345	0.806365	1.18435	2.69265	-1.34716	-1.52975	-0.0139446	0.290476	-1.47476	-0.609141	-0.316811	0.338594	-0.250354	-0.893965	-0.838949	0.416317	-0.018968	0.834711	0.00596607	1.59851	-1.2058	0.0256284
VIT_10s0003g04790		no hit	no hit	No Hit	-0.264318	-0.535726	0.965737	1.88613	0.567979	-0.0844251	-0.956659	-0.479005	0.345378	0.455513	-1.29085	-1.05062	-0.136176	0.315156	-1.44341	-1.7054	-0.235563	1.56995	-0.920929	2.17534	-0.102781	0.50019	0.314149	0.110343
VIT_07s0005g04320		no hit	no hit	No Hit	-0.325299	-0.104821	1.15539	1.02505	0.434774	0.70444	-1.19204	-1.51517	-0.318898	0.342124	-1.69392	-0.747255	0.693374	0.455397	-1.67646	-0.920657	0.00752193	1.61264	0.0337998	1.8263	-0.821471	0.629102	-0.514896	0.910977
VIT_19s0085g00670		no hit	no hit	No Hit	-0.288009	-0.306154	1.46958	0.816103	0.944344	1.96955	-0.311137	-1.11442	-0.208873	0.356521	-0.992846	-0.246003	1.22816	0.855096	-1.04648	-1.73139	-0.121358	0.711891	-1.88094	1.21043	-0.735112	-0.17831	0.0838997	-0.484544
VIT_14s0036g00560		no hit	no hit	No Hit	-1.09348	-0.561977	1.59056	1.77644	0.204851	0.932439	0.0995283	-0.867414	-1.47725	-0.375754	-1.73941	-0.453605	0.977284	0.574014	-0.672981	-1.57804	-0.672651	0.480324	-0.684603	0.654439	0.367348	1.42552	0.564963	0.529451
VIT_07s0031g02210		no hit	no hit	No Hit	-1.22792	-0.594988	-0.0719226	1.31659	0.655961	1.36479	-0.704355	-1.37052	-0.451129	-0.292749	-0.736147	-0.595056	0.617711	1.33836	0.375939	-1.17561	-1.65175	-0.752678	0.267143	1.1345	-0.749745	0.310617	1.66983	1.32312
VIT_15s0046g01650		no hit	no hit	No Hit	-0.438289	0.0166234	1.56243	1.31314	0.732699	1.07212	-0.881444	-1.67322	-1.16007	0.144759	-0.247775	-0.0801443	-0.0349941	-0.0672214	-1.97324	-1.87137	-0.428094	0.0422787	-0.258438	0.166992	0.832763	1.26201	0.84304	1.12544
VIT_19s0015g02790		no hit	no hit	No Hit	-0.233979	-1.01699	0.775302	1.05525	0.167798	2.00623	-0.54987	-0.866576	-0.162165	0.0365961	-0.18102	-0.618355	1.70151	1.1658	-1.31231	-1.67142	-1.29655	-0.344789	-0.878953	-0.00413146	-0.591953	1.06542	0.504222	1.25093
VIT_00s0477g00020		no hit	no hit	No Hit	-0.707318	-0.825541	0.938999	2.06358	-0.0789703	0.367364	-1.04209	-1.01343	-1.69105	-1.24592	0.486259	0.477725	1.70602	1.64947	-0.817188	-0.814124	-0.619016	0.421989	0.292241	0.568689	-0.746967	-0.444991	0.161393	0.912863
VIT_07s0005g00190		no hit	no hit	No Hit	-0.318848	-0.684258	0.744907	0.586098	0.07619	1.02898	-1.02793	-1.01618	-1.2608	-1.95714	0.552561	-0.97062	2.74897	0.58813	-0.239517	-0.258518	0.0694552	1.43779	-0.769416	-0.44875	0.413952	0.605997	-0.321046	0.419999
VIT_02s0033g00620		no hit	no hit	No Hit	0.570945	0.898478	0.720775	0.784984	-0.092772	-0.579526	-0.200503	-0.976079	-1.4032	-0.384309	-1.41137	-1.62885	1.80407	0.358825	-1.5421	-0.434681	0.200219	0.158812	0.449682	1.27436	-0.567316	-0.59925	0.694426	1.90439
VIT_16s0013g01300		no hit	no hit	No Hit	0.205058	0.248672	-0.628879	-0.429417	0.632364	0.987637	0.142511	-0.368385	-0.190229	-0.255945	-2.3403	-2.12034	0.95101	0.301199	-1.1259	-0.635711	0.102296	0.381595	-0.228747	0.859607	-0.604697	1.14813	0.774909	2.19357
VIT_10s0116g00840		no hit	no hit	No Hit	0.10773	0.386203	0.0630663	0.789213	0.731331	0.258405	-1.68435	-0.948094	-1.15434	-0.425712	-0.144991	-0.454673	-0.100895	1.07596	-0.862763	-0.840439	-0.822319	-0.0286024	-0.601121	0.546648	-0.458903	0.0278221	1.36025	3.18056
VIT_18s0001g05760		no hit	no hit	No Hit	-0.165584	0.0750788	0.783105	1.07214	-0.302382	0.600766	-1.2364	-0.152358	-1.76732	0.753333	-1.47872	-1.11647	0.670532	0.684427	-0.586163	-1.14425	0.0392406	1.14111	0.433546	2.38796	-0.972268	0.169429	-0.76008	0.871317
VIT_00s0153g00020		no hit	no hit	No Hit	-0.260102	0.229542	0.394056	1.00713	-0.282042	0.474397	-0.432307	-0.494625	-0.980996	-0.161512	-1.15252	-0.642749	0.046234	0.866101	-1.5686	-1.52633	-0.471181	1.30437	0.924884	2.85904	-0.937309	0.206659	-0.27058	0.868454
VIT_15s0045g01430		no hit	no hit	No Hit	0.053857	-0.589822	1.30053	1.7059	-0.0609789	-1.24483	-1.27273	-0.306946	-0.849864	0.449293	0.0547577	-1.71183	0.384075	1.19915	-1.19291	-0.726615	-0.62581	1.12813	-0.019597	0.972043	-0.544216	-0.277397	0.0787944	2.09702
VIT_02s0025g05020		no hit	no hit	No Hit	0.491208	0.266126	0.910769	1.55328	0.258862	-0.474738	-1.62404	-0.196914	-0.433163	0.559384	-1.27606	-1.03359	0.233976	0.987348	-0.699923	-0.763744	-0.767729	0.914413	-0.1868	2.42182	-0.830927	-1.11358	-0.491766	1.29579
VIT_06s0061g00050		no hit	no hit	No Hit	-0.0318708	-0.250477	1.18776	1.424	0.733669	-0.142543	-1.09379	-0.0501668	-1.55865	0.223032	-1.15355	-1.86759	0.46398	1.47313	-0.870466	-0.808373	-0.83655	1.05596	-0.469215	1.93496	-0.242779	0.318488	-0.24344	0.804483
VIT_12s0035g02040		no hit	no hit	No Hit	-0.384755	0.603462	2.00267	1.57872	-0.643427	-0.470024	-1.1772	-1.05678	-0.811377	0.80086	-1.77733	-1.32724	-0.338052	0.742784	-0.841503	-0.296628	-0.0930033	0.93967	0.107694	0.890859	0.326216	-0.615669	0.116984	1.72307
VIT_08s0007g05830		no hit	no hit	No Hit	-0.30144	0.865274	0.263052	1.33325	0.0722081	0.670815	-1.63188	0.103903	-1.35832	-0.175387	-1.63527	-0.463458	-0.918408	0.09854	-1.5732	0.385764	-0.965698	0.758915	0.482615	1.49399	-0.329884	1.43421	-0.263222	1.65363
VIT_07s0095g00690		no hit	no hit	No Hit	0.012895	0.565474	0.628514	1.37581	0.928865	1.7046	-1.07015	-0.493141	-0.364166	-0.0581769	-1.38154	-1.1209	0.212361	0.763545	-1.28021	0.246699	-1.48063	-0.737413	-0.38899	1.15799	-0.831583	-0.448674	-0.0582001	2.11703
VIT_05s0020g00180		no hit	no hit	No Hit	0.104988	0.0882924	1.40702	1.03681	0.0181484	1.24122	-0.181989	-1.2836	-1.37839	0.416224	-0.817245	0.274224	-0.913634	-0.0252108	-1.26457	-1.62153	-0.857945	0.597451	-0.599381	-0.0763536	0.219807	0.17826	0.888463	2.54894
VIT_08s0058g01240		no hit	no hit	No Hit	-0.438171	0.548959	0.770405	1.28067	-0.778478	0.563129	-1.29225	-1.36341	-0.55889	0.628442	-0.178105	-0.480894	-0.546539	0.792077	-1.23896	-0.873944	-0.88476	0.429516	-0.50151	0.896641	-0.25463	0.182858	0.222912	3.07493
VIT_05s0020g00230		no hit	no hit	No Hit	-0.0598364	-0.24125	-0.325872	0.244461	0.132492	1.107	-2.18332	-1.2905	-0.748047	-0.419108	-0.776375	-1.12783	0.984032	0.78114	-0.539818	-0.753188	-0.507631	1.3212	0.650203	2.16905	0.744317	1.4418	-0.530013	-0.0729099
VIT_19s0014g02510		no hit	no hit	No Hit	-1.45395	-1.09941	-0.579657	0.264449	-1.10087	0.913788	-1.36493	-1.15804	-1.03698	-0.273328	-0.533376	-0.448603	0.0977984	0.419896	-0.231876	-0.844698	1.14315	1.76166	0.778918	1.83726	0.752665	1.50284	0.342918	0.310372
VIT_00s2499g00010		no hit	no hit	No Hit	0.830074	0.513523	-0.225753	0.161834	-0.537546	0.282007	-2.93207	-1.09021	-1.22912	-0.113883	-0.492926	-0.0961696	-0.633435	-0.110604	-1.58388	0.338869	0.60701	1.34945	0.766718	1.10289	1.22027	0.673275	0.183019	1.01666
VIT_11s0118g00730		no hit	no hit	No Hit	-0.649904	0.402871	0.566044	1.39726	-0.12458	0.525761	-1.19953	-1.18204	-1.06948	-0.908523	-0.843914	-0.325815	-0.956517	-0.733328	-0.364875	-1.17261	-0.534766	0.21601	0.792792	0.654194	1.24594	2.51714	0.393764	1.35411
VIT_19s0014g01280		no hit	no hit	No Hit	-0.537478	-0.162782	0.0804822	0.900472	0.0566781	0.968085	-2.06847	-1.81237	-1.1984	-0.943561	-1.16507	-1.331	0.317662	0.266258	0.135564	0.160838	0.0890318	1.0982	0.843826	1.78487	-0.0464567	0.529987	0.678021	1.3556
VIT_08s0040g00880		no hit	no hit	No Hit	-0.0758276	0.759827	0.625471	1.38843	-0.00576962	0.610312	-1.51792	-2.3549	-0.396802	0.354319	-0.754837	-1.09929	-0.180168	-0.10818	-1.26206	-0.439174	0.22467	0.463844	1.00369	2.25235	-0.893041	0.159578	0.4812	0.764269
VIT_07s0151g00980		no hit	no hit	No Hit	-0.179545	-0.0723531	0.69058	0.652643	0.0508105	0.374015	-2.35137	-2.32377	-1.11858	0.116816	-0.704891	-0.767133	1.0803	0.404488	-0.458015	-1.42691	0.492777	1.19944	0.935796	0.78473	0.624587	0.953378	0.368608	0.673591
VIT_15s0021g00730		no hit	no hit	No Hit	-0.497702	0.427059	-0.0959858	0.354081	0.600975	0.212571	-1.93986	-1.11324	-0.663419	0.907746	-1.37119	-0.434866	-2e-05	0.323674	-1.29332	-1.7553	-0.805763	1.20659	0.668401	1.28781	0.596635	0.904187	0.808408	1.67252
VIT_02s0025g01810		no hit	no hit	No Hit	-0.308649	-1.09065	0.242224	0.615127	-0.0546883	0.917291	-1.32392	-1.47475	-0.397699	0.618877	-1.00525	-0.481886	0.376511	0.811841	-0.798504	-1.1599	-1.07653	-1.01553	1.30407	0.861436	0.364275	0.354253	2.1065	1.61554
VIT_03s0088g00300		no hit	no hit	No Hit	-0.717653	-0.358325	0.227428	1.21751	0.541661	-0.0599852	-2.30253	-1.23318	-1.35454	0.669363	-1.2398	0.165374	0.435252	1.57882	-1.03597	-0.452915	-0.224573	-0.359965	0.523328	0.483853	0.414752	0.0103954	1.13731	1.93438
VIT_03s0097g00230		no hit	no hit	No Hit	-0.497184	-1.43735	0.320624	0.845706	-0.639484	0.7468	-0.663446	-0.0800342	-0.375812	-1.45529	-1.48731	0.0503517	0.319215	0.97493	-1.66295	-0.484259	0.343681	1.34036	0.667485	2.17702	0.0806648	1.22319	-0.953506	0.646595
VIT_15s0021g02390		no hit	no hit	No Hit	-0.325886	-0.485963	-0.237458	-0.379657	-0.631066	-0.355727	-1.34246	-0.0643649	-0.352692	-0.478377	-1.16028	-1.10138	1.61211	1.26305	-0.128326	-0.973987	0.728037	1.36292	1.86893	2.37041	-0.239355	-0.613747	0.0126445	-0.347377
VIT_17s0000g09530		no hit	no hit	No Hit	-1.00899	-0.28716	0.320879	0.451346	-0.810726	-0.183582	-1.27004	-0.799153	-0.693875	0.355825	-1.86526	-0.902632	-0.121899	0.581718	-0.113955	-0.902066	0.385058	1.3622	0.990721	2.89685	0.417174	0.349774	-0.0934595	0.941259
VIT_19s0014g01580		no hit	no hit	No Hit	0.195052	0.718882	0.264964	0.91004	-0.0649121	1.11261	-1.52288	-0.761563	-1.35618	-0.561647	-0.71832	-0.47258	-0.512549	-0.0199311	-1.96597	-0.898162	0.838932	2.48103	-0.375309	0.757832	0.0865804	0.996316	-0.125391	0.993144
VIT_11s0037g01300		no hit	no hit	No Hit	0.270399	0.498058	0.801239	0.988332	0.0531415	0.507472	-1.8106	-1.11524	-0.592969	-0.0034223	-1.94374	-1.08705	-0.425641	0.327913	-0.806416	-0.602034	0.269495	2.54496	0.0169871	0.625085	-0.215506	0.0684107	-0.00385877	1.63499
VIT_15s0048g00880		no hit	no hit	No Hit	0.17935	0.865236	0.720434	1.56486	0.567833	0.722883	-1.5355	-0.373162	-1.20474	-0.447361	-1.82803	-0.0550805	-0.736036	1.12608	-2.02585	-0.576561	-0.188422	1.13379	-0.0900142	1.18862	0.0538409	1.34589	-0.087102	-0.320937
VIT_09s0002g08600		no hit	no hit	No Hit	1.10431	-0.202484	-0.0482485	0.243398	0.00118229	0.826887	-1.66311	-1.33896	-0.930081	0.29943	-0.608336	0.617781	0.141527	-0.126155	-1.59364	-2.26102	0.402333	1.9682	0.521428	1.37367	0.875385	0.256818	0.117673	0.0220049
VIT_16s0100g00120		no hit	no hit	No Hit	-0.677272	-0.180859	-0.424283	0.405404	0.137339	0.896784	-1.97557	-0.941098	-1.37264	-0.178513	-0.557133	-0.619079	0.40389	1.45756	-0.832825	-0.364228	-0.149135	1.29416	0.989204	2.54491	-0.814483	0.748922	-0.35964	0.568588
VIT_16s0022g02500		no hit	no hit	No Hit	-0.530277	0.284987	-0.454419	0.402782	0.426002	1.25777	-2.02955	-1.01311	-0.915191	0.106687	-0.919336	-0.793036	0.60566	1.53831	-0.873289	-0.213545	-0.949124	0.485812	0.908644	2.31143	-0.728129	1.07667	-0.493238	0.507496
VIT_00s0215g00080		no hit	no hit	No Hit	-0.463514	1.06641	-0.214862	0.553535	0.486957	0.995618	-0.947053	-0.287949	-1.71697	-0.806489	-1.35911	-0.253281	0.255898	0.592234	-0.166146	-0.00404524	0.0356644	0.783998	-0.571737	3.34568	-0.0509541	-0.888105	-0.44929	0.0635115
VIT_10s0003g04920		no hit	no hit	No Hit	0.382325	0.970685	0.773061	0.109943	0.463402	1.72831	0.209572	-0.410048	0.134429	-0.865648	-1.71617	-2.84163	1.22074	0.161304	-1.44445	-0.448777	0.453236	1.16541	-0.363244	0.478062	-0.550915	0.128596	0.225885	0.0359313
VIT_04s0043g00460		no hit	no hit	No Hit	0.544487	0.67354	0.0504397	-0.444757	0.640435	2.14488	-1.17287	-1.07024	0.473983	-0.387985	-1.40597	-2.38604	0.847706	0.731823	-0.107777	-0.878199	1.0061	1.05251	-0.631175	0.780135	-0.181539	0.764481	-0.792491	-0.251471
VIT_09s0002g02570		no hit	no hit	No Hit	0.779793	1.50374	0.827168	0.262113	0.65106	-0.226329	-1.63555	0.723519	-1.37175	-1.30372	-1.65619	-1.39299	1.33714	1.01166	-0.265135	0.172177	-0.505768	0.729099	0.236048	0.570023	-0.610999	0.758221	-1.35398	0.760636
VIT_09s0002g02580		no hit	no hit	No Hit	0.079034	0.304019	0.761875	0.315693	-0.278691	0.29201	-1.1512	-0.137427	-0.164755	-0.287866	-2.73534	-2.16383	1.27766	0.761126	-0.46062	-0.0833923	0.590976	1.24928	0.605691	1.09305	-0.898464	0.868139	-0.612472	0.77551
VIT_17s0000g05910		no hit	no hit	No Hit	1.14952	1.38533	-0.259827	0.476824	0.0810753	2.34451	0.303643	-0.328877	-0.241309	-0.170242	-1.51742	-1.58837	-1.03667	0.394853	-1.00015	-0.734272	0.0923052	0.366397	0.594258	-0.565119	-1.04696	1.72358	-0.955382	0.532297
VIT_11s0052g00230		no hit	no hit	No Hit	0.451926	2.46419	0.390902	-0.454757	0.204764	0.011336	0.0583382	-0.911079	0.147279	-0.816974	-1.80536	-1.04266	1.9388	0.356155	-0.969421	-1.50074	0.101996	0.570725	-0.200852	-1.04662	0.79445	1.11713	-0.0138345	0.154302
VIT_02s0033g00480		no hit	no hit	No Hit	0.892038	2.0323	-0.989256	-0.878915	-0.259018	0.542126	-0.930724	-1.20986	-1.30896	-1.61932	-0.453987	-0.701468	0.903688	-0.714637	-0.596223	0.644039	0.140338	0.889037	0.79493	0.444561	-0.27679	2.00531	0.850394	-0.199603
VIT_12s0034g01740		no hit	no hit	No Hit	-0.258845	0.911273	0.456733	1.07903	-0.454038	0.539173	-0.549655	-1.20526	-1.60414	-0.303809	-0.0292917	0.511289	2.2646	0.337783	-1.48337	-1.39334	0.678885	0.443154	0.591322	0.583353	-0.929911	1.39182	-1.41036	-0.166396
VIT_12s0059g01720		no hit	no hit	No Hit	1.9175	2.03566	0.277126	0.254109	1.43052	0.954704	-1.54859	-0.922927	0.196272	-0.271145	-1.27008	-0.305624	0.273458	-0.510177	-0.276732	-0.781368	0.57928	1.48179	-0.937223	-1.26405	-0.750549	0.120939	-0.633678	-0.04922
VIT_15s0048g01080		no hit	no hit	No Hit	0.359366	1.49126	0.953068	1.42945	1.36514	1.73042	-0.424368	-0.288105	-0.728851	-0.21656	-1.84271	0.0396903	0.123535	0.249434	-1.60883	-0.998567	-0.854175	1.05098	-1.02105	-0.730683	-0.724827	0.125496	-0.390951	0.911844
VIT_02s0236g00120		no hit	no hit	No Hit	0.758198	1.86312	0.81581	0.946915	0.908233	1.40917	-0.889714	-0.486292	-0.718806	-0.514018	-1.06664	-0.423478	-0.147445	0.764679	-1.48379	-0.279912	-0.35429	2.3108	-0.582519	-0.393723	-1.41305	-0.0805302	-0.755444	-0.187269
VIT_19s0015g00120		no hit	no hit	No Hit	1.65649	0.498925	1.77387	1.70188	0.447499	-0.652293	-0.509071	-0.382373	-0.00720645	-0.0955247	-1.54802	-1.37872	-0.616038	1.06231	-1.73724	-0.621947	-0.338395	0.320899	0.344419	-0.0658061	-0.148172	1.56065	-0.394125	-0.872018
VIT_17s0000g01900		no hit	no hit	No Hit	0.610801	-0.00136982	1.32301	1.24083	0.747761	0.952211	-0.932531	-1.22074	-0.387438	-0.230309	-2.25868	-1.82664	1.07011	1.19905	0.04867	0.221921	-0.421148	1.07576	0.00525876	0.422111	-0.023794	-0.0578549	0.0894195	-1.6464
VIT_10s0071g00160		no hit	no hit	No Hit	0.931587	0.728205	-0.588775	0.402133	0.580847	2.77335	0.197984	-0.111635	-0.670442	-0.656883	-1.10574	-1.98194	0.145001	-1.30298	-0.953754	-1.05669	0.42571	0.689414	-0.132626	0.187186	0.792611	1.27008	-0.53375	-0.028897
VIT_15s0021g01250		no hit	no hit	No Hit	0.561593	1.17832	-0.866619	-1.13331	1.22151	2.43457	-0.177976	0.380593	-1.44204	-0.720894	-0.830775	-1.27481	0.856065	-1.24935	-1.22131	-0.39288	0.243465	1.07487	-0.11068	-0.115411	1.15083	0.0577062	-0.105024	0.481539
VIT_13s0067g01810		no hit	no hit	No Hit	0.507709	0.571821	-0.682234	-0.214879	0.654642	2.54745	-0.586842	-0.218882	-1.98375	-1.0334	-1.11272	-0.977894	0.743263	0.572183	-1.06348	0.00261752	-0.0598971	0.603976	-0.694523	-0.161698	0.137779	2.05143	-0.118842	0.516173
VIT_00s2001g00010		no hit	no hit	No Hit	0.0659946	0.191957	-1.14285	-0.981537	-0.23923	2.75493	-0.676573	-0.42836	-0.567592	-0.727766	-0.660124	-0.995269	0.464113	0.338766	-1.11888	-0.439933	1.2663	1.43871	-0.0647892	-0.58186	1.17103	1.56679	-0.706969	0.0731434
VIT_13s0067g02590		no hit	no hit	No Hit	1.2511	0.00924607	-0.356326	-0.29032	0.49955	1.84799	-1.07836	-1.28557	-0.269083	-1.09649	0.254045	-1.59232	-0.853739	-0.112519	-0.680085	-0.647883	1.43892	2.04144	0.367225	-1.22914	0.0291297	1.04868	0.273602	0.430923
VIT_13s0064g00690		no hit	no hit	No Hit	-0.137995	-0.56912	0.164364	0.295555	0.459416	3.00643	-1.1445	-1.6863	-0.515845	0.144684	-0.779377	-1.26817	0.481432	-0.754819	-0.986299	-0.142226	0.497745	0.955144	0.106222	1.41234	-0.739705	-0.25381	0.783761	0.671079
VIT_16s0022g00400		no hit	no hit	No Hit	-1.02	-1.20058	0.453533	0.654936	0.657382	2.68939	-0.565897	-1.84014	-1.0618	-1.40478	-0.0198649	-0.938028	0.360755	0.0875734	-0.227582	0.0326163	-0.190953	0.0813673	1.18797	0.842405	-0.660067	0.282922	1.04573	0.753103
VIT_12s0028g02310		no hit	no hit	No Hit	0.242209	-0.625144	0.580149	0.271071	0.305951	2.3481	-1.29342	-1.5333	-0.660837	0.16298	-0.78138	-2.1019	0.932128	-0.410298	-0.834304	-0.542834	0.539553	1.66618	-0.154836	0.107324	0.041213	1.12553	0.770896	-0.155037
VIT_19s0090g01830		no hit	no hit	No Hit	0.0894825	-0.350588	0.619143	0.535254	0.820846	2.26913	-0.572624	-1.39987	-0.856646	0.213913	-0.469409	-2.28313	0.625063	-0.342865	-1.26425	-1.18598	0.16691	1.54979	0.0191659	0.192883	-0.465522	0.321078	0.964133	0.804103
VIT_14s0006g00530		no hit	no hit	No Hit	-0.28699	-1.02782	0.577215	0.369823	0.592006	2.4214	-0.904502	-2.29704	0.0770419	0.170714	-1.45993	-0.642226	0.94199	-0.35483	-0.903063	-0.457601	0.371536	1.2634	0.0614493	0.17212	-0.623735	1.4645	0.398502	0.0760443
VIT_05s0062g00560		no hit	no hit	No Hit	0.172658	-0.43056	0.185404	0.30684	0.795779	2.6207	-0.542553	-1.83407	-0.596792	-0.844704	-0.39394	-1.27738	0.910505	-0.233666	-1.08561	-1.30838	0.326901	1.15327	0.127244	0.0913981	-0.338051	1.73762	0.517284	-0.0598895
VIT_00s0259g00050		no hit	no hit	No Hit	-0.500178	-1.13095	0.534438	0.321698	0.699037	2.79565	-1.01254	-2.04173	-0.19334	-0.0503401	-0.937079	-1.06569	0.660778	0.00621457	-0.602953	-0.713913	0.454363	0.617164	1.28495	1.1234	-0.399681	-0.556416	0.355202	0.351913
VIT_07s0197g00180		no hit	no hit	No Hit	-0.525232	-0.587927	0.720139	0.768577	0.399179	2.49013	-0.22707	-0.63885	-0.803335	-0.330215	0.22379	-0.405398	0.445581	0.157358	-1.31084	-2.30827	-0.0357647	0.136265	-0.517197	-0.511123	-0.225315	0.139045	2.26423	0.682247
VIT_00s0181g00240		no hit	no hit	No Hit	0.295218	0.843394	0.074886	0.467549	0.61785	2.63959	-1.29314	0.058701	-1.74325	-0.593869	-0.465176	0.104326	-0.00452034	0.638797	-2.47274	-0.365732	-0.714317	0.049739	-0.143295	-0.437962	0.40977	1.00849	0.86017	0.165532
VIT_01s0011g01700		no hit	no hit	No Hit	-0.0864648	0.575318	0.969681	0.917812	0.762828	1.00334	-1.17643	-1.27531	0.403807	0.510763	-1.83816	-0.842704	-0.239619	0.37944	-2.59232	-1.22289	0.145359	0.873777	0.238495	0.264225	-0.00993079	0.0386843	1.19089	1.00939
VIT_18s0001g09410		no hit	no hit	No Hit	0.364041	1.23724	-0.0489946	-0.22096	0.216931	1.36684	0.242435	-0.521521	-0.743397	-0.314731	-1.66895	-1.12259	-0.85224	-0.673188	-2.21718	-0.544625	1.02909	0.873828	-0.240727	-0.572305	0.71689	0.648829	1.8144	1.23088
VIT_11s0016g05030		no hit	no hit	No Hit	-0.259553	-0.233938	0.070648	0.0842254	0.480717	1.20324	-1.83255	-1.99549	-1.11043	-0.215054	0.223828	0.276468	-0.35438	-0.277747	-0.995525	-0.540897	1.03131	2.62	0.429283	1.20045	-0.569235	-0.428713	0.295597	0.897739
VIT_02s0025g00520		no hit	no hit	No Hit	0.540532	0.627439	0.915025	0.0462623	0.614818	2.00268	-1.83537	-1.46104	-0.260682	-0.82941	-1.33529	-0.481103	0.577462	0.813544	-0.394703	0.785673	-0.644182	2.14998	0.633016	-0.662487	-0.796697	-0.52255	0.0256785	-0.508594
VIT_14s0030g00120		no hit	no hit	No Hit	0.898686	0.172104	1.34792	0.0552547	0.205874	1.42888	-1.05319	-2.17251	-1.04392	-2.48529	-0.321305	-0.361781	0.895205	0.0274372	-0.336708	0.136914	0.567552	1.4087	0.39216	0.577317	-0.855772	0.384429	-0.329221	0.461267
VIT_03s0097g00580		no hit	no hit	No Hit	0.0619379	0.668241	0.56101	0.721138	0.816422	1.9807	-1.85748	-1.06393	-1.64231	-1.60455	-0.373139	-0.683044	-0.0370622	-0.247328	-0.726485	0.814029	0.0354191	0.604567	0.755643	0.989912	-0.595601	0.720487	-1.09292	1.19434
VIT_09s0054g00590		no hit	no hit	No Hit	0.226796	-0.245199	2.09847	1.68124	0.565374	0.87286	-1.50421	-1.39554	-1.96306	-1.40882	0.0279642	-1.04748	0.620004	0.676027	-0.880029	0.258509	-0.0143156	0.483482	0.678401	0.752074	-0.384824	0.439335	-0.303046	-0.23401
VIT_05s0049g00530		no hit	no hit	No Hit	-0.139059	0.621877	0.755042	0.88682	0.996673	2.6143	-0.0317166	0.17153	-1.58001	-1.04362	-0.67395	-2.28156	0.309498	0.00823863	-0.417594	-0.466288	-0.478131	0.503814	0.781997	1.15813	-0.965495	-0.385683	-0.360129	0.0153216
VIT_07s0031g02880		no hit	no hit	No Hit	-0.510085	-0.403712	0.732958	1.27828	0.581989	1.40069	-0.23157	0.21186	-2.1228	-1.72766	-1.05063	-1.10043	1.17386	0.0345034	-0.516294	-0.304787	-0.0139099	0.559065	0.564796	1.44969	-1.09873	-0.677369	1.38297	0.387309
VIT_00s0226g00170		no hit	no hit	No Hit	-0.385107	-0.932196	1.87897	0.613041	1.14094	1.84292	-0.692468	-1.3176	-1.20175	-1.37278	0.229369	-0.585244	1.13448	-1.1676	-1.08594	-0.247069	1.01098	0.298899	0.913164	0.621062	-0.947198	0.515435	-0.0336631	-0.230625
VIT_03s0038g00070		no hit	no hit	No Hit	-0.579352	-0.60549	0.195948	0.356093	-0.0924167	0.483406	-1.23615	-1.23404	-0.24643	-0.0164668	-1.38817	-1.32862	1.6286	1.29164	0.331996	-0.940997	0.0612209	1.212	1.31741	2.31212	-0.888084	-0.646095	0.0747123	-0.0628335
VIT_05s0165g00180		no hit	no hit	No Hit	1.37482	0.669832	0.81037	0.476861	0.405198	-0.644651	-1.43094	-0.430188	-0.57558	-0.497524	-2.09892	-1.5405	1.50213	0.568916	0.262435	-0.046345	-0.328396	0.465813	1.43627	1.15478	0.407834	-1.69328	-0.416416	0.16747
VIT_17s0000g03770		no hit	no hit	No Hit	0.429585	1.21649	0.0749012	-0.384584	-0.212106	-0.740849	-0.75317	-1.423	-1.21513	-1.06201	-1.05517	-0.565248	0.671058	0.371104	-0.328927	0.24691	2.07476	1.50236	1.70879	1.34917	-0.731346	-0.295243	-1.10694	0.228602
VIT_13s0019g01300		no hit	no hit	No Hit	0.329798	1.04507	0.804531	0.477435	-0.464791	1.32637	-1.6275	-1.38376	0.563621	0.116966	-1.06344	-2.05173	0.811096	0.585617	-0.870269	-1.00086	0.268406	1.33742	-0.0252092	1.24123	-0.275927	-1.22375	0.0956196	0.984052
VIT_19s0090g00740		no hit	no hit	No Hit	0.301378	0.275737	0.602876	0.285299	0.426441	1.9303	-0.674633	-1.52802	-0.386965	-0.513277	-0.914176	-1.61899	1.00603	-0.0244581	-0.967922	-0.339935	-0.197306	0.236857	1.36517	2.48538	-0.412923	-1.19816	-0.112153	-0.0265593
VIT_17s0000g08250		no hit	no hit	No Hit	0.168971	1.57406	-0.723116	1.22082	0.654826	1.17436	-0.77354	-0.772294	-1.38092	0.385417	-1.17843	-2.49075	1.15668	0.971197	0.249533	-0.325233	0.0511349	0.174969	1.26004	0.343492	-0.370804	-0.960373	-0.703889	0.293851
VIT_03s0063g01420		no hit	no hit	No Hit	0.684143	-0.40473	-0.0484809	1.75154	1.01992	1.0589	-1.0913	-2.15213	-0.0364313	-0.839952	-1.45148	-0.89565	-0.642519	0.027332	-0.172451	-0.497481	0.492154	2.0445	0.763688	1.10906	-0.513209	0.505542	-0.352869	-0.35811
VIT_09s0054g01890		no hit	no hit	No Hit	-0.200283	0.111425	-0.58679	0.97272	0.294727	1.36425	-0.933033	-0.169667	-0.500174	-0.868459	-2.17909	-0.377977	0.921409	0.381084	-0.0989823	-0.390469	0.644829	1.87097	1.49063	1.33328	-1.7026	-0.813917	-0.528089	-0.0357947
VIT_15s0024g00510		no hit	no hit	No Hit	0.350645	0.304117	1.48561	1.98794	0.373947	0.154037	-1.18737	-1.24364	-0.556405	0.261746	-0.543524	-1.05259	1.11976	0.191199	-0.124595	-0.674066	-0.401735	1.31599	-0.434343	2.15351	-1.18563	-0.892967	-0.872461	-0.529179
VIT_16s0013g01870		no hit	no hit	No Hit	-0.487872	0.22733	0.947179	2.13356	0.639096	1.21086	-1.3296	-1.59984	0.23034	-0.807081	-0.896619	-0.397038	1.96746	-0.077968	0.00268033	-0.859902	-0.389477	1.16397	-0.317525	0.860316	-1.4474	-0.408811	-0.406504	0.0428535
VIT_17s0000g07410		no hit	no hit	No Hit	0.59863	1.3245	1.79055	1.91499	-0.0588993	-1.98149	-1.60139	-1.55476	-0.745405	-0.381449	-0.307836	-0.529103	0.36854	0.801785	-0.793999	-0.565718	0.0284875	0.701573	-0.490682	0.893405	0.627296	0.483422	-0.23037	-0.292072
VIT_13s0064g00770		no hit	no hit	No Hit	-0.52777	-0.919401	1.05065	0.133219	0.427972	1.23193	-1.74504	-1.33312	-0.931572	-0.14445	-0.495817	-0.611318	1.20639	0.985885	-1.13295	-1.58055	0.566543	-0.898241	1.64386	0.851923	1.28584	0.254167	0.403201	0.278653
VIT_00s0194g00380		no hit	no hit	No Hit	-0.600087	-0.761916	1.40441	0.685344	0.206269	-0.056064	-1.35388	-1.83336	-0.145535	-0.123909	-0.398062	-0.0247942	-0.0668586	0.0215657	-1.52118	-1.73512	0.941413	0.398767	2.00137	1.18251	1.30186	-0.349082	0.763188	0.063155
VIT_18s0001g08660		no hit	no hit	No Hit	0.169502	0.698717	1.751	2.1027	0.153963	-0.024491	0.106884	-0.134949	-0.888123	-1.88487	-0.463288	-0.51878	0.0201574	-0.0170428	-1.06568	-0.931041	-0.205205	1.03284	0.622116	-0.728893	0.57795	1.81838	-0.948439	-1.24341
VIT_03s0017g01940		no hit	no hit	No Hit	1.62148	1.45012	0.917861	0.769999	1.58859	0.846253	-1.54014	-1.25081	-0.47039	-1.23512	-0.685047	-0.00526902	0.0913757	-0.924946	-1.83895	-0.784018	-0.709998	0.76618	0.339604	0.137066	-0.673809	0.485538	0.386493	0.717944
VIT_18s0001g12590		no hit	no hit	No Hit	0.950385	1.13086	1.16442	0.949826	1.70775	0.903406	-0.865076	-0.560899	-0.405106	-0.842643	-2.17416	-1.53648	-0.140986	-0.0749526	-1.05338	-0.898325	-0.422158	1.16996	0.00869523	-0.181096	-0.327846	1.44876	-0.166388	0.215441
VIT_14s0083g00920		no hit	no hit	No Hit	0.961718	0.894693	1.34371	0.616327	2.07913	0.0167477	-2.11475	-1.13483	-0.819003	-1.01591	-0.704209	-0.752247	-0.203629	-0.588052	-0.922527	-1.23389	-0.114668	1.26947	-0.116834	0.380334	0.400707	0.005238	0.848316	0.904151
VIT_17s0000g02220		no hit	no hit	No Hit	0.336035	-0.512128	0.128706	-0.649944	0.645944	0.326226	-0.624578	-1.08149	-0.126123	-0.606598	0.412228	-0.615596	0.378177	-0.130434	-1.39492	-2.37693	1.50479	-0.518914	1.17607	-0.408569	2.24115	-0.170171	1.3002	0.766867
VIT_19s0015g01570		no hit	no hit	No Hit	-0.0342218	-0.517679	0.239358	0.247499	-0.251796	-0.83231	0.263534	-0.668052	-1.1455	-0.897807	-0.218659	-0.816535	-0.166707	-0.0659449	-0.497183	-1.44361	1.03285	-0.674227	1.94937	0.172212	3.06185	0.574502	0.996767	-0.307704
VIT_05s0102g00620		no hit	no hit	No Hit	0.0747116	-0.379661	0.653386	-0.215923	0.0334916	-0.941702	-0.11801	-0.980002	-0.796717	-1.504	-0.0965101	-0.38023	0.0402195	0.0186462	-0.26959	-0.991112	2.34919	0.0137121	1.53953	-0.184003	2.63011	0.424992	0.233346	-1.15388
VIT_06s0004g01570		no hit	no hit	No Hit	0.761609	0.786416	-0.436698	-1.29341	0.531682	-1.09048	-1.49778	-1.23132	0.175583	-1.30136	-0.851212	0.476685	0.0680147	-0.674285	-0.0941431	-1.25128	1.29736	0.372713	1.32957	0.469729	2.14303	0.448537	1.14524	-0.284199
VIT_16s0050g01230		no hit	no hit	No Hit	-0.203282	-0.111037	-0.157287	-0.80604	-0.0203271	-0.749096	-0.725737	-1.34036	-0.0237303	-0.512939	-0.841118	-0.872736	-0.0635122	-0.876374	-0.816434	-1.09481	2.34525	1.19198	1.94013	0.968738	1.67888	0.31987	0.681729	0.0882467
VIT_09s0054g00110		no hit	no hit	No Hit	0.121153	0.133006	0.212882	-0.655657	-0.0286442	-0.997139	-0.750768	-1.14243	0.552652	-0.152967	-1.00109	-0.326478	0.218352	-0.732647	-0.879625	-1.63483	2.18641	1.04768	1.22775	0.189146	1.73914	0.937472	1.05168	-1.31505
VIT_08s0056g01390		no hit	no hit	No Hit	1.08544	0.384116	-0.621494	-0.168947	1.01173	-0.537001	-0.291237	0.266283	-0.450975	-0.920802	-1.13744	-1.09943	-0.0624358	-0.301376	-1.49074	-1.04715	0.131039	0.157264	1.48442	0.655793	0.865436	-0.630957	2.98817	-0.269711
VIT_17s0000g08090		no hit	no hit	No Hit	-0.255512	-0.438589	0.502159	-0.348049	-0.00746995	0.582324	0.477579	-0.740436	-0.981788	-1.53144	-1.52689	-0.559691	-0.361721	-0.309042	-1.55088	-0.918758	2.15585	0.95351	0.859162	-0.305127	1.60461	1.38975	0.843708	0.466743
VIT_09s0002g01700		no hit	no hit	No Hit	0.522868	0.154838	-0.117501	-0.613148	0.0530848	0.18522	-1.0588	-0.366732	-1.03342	-0.40555	-0.974366	-0.801205	-0.923583	-0.319831	-1.72595	-0.0238734	0.992786	0.343252	0.947715	-0.8942	2.30207	1.97317	0.309463	1.47369
VIT_02s0236g00100		no hit	no hit	No Hit	0.642985	0.868862	0.0101008	-0.476579	0.922548	0.365195	-0.731165	-1.58859	0.483029	-0.344385	-0.964496	-0.0845993	0.271936	-0.566718	-1.21962	-1.94167	1.81708	2.12388	0.183018	-0.974455	0.135886	0.234701	1.25423	-0.421182
VIT_00s0187g00010		no hit	no hit	No Hit	1.17438	1.32749	-0.529131	-0.798892	1.01319	0.628119	-1.04126	-0.326039	-0.507778	-0.799677	-1.29914	-0.620453	-0.210508	0.106728	-1.80533	-1.23783	1.24876	1.15083	0.395249	-0.956348	1.44506	0.157974	1.56138	-0.0767872
VIT_14s0006g01600		no hit	no hit	No Hit	-0.62325	-0.425436	0.145482	-0.589552	0.744805	0.361951	-0.860457	-1.52777	0.267358	-0.71502	-0.446116	0.271765	0.557525	-0.617299	-1.7928	-1.52663	0.568542	0.405403	1.34819	-0.757025	1.98226	1.27739	1.6339	0.316792
VIT_12s0057g00950		no hit	no hit	No Hit	-0.264795	0.180384	-0.0217537	-0.711754	0.852607	-0.109286	-0.982948	-1.14049	-0.0493936	-0.189092	-0.596278	0.153073	0.088537	-0.267077	-1.41962	-1.77515	0.83888	0.710736	1.03162	-0.800644	2.35412	0.451942	2.18837	-0.521974
VIT_00s0187g00020		no hit	no hit	No Hit	0.645438	0.746309	0.204812	-0.426423	2.10535	-0.04169	-1.22012	-1.51591	0.0518884	-0.186949	-0.403163	-0.416779	-0.805794	-0.549904	-1.63921	-1.37644	-0.163477	0.541442	1.57287	-0.411379	1.8634	0.545245	0.966704	-0.0862305
VIT_04s0008g07230		no hit	no hit	No Hit	0.0719666	0.643353	-0.116118	-0.416102	1.20654	0.373065	-0.97065	-2.04667	-1.49847	-0.437584	-0.0589725	-0.0799356	-0.173968	0.252391	-1.44671	-1.56779	-0.211704	1.09624	0.366396	0.114692	2.03165	1.31384	1.02294	0.531596
VIT_05s0077g01730		no hit	no hit	No Hit	-0.604399	-0.125002	0.271344	-0.302498	1.15464	0.941693	0.093391	-1.2734	-1.26406	-1.29201	-0.261994	0.710575	-0.156165	-0.18816	-1.17604	-1.82342	0.788829	0.192554	0.472799	-0.0868634	1.7508	-0.250327	2.44471	-0.0169937
VIT_06s0004g04450		no hit	no hit	No Hit	0.836665	0.21839	0.86143	-0.319955	0.661004	-0.0156285	-1.32435	-0.118909	-1.60809	-0.514602	-1.22914	-1.28116	-0.623742	0.084622	-0.642107	0.0736498	2.19617	0.591067	2.0565	-0.0797428	1.48951	-0.165092	-0.766428	-0.380054
VIT_13s0047g01000		no hit	no hit	No Hit	1.27575	-0.478905	1.58616	0.484597	0.132174	-1.59912	-0.425693	-1.09343	0.685761	-0.563719	-1.59349	-2.01875	0.963804	0.537766	-0.290195	-0.911348	1.09856	0.985813	-0.133323	1.16719	0.805362	-0.796018	-0.0644113	0.245468
VIT_09s0002g06310		no hit	no hit	No Hit	1.29512	-0.363602	1.64394	0.779686	1.09103	-0.744209	-0.759026	-2.3331	0.76767	-1.24859	-0.837515	-1.11001	0.68014	0.362287	-0.517188	-0.775422	-0.0287004	0.271618	0.882003	1.42469	-0.306929	-0.410775	0.954688	-0.717806
VIT_01s0011g04840		no hit	no hit	No Hit	0.45973	0.118281	0.239391	0.804787	0.97698	1.04158	-0.205681	-1.32775	-0.63623	-1.40103	-0.737884	0.438856	0.0230777	0.493868	-0.638266	-1.07164	0.182072	-1.52242	0.594445	-1.87132	1.73246	0.517513	1.95387	-0.164687
VIT_09s0054g00560		no hit	no hit	No Hit	-0.962299	0.287145	0.563693	0.888224	0.31778	1.48868	-1.43249	-1.13844	0.404802	0.557962	-1.57096	-0.391952	0.331114	-0.63396	-1.39209	-1.50875	-0.201473	-0.67528	0.690528	-0.329968	1.59946	1.30895	1.36032	0.439012
VIT_00s0253g00020		no hit	no hit	No Hit	-0.548603	0.016294	0.783482	0.426342	1.15168	1.00097	-1.90338	-1.52829	0.0406796	0.328166	-1.35788	-0.60817	-0.206044	-0.410535	-0.635762	-1.57758	-0.158537	-0.583623	0.525217	0.0132099	1.24278	1.85887	1.43798	0.69273
VIT_07s0005g02460		no hit	no hit	No Hit	-0.514923	-0.755815	0.0929752	0.278465	0.526162	0.808937	-1.24885	-1.83329	-1.23335	-0.299341	-1.06898	-0.734125	0.448391	0.968982	-0.562014	0.239572	-0.257595	-1.20833	0.757578	0.191931	1.52537	0.281498	2.2503	1.34645
VIT_17s0000g03780		no hit	no hit	No Hit	1.15762	0.103107	1.20209	0.827435	1.76963	0.265701	-1.00808	-0.23087	-1.30778	-0.691019	-1.3136	-0.549835	-0.794922	0.674206	-1.95189	0.624027	-0.48422	-1.60489	0.333908	-0.176743	0.625119	0.448947	1.17114	0.910914
VIT_05s0020g01010		no hit	no hit	No Hit	0.426832	0.546914	0.977994	0.802952	0.234531	0.572514	-1.25436	0.417936	-0.926679	-0.48993	-1.18617	-0.382205	0.734034	1.61618	-1.23823	-0.686176	-1.70925	-1.26034	-0.89829	-0.769659	1.34834	1.06402	1.04738	1.01165
VIT_11s0052g00060		no hit	no hit	No Hit	0.472844	-0.68958	0.955009	1.13686	-0.860996	0.468284	-0.724984	-1.32764	0.71567	0.192828	-1.06369	-1.89468	0.812529	0.00710405	-0.708315	-1.10845	-1.06454	0.147362	-0.129492	0.413723	0.147552	0.696947	0.826263	2.57939
VIT_15s0024g00780		no hit	no hit	No Hit	-0.535574	-1.2997	0.800551	0.758329	0.245816	0.0982327	-0.410167	-1.08426	-0.460443	0.120441	-0.622882	-1.51761	-0.235233	-0.0738129	-1.21938	-1.38736	-0.107655	0.732029	-0.655292	1.64707	0.733636	0.899036	1.24848	2.32575
VIT_15s0024g00770		no hit	no hit	No Hit	-0.279027	-0.570334	0.491635	0.533225	0.295566	0.0184548	-0.264164	-0.980708	-0.958367	-1.01732	-1.2103	-1.3576	0.0474267	0.428068	-0.804362	-1.15735	-0.542554	-0.188363	0.0122793	1.72088	0.354984	1.93691	1.38799	2.10303
VIT_03s0038g00710		no hit	no hit	No Hit	-0.590737	-0.679517	0.323485	0.281519	-1.23045	1.5953	-0.659217	-1.23298	-0.848671	0.681743	-1.68421	-0.662595	-0.0247434	-0.128791	-0.129885	-0.845314	-0.601671	-0.294581	-0.162834	1.04976	0.895748	1.26952	1.94693	1.73219
VIT_03s0017g02010		no hit	no hit	No Hit	-0.417363	-0.633702	0.471088	-0.293521	-0.168472	1.51924	-1.13716	-1.32103	0.43692	0.866785	-0.758441	-1.91194	0.346962	-0.0120437	-1.27965	-1.70992	-0.277976	0.753374	0.65584	1.57031	0.699483	0.434328	1.48352	0.683365
VIT_06s0004g03480		no hit	no hit	No Hit	-1.27763	0.118724	-0.166152	0.673087	0.453972	2.70249	-0.621598	-1.17196	-1.45005	-0.938159	-0.976119	-0.689312	-0.692735	0.0360672	-0.676616	-0.0735346	0.0849745	0.960001	-0.243464	1.13583	-0.313495	0.712944	0.730481	1.68225
VIT_05s0049g02080		no hit	no hit	No Hit	-1.41401	-1.91971	-0.196355	0.0525713	0.259048	1.67898	-0.652364	-1.50007	-0.910291	0.0937105	-0.0901841	-1.42101	-0.7586	0.133244	-0.549191	-0.341973	0.559726	0.883593	0.996044	0.881028	0.706081	0.886098	1.66376	0.959881
VIT_13s0019g01850		no hit	no hit	No Hit	-0.479548	-0.639971	-0.352897	-0.480698	-0.771242	-0.742376	0.441295	-1.05302	-1.26808	-1.11359	-0.882978	-0.904788	-0.653106	-0.346618	-0.522591	-0.333631	1.31827	0.78778	0.95098	1.08131	1.84989	1.01525	1.05676	2.04359
VIT_15s0024g01230		no hit	no hit	No Hit	-0.718063	-0.715027	-0.421483	-0.139185	-0.60848	-1.22385	-0.315303	-0.803549	-1.16447	-0.930681	-0.19761	-0.917887	-0.306243	-0.209897	0.133464	-0.538618	1.23727	0.866113	1.05613	0.892953	2.53959	-0.155771	2.17456	0.466035
VIT_14s0066g02610		no hit	no hit	No Hit	-0.399021	-0.131098	-0.0820946	-0.19359	0.152803	-0.125622	-1.33832	-1.32489	-0.460897	-0.534528	-0.825779	-0.644424	-0.618099	-0.396439	-1.35781	-1.1291	0.812836	0.828648	1.12144	0.847057	1.7184	2.47662	1.1523	0.451617
VIT_07s0005g03850		no hit	no hit	No Hit	-0.841824	-0.248585	-0.167771	-0.0619883	0.146887	0.27168	-1.36294	-1.57106	-0.731419	-0.0668623	-1.62686	-0.319462	-0.5559	-0.0859761	-1.36372	-0.756939	1.43011	0.757125	0.789219	1.05655	1.74133	1.4498	1.09825	1.02035
VIT_14s0006g00660		no hit	no hit	No Hit	-0.908288	-0.78399	-0.291061	-0.157927	-0.372549	0.692092	-1.19552	-0.890797	-0.759448	0.280926	-1.4416	-1.25537	-0.380047	-0.305374	-0.991996	0.00607591	0.662918	0.430336	1.6084	0.479937	1.15142	0.419885	2.2526	1.74937
VIT_04s0023g01710	Cluster 4	no hit	no hit	No Hit	-1.00141	-0.942408	-0.315882	-0.157894	-0.252497	-0.236587	-1.06482	-0.8105	-0.373677	-0.11834	-1.26345	-1.13945	-0.477293	-0.282969	-0.843977	-0.549576	1.13651	0.968998	0.994271	0.485601	0.984403	0.937026	2.32496	1.99896
VIT_01s0011g02050	Cluster 4	no hit	no hit	No Hit	-0.761954	-0.327527	0.0604987	0.861838	-0.610896	0.0825471	-1.27332	-0.925834	-0.893039	-0.041473	-1.67411	-1.31907	-0.575851	0.229431	-1.18413	0.437935	0.477644	0.454396	0.89406	0.458429	1.27879	0.426569	1.50276	2.4223
VIT_18s0075g00080		no hit	no hit	No Hit	-0.741809	0.0342373	0.223514	0.8194	-0.708732	0.489827	-1.16779	-1.37484	-0.329647	0.373756	-2.13911	-0.941666	-0.208455	-0.023734	-0.736307	0.0502797	-0.472568	0.375187	0.628826	0.137676	0.856999	0.451333	2.29891	2.10472
VIT_08s0040g03170		no hit	no hit	No Hit	-0.995244	-0.97435	0.447771	0.263261	0.067164	-0.345766	-0.137595	-1.66976	-0.211092	0.131918	-1.18336	-1.34266	-0.924225	-0.82287	-0.417851	-0.386338	1.41694	0.718002	0.516315	0.385418	1.48574	0.0944152	2.08508	1.79909
VIT_00s0857g00010		no hit	no hit	No Hit	-1.20861	-0.916588	0.881887	0.569852	0.138848	0.20631	-0.740632	-0.908357	-0.0989153	0.475206	-2.01141	-1.5048	-0.469829	-0.283929	-1.04783	-0.309792	1.56189	1.30246	0.675676	0.421688	0.179755	-0.125962	1.87089	1.34219
VIT_09s0096g00410		no hit	no hit	No Hit	-0.623134	-0.617617	1.09673	0.539549	0.0773319	-0.253502	-0.723238	-1.89659	0.328007	0.133953	-0.711629	-1.16926	-0.828272	-0.424652	-0.910823	-1.75965	0.60228	0.493382	1.25763	0.997314	0.945856	0.0791516	1.71693	1.65024
VIT_01s0011g02610		no hit	no hit	No Hit	1.98471	-0.49205	-0.416356	-0.267535	-0.298256	0.0459518	-0.890299	-1.38053	-0.943306	-1.41506	0.416213	0.433505	1.79355	1.09872	-0.829639	-1.36632	0.51988	0.65456	-0.276151	-0.800703	1.14342	1.35372	0.670752	-0.738772
VIT_10s0003g04780		no hit	no hit	No Hit	-0.157303	-0.381449	-0.0569955	-0.203334	0.199795	1.71722	-1.16574	-1.17445	-0.627674	-0.612677	-0.0982052	0.0718753	0.731503	0.488021	-1.53568	-1.78933	0.616572	0.523439	-0.00715659	-1.03401	-0.413973	1.58708	1.59927	1.72321
VIT_15s0045g00950		no hit	no hit	No Hit	-0.583194	-0.557079	-0.0958858	-0.494819	0.264683	1.75463	-0.310441	-1.93516	-1.0534	-0.992279	-0.384716	0.548702	1.15394	0.57305	-0.982565	-1.70539	0.236436	0.460356	0.469879	-0.19747	-0.156732	2.20949	0.971988	0.805981
VIT_05s0077g01620		no hit	no hit	No Hit	0.429417	0.571418	0.0640178	0.536043	0.228696	2.54625	-1.55129	0.0866118	-0.834897	-1.55677	-0.564997	-0.557995	-0.0233336	0.68539	-0.666681	-1.40417	-0.411085	0.0582014	-0.182092	-0.181211	-0.797051	2.12848	1.03792	0.359126
VIT_09s0018g00790		no hit	no hit	No Hit	0.554108	0.0366101	-0.3604	0.0878956	-0.306789	0.993487	-0.849635	-1.573	-0.00593063	-1.41457	0.0592798	-0.622509	-0.306966	0.823943	0.14336	-1.95457	0.725452	-0.17098	-0.22239	-0.553706	0.00615793	2.84565	0.779634	1.28586
VIT_14s0068g00170		no hit	no hit	No Hit	-0.380571	1.38821	-0.32987	-0.320857	0.943145	1.40119	-0.960247	-1.23845	-0.36636	-1.638	-0.89636	0.141067	-0.299463	0.386341	-1.55753	-0.959799	0.913267	0.181537	0.106734	0.553126	1.5143	2.11234	-0.327498	-0.366261
VIT_01s0026g02270		no hit	no hit	No Hit	-1.47125	-1.46012	0.70759	1.16136	-0.0170611	0.557298	-0.534882	-1.75387	-1.25188	-0.954271	0.0960531	-1.15245	0.294704	0.0163635	0.101183	-0.704613	0.0349116	-0.0317032	0.16117	0.951646	1.82794	1.75719	0.724009	0.940679
VIT_18s0075g00300		no hit	no hit	No Hit	-0.371899	-1.32293	-0.0659282	-0.702676	0.926483	1.97537	-0.166722	-1.12648	-0.242532	-1.27496	0.596029	-1.52941	1.17794	-1.06008	-0.482711	-1.28632	1.10618	0.495183	0.691813	-0.329501	0.0489374	1.68244	0.847146	0.41463
VIT_05s0077g00310		no hit	no hit	No Hit	-0.157887	-1.42569	1.47134	0.402011	0.919699	0.37539	-0.348652	-0.217967	-1.46069	-2.02506	-0.421387	-0.84276	1.82147	-0.480641	-1.21871	-0.312479	0.65263	0.0141297	0.00712101	-0.405125	0.930413	1.82028	0.329794	0.572773
VIT_05s0062g00160		no hit	no hit	No Hit	-0.409248	0.0219316	0.688246	0.593947	0.469094	1.00159	-0.380774	-2.16533	-1.39267	-1.96815	-1.51063	-1.47181	0.445004	-0.170906	0.235557	0.103309	1.35051	0.649958	0.372942	0.585398	0.561891	1.24508	0.303898	0.841165
VIT_07s0005g04000		no hit	no hit	No Hit	-0.327288	0.631373	-0.178224	0.57236	0.73215	0.840104	0.0121498	-1.54239	-1.10413	-1.94463	0.285279	-1.62395	0.510588	-0.70973	-0.804074	-1.05324	1.38046	1.30731	0.45269	0.13428	-0.220011	2.04062	0.164247	0.444059
VIT_14s0036g01440		no hit	no hit	No Hit	-0.377359	-0.0784306	-1.1621	-0.260153	-0.0304117	-0.829623	-0.0321727	-0.920446	-0.857554	-0.0556277	-1.30085	-2.21012	1.06998	0.459611	-0.770339	-0.71042	1.5257	1.03872	1.01537	0.933522	0.109189	1.68628	0.421568	1.33565
VIT_14s0060g02540		no hit	no hit	No Hit	0.481523	0.461052	-0.263924	0.170405	-1.25172	-0.951796	-0.468519	-0.301188	-0.132939	-1.10029	-2.05384	-1.55287	2.26137	-0.2608	-0.345747	-0.222488	1.23208	1.60468	0.409732	1.02846	1.03719	-0.0882994	0.242073	0.0658467
VIT_17s0000g04080		no hit	no hit	No Hit	-0.797388	0.138818	-0.806271	-0.416484	0.18331	0.219065	-0.813428	-0.75173	-1.03354	-1.73566	-0.497611	-1.76439	0.980988	0.598628	-0.526558	-0.351861	-0.260701	0.353108	0.408687	0.772245	1.60138	1.22844	1.05636	2.21459
VIT_00s0299g00090		no hit	no hit	No Hit	-0.655764	-0.980772	-0.0174826	-0.0249245	-0.810096	0.38098	-1.24995	-0.806554	-0.751623	-1.06611	-1.25961	-1.03626	0.501125	0.412046	0.00795158	0.576829	0.394284	-0.385253	1.45798	-0.306749	2.60916	1.57208	0.153943	1.28476
VIT_12s0178g00100		no hit	no hit	No Hit	1.01792	0.29744	0.33535	1.40043	-0.748695	-1.79088	0.36565	0.0386613	-2.00224	-0.819021	-0.972002	-0.761824	0.311632	0.314116	-0.819902	-1.04523	0.729177	-0.0392202	-0.607897	1.71991	1.45272	1.30215	0.0752952	0.246462
VIT_13s0084g00550		no hit	no hit	No Hit	-0.134616	1.09242	-0.537472	-0.56523	-0.28671	-0.495521	0.438743	0.431242	-1.23522	-0.522369	-1.11482	-1.23869	1.12461	1.72835	-1.78709	-1.94614	0.449056	0.370055	-0.0321337	0.732	0.192038	1.26896	1.07319	0.995343
VIT_05s0136g00250		no hit	no hit	No Hit	0.281821	0.657448	0.170363	-0.260134	-0.397914	-0.124804	-0.425237	-0.474234	0.347015	-0.381612	-0.717342	-1.96031	0.530088	0.845317	-1.96858	-2.18087	0.407145	0.206068	0.17724	0.11821	1.52094	1.76054	0.661647	1.20719
VIT_00s2839g00010		no hit	no hit	No Hit	0.503137	0.54218	0.658422	-0.0671835	0.073865	-1.426	-0.145418	-0.488712	-0.109538	-0.255381	-0.759317	-0.702097	0.163165	0.396961	-2.11939	-1.0029	0.174586	-0.491612	0.259511	-1.4399	2.30451	1.23067	1.31091	1.38952
VIT_07s0031g01080		no hit	no hit	No Hit	0.62199	1.31988	0.545145	-0.229092	0.50157	-0.0451979	-0.350971	0.785991	-1.59934	-0.983145	-0.246917	-1.59736	1.64155	0.0661288	-0.999054	-1.47507	-0.484817	0.150177	-0.457358	-0.980599	0.853186	-0.23504	1.29049	1.90786
VIT_00s0183g00130		no hit	no hit	No Hit	1.08533	1.19962	-0.0654282	-0.453034	-0.490147	0.188835	0.0790021	0.118873	-1.64931	-1.3686	0.508629	-1.86596	1.1043	1.06346	-0.94215	-1.18661	0.0548444	-0.68832	0.820482	-0.263817	0.0722965	-0.434716	0.990551	2.12187
VIT_09s0002g08350		no hit	no hit	No Hit	-0.689765	0.21976	-0.343391	-0.0329218	-0.562677	1.2535	-0.983199	-0.867641	-0.747195	0.147673	-0.978454	-0.395179	0.206238	0.90293	-1.28659	-1.9895	-0.4086	0.273608	-0.17562	0.799951	0.709258	1.96944	0.835346	2.14303
VIT_16s0039g01530		no hit	no hit	No Hit	0.803341	1.74285	0.503969	-0.40235	-0.135931	0.495215	-0.57428	-0.846457	-0.807724	-0.258255	0.0104055	-0.811983	-0.672564	0.647065	-1.34147	-1.58784	0.0338807	-0.396725	-0.268355	-0.74042	0.848251	-0.522468	1.93788	2.34397
VIT_14s0060g01730		no hit	no hit	No Hit	-0.280568	-0.427851	0.892188	1.16361	0.546169	1.66055	-0.405601	-1.74715	-1.50847	-0.433776	-0.424469	-1.08484	0.218899	0.492485	-1.19426	-0.605728	-0.00354103	-1.12187	-0.424957	-0.235049	1.1898	0.502007	1.50502	1.72741
VIT_04s0008g07190		no hit	no hit	No Hit	-0.522005	0.100491	0.128199	0.0849686	0.857817	0.865311	-0.65011	-1.56076	-1.14356	-1.01077	-0.782266	-0.604729	0.151525	0.351868	-0.799064	-1.3161	-0.342201	0.22775	-0.484107	-0.186654	2.11889	1.50164	2.14004	0.873832
VIT_00s0194g00320		no hit	no hit	No Hit	-0.215633	-0.317519	0.146478	0.915592	0.845058	0.758194	-0.83097	-1.00647	-0.00169077	-0.0145092	-1.10577	-0.88949	-0.0542631	0.648775	-1.24227	-1.56946	-0.646346	-0.735799	-0.438392	-0.391985	1.82575	2.28558	1.57563	0.459516
VIT_14s0036g00640		no hit	no hit	No Hit	-0.591144	-0.172265	0.504403	1.08016	0.984283	0.963073	-0.868054	-1.02052	-0.411974	-0.815756	0.635799	-0.578926	0.833672	0.133738	-1.58495	-2.39734	-1.06315	0.304063	-0.440757	0.157667	1.4117	1.53662	1.00491	0.394731
VIT_14s0030g00510		no hit	no hit	No Hit	-0.625802	-0.687922	0.23537	0.280821	0.611466	1.43281	0.136428	-0.872	-0.265605	-1.08776	-0.0563915	-0.192489	1.60965	0.651032	-1.19166	-1.8393	-0.853144	-0.324731	-0.62919	-0.857583	0.791849	2.48393	0.889733	0.360491
VIT_18s0001g06400		no hit	no hit	No Hit	0.236093	0.766485	0.497224	0.0200627	1.15804	0.73661	-1.78169	-0.940414	-0.852703	-1.19098	0.365972	0.175477	0.40276	0.342634	-1.54939	-1.52823	-0.605157	0.192508	-0.329472	-1.07605	0.565203	1.79077	1.65827	0.945973
VIT_00s0809g00010		no hit	no hit	No Hit	-0.0638075	-0.171329	0.022871	-0.21651	0.711486	1.15282	-1.03659	-1.91685	-0.789843	-1.35949	0.177435	0.770242	0.987851	-0.0960114	-1.36318	-1.10664	-0.252285	-0.461233	0.217061	-0.670944	1.35313	1.80131	1.72613	0.584386
VIT_18s0001g12110		no hit	no hit	No Hit	0.0418814	0.442064	-0.0594283	0.594062	0.0789268	1.40704	-2.27286	-1.52738	-0.793957	0.678776	-0.662929	0.332763	0.526413	1.45568	-1.57103	-0.780563	-1.04583	-0.606132	0.240327	0.9339	0.723966	1.16321	-0.46574	1.16685
VIT_05s0077g00380		no hit	no hit	No Hit	0.483232	-0.966538	0.689608	0.416671	0.341931	-0.0352872	-2.06527	-1.5999	-0.652148	-0.667948	-1.02686	-1.17599	1.39228	0.428455	-0.72399	-1.07162	0.366213	-0.00585114	1.1097	0.240018	1.29722	1.1808	0.500797	1.54449
VIT_05s0077g00400		no hit	no hit	No Hit	-0.117221	-0.58147	0.227209	0.544132	0.463185	-0.25218	-2.28427	-1.88878	0.361868	-0.769998	-0.288446	-0.860893	0.478684	0.805848	-0.963213	-1.49164	0.792121	0.247175	0.682785	0.21477	1.99532	0.676071	1.01476	0.994195
VIT_05s0020g00080		no hit	no hit	No Hit	-0.846921	-0.49021	1.04386	1.38799	-0.1354	0.667798	-1.20051	-1.45993	-0.304795	0.847365	-2.26016	-1.83922	0.0910652	0.492174	-0.496912	-0.0727541	0.206822	0.312576	0.904818	0.406405	0.663626	-0.490264	1.47399	1.09859
VIT_12s0057g01620		no hit	no hit	No Hit	1.07536	0.807235	1.35432	0.679024	-0.75792	0.147326	-0.682682	0.204915	-0.972974	-0.0723982	-1.00168	-0.957075	0.987001	-0.8864	-1.63308	-2.52402	0.0548432	0.226184	1.13856	0.384634	0.591741	-0.224878	0.808814	1.25316
VIT_16s0039g02810		no hit	no hit	No Hit	0.719788	0.33773	0.976014	0.840369	-0.131444	0.273089	-0.715725	-0.638257	-0.819789	0.424482	-0.22196	-0.802998	-0.312901	0.33393	-1.71929	-2.30756	-0.939582	-1.01143	0.356519	0.251744	1.96946	1.18175	0.544257	1.4118
VIT_16s0050g01910		no hit	no hit	No Hit	-0.310819	0.537086	0.740974	0.119134	1.42979	0.999326	-0.548776	-1.10532	-1.45149	-1.72194	-0.0530009	0.740837	-0.498351	-0.17717	-1.29278	-1.36196	-0.530712	0.0233934	0.377056	-0.493934	1.57237	1.31193	1.78502	-0.0906593
VIT_18s0001g12600		no hit	no hit	No Hit	0.178229	0.325072	0.389041	-0.10977	1.14507	-0.203129	-1.04407	-1.49596	-0.197176	-0.836885	-1.10105	-0.925961	-0.665381	-0.586157	-1.11682	-0.806292	0.00303691	0.144021	0.485917	-0.185892	0.996486	1.20386	2.42058	1.98322
VIT_06s0004g01150		no hit	no hit	No Hit	0.296262	0.406098	0.349476	-0.0136375	1.18328	-0.292004	-0.742194	-1.39134	0.142921	-1.36091	-1.48847	-0.77129	-0.394849	-0.45623	-1.09605	-0.688818	-0.0622566	-0.106848	0.436249	-0.431731	1.09651	1.17229	2.31236	1.90119
VIT_15s0046g03420		no hit	no hit	No Hit	0.528975	0.57257	0.421879	0.131854	1.48875	0.674843	-0.816261	-1.66116	-0.331607	-0.393516	-0.281105	-0.328333	-0.593086	-0.921034	-1.83626	-2.06796	0.742635	1.96968	0.0406205	0.571669	-0.272535	0.999248	0.53502	0.825116
VIT_16s0098g00620		no hit	no hit	No Hit	0.625322	0.276389	-0.258215	0.14853	0.834375	1.5307	-0.489629	-1.44877	0.475891	-0.642539	-1.04365	-0.803519	0.472399	-0.842965	-1.60924	-1.53826	-0.0185915	0.563429	-1.08802	-0.333527	0.738659	1.64203	1.37624	1.43296
VIT_02s0025g00300		no hit	no hit	No Hit	-0.553894	-0.0689128	0.674271	-0.0159843	0.83591	1.3258	-0.0709613	-2.3741	-0.0914748	-0.844171	-0.722791	-0.952866	0.128209	-0.771715	-0.811331	-1.07306	0.699622	0.401347	-0.232427	-0.87913	1.60533	1.0224	1.94466	0.825276
VIT_00s0415g00070		no hit	no hit	No Hit	-0.587624	-0.291599	0.212154	-0.143245	0.568455	1.50347	-0.82887	-1.5771	0.457666	-0.211244	-0.194551	-0.334861	-0.719018	-0.324159	-1.78845	-1.77585	1.45995	0.364428	-0.110169	-0.298274	1.78428	1.70164	0.941715	0.191245
VIT_01s0011g03430		no hit	no hit	No Hit	1.46866	1.09895	0.882179	0.633599	1.92706	1.16236	-0.924704	-0.478251	-0.92974	-0.713657	-1.06318	0.00797506	-0.51407	0.382648	-2.08913	-1.54015	-0.303746	0.588498	0.48563	-0.339907	-0.554003	-0.215657	1.21555	-0.186915
VIT_14s0081g00190		no hit	no hit	No Hit	0.886607	1.35868	0.897588	0.405051	1.71404	0.975599	-1.6414	-0.804768	-0.997273	-1.04768	-0.667953	-0.500149	-0.861035	-0.195921	-1.40596	-1.52709	-0.470375	1.39579	0.819908	-0.295074	0.322802	0.868534	0.7058	0.0642862
VIT_01s0011g01350		no hit	no hit	No Hit	0.834877	1.04428	0.731014	0.46324	1.85435	1.12649	-1.31013	-0.800599	-1.6113	-1.1664	0.0154615	0.337367	-0.59642	-0.611727	-1.71083	-1.21461	-0.54932	0.211958	0.656603	-0.475171	0.411195	1.18251	1.27109	-0.0939352
VIT_15s0021g01270		no hit	no hit	No Hit	0.258922	0.681827	0.188939	-0.281072	0.63075	0.171592	-1.02443	-1.02466	-1.11316	-1.39296	-0.89018	0.487871	-0.565608	-0.2758	-1.24181	-1.89769	0.683035	1.23745	2.19323	0.251657	0.870672	0.274843	1.51852	0.25806
VIT_15s0021g01260		no hit	no hit	No Hit	0.360455	0.805976	0.345272	-0.130908	0.429289	0.0666316	-1.02402	-1.0437	-1.19406	-1.46395	-0.931608	0.0898516	-0.289909	-0.584446	-1.2091	-1.48047	0.503691	1.12915	1.97484	-0.224109	1.60468	0.710775	1.63344	-0.0777757
VIT_01s0010g00150		no hit	no hit	No Hit	1.13716	-0.288027	1.61555	1.3131	-0.173438	0.00382512	-1.67002	-0.899767	0.587975	-1.2781	-1.33189	-0.682098	0.250343	-0.212127	-0.670297	-1.16794	-0.221941	1.20971	-0.478765	-0.825773	0.0178853	0.876011	1.72535	1.16328
VIT_10s0042g00190		no hit	no hit	No Hit	2.67029	0.621013	0.47198	1.04772	-0.867592	-1.3013	-0.351809	-1.26679	-0.903154	-0.258435	-1.67843	-0.457786	-1.34537	-0.352465	0.086222	-0.513076	-0.254826	0.635241	-0.0882442	0.769398	0.771492	0.868451	0.93915	0.758325
VIT_15s0048g00620		no hit	no hit	No Hit	0.853172	0.868331	0.307454	-0.0574074	0.867043	0.858758	-0.0917791	0.600596	-1.80499	-1.29387	-1.22616	-1.40495	-0.18205	-0.476739	-1.29239	-1.35163	0.589885	0.925874	0.264114	-0.852421	1.39384	1.78631	0.33595	0.383068
VIT_17s0000g00650		no hit	no hit	No Hit	0.169233	0.14413	1.18578	0.420577	1.29142	0.657332	-0.412649	1.05269	-1.30145	-0.961578	-2.06814	-1.88028	0.477274	-0.47918	-0.993697	-0.80611	-0.61606	0.854213	1.68326	0.0300613	0.675066	-0.271336	0.98106	0.168384
VIT_01s0146g00320		no hit	no hit	No Hit	0.874562	1.5632	0.111596	-0.289661	1.04613	0.0525977	-1.24379	0.634952	-1.69863	-1.15103	-1.33661	0.503236	0.709146	0.493595	-2.27761	-0.890728	-0.259326	1.3769	0.971429	-0.240003	0.157404	0.590985	0.529342	-0.227693
VIT_18s0166g00060		no hit	no hit	No Hit	0.440819	1.02954	1.40574	0.839534	0.978383	-0.326292	-0.681127	0.240298	-0.997954	-0.943882	-0.993622	-0.609485	-1.65182	-0.907037	-1.35174	-1.34964	-0.744888	1.13932	1.34458	-0.102452	0.538566	1.08708	1.34886	0.267203
VIT_18s0001g05280		no hit	no hit	No Hit	0.20209	0.763913	1.99019	1.85562	1.16229	0.976121	-1.03038	-0.0573757	-1.54228	-1.06198	-0.714437	-0.57858	-0.384944	-0.301011	-1.13434	-1.29399	-0.752476	1.20641	0.110886	0.609598	-0.0596513	1.04637	-0.63835	-0.373709
VIT_18s0001g04410		no hit	no hit	No Hit	-0.0302038	1.18578	1.13134	1.16523	1.26448	1.14954	-1.27292	0.010666	-1.38079	-0.919584	-0.675335	-0.372502	-1.05561	-0.250823	-1.26014	-1.35033	-0.944195	1.65477	0.419344	0.614548	-0.141605	1.40192	-0.526154	0.182583
VIT_04s0069g00880		no hit	no hit	No Hit	-0.044565	0.663372	1.53184	2.19883	0.384547	0.709259	-0.873346	-1.08375	-0.928364	-1.05184	0.293019	0.259139	-0.499894	-0.375769	-1.94138	-1.60166	-0.618964	0.554994	-0.0912833	0.303438	-0.482044	0.32371	1.22382	1.14688
VIT_13s0019g03930		no hit	no hit	No Hit	-0.693542	0.670374	1.10697	1.2429	0.460429	0.91066	-1.33589	-0.778446	-1.41832	-1.43904	-0.230433	-0.335807	-1.22069	-0.270628	-0.982298	-0.540312	-1.25222	0.942618	0.910516	1.17095	-0.332586	1.04538	0.928023	1.44139
VIT_18s0001g05410		no hit	no hit	No Hit	0.204095	1.01831	1.27608	1.31707	0.812659	0.797848	-1.306	-0.225061	-1.1389	-0.917586	-1.28771	-0.848875	-0.812317	-0.0460567	-1.44955	-1.36215	-1.03252	1.36847	0.605333	0.918897	0.0179807	1.29903	0.0650275	0.725921
VIT_09s0002g02970		no hit	no hit	No Hit	0.466972	1.56121	1.37938	1.4169	0.285723	0.165703	-1.49959	-0.438363	-1.76793	-1.07269	-1.16195	0.305154	-0.830641	-0.0291783	-1.41024	-0.951057	-0.938345	1.08642	0.716824	0.381436	-0.00983611	0.840134	0.64319	0.860755
VIT_09s0002g02950		no hit	no hit	No Hit	-0.474518	1.28516	1.56895	1.8879	0.859128	0.855928	-1.8157	-0.74259	-1.09296	-0.533662	-1.21187	0.166593	-1.06387	-0.311783	-0.995795	-0.423666	-0.874507	1.34881	0.125762	0.0586677	-0.380061	1.12093	0.0120522	0.63109
VIT_18s0001g03030		no hit	no hit	No Hit	-0.589772	-0.704162	-0.541881	-0.572737	0.723366	-0.136671	-1.05433	-0.67122	0.0562843	-0.340114	-0.743102	-0.883477	0.900456	-0.273193	-1.19176	-0.733746	0.347892	0.24344	2.71735	1.44407	-0.0100286	1.1004	1.84527	-0.93233
VIT_05s0094g00160		no hit	no hit	No Hit	0.839851	1.39063	0.445793	0.419574	1.47872	-0.114941	-1.90614	-1.19477	-0.849634	-1.5745	-0.630638	-1.45835	-0.396781	-1.11643	-0.538095	0.360631	-0.430418	1.08872	0.789717	0.140158	0.264935	1.04168	1.20484	0.745451
VIT_09s0018g00080		no hit	no hit	No Hit	0.178856	0.454196	0.0533173	0.684369	0.110964	0.908609	-1.12522	-0.00294454	-1.1155	-0.902531	-1.71782	-2.20026	0.456716	-0.734618	-0.692578	0.476683	-0.336294	-0.343186	0.638325	-0.24094	1.82306	0.689251	1.28054	1.65699
VIT_13s0064g00790		no hit	no hit	No Hit	-0.628306	-0.622197	0.573139	0.290343	-0.350452	-0.702227	-0.839486	-1.19775	-0.182988	0.0265491	-1.42146	-0.58832	-0.627868	0.156111	-1.322	-0.757943	0.98815	-0.0246592	2.54993	1.52314	1.6474	0.00248233	1.11317	0.395231
VIT_13s0175g00010		no hit	no hit	No Hit	0.690654	0.406205	0.511614	1.31614	0.32478	0.0532443	-1.77888	-0.912832	-0.375956	0.29811	-0.576819	-0.607198	-0.0598038	-1.16761	-1.36657	-1.283	-0.124154	-0.332092	1.34209	2.43562	0.199763	-0.629832	1.45507	0.181447
VIT_15s0021g01990		no hit	no hit	No Hit	0.199758	-1.29955	-0.530557	-0.815001	1.0753	-0.147659	0.064058	-0.322869	-1.41405	-0.655292	-1.86332	-1.39818	1.96599	0.975315	-0.714881	-0.612347	0.908273	0.638503	1.27867	0.527106	1.37845	0.600279	-0.0949065	0.256913
VIT_05s0102g00140		no hit	no hit	No Hit	-0.0332484	-0.876601	0.775246	0.46497	-0.806617	0.160781	-1.64561	-1.12102	-1.38902	-0.403881	-1.33122	-1.1978	1.27654	0.643191	0.443409	-0.116863	0.631077	0.657731	0.996501	1.97945	1.12273	0.930203	0.00247688	-1.16243
VIT_18s0001g15250		no hit	no hit	No Hit	0.156704	0.337415	0.252001	0.127743	-0.500846	-1.19507	-0.71724	-0.619084	-1.182	-1.62447	-0.813613	-0.921624	0.0679912	0.531668	-0.957784	-0.903975	1.9292	1.72964	1.57595	1.15431	1.07593	0.906629	-0.351153	-0.058318
VIT_01s0011g02660		no hit	no hit	No Hit	-0.179164	0.212301	-0.570598	-0.784697	0.614296	-0.352627	-0.853054	-1.19371	0.132504	0.0444319	-0.306283	-0.672145	-1.06765	-1.52082	-1.04626	-1.22995	0.893972	0.80736	1.21639	0.636959	1.62238	2.2159	1.3499	0.0305649
VIT_13s0067g02630		no hit	no hit	No Hit	-0.388909	-0.332736	-0.458363	-0.890097	0.177983	-0.289867	-0.233	0.0160387	-0.635542	-0.946389	-0.635374	-0.297074	-0.584038	-1.18879	-1.20127	-1.2885	1.90176	2.03599	1.09345	0.463833	1.34022	1.81787	0.764445	-0.241631
VIT_11s0016g04050		no hit	no hit	No Hit	0.0202535	-0.241929	-0.381988	-0.968139	-0.33655	-0.747794	-0.751288	-0.673537	-0.865995	-1.34601	-0.31462	-0.30641	0.239493	-0.929388	-0.98825	-1.03266	1.95754	1.28921	1.6288	1.43025	1.05406	1.55074	0.849586	-0.13538
VIT_18s0001g03040		no hit	no hit	No Hit	0.0314352	0.201241	-0.0264684	-0.380512	0.295777	-1.19227	-0.792176	-0.827234	0.379352	-0.278897	-1.53463	-0.565196	-0.341667	-0.769992	-1.37201	-0.578694	1.7498	1.56943	2.23437	1.19434	0.207907	0.0912933	1.33355	-0.628762
VIT_07s0005g04350		no hit	no hit	No Hit	-0.232096	0.188607	0.293807	0.480677	1.22379	0.0520505	-0.531622	-0.1429	-0.472362	-0.385195	-1.23803	-0.161604	-0.79496	-0.947281	-1.48125	-1.10176	0.314807	1.503	2.14433	1.51042	0.196497	1.42905	-0.254575	-1.5934
VIT_18s0089g01290		no hit	no hit	No Hit	0.565864	1.09556	0.48969	1.13206	1.16111	-0.290971	-2.31973	-1.9838	-0.749425	-0.526623	-0.902152	0.304791	1.02467	0.504144	-0.753664	-1.46989	0.113536	1.39271	0.189755	0.335477	-0.49706	1.01693	0.214018	-0.047006
VIT_18s0041g02310		no hit	no hit	No Hit	-0.644433	-0.685032	0.1396	0.503727	-0.545234	-0.315028	-1.67198	-1.47102	-0.37102	0.837654	-1.5943	-1.04468	-0.447813	0.0888191	-1.11614	-0.33533	1.36852	1.69785	0.949743	0.992054	1.25086	0.637467	0.528782	1.24692
VIT_11s0016g00060		no hit	no hit	No Hit	-0.921923	-0.880322	0.247562	-0.190145	-0.443611	0.102196	-1.20885	-1.30419	-0.207242	0.217784	-1.25012	-0.950876	-1.00283	-0.590196	-0.651241	-0.0902283	2.06847	2.06567	1.03211	0.45294	0.724871	0.278214	1.16171	1.34025
VIT_18s0075g00030		no hit	no hit	No Hit	-0.490082	-0.780243	-0.008744	0.2253	-0.605742	-0.469411	-0.86484	-1.40762	-0.560053	-0.453697	-1.76663	-1.19514	-0.291623	-0.0320374	-0.424954	0.436885	2.01197	2.27167	0.922257	1.14416	0.764628	-0.0359956	0.745295	0.864641
VIT_18s0001g03340		no hit	no hit	No Hit	-0.847425	-0.610649	1.21394	1.3302	-0.0954665	-0.709895	-1.00683	-1.42086	-1.00597	-0.315993	-0.973621	-0.405298	-0.992698	-0.513694	0.0490165	-0.486265	0.822795	1.39173	1.29322	2.42365	0.117169	1.07654	-0.26514	-0.0684509
VIT_16s0013g00920		no hit	no hit	No Hit	-0.0356603	-0.315233	1.40085	1.13158	-0.105034	-0.747679	0.466512	-0.580178	-0.734326	-1.09641	-1.43699	-0.166292	-0.74037	-0.286924	-1.10238	-1.48752	1.55918	2.31924	-0.411966	-0.107837	0.221072	0.279942	0.455199	1.52122
VIT_12s0034g01980		no hit	no hit	No Hit	-0.376672	-0.24844	1.02262	1.24871	0.0267956	1.11715	-0.827453	-0.858564	-1.69917	-0.684691	-2.08181	-0.39305	-0.144719	0.00237916	-0.300112	-0.852006	0.658688	1.90919	0.857757	1.91161	-0.346859	0.423441	-0.229367	-0.135446
VIT_14s0006g02250		no hit	no hit	No Hit	-0.526149	-0.412062	0.809033	0.875165	-0.376452	-1.01417	-0.954701	-0.923755	-0.172459	-0.231817	-1.15088	-0.472299	-0.668608	0.323407	-0.977459	-0.947415	0.647339	1.5958	0.794186	2.34036	-0.546319	-0.697245	0.753648	1.93286
VIT_15s0024g00900		no hit	no hit	No Hit	-0.682279	-0.935032	0.373029	0.777415	-0.955501	0.51285	-1.30709	-0.785147	-0.692623	0.17799	-1.36112	-1.28858	-0.110996	0.0629635	0.181717	-1.47564	0.989572	1.3551	0.0668647	2.04602	0.292686	-0.0906684	1.36348	1.48501
VIT_13s0067g03610		no hit	no hit	No Hit	-1.61076	-0.527781	0.397241	1.70174	0.22837	1.17805	-0.463101	-1.55099	-0.55178	0.553009	-0.179672	-1.11829	0.0436544	-0.233855	-0.795993	-1.5131	0.0930071	0.354943	-0.131694	1.42398	-0.709485	0.172283	1.32165	1.91857
VIT_15s0045g00780		no hit	no hit	No Hit	-1.41754	-1.03044	1.34623	0.977207	-0.216273	0.803427	-0.375624	-2.19596	-0.804894	-0.314528	-0.525042	0.223304	0.546613	-0.109487	-0.247541	-1.69542	1.48384	0.750699	0.823409	1.57437	-0.822266	0.187722	0.43306	0.605131
VIT_12s0028g01380		no hit	no hit	No Hit	-0.592446	-1.41426	1.13245	1.12614	0.62746	1.91642	-0.654951	-2.29547	-0.86803	0.0350818	-0.457959	0.134627	0.451036	-0.139466	-1.09579	-1.29103	0.794398	0.716346	0.562098	1.59437	-0.0874092	-0.379572	-0.118654	0.304621
VIT_18s0041g01610		no hit	no hit	No Hit	-0.358214	-0.985469	1.15306	0.863735	0.539775	0.45202	-0.750708	-0.867738	0.40955	0.685788	-1.29727	-1.60027	0.457214	0.0957696	-1.90397	-1.63288	0.351287	1.51194	0.465205	1.0391	0.169751	-0.089502	1.657	-0.365162
VIT_08s0007g00990		no hit	no hit	No Hit	-0.62033	-0.614511	0.530503	0.468148	0.0496954	0.0683607	-0.269154	-1.70384	-0.332816	-0.527419	-0.407925	-1.42445	0.186806	-0.287045	-0.892989	-1.64863	2.11516	2.08015	0.609695	1.63863	0.14362	-0.248334	0.601411	0.485266
VIT_15s0021g00160		no hit	no hit	No Hit	-0.213965	-1.45009	1.31544	0.533817	0.46424	0.514808	-0.729458	-1.72942	-0.178386	0.163969	-1.08637	-1.04542	0.341371	0.0394747	-1.33188	-1.74788	1.52666	1.63608	0.463382	0.688229	0.0436029	-0.0238578	1.23839	0.56725
VIT_16s0022g00910		no hit	no hit	No Hit	-0.35967	-0.617844	0.993162	1.41339	0.100596	0.843722	-1.11118	-1.65035	-0.0788941	0.647598	-1.31911	-1.66253	1.46287	1.65232	-0.241798	-1.32591	-0.6514	0.208458	1.00609	0.742772	0.0391993	-0.868026	0.143321	0.633197
VIT_15s0021g00720		no hit	no hit	No Hit	-0.621695	-0.561451	0.741458	1.38146	-0.0532786	0.583451	-1.60648	-0.671383	-0.758664	0.690677	-0.700052	-0.647324	0.865319	2.04903	-0.881701	-1.66694	-0.520183	0.481498	-0.251399	1.28289	-0.343793	-0.798064	0.289022	1.7176
VIT_17s0000g07170		no hit	no hit	No Hit	0.00295278	-0.167236	0.886371	0.455443	0.329151	-0.275487	-1.01658	-0.994055	-0.337057	-0.0896604	-0.563608	-1.38	2.0372	1.24544	-0.426044	-2.00152	0.671174	0.517175	1.0999	1.67623	0.262435	-1.28585	0.337077	-0.983444
VIT_05s0124g00590		no hit	no hit	No Hit	0.357943	1.32535	1.05498	0.958046	-0.204509	-1.21788	-0.874572	-1.33752	-0.424672	0.987607	-0.980007	-1.78656	0.376721	1.18962	-0.3859	-1.41645	-0.395647	0.878858	0.47909	2.1002	-0.360406	-0.411978	-0.193428	0.281103
VIT_05s0165g00150		no hit	no hit	No Hit	-0.617495	0.494483	0.916192	0.65695	0.00668897	-0.402826	-1.28776	-1.57415	0.145623	0.839937	-1.38888	-0.708503	-0.0384612	1.14187	-1.41863	-1.37451	0.393099	1.06316	0.18332	1.26451	-0.0555606	-1.1392	1.5398	1.36035
VIT_05s0049g00910		no hit	no hit	No Hit	-0.0602221	-0.314977	0.981212	0.832826	-0.150863	0.578205	-1.09354	-1.48683	0.0697631	0.394469	-1.12503	-1.16898	1.17497	0.738115	-1.24487	-2.0181	1.40567	1.56965	0.373875	1.41966	-0.0169375	-0.643907	-0.335055	0.120904
VIT_06s0009g03710		no hit	no hit	No Hit	-0.489417	-0.652581	1.61687	1.22185	-0.168115	0.350707	-0.672821	-1.08323	0.00264427	0.0185169	-0.411956	-1.22173	1.17848	0.730424	-1.03937	-1.57619	0.470564	2.31645	-0.231195	1.61386	-0.72629	-0.383253	-0.492406	-0.371822
VIT_06s0009g03720		no hit	no hit	No Hit	-1.18866	-0.741779	1.62949	1.46668	0.01367	0.00438398	-0.610194	-1.10963	-0.0979776	0.56662	-0.603102	-0.8905	0.933398	0.361425	-1.01816	-1.71944	0.192692	1.84766	-0.471028	1.93358	-0.820707	-0.00241118	0.104461	0.219522
VIT_02s0033g00740		no hit	no hit	No Hit	-0.741081	-0.858945	-0.195135	-0.289108	0.150665	-0.370265	-1.06766	-1.57382	0.232478	-0.125602	-0.885149	-0.78073	0.153031	-0.167083	-1.10505	-1.31624	2.23338	1.51782	0.976261	1.92844	0.681887	0.332718	0.666996	0.602207
VIT_19s0014g04010		no hit	no hit	No Hit	-0.597008	-0.775796	0.811527	0.807458	0.120005	0.267344	-0.665197	-0.554424	-0.920646	-0.410726	-1.37564	-1.12411	1.8357	0.585655	-0.714047	-1.86008	0.587069	2.13772	1.14516	1.11762	0.348881	-0.544942	0.136613	-0.358137
VIT_00s0426g00010		no hit	no hit	No Hit	-0.854231	-1.67115	-0.828411	0.309935	0.370749	0.442203	-0.33812	-1.2342	-0.589564	-0.235889	0.270546	-0.673868	0.988424	0.718861	-1.78253	-0.825619	1.50776	2.28449	0.410669	1.13072	-0.446652	1.08998	0.216019	-0.260115
VIT_13s0019g00270		no hit	no hit	No Hit	-0.157254	-1.38662	1.31314	0.344967	0.502876	0.42085	-1.70493	-0.793236	-1.43807	-1.01625	-0.393431	-0.706585	1.38075	0.992234	-0.209362	0.14771	1.35191	1.53582	0.413799	1.31215	-1.20247	0.264781	-0.967633	-0.00516499
VIT_11s0118g00100		no hit	no hit	No Hit	-0.498548	-0.616335	0.733859	0.603989	-0.4153	-0.327176	-1.2395	-1.33886	-0.746111	-0.178097	-0.884802	-1.09632	1.1214	0.625282	0.664457	-0.569017	1.42532	2.41213	0.864003	1.72006	-0.667508	-0.53959	-0.412016	-0.641329
VIT_18s0075g00850		no hit	no hit	No Hit	-0.884525	-0.495429	0.85127	0.864954	-0.810688	-0.679489	-0.488744	-1.15149	-0.531949	-0.330859	-1.06042	-0.81506	0.657482	0.522388	-0.634648	-1.5623	1.792	2.06455	1.35063	1.63709	0.163263	-0.0950942	-0.237048	-0.125885
VIT_01s0010g02060		no hit	no hit	No Hit	-1.06292	-0.938599	0.992001	0.626587	-0.578467	-0.397274	-1.5903	-1.64251	-0.814903	-0.0568741	-0.892132	-0.976363	0.884595	0.973591	-0.3608	-0.695426	1.2689	2.1412	0.833955	1.23547	-0.0154614	-0.0730539	0.393538	0.745238
VIT_12s0121g00110		no hit	no hit	No Hit	-0.693359	-0.473178	0.305542	0.445223	-0.476654	0.367897	-0.989375	-1.23909	-0.604502	0.366138	-1.50524	-1.18734	0.679168	0.992257	-0.0948869	-1.18974	1.76717	2.65854	0.269116	1.24784	-0.206947	0.150523	-0.400395	-0.188705
VIT_12s0035g01560		no hit	no hit	No Hit	0.173422	-0.42415	0.303833	0.403027	-0.302391	-0.422145	-1.06799	-1.42257	0.140296	0.336185	-1.17228	-1.20756	0.334698	-0.547247	-0.311745	-0.766433	1.61602	2.66212	1.28473	1.5167	-0.562275	-0.985937	0.293488	0.128208
VIT_13s0067g00540		no hit	no hit	No Hit	-0.459901	-0.447213	1.1542	0.721745	-0.0961197	-0.541015	-0.739075	-1.30635	-0.302928	0.232927	-1.11302	-1.40097	-0.0600523	-0.49103	-0.507065	-0.916784	1.53883	2.27749	1.1781	2.01097	-0.102717	-0.583915	0.25203	-0.298143
VIT_12s0034g02460		no hit	no hit	No Hit	-0.462521	-0.489129	1.12274	0.920076	-0.451737	-0.0932446	0.0253444	-0.886954	-0.533528	-0.369294	-1.71972	-1.11806	0.450545	-0.155962	-0.114992	-0.352986	1.95895	2.44369	0.669203	1.61724	-0.759658	-0.49221	-0.492416	-0.715381
VIT_04s0023g00340		no hit	no hit	No Hit	-0.0759535	-0.480087	0.708721	-0.107038	-0.273118	-0.497635	0.125774	-1.11626	0.25536	-0.436778	-1.85126	-1.26604	0.517289	0.236658	-0.637937	-0.796295	2.55963	2.4575	0.227215	0.90606	-0.284486	-0.421143	-0.237172	0.487007
VIT_18s0122g00440		no hit	no hit	No Hit	-0.899882	-1.09752	1.17029	0.962097	-0.0619009	0.00737917	-1.01852	-1.68211	-0.281791	0.125938	-0.750275	-1.18198	0.552114	-0.0682599	-0.45134	-0.824917	1.72528	2.14422	0.978007	1.5527	-0.303465	-0.690705	0.213877	-0.119229
VIT_01s0026g01220		no hit	no hit	No Hit	-0.424965	-0.401105	0.738208	1.20519	0.222874	0.4065	-0.995864	-0.829713	-0.45073	0.288445	-1.52774	-1.14963	0.344456	0.412161	-0.658934	-0.646363	1.45505	2.82294	0.208865	1.33778	-0.921102	-0.82528	-0.460216	-0.15083
VIT_10s0092g00410		no hit	no hit	No Hit	-0.808154	-1.07046	0.95143	0.852192	-0.296806	0.447236	-0.761146	-1.11587	-0.522708	0.206366	-0.731327	-0.802595	0.555775	0.233697	-0.836569	-0.764445	1.8262	2.77706	0.301188	1.38651	-0.785891	-0.775327	-0.132538	-0.133807
VIT_01s0010g00660		no hit	no hit	No Hit	-0.282025	-0.118128	0.864319	0.630349	-0.200643	-0.140972	-0.477874	-0.816584	0.0351574	0.156223	-1.73697	-1.56812	-0.0863227	0.034642	-0.665313	-0.733646	1.348	2.61649	0.606324	2.0846	-0.548532	-0.783951	-0.0977039	-0.119339
VIT_00s0163g00040		no hit	no hit	No Hit	-0.516202	-0.479342	0.491287	0.291704	-0.37549	-0.112569	-0.844972	-1.17951	-0.0665188	-0.161993	-1.07604	-1.07355	0.19953	-0.108374	-0.310668	-0.736972	1.56323	2.68205	1.26543	2.19372	-0.612602	-0.600381	-0.272652	-0.159097
VIT_15s0024g01330		no hit	no hit	No Hit	-0.0812684	-0.0149144	0.796781	0.769156	-0.368545	-0.135811	-0.811573	-1.12553	-0.60528	-0.189609	-1.23023	-1.0734	0.42085	0.192588	-0.638144	-0.885457	1.6026	2.72169	0.794004	1.85797	-0.619943	-0.747689	-0.399025	-0.229215
VIT_14s0006g01510		no hit	no hit	No Hit	-0.39488	-0.350907	1.09859	0.607918	-0.292745	-0.0609953	-0.906955	-1.39729	-0.311208	-0.0890754	-1.14623	-1.29589	0.813786	0.28961	-0.341946	-0.813183	1.55885	2.0982	1.10095	2.00511	-0.71009	-0.958813	-0.105134	-0.397686
VIT_03s0088g01280		no hit	no hit	No Hit	-0.165527	-0.275036	0.744531	0.650535	-0.121986	0.208956	-0.882412	-1.40801	-0.323678	-0.222857	-1.59369	-1.20009	0.777439	0.507219	-0.341977	-0.867775	1.56232	2.19181	0.894898	1.94367	-0.727809	-0.87504	-0.265644	-0.209843
VIT_10s0092g00420		no hit	no hit	No Hit	-0.84449	-0.499684	1.11006	0.976673	-0.449251	0.486168	-1.10023	-1.48839	-0.871146	-0.0537472	-0.638621	-0.953523	0.919889	0.183142	-0.53965	-0.682638	1.51128	2.44538	0.538121	1.57044	-1.04498	-0.363118	-0.157414	-0.0542751
VIT_04s0043g00260		no hit	no hit	No Hit	-0.748096	-1.3538	1.16628	0.88696	-0.424785	0.236821	-1.09435	-1.31183	-0.790023	-0.285014	-0.265938	-0.514607	0.900858	0.508247	0.0892462	-0.578525	1.54901	2.35975	0.359687	1.65064	-1.07897	-0.741742	-0.560655	0.0408289
VIT_11s0103g00280		no hit	no hit	No Hit	-0.63835	-0.363255	0.798591	0.419074	-0.491208	-0.398128	-0.953508	-1.80165	-0.623334	-0.456347	-0.991863	0.126598	0.811841	0.66995	-0.110278	-0.722277	1.05165	2.33197	0.328867	2.46379	-0.814733	-0.680907	-0.0171872	0.0606956
VIT_09s0018g00980		no hit	no hit	No Hit	-0.446382	-0.298308	1.35572	0.881413	-0.548246	-0.152711	-0.30884	-1.57998	-1.20884	-0.700089	-0.523267	-0.189485	1.16945	0.695451	0.237452	-0.911858	0.92383	2.1675	0.541569	1.94948	-1.14517	-0.705684	-0.638182	-0.564823
VIT_02s0033g01250		no hit	no hit	No Hit	-0.828367	-0.669922	0.90973	1.00556	-0.438306	0.0306849	-0.934144	-1.43218	-0.616806	0.121013	-0.903726	-1.66305	0.629964	0.596297	-0.213973	-0.900243	1.25989	2.29652	0.664483	1.7487	-0.38124	-0.774052	0.0271028	0.466063
VIT_08s0032g00520		no hit	no hit	No Hit	-0.390206	-0.516208	0.789867	0.878565	-0.194034	0.287756	-0.799349	-1.36201	-0.46615	-0.235104	-0.964935	-1.32665	0.797143	0.338208	-0.75235	-0.919814	1.28099	2.63907	0.404838	1.88345	-0.857181	-0.6194	0.00293072	0.100572
VIT_10s0042g01410		no hit	no hit	No Hit	-0.433923	-0.389182	1.07221	0.794066	-0.497976	-0.190669	-0.598376	-1.5022	-0.490231	-0.268841	-1.19362	-1.05158	0.881094	0.435937	-0.121912	-0.863637	2.00786	2.47156	0.453415	1.44411	-0.573879	-0.472826	-0.531519	-0.379877
VIT_08s0058g01080		no hit	no hit	No Hit	-0.461565	-0.709701	1.0952	0.953891	-0.34982	0.364887	-0.969984	-1.47927	-0.582031	-0.22114	-0.861438	-1.31219	0.355539	0.310854	-0.179113	-0.70831	1.18537	2.33764	0.625322	2.24985	-0.758371	-0.208677	-0.265704	-0.411242
VIT_18s0001g05070		no hit	no hit	No Hit	-0.285102	0.197196	0.325636	-0.0461983	-0.469415	0.51214	-0.925668	-0.891706	-0.69542	-0.619434	-1.07126	-1.22377	0.574782	0.550756	-0.083282	-0.223544	1.56515	2.72855	0.694705	1.97669	-0.526133	-1.21326	-0.287822	-0.56358
VIT_14s0006g00340		no hit	no hit	No Hit	-0.220792	0.00654606	0.419167	0.584952	-0.432432	-0.268341	-1.87903	-1.53896	-0.368834	-0.159301	-0.4494	-0.177039	-0.0262514	0.00831251	-0.809331	-0.608812	1.60082	2.82263	0.744932	1.8456	-0.35103	-0.370836	-0.314446	-0.0581224
VIT_02s0025g00590		no hit	no hit	No Hit	-0.89444	-1.07884	0.793503	0.544326	-0.548672	-0.0860178	-1.03164	-1.36855	-0.220312	0.0471012	-0.628297	-0.719634	0.57975	0.0629765	-0.309637	-0.772682	2.14844	2.54621	0.879863	1.47082	-0.474493	-0.768958	-0.0672887	-0.103531
VIT_16s0039g01760		no hit	no hit	No Hit	-0.694203	-1.31835	0.137618	-0.237161	-0.838342	0.590347	-1.45728	-0.961714	-1.05466	-0.182192	-0.952225	-0.754126	0.395368	-0.0762245	0.0214408	-0.52816	1.65403	1.89048	1.09161	2.38696	0.295965	0.372742	0.324978	-0.106892
VIT_16s0013g01580	Cluster 4	no hit	no hit	No Hit	-0.429259	-1.10919	0.518214	0.239039	-0.700936	0.1028	-1.09147	-1.51568	-1.12478	-0.580717	-0.844116	-0.971091	-0.0196534	-0.0865671	-0.0436518	-0.410653	1.96562	1.93105	1.37556	2.01988	0.17248	-0.0549505	0.426381	0.231696
VIT_05s0136g00090	Cluster 4	no hit	no hit	No Hit	-0.851292	-0.749918	0.581098	0.189287	-0.737551	-0.0995101	-1.25406	-1.25703	-1.13478	-0.404891	-1.10232	-1.00123	0.11926	0.0285017	-0.222202	-0.586123	1.71868	2.01847	0.90739	2.19603	0.592015	0.665238	0.277373	0.107559
VIT_03s0017g00970		no hit	no hit	No Hit	-0.85677	-1.11644	0.41763	0.210688	0.111587	0.078609	-0.695722	-1.87967	-0.340823	0.163471	-1.16839	-1.23682	0.496167	-0.284933	0.245088	-0.907422	1.78324	2.1313	0.953464	1.84433	0.364353	0.223724	-0.548039	0.0113793
VIT_00s2562g00010		no hit	no hit	No Hit	-0.518806	-0.704157	0.396053	0.252632	-0.292721	-0.156015	-1.51758	-1.57837	-0.186331	0.207619	-1.13567	-0.976464	0.342029	0.362628	-0.143974	-0.750417	1.68027	2.06983	1.50996	2.06215	-0.00364793	-0.450023	-0.189146	-0.279842
VIT_11s0065g00670		no hit	no hit	No Hit	-0.286438	-0.579762	0.928055	0.925515	-0.317291	0.367953	-1.36687	-1.70348	-0.630232	-0.0758382	-1.41538	-1.34246	0.851057	0.800031	0.376129	-0.559909	0.377926	1.21889	0.944484	2.57949	-0.474122	-0.313524	-0.530427	0.226208
VIT_13s0064g01770		no hit	no hit	No Hit	-0.52525	-0.352871	1.01504	1.10309	-0.17511	-0.184184	-1.41885	-1.70928	0.2211	0.574599	-1.3942	-1.09265	0.398724	0.419686	-0.423512	-0.595163	0.198231	1.25896	1.55763	2.47902	-0.446559	-0.727283	-0.206571	0.0254156
VIT_00s1850g00010		no hit	no hit	No Hit	-0.0130581	0.185009	0.119898	1.00826	-0.0853611	0.648673	-0.443331	-0.415909	-0.571497	-0.544117	-1.13556	-0.727398	0.765406	0.445386	-0.529518	-0.878	1.51435	1.20073	1.0333	2.59203	-0.621547	-0.524435	-1.74341	-1.2799
VIT_19s0027g00570		no hit	no hit	No Hit	-0.391416	-0.779843	0.251881	0.494251	-0.427462	0.363504	-2.21178	-1.3885	-0.861984	0.25824	-0.393941	-0.489032	0.802584	0.850381	0.104849	-0.946319	0.449562	1.75307	1.55021	2.24215	-0.65292	-0.264267	0.0269328	-0.340141
VIT_00s0261g00050		no hit	no hit	No Hit	0.126669	0.050044	0.470958	0.374192	-0.322632	0.492018	-1.18753	-1.2488	-0.472933	0.200565	-1.07307	-1.40207	0.673172	0.893921	-0.943133	-1.00744	1.09266	1.98158	1.22848	2.20041	-0.776088	-0.681186	-0.378179	-0.291599
VIT_05s0020g04310		no hit	no hit	No Hit	-0.39653	-0.919873	0.370832	0.909456	-0.0569308	0.0615521	-1.09754	-0.980231	-0.400866	-0.555877	-0.700137	0.602283	0.682784	0.0543146	-0.977935	-1.51104	1.83486	2.87154	0.0513144	1.30885	-0.375654	0.0666009	-0.428351	-0.413417
VIT_12s0035g02160		no hit	no hit	No Hit	0.251506	0.312419	0.480409	0.0422662	-0.809291	-0.404436	-1.42141	-1.4048	-0.572648	-0.329259	-0.191506	-0.735842	0.501384	0.0112081	-0.789805	-0.288059	2.25948	2.39044	0.759212	1.65852	0.385014	-0.760724	-0.821421	-0.522656
VIT_00s0160g00250		no hit	no hit	No Hit	0.676575	0.47415	0.63564	0.255124	-0.485266	-0.436763	-1.54956	-0.737228	-1.01039	-0.180597	0.0992889	-1.03602	0.52753	0.253693	-0.877749	-0.398399	2.46672	1.61313	1.06952	0.725395	0.66036	-1.98816	-0.243307	-0.513693
VIT_14s0006g00130		no hit	no hit	No Hit	0.501509	0.973653	1.29316	0.291679	0.27404	-1.81215	-0.644409	-1.59455	-0.864977	0.136063	-0.922366	-0.985399	0.0945577	0.672166	-1.02913	0.294037	0.510253	2.0427	0.7085	1.69216	0.312538	-1.11347	-0.574582	-0.25599
VIT_03s0017g01390		no hit	no hit	No Hit	0.0209475	0.0376355	1.32945	1.4026	0.741919	0.897477	-0.530093	-1.61056	-0.798095	-0.790717	-1.47864	-1.4386	1.08172	-0.179897	-1.20847	-1.01611	0.751151	1.39064	-0.439346	1.04889	-0.38582	-0.421065	0.334004	1.261
VIT_15s0048g02790		no hit	no hit	No Hit	-0.182288	-0.205231	1.19258	0.843981	0.0604522	0.797197	-1.6431	-1.91522	-0.663333	0.270279	-1.24987	-1.45053	0.948696	0.673578	-0.70214	-0.66006	0.775724	1.60963	0.658231	1.63606	-0.229555	-0.911111	-0.0220359	0.368065
VIT_13s0064g00510		no hit	no hit	No Hit	-0.52664	-0.657003	1.26604	0.942533	-0.0882505	1.03472	-1.19847	-1.85787	-0.77974	-0.720709	-0.323137	-0.832437	0.98359	0.326721	-0.975935	-0.87874	0.825187	1.82825	0.564839	1.98095	-0.824504	-0.266131	-0.107635	0.284375
VIT_17s0053g00030		no hit	no hit	No Hit	-0.344446	-0.388164	0.9838	1.02796	0.325591	1.32793	-0.536572	-1.47035	-0.674588	0.341946	-1.21214	-1.71188	-0.0650178	0.0195119	-0.66274	-0.679723	1.05932	2.33289	0.267691	1.58537	-1.08866	-0.231614	-0.32617	0.120053
VIT_00s0267g00060		no hit	no hit	No Hit	-0.734725	-0.563964	1.28252	1.34025	-0.0607148	1.1698	-0.675652	-1.22766	-0.898193	-0.118104	-0.780984	-1.66035	0.287843	-0.312943	-0.539023	-0.609016	1.5505	2.25059	0.329807	1.45873	-0.522476	-0.211141	-0.493832	-0.261272
VIT_09s0018g00220		no hit	no hit	No Hit	-0.282519	-0.556873	1.4398	1.23524	-0.0435922	-0.297673	-0.966942	-1.26474	-0.970539	-0.156978	-1.60998	-0.448705	0.431038	0.37047	-0.423308	-0.994916	0.781584	2.26871	0.0493196	2.20131	-0.627114	-0.215677	-0.164971	0.247068
VIT_00s0160g00160		no hit	no hit	No Hit	-0.610079	-0.684757	0.544603	0.849517	-0.0312618	0.659234	-1.45974	-1.43089	0.0817901	0.479006	-1.89444	-0.952391	-0.0871099	0.140839	-0.737855	-0.0769872	0.726442	2.39969	0.626488	1.83592	-0.932596	-0.172823	0.322295	0.405101
VIT_15s0048g00010		no hit	no hit	No Hit	-0.70601	-0.439355	0.975834	0.602995	-0.175561	0.212409	-1.19883	-1.55517	-0.588272	0.382159	-1.67803	-1.05489	0.161792	0.163233	0.133785	-0.470876	0.431147	2.11406	0.650147	2.4895	-0.508242	-0.698171	0.235654	0.520705
VIT_15s0021g01190		no hit	no hit	No Hit	-0.295933	-0.219416	0.933957	1.35978	0.280448	0.7113	-1.00926	-1.07003	-1.18703	-0.118904	-1.70412	-1.71106	0.37787	0.771831	-0.711863	-0.681368	1.26324	1.82349	0.25366	1.28062	-0.83621	-0.512455	0.0872652	0.914172
VIT_15s0024g00680		no hit	no hit	No Hit	0.160325	-0.116443	1.16871	1.17344	0.122056	1.26204	-1.24421	-0.976577	-0.905159	0.646543	-1.56239	-1.02964	0.382709	0.515898	-1.01656	-0.76697	0.40602	2.08076	0.0642109	1.59777	-1.35853	-0.504209	-0.349482	0.249682
VIT_00s0753g00030		no hit	no hit	No Hit	-0.0349439	0.177964	1.00554	0.90148	-0.0481083	0.0306928	-1.33372	-1.20717	-1.27472	-0.51357	-0.733459	-1.25276	0.617145	0.998644	-0.883368	-1.25472	1.03351	1.8983	1.19216	1.78662	-0.359947	-0.559654	0.370801	-0.556706
VIT_18s0122g00540		no hit	no hit	No Hit	-0.289685	0.181796	0.871084	0.919215	-0.34169	-0.119645	-1.27732	-1.63893	-0.358459	0.660165	-1.0312	-0.869196	0.95225	1.35454	-0.199757	-0.867081	0.940259	2.27445	-0.200835	1.6234	-1.08258	-0.688706	-0.726287	-0.0857798
VIT_18s0001g03440		no hit	no hit	No Hit	-0.339714	-0.718146	0.930445	0.882744	-0.634399	0.0367425	-1.28023	-1.20933	-0.73247	0.0390155	-1.03892	-0.934616	1.19719	0.928142	0.107692	-0.352448	1.54105	2.40336	0.422844	1.32989	-1.20136	-0.733038	-0.249654	-0.394799
VIT_17s0000g01580		no hit	no hit	No Hit	-0.508543	-0.342249	0.608619	0.887516	-0.279222	0.271986	-1.67149	-1.46369	-0.978402	0.167986	-1.24202	-1.30444	0.925497	1.20514	0.530545	-0.104208	0.879588	2.12957	0.326204	1.56098	-0.861919	-0.688819	-0.512507	0.463881
VIT_00s0369g00010		no hit	no hit	No Hit	-0.656066	-0.65717	0.505161	0.651017	-0.244965	0.255134	-1.25897	-0.726692	-0.502831	0.409536	-1.47132	-1.5116	1.1092	1.25534	-0.244151	-0.764259	0.603024	1.93614	0.917641	2.15949	-0.4374	-0.984194	-0.350079	0.00801258
VIT_18s0041g01730		no hit	no hit	No Hit	-0.168144	0.13665	1.12722	0.674229	-0.166774	-0.546911	-0.504221	-0.982776	-0.484803	0.651775	-1.84005	-1.32492	0.783842	0.865093	-0.622582	-0.701133	0.995834	2.2638	0.72643	1.54946	-0.870003	-1.27615	0.145612	-0.431483
VIT_00s0184g00210		no hit	no hit	No Hit	-0.626816	-0.291797	1.47349	1.20924	-0.0631482	-0.420669	-0.774178	-1.06535	-0.100322	0.735979	-1.67497	-1.49247	0.186846	0.605955	-0.861553	-0.851237	0.199275	2.16004	0.407197	1.7321	-0.626999	-0.848064	0.649019	0.338415
VIT_17s0000g00060		no hit	no hit	No Hit	-0.623849	0.0645915	0.721544	0.557214	0.255144	0.698956	-0.789432	-0.87689	-0.394155	0.359267	-1.67389	-1.74717	1.19507	0.843785	-0.599953	-0.536689	0.659314	2.13355	0.369928	1.86631	-1.03843	-0.974983	-0.514748	0.0455198
VIT_14s0036g00340		no hit	no hit	No Hit	-0.178572	-0.336771	0.0150953	-0.34647	0.436713	-0.0916208	-0.0115153	-1.36518	0.593867	-0.33328	-1.69699	-1.26946	-0.37509	-0.471559	-0.405884	-1.31268	1.91724	2.70847	-0.580923	0.291216	0.537589	0.765396	0.844931	0.665469
VIT_00s0239g00040		no hit	no hit	No Hit	0.0145391	-0.521931	-0.182868	-0.250571	-0.215281	0.195702	0.0698437	-0.202235	-1.00454	-0.393736	-1.88065	-0.671218	-0.224782	0.11953	-0.649601	-0.943666	2.29468	2.63935	-0.68503	0.7998	-0.53392	0.225619	0.617504	1.38346
VIT_14s0006g01590		no hit	no hit	No Hit	0.0209282	-0.153767	0.707398	0.220132	-0.259022	-0.3849	-1.19486	-1.48468	-0.0438706	0.568608	-1.47794	-1.04262	-0.0133722	-0.168823	-0.3281	-0.75225	2.78185	2.24672	0.707448	0.642851	0.222734	-0.689188	0.0929888	-0.218271
VIT_00s0240g00060		no hit	no hit	No Hit	-0.416554	-1.28759	0.766609	0.60549	-0.147556	0.88395	-0.8221	-1.21437	-0.644207	0.00313109	-1.18261	-1.47661	0.599758	0.489248	-0.537632	-0.296376	2.10462	2.61875	0.033388	0.758742	-0.586546	-0.285903	0.00544954	0.028912
VIT_12s0035g01590		no hit	no hit	No Hit	-0.23919	-0.298084	0.807453	0.506467	0.817853	0.959152	-1.37631	-1.60086	0.0554881	0.42195	-1.88031	-1.22847	0.616491	-0.332722	-0.513809	-0.839509	0.84188	1.57853	0.874816	1.84571	-0.73528	-0.998845	0.510461	0.20713
VIT_13s0047g00720		no hit	no hit	No Hit	-0.413375	-0.264221	1.20541	1.27635	0.212503	0.406741	-0.869703	-1.86615	0.505477	0.497944	-1.64407	-1.57425	0.258817	0.381475	-0.970931	-0.980979	0.910092	1.73823	0.700581	1.35968	-0.308108	-0.997401	0.378416	0.0574713
VIT_00s0160g00150		no hit	no hit	No Hit	-0.703812	-0.561268	0.388235	0.064097	0.0152689	-0.428042	-0.367942	-1.00381	-0.341689	0.257294	-1.74024	-1.25335	-0.94714	-0.483002	-0.81979	-0.418475	1.81232	2.15968	1.25337	0.992826	0.311529	-0.286929	1.77738	0.323481
VIT_00s0184g00200		no hit	no hit	No Hit	-0.640622	-0.309267	0.883693	0.936029	0.285446	0.557062	-1.36588	-1.26251	-0.0197924	0.580733	-1.71416	-1.64251	-0.0638208	-0.344216	-0.750099	-0.545555	0.218883	1.05031	1.45431	1.80558	-0.642291	-0.69524	1.37066	0.853261
VIT_00s0184g00230		no hit	no hit	No Hit	-0.747271	-1.03494	0.671481	0.889269	-0.0969065	0.175905	-1.0563	-1.49272	-0.00938885	0.461403	-1.42555	-1.00589	-0.289756	-0.402851	-0.565176	-0.736402	0.446263	1.44069	1.55935	2.09755	-0.613305	-0.489856	1.41508	0.809312
VIT_00s0319g00010		no hit	no hit	No Hit	-0.271076	-0.645099	0.800644	0.297608	0.226302	0.314054	-0.977593	-1.77023	-0.260089	-0.454834	-0.399939	-1.41568	0.361269	0.0137915	-1.02508	-1.20527	1.02455	1.89176	0.860569	1.70923	-0.337307	-1.08868	1.4158	0.935297
VIT_13s0101g00400		no hit	no hit	No Hit	0.0161662	-0.526138	0.341302	0.599898	0.275482	1.34622	-1.39772	-1.76779	0.570766	-0.130372	-2.00776	-1.05795	0.40736	-0.724586	-0.842968	-0.396703	0.551745	1.7427	1.35438	0.995472	-0.0807799	1.33771	-0.101994	-0.504433
VIT_08s0007g05470		no hit	no hit	No Hit	-0.321605	-0.747989	0.879064	0.590003	0.182733	1.45301	-0.555976	-0.991827	0.784218	-0.166777	-2.38701	-1.78858	0.705546	-0.0216323	-0.87411	-0.727616	0.872265	1.99223	-0.103627	0.521009	-0.651438	0.962978	0.250535	0.144598
VIT_01s0026g02020		no hit	no hit	No Hit	0.502176	0.0215293	0.539779	0.365486	-0.439144	0.317267	-0.793846	-1.34913	0.0940316	-0.0177275	-2.20277	-2.62366	0.671214	1.1938	-0.465222	-0.623648	0.978231	1.24231	0.925289	1.29877	0.0298479	0.244404	0.395186	-0.304175
VIT_00s0187g00070		no hit	no hit	No Hit	0.196307	0.188964	0.856237	0.582269	-0.538638	0.0948867	-0.464252	-1.00118	-0.387683	0.459166	-1.76854	-1.61395	1.00508	-0.884597	-1.20547	-0.649247	1.50688	2.23939	0.820174	1.40381	-0.690667	0.0348683	0.183226	-0.367048
VIT_03s0097g00560	Cluster 4	no hit	no hit	No Hit	-0.389044	-0.753623	0.142699	0.3911	0.227325	1.39864	-0.798591	-0.583105	-0.735999	-0.094659	-1.83527	-1.80493	-0.64375	-0.262753	-1.21995	-0.843454	1.48479	1.38246	1.16694	1.01689	0.0618469	0.476729	1.28749	0.928223
VIT_14s0006g00360		no hit	no hit	No Hit	-0.348939	0.339181	0.261377	0.255682	0.31431	1.89372	-1.24631	-1.90935	-0.419166	-0.170754	-1.62988	-1.7373	0.589172	-0.386783	-0.236767	0.331423	0.401505	1.46046	0.856094	1.81156	-0.777444	-0.263078	0.174945	0.436339
VIT_09s0054g00250		no hit	no hit	No Hit	0.0775651	-0.179919	0.10882	-0.125632	0.293015	1.37153	-0.634599	-1.14196	-0.255421	0.145965	-2.49066	-2.30076	0.601181	-0.0574102	-0.757419	-0.0865699	0.591393	1.1675	1.35561	1.69222	-0.212931	0.122244	0.354691	0.361542
VIT_13s0064g00800		no hit	no hit	No Hit	-0.564179	-0.550783	-0.2673	0.401389	0.0136092	0.365024	-1.3619	-0.671699	-0.740523	0.375463	-1.82638	-2.05719	0.058018	0.644905	0.0182339	-0.388964	0.594182	1.17307	1.75811	2.30781	0.113129	-0.216725	0.820116	0.00258911
VIT_00s0639g00010		no hit	no hit	No Hit	-0.0357205	-0.706063	-0.157453	-0.311386	0.329342	0.788993	-0.395398	-0.645667	-0.465526	0.113518	-1.47018	-2.50729	0.689923	0.0295084	-0.601397	-0.78533	0.894164	0.737437	1.82221	2.18177	0.216416	-0.888391	0.560248	0.60627
VIT_04s0008g02200		3-beta-hydroxy-delta5-steroid dehydrogenase	vv10140C21-Steroid_hormone_metabolism.xml	Response to Hormone Stimulus	-0.3724	-0.290297	-1.08352	-0.750101	0.218353	0.876165	-1.1973	-1.53546	-0.623639	-0.921376	0.284342	-1.15621	-0.317743	0.199809	-0.729413	-0.985772	0.714368	0.415311	0.805701	0.458503	1.58996	0.584541	1.43892	2.37725
VIT_06s0004g01440		ABA glucosidase	vv11013ABA_Biosynthesis.xml	Response to Hormone Stimulus	-0.489804	1.50669	1.13518	2.01993	0.187367	0.961104	-0.433624	-1.10576	-1.74559	-0.457956	-1.00076	-0.962688	-0.0879071	-0.0599372	-0.802232	-0.770559	-0.990033	1.56838	1.32594	0.488282	-0.651257	0.376225	0.391784	-0.402772
VIT_03s0038g01370		ABA-responsive protein (HVA22)HVA22H	vv30001ABA_signaling.xml	Response to Hormone Stimulus	0.0539319	0.106092	0.654976	0.434089	-0.0504828	-0.878714	0.637531	-0.88992	-0.807668	-1.16953	-1.47156	-0.390226	0.144718	-0.691605	-1.60611	-0.43533	0.00403782	0.820754	-0.519719	0.587341	0.468292	0.682744	1.29232	3.02404
VIT_04s0043g00690		ARR22 Type A	vv30007cytokinin_signaling.xml vv60072Orphans_Response_reg.xml	Response to Hormone Stimulus	1.26993	0.00460059	0.0852412	-0.257453	-0.287085	2.27254	-0.563844	-0.0258343	-1.09288	-1.10397	-1.50065	-1.45743	0.260641	0.677518	-0.794336	-0.636521	1.56371	1.52094	0.905919	-0.615209	-0.43926	-0.403662	-0.359292	0.97639
VIT_03s0132g00040		ATHVA22A (Arabidopsis thaliana HVA22 homologue A)	vv30001ABA_signaling.xml	Response to Hormone Stimulus	-0.0268156	-0.159533	-0.556837	-1.20667	-0.290156	-0.814982	-0.79597	-0.904594	-0.449818	-0.92815	-0.0694534	0.170714	-0.0249128	-0.246661	-0.948414	-0.785471	2.13818	1.21063	1.80254	0.53175	1.95687	1.4911	-0.310055	-0.783298
VIT_03s0132g00050		ATHVA22A (Arabidopsis thaliana HVA22 homologue A)	vv30001ABA_signaling.xml	Response to Hormone Stimulus	-0.647371	-1.42206	0.349871	-0.245743	-0.253879	0.263207	-0.382505	-0.822541	-0.613147	-0.29945	-0.528831	-0.914004	0.644488	-0.223083	-0.578122	-1.16413	2.07116	2.21423	1.29526	1.45008	0.733419	0.574915	-0.152998	-1.34877
VIT_07s0031g02200		auxin efflux carrier	vv50004Auxin_transport.xml vv50125Porters_cat_66_to_94.xml	Response to Hormone Stimulus	-1.229	-0.741752	0.584837	2.19057	0.42549	0.198605	-0.54518	-1.89869	-0.582777	-0.198246	-0.588621	-0.661742	-0.02689	0.704627	0.115103	-1.59737	-0.504876	0.174377	-0.0503262	1.87202	-0.509616	0.302214	1.36072	1.20653
VIT_08s0040g01220		auxin efflux carrier protein 10	vv50004Auxin_transport.xml vv50125Porters_cat_66_to_94.xml	Response to Hormone Stimulus	-0.699682	-0.523409	0.172729	0.680933	0.0562653	0.15235	-1.85669	-1.0833	-0.952899	0.145583	-2.01841	-0.947439	-0.480046	0.146853	0.17437	-0.0721519	-0.51138	1.51904	0.667292	1.27786	0.181189	0.529739	1.60721	1.834
VIT_15s0046g00290		Auxin response factor 18	vv30003Auxin_signaling.xml vv60004ARF.xml	Response to Hormone Stimulus	-0.11681	-0.265573	1.13724	1.69572	0.736551	0.964103	-1.7873	-1.71713	-0.838957	-0.311881	-1.4072	-0.861539	0.392068	1.07652	-0.686818	-0.464478	-1.11286	-0.315494	-0.146894	0.669287	0.393783	0.868743	0.462777	1.63613
VIT_10s0116g00310		auxin response factor 9	vv30003Auxin_signaling.xml vv60004ARF.xml	Response to Hormone Stimulus	-0.637777	-0.70493	1.30021	1.64326	0.575992	0.710109	-2.15268	-2.16601	-0.415394	0.179876	-0.901838	-0.918904	0.546714	0.324361	-0.315641	-0.582958	-0.465924	0.803493	0.027042	1.65489	0.157633	0.316623	-0.031442	1.0533
VIT_07s0104g00710		auxin-binding protein 1 (ABP1)	vv30003Auxin_signaling.xml	Response to Hormone Stimulus	-0.230671	-0.13941	-0.194713	-0.168189	0.0718104	0.702672	-1.27517	-1.2763	-0.0671974	0.141018	-0.27421	-0.433061	-1.19038	-0.482889	-1.92664	-1.27287	1.14427	1.83235	-0.381414	1.09724	1.01166	1.62004	0.236935	1.45512
VIT_18s0086g00590		auxin-binding protein ABP19	vv30003Auxin_signaling.xml	Response to Hormone Stimulus	-0.232154	0.800834	1.52082	2.30576	-0.119773	-0.309814	-1.09641	0.290614	-1.09223	-0.128555	-1.27146	-1.31411	-0.959865	-0.17009	-0.594089	-0.173077	-0.508141	2.24432	0.350247	0.968222	-0.774007	-0.132754	-0.215647	0.611361
VIT_14s0030g02050		Auxin-induced protein PCNT115	vv30003Auxin_signaling.xml	Response to Hormone Stimulus	0.546291	-0.0506967	1.38856	1.25253	0.480591	0.79449	-1.39605	-2.33787	-0.24698	-0.771431	-0.713812	0.617041	0.596518	0.262729	-0.833065	-1.43749	0.688973	2.21788	-0.73781	0.0743565	-0.309759	0.231256	-0.31725	0.000997
VIT_14s0030g01970		Auxin-induced protein PCNT115	vv30003Auxin_signaling.xml	Response to Hormone Stimulus	-0.299073	-0.137037	1.10096	0.979282	0.0460856	-0.0181165	-1.1475	-1.70392	-0.511699	-0.418539	-0.547024	-0.778239	0.107075	-0.173916	-0.924135	-1.47687	1.46406	2.61404	0.674691	1.57985	-0.160417	0.170216	-0.228456	-0.211324
VIT_14s0030g02010		Auxin-induced protein PCNT115	vv30003Auxin_signaling.xml	Response to Hormone Stimulus	-0.187522	0.0276322	1.20316	1.02031	0.184596	-0.174254	-1.56549	-1.69604	-0.618029	-0.253215	-1.04533	-0.49659	0.631267	0.626662	-0.36604	-0.985239	1.26292	2.47559	0.355013	1.47961	-0.537835	-0.0704203	-0.997332	-0.273422
VIT_12s0057g00420		auxin-responsive protein AIR12	vv30003Auxin_signaling.xml	Response to Hormone Stimulus	-0.345906	-0.333879	-0.365854	-0.452737	-0.0815619	-0.715612	-0.679197	-0.693526	-0.510683	-0.647529	-0.40163	-0.37478	-0.520625	-1.27911	-0.314359	-0.929283	1.69555	2.88648	1.28775	1.49148	0.346742	1.209	0.317175	-0.587902
VIT_11s0016g03540		Auxin-responsive protein IAA27	vv30003Auxin_signaling.xml vv60008AUXIAA.xml	Response to Hormone Stimulus	-0.442608	-0.257346	0.0509676	0.529681	1.11465	1.79894	-1.34494	-1.83759	-0.124772	0.163352	-1.01823	-0.434944	0.623667	1.29084	-0.219296	-1.16654	-0.656943	-1.58019	-0.490601	-0.204989	0.996613	1.52614	1.07262	0.611523
VIT_14s0030g00110		Auxin-responsive protein IAA27	vv30003Auxin_signaling.xml vv60008AUXIAA.xml	Response to Hormone Stimulus	-0.189853	0.0866651	0.730493	1.25017	0.810871	1.43899	-1.27953	-2.10295	0.321544	0.725534	-1.39731	-1.07815	0.397631	1.29472	-0.614768	-1.7311	-0.318279	-0.483339	-0.65933	0.209202	0.750038	1.08564	0.750842	0.00227584
VIT_15s0048g00530		Auxin-responsive SAUR11	vv30003Auxin_signaling.xml	Response to Hormone Stimulus	-0.0775507	-0.243229	-0.421523	-0.420433	0.000365	-0.800457	-0.912464	-0.75384	-0.565503	-0.319225	-0.364316	-0.0135735	-0.750583	-1.00162	-1.79246	-1.13675	1.09654	2.0429	1.55385	0.775555	0.957214	1.92439	0.888471	0.334242
VIT_07s0031g02740		Auxin-responsive SAUR12	vv30003Auxin_signaling.xml	Response to Hormone Stimulus	-0.305767	0.690853	0.16743	1.36731	0.220761	1.12276	-1.03926	-0.515986	-1.05448	-1.21551	-0.424175	-0.399153	-0.353584	1.80732	-0.893217	-0.12142	-0.921468	2.25183	-1.05977	0.331563	-0.821107	-0.492043	0.0219645	1.63515
VIT_13s0073g00400		BHLH038/ORG2 (OBP3-RESPONSIVE GENE 2)	vv30011jasmonate_signaling.xml vv60011BHLH.xml	Response to Hormone Stimulus	1.2961	0.853901	-0.660962	-0.831539	1.08556	1.0433	0.427501	0.701051	-1.43083	-1.28469	-1.12104	-1.13785	-0.245577	1.15758	-1.11728	-1.71046	-0.158017	-0.208294	0.263331	-0.399777	0.0406167	1.68938	0.781416	0.966589
VIT_16s0148g00400		BRASSINOSTEROID INSENSITIVE 1-associated receptor kinase 1	vv30005brassinosteroids_signaling.xml	Response to Hormone Stimulus	0.413136	0.456585	1.62001	0.966098	1.8123	1.39266	-0.242508	-1.18593	-0.359328	0.917631	-1.71304	-1.28526	0.140311	0.173886	-1.70743	-1.41223	-0.137801	0.441012	0.315074	0.556981	-1.01061	-0.41669	0.0897934	0.175341
VIT_16s0148g00100		BRASSINOSTEROID INSENSITIVE 1-associated receptor kinase 1	vv30005brassinosteroids_signaling.xml	Response to Hormone Stimulus	0.0102051	0.702051	-0.0706312	0.415465	0.333306	1.28366	-1.48352	-1.41238	-0.956363	-0.398788	-0.306338	0.0856903	-1.24105	-0.716785	-1.25472	-1.45459	-0.290982	1.07567	0.467337	2.23178	0.224432	1.30896	0.404864	1.04273
VIT_00s0258g00140		BRASSINOSTEROID INSENSITIVE 1-associated receptor kinase 1	vv30005brassinosteroids_signaling.xml	Response to Hormone Stimulus	-0.19965	0.447026	0.0112482	0.477554	0.725064	1.27437	-0.680944	-0.501004	-1.1239	-1.04474	-0.613613	-0.595831	-1.12008	-0.85546	-1.48973	-1.17486	-0.192733	1.22293	0.653762	2.68572	0.00639427	0.940046	0.200614	0.947814
VIT_00s0258g00080		BRASSINOSTEROID INSENSITIVE 1-associated receptor kinase 1	vv30005brassinosteroids_signaling.xml	Response to Hormone Stimulus	-0.163918	0.627008	1.26021	0.603692	0.929939	0.763868	-0.812221	-1.42547	0.128664	0.158898	-1.07825	-0.309695	-0.0209084	-0.104905	-0.831007	-1.90395	0.596235	2.08275	1.13674	1.02041	-0.982041	-1.4819	0.474791	-0.668932
VIT_12s0121g00300		BRASSINOSTEROID INSENSITIVE 1-associated receptor kinase 1	vv30005brassinosteroids_signaling.xml	Response to Hormone Stimulus	0.212614	0.658643	0.936977	0.68038	1.01203	0.863386	-1.22124	-0.855184	-0.233116	0.581259	-1.73415	-0.266196	0.753216	0.00857823	-1.45404	-2.00033	-0.0450539	0.778734	1.89451	0.840205	-0.404874	-0.296097	0.546824	-1.25707
VIT_12s0121g00430		BRASSINOSTEROID INSENSITIVE 1-associated receptor kinase 1	vv30005brassinosteroids_signaling.xml	Response to Hormone Stimulus	0.26537	0.800295	0.873989	0.442876	0.725521	0.459527	-1.09499	-1.02138	0.113889	0.755881	-1.69468	-0.819373	1.06198	0.55629	-1.10079	-1.64805	0.427222	1.64908	1.52554	0.734588	-0.398856	-0.841158	-0.316396	-1.45637
VIT_12s0055g01280		BRASSINOSTEROID INSENSITIVE 1-associated receptor kinase 1	vv30005brassinosteroids_signaling.xml	Response to Hormone Stimulus	0.191109	0.282797	0.828176	0.806539	0.380355	0.313706	-1.32271	-1.56353	-0.67245	-0.00576752	-0.656388	-0.848445	1.33911	1.05124	-0.479186	-1.41129	0.670608	1.91668	1.38298	1.06241	-1.02948	-1.13399	-0.18447	-0.918002
VIT_01s0011g00170		brassinosteroid-6-oxidase [Vitis vinifera]	vv10905Brassinosteroid_biosynthesis.xml	Response to Hormone Stimulus	-1.03832	-1.36222	0.354322	0.388115	0.741048	1.27383	0.288546	-0.772471	-1.22029	-0.0324236	-1.05379	-1.35525	1.03152	0.0929632	-0.413224	-1.35378	0.924056	2.33039	1.08096	0.866446	0.302575	-0.100255	0.0820894	-1.05485
VIT_05s0020g03280		copper amine oxidase	vv11002auxin_biosynthesis.xml vv10220Urea_cycle_and_metabolism_of_amino_groups.xml vv10340Histidine_metabolism.xml vv10350Tyrosine_metabolism.xml vv10360Phenylalanine_metabolism.xml	Response to Hormone Stimulus	0.666928	1.42096	0.909757	1.05153	1.26561	1.15144	-1.65096	-0.22413	-1.26188	-0.0145922	-1.65712	0.190987	-0.995837	-0.491594	-1.76033	-0.860677	-1.07621	0.947552	0.677653	0.303128	0.24531	0.853101	0.090558	0.218831
VIT_05s0020g03260		Copper amine oxidase	vv11002auxin_biosynthesis.xml vv10220Urea_cycle_and_metabolism_of_amino_groups.xml vv10340Histidine_metabolism.xml vv10350Tyrosine_metabolism.xml vv10360Phenylalanine_metabolism.xml vv10410beta-Alanine_metabolism.xml	Response to Hormone Stimulus	-0.0114897	0.434134	0.912013	1.13289	1.82742	1.12607	-0.918788	-0.0765216	-1.4188	-1.55097	-0.325551	0.173043	-1.02386	-0.708165	-1.43525	-1.11147	-0.93955	1.5999	0.387058	0.65115	0.662438	1.10964	-0.370356	-0.124981
VIT_04s0008g01880		cytokinin dehydrogenase 7	vv10908zeatin_biosynthesis.xml	Response to Hormone Stimulus	-0.636031	-0.777663	0.269743	-0.0791301	0.00544557	-0.624074	-0.540258	-1.58533	-0.121761	-0.713365	-0.246894	-0.688773	-0.541276	-0.585595	-0.888842	-1.48345	1.19678	0.327475	1.865	0.916904	2.10315	1.54299	1.16371	0.12125
VIT_09s0002g00700		dormancy/auxin associated protein	vv30003Auxin_signaling.xml	Response to Hormone Stimulus	-0.725496	0.71986	0.780324	1.76447	0.977231	2.83584	-0.63275	-0.817721	-0.637962	-0.423419	-0.826925	0.454907	-0.889622	0.366972	-0.973916	-0.971947	-1.47335	0.136485	-0.431451	0.593025	-0.590625	0.634201	-0.372205	0.504074
VIT_14s0060g01720		dormancy/auxin associated protein	vv30003Auxin_signaling.xml	Response to Hormone Stimulus	-0.117332	-0.488347	0.462737	0.95343	0.647405	1.6339	-0.311801	-1.48889	-1.53536	-0.678209	-0.482163	-1.24047	0.276499	0.69064	-0.832136	-0.706915	0.0244547	-1.30195	-0.486794	-0.448497	1.22536	0.923775	1.54638	1.73427
VIT_11s0016g00660		DREB sub A-5 of ERF/AP2 transcription factor	vv30008Ethylene_signaling.xml vv60003AP2_EREBP.xml	Response to Hormone Stimulus	0.220322	0.437633	-0.0688204	-0.611094	0.982218	-0.211336	-1.87857	-1.39604	-0.766418	-0.285586	-0.0339396	0.487789	-0.0312506	-0.405377	-1.19008	-1.17708	-1.17403	-0.071834	0.331882	1.45904	0.631954	1.03935	1.97904	1.73222
VIT_19s0138g00090		DWARF AND DELAYED FLOWERING 1	vv30008Ethylene_signaling.xml vv60003AP2_EREBP.xml	Response to Hormone Stimulus	-0.580843	-0.586325	-0.427935	-0.626581	0.110976	-0.573582	-0.395882	-0.630015	-0.349653	0.039197	-0.303539	-0.533847	-0.534929	-0.662132	-1.20022	-1.49353	0.555239	0.916221	1.65825	1.80765	1.65692	2.35091	0.399306	-0.595654
VIT_02s0025g04460		DWARF AND DELAYED FLOWERING 2	vv30008Ethylene_signaling.xml vv60003AP2_EREBP.xml	Response to Hormone Stimulus	-0.704096	-0.696498	-0.384311	-0.612812	0.0409188	-0.404604	-0.55605	-0.865337	-0.326772	0.0408809	-0.301245	-0.429188	-0.401193	-0.648196	-1.1842	-1.40321	0.543877	0.910898	1.63643	1.84931	1.56277	2.39316	0.490303	-0.550825
VIT_01s0011g03690		ER6 protein universal stress protein (USP) family	vv30008Ethylene_signaling.xml	Response to Hormone Stimulus	0.10655	0.0495853	2.13778	0.467066	-0.168399	0.15073	0.111635	-1.84806	-0.339924	-0.922273	-0.794752	-0.782928	0.828279	0.469705	-0.874998	-1.13698	1.2046	-0.636975	0.607771	-1.57468	1.53552	-0.516041	1.38598	0.540802
VIT_10s0003g00580		ERF (ethylene response factor) sub B-3 of ERF/AP2 transcription factor (ATERF-2)	vv30008Ethylene_signaling.xml vv30011jasmonate_signaling.xml vv60003AP2_EREBP.xml	Response to Hormone Stimulus	0.747783	1.27034	1.37762	0.991422	2.05536	1.08012	-1.19169	-1.34421	-0.663355	-0.971542	-1.10763	-0.00287982	0.119733	-0.42009	-1.28397	-1.67467	-0.605471	0.394776	0.729151	-0.51903	0.290658	0.0590468	0.802496	-0.133957
VIT_07s0005g00870		erg-1	vv30008Ethylene_signaling.xml vv30011jasmonate_signaling.xml	Response to Hormone Stimulus	0.87113	1.56988	0.689363	1.87424	-0.0164034	1.132	-0.973856	-1.09291	-1.0226	-0.0208417	-0.24105	0.44758	0.345928	1.47785	-1.78256	-0.801139	-0.734399	0.448731	-0.793465	0.660374	-0.818484	0.306229	-1.53825	0.0126526
VIT_00s0233g00080		ethylene overproducer 1 (ETO1)	vv30008Ethylene_signaling.xml VV60093TRAF	Response to Hormone Stimulus	-0.957888	-0.944242	1.39259	1.52165	0.249191	0.498149	-0.381233	-1.82539	-0.817021	0.287802	-0.723131	-0.564252	-0.178279	0.555575	-0.278447	-1.8313	0.24733	1.89506	-0.366228	1.54726	-0.557967	-0.20073	0.377786	1.05372
VIT_15s0021g01600	Cluster 4	ETHYLENE RESPONSIVE ELEMENT BINDING FACTOR 2	vv30008Ethylene_signaling.xml	Response to Hormone Stimulus	-1.02702	0.531126	0.937047	1.41667	0.534778	1.48993	-1.05384	-1.2566	-1.54857	-2.23963	0.83292	-0.199741	1.27568	0.69486	-0.265396	-0.787331	0.165616	0.186494	0.851676	0.646841	-0.489455	-0.00108686	-1.03576	0.340781
VIT_16s0013g00970		ethylene responsive element binding factor 5	vv30008Ethylene_signaling.xml vv60003AP2_EREBP.xml	Response to Hormone Stimulus	-0.264363	-0.47554	0.910051	0.183026	-0.155659	0.630375	-1.77275	-1.9428	-0.966626	-0.995371	-0.443724	-0.469215	0.798715	1.13403	-0.832527	-0.857717	0.294842	-0.762168	0.76446	0.0648403	2.02079	0.826424	1.3958	0.915094
VIT_05s0020g00630		Ethylene-induced calmodulin-binding protein 1	vv30008Ethylene_signaling.xml vv30011jasmonate_signaling.xml vv60020CAMTA.xml	Response to Hormone Stimulus	0.033123	0.100901	-0.695877	-0.532742	-0.0730554	-0.666654	-0.92002	-0.203132	0.033682	-0.663515	-1.85653	-1.07097	1.40675	1.03142	-0.738299	-0.802098	0.520671	1.16813	2.38095	2.02267	-0.114466	0.058135	-0.451259	0.0321929
VIT_10s0003g05330	Cluster 4	ethylene-regulated nuclear protein ERN1	vv30008Ethylene_signaling.xml	Response to Hormone Stimulus	-0.304631	-0.215396	-0.257245	-0.216183	0.0313085	-0.617074	-2.16259	-1.44521	-0.93415	-0.547234	-0.197807	-0.190643	0.237126	0.440426	-0.726369	-0.775937	0.987764	0.555361	2.04217	2.15772	0.43063	1.17009	1.03173	-0.493866
VIT_13s0019g00540		ethylene-responsive protein	vv30008Ethylene_signaling.xml vv60011BHLH.xml	Response to Hormone Stimulus	-0.418262	0.689963	0.375419	1.01784	0.347074	0.826042	-0.791155	-0.516266	-1.20406	-0.596945	-1.36822	-1.02436	-1.28694	-0.361179	-0.525447	-0.838445	-0.796003	1.78216	0.271257	1.65522	-0.385091	1.36853	-0.047887	1.82677
VIT_16s0013g01110		Ethylene-responsive transcription factor 5	vv30008Ethylene_signaling.xml vv60003AP2_EREBP.xml	Response to Hormone Stimulus	0.613823	0.869313	1.57939	1.46324	0.739575	0.90969	-1.79504	-1.72547	-0.0349581	0.5364	-1.46414	-1.2469	0.409054	1.16342	-0.792852	-1.46537	-0.242564	-0.16395	0.396652	0.976754	-0.151336	-0.294296	-0.0221868	-0.258245
VIT_18s0001g05890		Ethylene-responsive transcription factor ERF021	vv30008Ethylene_signaling.xml vv60003AP2_EREBP.xml	Response to Hormone Stimulus	-0.791457	-1.45317	-0.506466	-0.54811	-0.320326	0.729173	-0.450791	-2.00798	-0.749684	-0.762646	-0.0170579	-0.825625	0.349823	-0.772703	-0.345589	-0.117823	1.90087	1.3705	1.27773	1.98089	0.62792	0.371675	0.447062	0.613798
VIT_16s0013g01070		Ethylene-responsive transcription factor ERF105	vv30008Ethylene_signaling.xml vv60003AP2_EREBP.xml	Response to Hormone Stimulus	-0.620327	-1.02972	1.01238	0.389956	-0.0870065	0.433515	-1.00681	-1.34044	-0.61776	-1.31921	-0.894543	0.22076	0.637352	0.797192	-0.774034	-0.815655	-0.322531	-1.21112	0.380991	0.0505647	2.22476	0.795164	1.53676	1.55977
VIT_16s0013g01080		Ethylene-responsive transcription factor ERF105	vv30008Ethylene_signaling.xml vv60003AP2_EREBP.xml	Response to Hormone Stimulus	0.0749483	0.73642	2.13095	1.97994	1.65341	0.978538	-1.27015	-1.58642	-0.41961	-0.445159	-0.897367	-0.550968	0.223474	0.80053	-0.733322	-1.71124	-0.354567	0.0759808	-0.216742	0.183645	-0.435571	0.121821	-0.00252628	-0.336015
VIT_16s0013g00900		Ethylene-responsive transcription factor ERF105	vv30008Ethylene_signaling.xml vv60003AP2_EREBP.xml	Response to Hormone Stimulus	-0.211728	-0.431038	1.28059	0.472343	-0.163461	0.8895	-1.86173	-2.04533	-0.886022	-0.554932	-1.22846	-0.809934	1.084	1.49455	-0.913329	-0.709038	0.737687	-0.0592722	0.496427	0.181637	1.52166	0.233074	1.00502	0.477779
VIT_16s0013g00950		Ethylene-responsive transcription factor ERF105	vv30008Ethylene_signaling.xml vv60003AP2_EREBP.xml	Response to Hormone Stimulus	-0.159916	-0.244782	0.662132	-0.137596	-0.127514	0.723928	-1.85675	-1.75806	-1.02268	-0.682488	-0.656335	-0.548495	1.05112	1.49213	-0.89118	-0.673321	0.117178	-0.777227	0.670269	0.071255	1.36639	0.060348	1.88118	1.4404
VIT_16s0013g00980		Ethylene-responsive transcription factor ERF105	vv30008Ethylene_signaling.xml vv60003AP2_EREBP.xml	Response to Hormone Stimulus	-0.14936	-0.373821	0.564856	-0.182886	-0.127869	0.694901	-1.79917	-1.82887	-0.725002	-0.664261	-0.969697	-0.334695	0.900964	1.48435	-0.964936	-0.697174	-0.0238793	-0.78668	0.790544	0.181445	1.5191	0.273072	1.84646	1.37261
VIT_16s0013g01030		Ethylene-responsive transcription factor ERF105	vv30008Ethylene_signaling.xml vv60003AP2_EREBP.xml	Response to Hormone Stimulus	-0.093209	-0.115077	0.79563	0.0292737	-0.173944	0.899502	-1.97906	-1.8827	-1.00203	-0.600884	-0.661462	-0.570444	0.836594	1.39625	-1.02768	-0.805884	0.00532589	-0.664235	0.996794	0.115612	1.67878	0.338805	1.45876	1.0253
VIT_16s0013g01050		Ethylene-responsive transcription factor ERF105	vv30008Ethylene_signaling.xml vv60003AP2_EREBP.xml	Response to Hormone Stimulus	-0.138944	-0.119274	0.725962	-0.0158582	-0.169566	0.623153	-1.90584	-1.991	-0.524133	-0.319173	-0.892715	-0.435685	0.842302	1.44866	-0.969168	-0.619217	-0.19052	-1.03483	0.761073	0.0464338	1.76114	0.340678	1.68058	1.09594
VIT_16s0013g01060		Ethylene-responsive transcription factor ERF105	vv30008Ethylene_signaling.xml vv60003AP2_EREBP.xml	Response to Hormone Stimulus	-0.0928009	-0.114227	0.541714	-0.147289	-0.053906	0.794742	-1.96851	-1.78229	-0.69742	-0.512549	-0.959156	-0.380291	0.826938	1.48089	-1.00333	-0.723874	0.0507294	-0.979183	0.978883	0.0838445	1.84059	0.282699	1.54214	0.991657
VIT_03s0063g00460		Ethylene-responsive transcription factor ERF109	vv30008Ethylene_signaling.xml vv60003AP2_EREBP.xml	Response to Hormone Stimulus	-0.249442	0.0961407	-0.130957	-0.228847	1.01953	0.265798	-1.20654	-1.50685	-1.14534	-0.577407	-0.721386	-0.496647	-0.489051	-0.295716	-1.27388	-1.06288	-0.0859288	1.17249	1.22709	2.28587	0.218229	1.65994	1.23782	0.287966
VIT_08s0007g07250		Ethylene-responsive transcription factor RELATED TO APETALA2 11	vv30008Ethylene_signaling.xml vv60003AP2_EREBP.xml	Response to Hormone Stimulus	-1.33576	0.826323	0.681197	1.07552	0.441134	1.02982	-2.09082	-2.08662	0.419656	-0.0664503	-0.603023	-1.29709	1.25	0.427029	-0.869297	-1.26887	0.13625	0.418237	0.0697608	0.0345297	1.09703	0.939758	0.313511	0.458174
VIT_04s0008g04620		expansin family protein (EXPR3)	vv30003Auxin_signaling.xml	Response to Hormone Stimulus	-0.559339	-0.681504	-0.0543524	-0.00232519	-0.826876	-0.398523	-1.21339	-0.795744	-0.502204	-0.318354	-1.436	-1.89907	-0.19204	-0.0722954	-0.8499	0.722825	0.879443	0.65337	0.916856	0.459835	1.74986	1.50807	1.19597	1.71569
VIT_04s0008g04600		expansin family protein (EXPR3)	vv30003Auxin_signaling.xml	Response to Hormone Stimulus	0.347371	0.0790131	0.201712	-0.0399717	-0.684017	-0.666072	-1.54953	-0.0342497	-1.41194	-0.862065	-1.53369	-1.72304	0.742005	1.20151	-1.13996	0.885967	0.159696	1.11753	0.324012	0.674901	0.269544	1.91511	0.465792	1.26037
VIT_04s0044g02010		gibberellin 20 oxidase 2	vv10904Diterpenoid_biosynthesis.xml	Response to Hormone Stimulus	-0.676353	-0.37212	-0.332781	0.0226089	0.170622	0.13286	-0.191311	-0.876872	-0.108247	-0.462241	-0.648626	-0.147229	-0.847227	-0.894331	-1.72478	-1.56331	0.296965	0.071259	0.487959	1.76724	1.06456	2.50677	0.799765	1.52481
VIT_05s0077g00520		gibberellin 2-oxidase	vv10904Diterpenoid_biosynthesis.xml	Response to Hormone Stimulus	1.00849	1.5547	0.616298	1.0867	0.242458	0.0895541	-1.12326	-0.619798	-1.16344	-0.874885	-0.612301	0.431722	-0.0669359	0.0709827	-0.337134	-1.72905	-0.733457	-0.572803	-0.140455	-1.19937	1.35711	2.34881	-0.429105	0.795165
VIT_15s0048g01350		gibberellin receptor GID1L3	vv30010Gibberellin_signaling.xml	Response to Hormone Stimulus	-0.0132624	0.540267	0.819841	0.831519	0.581236	0.701281	-2.2801	-1.6494	-0.600018	-0.405446	-0.558943	-0.113185	-0.302453	-0.109015	-1.36987	-1.68219	0.468035	1.96308	1.19804	0.919114	-0.14122	0.352865	0.227824	0.622
VIT_15s0048g01390		gibberellin receptor GID1L3	vv30010Gibberellin_signaling.xml	Response to Hormone Stimulus	-0.187643	0.530516	1.37515	1.47635	0.895335	1.34118	-1.83175	-1.40303	-1.03888	-1.32375	-1.14375	0.188729	-0.465392	0.10655	-1.05578	-1.41241	-0.262597	0.860552	0.721707	0.514404	0.167841	0.878211	0.20988	0.85857
VIT_10s0071g00430		GRAM domain-containing protein / ABA-responsive	Unknown	Response to Hormone Stimulus	-0.413115	0.413183	1.75178	2.94961	0.474701	0.478958	-0.721165	-0.191693	-0.529486	-0.0266714	-0.238897	-0.480433	0.258367	0.935455	-1.07478	-1.71449	-1.22297	-0.23846	-0.316442	0.843892	-0.520315	-0.953371	-0.272389	0.808733
VIT_10s0071g00550		GRAM domain-containing protein / ABA-responsive	Unknown	Response to Hormone Stimulus	0.216406	0.397693	-0.434229	0.283544	-0.0891742	0.7182	-1.40074	-0.0425655	-0.512606	0.152239	-0.256743	-0.129477	1.53374	1.5126	-1.62218	-2.30855	-1.34015	-1.03198	0.0731564	0.363421	0.829517	1.39415	0.801779	0.891944
VIT_14s0006g01820		histone deacetylase (RPD3A)	vv30011jasmonate_signaling.xml vv44110Cell_cycle.xml	Response to Hormone Stimulus	-0.602211	-0.546415	0.466904	1.62575	-0.603095	-0.612148	-1.20022	-2.20758	-0.48215	-0.0607386	-0.221403	-0.858964	0.491598	0.767556	-0.456767	-0.75103	0.583039	1.9261	0.233659	1.79134	-0.370276	-0.415106	0.0272305	1.47492
VIT_05s0020g04690		IAA7	vv30003Auxin_signaling.xml vv60008AUXIAA.xml	Response to Hormone Stimulus	0.0754956	-0.474466	0.744898	0.415314	0.863541	0.557607	-2.12604	-2.36034	0.394067	-0.461444	-0.90528	0.0519529	1.17725	0.827016	-1.19453	-1.23045	-0.728277	-0.388407	0.851203	0.567967	0.690118	1.10897	0.954315	0.589527
VIT_06s0004g07230		indole-3-acetate beta-glucosyltransferase	vv11002auxin_biosynthesis.xml	Response to Hormone Stimulus	0.259251	0.898845	1.52731	2.20608	0.826925	1.02552	-1.63605	-1.0288	-0.969626	-0.146108	-1.08629	-0.25484	-0.62605	0.510766	-0.937203	-1.20806	-1.29137	0.321702	0.536674	0.849694	-0.425312	-0.238911	-0.207561	1.09342
VIT_08s0007g02480		lysine decarboxylase-like protein	vv10908zeatin_biosynthesis.xml vv10300Lysine_biosynthesis.xml	Response to Hormone Stimulus	-0.391738	-0.793016	0.553409	0.359187	1.17119	0.673502	-0.21921	-1.09287	-0.251011	-1.60984	0.389934	0.0916602	-0.771164	-0.834195	-1.53372	-1.9309	1.54867	1.59968	0.18198	0.664868	0.82757	1.53754	-0.212727	0.0411976
VIT_00s0253g00160		Methyl jasmonate esterase	vv10592alpha-Linolenic_acid_metabolism.xml	Response to Hormone Stimulus	-0.458005	0.169582	0.624499	1.04881	-0.134939	-0.227454	-0.36422	-0.948683	0.0975017	-0.186218	-1.09283	0.247862	-1.20296	-1.54426	-1.77425	-1.47487	0.322963	0.653405	2.10432	1.03802	1.09711	-0.201211	1.09719	1.10864
VIT_11s0016g04080		Multiprotein-bridging factor 1c MBF1C	vv30008Ethylene_signaling.xml vv60043MBF1.xml	Response to Hormone Stimulus	-0.0200775	-0.582147	0.497604	-0.462747	0.0609177	0.73226	-0.950271	-1.15434	-1.95157	-0.945002	-0.111508	-0.859179	-0.317667	-0.399098	-0.3129	-1.0414	1.76834	0.684375	0.581117	-0.327403	2.1537	0.289772	1.01039	1.65682
VIT_06s0080g00960		nitrilase	vv11002auxin_biosynthesis.xml vv10460Cyanoamino_acid_metabolism.xml vv10910Nitrogen_metabolism.xml	Response to Hormone Stimulus	0.346686	-0.753512	0.124805	0.746509	0.24355	1.45659	-0.371803	-1.22307	-0.672204	-0.361471	-1.34647	-1.23961	-0.0258915	-0.373032	-0.845703	-1.68807	0.227114	0.190822	-0.344024	0.123108	0.779637	0.955195	1.6125	2.43833
VIT_03s0088g00700		Pathogenesis related protein 1 precursor (pr1 gene)	vv30011jasmonate_signaling.xml	Response to Hormone Stimulus	0.340949	0.847635	1.15645	1.08855	0.988937	0.9779	-1.63676	-0.395081	-1.65006	-0.407684	-1.57239	0.478258	-0.416322	0.652292	-1.77881	-1.43182	-0.983466	0.688744	0.452479	0.528371	-0.0261198	0.800251	0.472921	0.824767
VIT_03s0088g00750		pathogenesis related protein 1 precursor [Vitis vinifera]	vv30011jasmonate_signaling.xml	Response to Hormone Stimulus	0.18936	0.332438	0.961945	0.893859	0.986078	0.995948	-1.73902	-0.770572	-1.94721	-0.854824	-0.400203	1.33725	-0.222421	0.631949	-2.04981	-1.43064	-0.503299	0.679085	0.225958	0.420536	0.249268	0.786986	0.582065	0.645276
VIT_03s0088g00690		pathogenesis-related protein 1 precursor (PRP 1)	vv30011jasmonate_signaling.xml	Response to Hormone Stimulus	0.286402	0.423873	1.46977	1.59178	1.04425	1.30529	-1.72193	-0.384152	-1.60619	-0.478579	-1.2534	0.240149	-0.392218	0.35906	-1.88014	-1.2554	-0.724636	0.560832	0.537785	0.438633	0.252459	0.904124	-0.0376476	0.319889
VIT_03s0088g00810		pathogenesis-related protein 1 precursor (PRP 1)	vv30011jasmonate_signaling.xml	Response to Hormone Stimulus	-0.0446737	1.25508	0.407058	0.387986	0.76298	1.05956	-1.14053	-1.41181	-0.146153	0.216228	-1.13237	0.296695	-0.829131	-0.258486	-1.82579	-1.70552	-1.18455	-0.407244	0.527112	0.710619	1.06302	1.4437	1.28892	0.6673
VIT_03s0088g00780		pathogenesis-related protein 1 precursor (PRP 1)	vv30011jasmonate_signaling.xml	Response to Hormone Stimulus	0.205358	0.663435	1.00371	0.917502	0.672767	0.980329	-1.61092	-0.593024	-1.1606	0.068336	-1.49039	0.628765	-0.495638	0.16808	-2.20104	-1.69586	-0.668858	0.563336	0.247007	0.443468	0.81405	1.23237	1.03232	0.275496
VIT_03s0088g00710		pathogenesis-related protein 1 precursor (PRP 1)	vv30011jasmonate_signaling.xml	Response to Hormone Stimulus	0.525351	0.9056	1.15329	1.07348	1.07857	1.01286	-1.72998	-0.46487	-1.47586	0.304565	-1.66489	0.653403	-0.378301	0.520086	-2.09868	-1.33649	-0.687328	0.849176	0.447393	0.426351	-0.13799	0.355692	0.285383	0.383207
VIT_13s0101g00320		pseudo-response regulator 2 (APRR2) (TOC2)	vv30007cytokinin_signaling.xml vv60006ARR-B.xml	Response to Hormone Stimulus	-0.708575	-1.35836	1.31385	1.22762	0.282417	1.56664	-0.885101	-1.74239	0.161529	-0.971376	-1.09335	-1.28588	0.705232	-0.294067	-0.136706	0.0720167	0.379676	1.37316	1.25902	1.20356	-1.04403	0.486808	-0.499243	-0.0124595
VIT_18s0001g06910		purine permease 1 PUP1	vv10908zeatin_biosynthesis.xml vv50122Porters_cat_7_to_17.xml	Response to Hormone Stimulus	-0.555523	-0.5406	1.71694	1.59641	0.22254	0.725866	0.509395	-2.06092	-0.793593	-0.286839	-1.6211	-2.001	0.97589	0.464915	-0.0285789	-0.87965	0.0706821	-0.0802025	0.137933	1.06346	1.13964	0.0670432	-0.0875134	0.24481
VIT_00s0780g00040		RGLG2 (RING DOMAIN LIGASE2)	vv50004Auxin_transport.xml	Response to Hormone Stimulus	0.323199	0.507003	0.783372	0.465322	1.32498	0.807413	-1.47759	-1.10682	-1.61368	-0.643663	-1.23861	0.0193034	-0.453755	-0.420338	-1.4968	-1.41534	-0.2128	1.04583	1.81624	0.713567	0.411209	0.267737	1.21841	0.375814
VIT_00s0684g00030		SEN1 (DARK INDUCIBLE 1)	vv30011jasmonate_signaling.xml	Response to Hormone Stimulus	0.403205	0.625289	1.74625	2.08074	-0.153188	0.210027	-1.05941	-1.51991	-0.915483	0.461568	-0.616564	0.363948	0.723041	1.09972	-1.02747	-1.30061	-0.697776	-1.55477	-0.796107	-0.402973	0.976764	0.780182	0.0668941	0.506633
VIT_14s0083g00890		transport inhibitor response 1 protein	vv30003Auxin_signaling.xml	Response to Hormone Stimulus	0.54672	0.455602	0.103019	0.745141	-0.702759	-0.806721	-0.531589	-1.59619	-0.452867	-0.628539	-0.838645	-0.838237	1.1163	0.421353	-1.03418	-1.01472	1.22652	1.30121	1.24373	2.56567	0.338067	-0.288252	-0.748702	-0.581938
VIT_08s0007g08910		Trans-zeatin O-beta-D-glucosyltransferase	vv10908zeatin_biosynthesis.xml	Response to Hormone Stimulus	-0.38827	-0.337384	1.2375	1.10257	0.394586	0.935561	-1.43568	-1.14949	-1.61603	-0.765438	-0.22005	0.212401	0.0704349	1.07946	-0.211794	-0.621927	-1.60322	-0.263229	-0.577045	0.971242	0.596395	2.2195	-0.656433	1.02635
VIT_11s0052g00110		4/1 protein	desease	Response to Stress	0.306716	1.39643	-0.0591389	1.24218	-0.555389	-1.11684	-0.938526	-1.45523	0.666585	-1.32075	-1.41446	-0.861557	-0.471851	-1.44941	-0.715763	0.0728525	1.48312	1.17721	0.600434	0.707301	-0.0565139	0.808006	1.16405	0.79055
VIT_06s0004g07880		allergen	stress response	Response to Stress	-0.498417	-0.279848	0.340989	0.72352	0.851889	1.18363	-1.85339	-1.86643	-0.708813	-0.225976	-0.629383	-0.541529	-0.333702	0.203371	-1.3236	-1.18761	-0.283648	-0.179963	0.526932	0.63778	1.38597	1.70347	1.03985	1.31492
VIT_11s0052g01620		allergen V5/Tpx-1	stress response	Response to Stress	-0.277081	1.09743	0.0106146	1.26552	0.785014	1.8609	-1.07675	-1.95035	-0.11366	-1.79997	-1.17901	-0.433711	0.16829	0.90182	-0.399738	0.300974	-0.26726	-0.143119	-0.782986	0.506682	-0.0878062	2.0191	-0.311184	-0.0937202
VIT_02s0033g01380		alternative oxidase	stress response	Response to Stress	0.123015	0.0414629	-0.223195	-0.226514	0.444598	-0.251709	-1.61419	-1.2593	-0.781276	-1.06282	-0.355206	-0.416571	-0.248258	-0.5955	-1.25779	-1.35908	1.36439	1.77852	1.66964	0.925065	1.01199	1.47064	0.83028	-0.00819297
VIT_01s0010g01920		anionic peroxidase	vv10360Phenylalanine_metabolism.xml vv10680Methane_metabolism.xml	Response to Stress	-0.218252	1.11915	0.487879	0.600588	-0.551858	0.561495	-0.0537759	-0.290307	0.538027	-1.14848	-1.62009	-1.24729	0.261768	-0.814503	-0.772176	-0.863459	-0.140779	1.69233	-0.398756	-1.07562	2.11834	1.90835	-0.361151	0.268575
VIT_07s0031g01070		ascorbate oxidase	vv10053Ascorbate_and_aldarate_metabolism.xml vv50109_Incompletely_Characterized_Transport_Systems.xml_9.A.10.1	Response to Stress	0.524177	0.648779	-0.250508	-0.710912	0.585862	-0.198394	-1.19536	-1.07388	-0.300347	-1.05758	-1.24399	-0.399798	-0.21155	-1.20498	-0.614433	-1.26106	1.1469	2.23107	1.43486	0.376591	0.973712	1.20393	1.11131	-0.514397
VIT_07s0031g01090		ascorbate oxidase	vv10053Ascorbate_and_aldarate_metabolism.xml vv50109_Incompletely_Characterized_Transport_Systems.xml_9.A.10.1	Response to Stress	0.206905	0.396374	-0.0862704	-0.518481	0.546553	-0.386479	-1.24546	-0.997386	-0.43897	-0.953076	-0.924236	-0.155566	-0.0351479	-1.09191	-0.685593	-1.3199	1.16717	2.53641	1.75084	0.585976	0.951058	0.916692	0.655489	-0.875006
VIT_07s0031g01050		ascorbate oxidase	vv10053Ascorbate_and_aldarate_metabolism.xml vv50109_Incompletely_Characterized_Transport_Systems.xml_9.A.10.1	Response to Stress	0.769497	0.889929	0.351659	-0.326287	1.09482	0.496216	-1.69058	-1.06484	-0.157217	-0.57982	-1.18668	0.233103	0.412854	-0.607115	-1.70826	-2.13791	0.0624261	1.05836	1.67543	0.297163	0.594943	0.73985	1.05109	-0.268632
VIT_07s0031g01130		ascorbate oxidase	vv10053Ascorbate_and_aldarate_metabolism.xml vv50109_Incompletely_Characterized_Transport_Systems.xml_9.A.10.1	Response to Stress	0.323958	1.07497	-0.40447	-0.753923	1.00274	0.294232	-0.840029	-0.845667	-0.257081	-0.89812	-0.973017	-0.465431	-0.541809	-1.91214	-0.284721	-0.819743	0.349942	2.36534	1.87245	0.647391	0.0423355	0.522828	1.17548	-0.675503
VIT_03s0017g00140		ascorbate peroxidase	vv10053Ascorbate_and_aldarate_metabolism.xml	Response to Stress	-0.599467	-1.49692	0.796854	-0.0466684	-1.22471	0.301313	-1.20806	-1.25898	-0.734378	-1.01625	-0.298782	-0.701102	0.501066	-1.00253	-0.354334	-0.311205	1.8962	0.63692	1.80653	0.934223	0.624077	0.398583	1.30339	1.05423
VIT_17s0053g00180		ascorbate peroxidase	vv10053Ascorbate_and_aldarate_metabolism.xml	Response to Stress	-0.256809	-0.593481	0.781613	0.30388	-0.120562	0.1864	-0.960171	-1.69948	0.125129	0.136333	-1.49043	-1.6957	0.448899	0.0661762	-0.942615	-1.16218	1.52434	1.33211	1.54666	1.7575	0.191109	-0.471584	0.733223	0.259624
VIT_17s0000g01110		ATFP3 (Arabidopsis thaliana farnesylated protein 3	isoprenylated plant proteins	Response to Stress	-0.272046	-0.0770362	0.521007	0.657815	0.291848	1.57002	-1.96216	-1.7103	-1.40382	-0.0275412	-1.38866	-0.604004	0.181197	0.713125	-0.882217	-0.873147	-0.233042	-0.0664027	0.39458	0.251319	1.33867	1.51032	1.19287	0.877606
VIT_04s0008g02840		Avirulence induced gene (AIG)	Stress	Response to Stress	-0.358231	-0.375455	0.469947	1.51146	0.108193	0.856619	-0.802123	-1.03076	-0.200519	-0.0169395	-1.45865	-0.464333	-0.818107	-0.484145	-1.4517	-0.652648	-0.295321	-0.580582	0.0196416	1.39513	-0.223797	1.11293	1.0629	2.67649
VIT_04s0008g02070		Avr9/Cf-9 induced kinase 1	Stress	Response to Stress	-0.295015	0.461825	0.97872	1.51345	1.19206	0.540774	-0.608819	0.092047	-0.863259	-1.2665	-1.70384	-0.948595	-1.00498	-0.543044	-1.28882	-0.911367	-0.70488	0.813663	1.50194	-0.331627	0.07896	0.723364	1.43396	1.13999
VIT_01s0011g06140		Avr9/Cf-9 rapidly elicited protein	pathogens	Response to Stress	-0.204809	-0.36442	-0.455355	-0.902855	-0.123301	-0.738813	-1.01077	-0.858122	-0.173774	-1.0133	0.011437	0.00670914	-0.134999	-0.740725	-0.751262	-1.17861	1.77041	1.54446	1.91056	1.14918	1.60252	1.49273	-0.0516811	-0.785209
VIT_12s0134g00240		Avr9/Cf-9 rapidly elicited protein 20	Stress	Response to Stress	0.505294	0.496218	0.951825	0.736855	1.57951	1.28771	-2.09021	-1.04424	-0.736414	-0.220209	-1.09573	-0.380072	0.711466	0.986061	-1.95844	-1.25802	-0.667526	0.0566706	0.480554	0.525112	0.157954	1.10535	0.378959	-0.508678
VIT_19s0014g04650		Avr9/Cf-9 rapidly elicited protein 20	Stress	Response to Stress	-0.295213	0.0099641	0.51667	0.209176	0.259355	0.108067	-1.3412	-1.328	-0.250806	-0.406063	-0.726568	-0.274521	-0.438437	-0.460118	-1.46978	-0.996647	1.69592	1.83079	0.844071	0.419134	1.60505	1.64279	0.293716	-1.44737
VIT_18s0001g03620		Avr9/Cf-9 rapidly elicited protein 284	Stress	Response to Stress	-0.189247	0.0163654	-0.40296	-0.397726	0.0748529	-0.142393	-1.19295	-0.444218	-0.460043	-0.575382	-0.91739	-0.287206	-0.0895551	-1.31311	-0.619293	-0.689557	2.06219	2.7858	0.995242	0.755628	1.06404	1.14057	-0.238748	-0.934909
VIT_01s0146g00150	Cluster 4	BCL-2-ASSOCIATED ATHANOGENE 5	Cell death inhibitor	Response to Stress	0.240156	-0.03919	0.500681	-0.157093	-0.49384	-1.03634	-0.997894	-1.01626	-0.69168	-1.3256	-0.674662	-0.732529	-0.104541	0.29206	-0.618463	-1.24621	2.08217	0.78146	1.99862	0.82108	2.02422	0.441325	-0.299097	0.251632
VIT_05s0077g01540		Bet v I allergen	Pathogenesis	Response to Stress	1.1066	1.24825	1.11808	1.04315	0.501957	0.667219	-1.87857	-1.20821	-0.747479	0.350628	-1.45264	0.597966	1.00141	1.34454	-1.73947	-1.16841	-0.407708	0.901042	0.0158936	0.181773	-0.810185	-0.324239	-0.244556	-0.0970223
VIT_17s0000g07650		betaine aldehyde dehydrogenase	vv10260Glycine_serine_and_threonine_metabolism.xml vv50101Channels_and_pores.xml_1.B.17	Response to Stress	-0.510253	0.639513	0.428977	1.55013	-0.656037	0.384952	-1.46127	-0.841519	-1.19762	0.826073	-1.50151	-0.353294	-0.348678	1.21793	-1.16171	-0.370529	-0.697417	0.458899	0.96157	2.25085	-0.92168	0.631511	-0.199461	0.870572
VIT_14s0036g00580		betaine aldehyde dehydrogenase	vv10260Glycine_serine_and_threonine_metabolism.xml vv50101Channels_and_pores.xml_1.B.17	Response to Stress	-0.502568	-0.161673	1.28229	1.28046	-0.422478	-0.37282	-1.01519	-1.26051	-0.574156	0.502746	-0.80742	-1.11044	0.727013	0.5269	-0.595869	-1.049	0.908859	2.14219	0.518349	2.17303	-0.839059	-0.551667	-0.537593	-0.261397
VIT_17s0000g07670		betaine-aldehyde dehydrogenase	vv10260Glycine_serine_and_threonine_metabolism.xml vv50101Channels_and_pores.xml_1.B.17	Response to Stress	1.35683	1.73628	-0.162593	-0.475423	0.911739	0.764157	-1.72223	-0.661398	-0.8618	-0.985725	-0.869334	-0.302097	0.510377	0.520964	-1.95974	-1.1024	1.26276	1.23735	0.101504	-0.217401	0.697247	0.978667	-0.308678	-0.449068
VIT_17s0000g07660		betaine-aldehyde dehydrogenase	vv10260Glycine_serine_and_threonine_metabolism.xml vv50101Channels_and_pores.xml_1.B.17	Response to Stress	-0.562944	-0.399388	0.391852	0.475809	-0.409076	0.272263	-1.27314	-1.23527	-0.682177	0.392347	-0.913781	-0.787523	0.162549	0.184269	-0.960889	-0.880393	1.69526	2.59262	0.85712	1.96433	-0.578203	-0.59021	0.0710766	0.213492
VIT_07s0005g04330		blight-associated protein p12 precursor	Stress	Response to Stress	-0.847571	-1.05399	0.678722	0.405122	-0.0975973	0.376855	-0.802497	-0.904693	-0.608933	-0.0984213	-1.14804	-0.605274	0.450842	-0.0147153	-0.757094	-0.578154	2.05429	2.65357	1.03996	1.58823	-0.687557	-0.341955	-0.516634	-0.184468
VIT_01s0026g00380		CBS domain containing protein	Unknown	Response to Stress	-0.650688	-0.748236	0.629337	0.727992	-0.288395	-0.258035	-1.49114	-1.32392	-0.196496	0.111572	-1.28129	-0.900171	1.35013	1.12297	-0.149543	-0.379924	1.30575	2.01683	0.730275	1.89838	-0.63109	-0.718426	-0.478028	-0.397865
VIT_04s0023g00270		CBS domain-containing protein	Unknown	Response to Stress	-0.737957	-0.481173	1.41538	2.01402	0.00183462	-0.0277772	-1.14055	-1.52294	0.279665	0.428959	-0.689878	-1.40362	0.268001	0.068245	-0.981348	-0.958696	-0.304106	1.53488	-0.906206	1.29327	-0.4517	0.577119	0.187709	1.53688
VIT_15s0045g00980		CC-NBS-LRR class	Stress	Response to Stress	0.192565	0.118202	-0.0281489	-0.0259578	0.0433538	-0.208706	-2.00925	-1.2907	-0.984136	-0.486375	-1.36563	-0.889821	0.590462	0.70435	-0.812903	-1.10338	0.320185	1.42861	1.57509	1.71387	0.056782	0.300899	1.63912	0.521513
VIT_14s0036g00240		CC-NBS-LRR class	Stress	Response to Stress	-0.731901	-1.17446	-0.476807	-0.443052	0.584218	-0.523093	-0.674507	-0.112474	-0.100639	-0.158506	-1.31332	-1.97411	0.765013	0.954281	-0.554756	-0.946453	0.995397	1.54247	1.95315	1.47241	0.124045	0.324072	1.13977	-0.670743
VIT_14s0030g00150		CC-NBS-LRR class	Stress	Response to Stress	-0.879731	-0.649097	-0.197004	-0.286477	-0.61744	-0.871024	-0.883075	-1.11175	-1.18532	-1.03072	-0.908979	-0.898107	1.06401	1.02637	0.944501	-0.516021	0.740046	-0.131316	1.69694	0.0873198	1.97477	1.06743	1.60958	-0.0449035
VIT_14s0036g00260		cc-nbs-lrr resistance protein	disease resistence	Response to Stress	-0.2939	-0.227938	-0.150101	-0.194584	0.850066	0.493694	-0.956869	-0.7917	0.651141	-0.0186255	-1.15382	-1.81753	0.946353	0.709201	-1.01814	-1.98309	-0.562659	0.926549	1.24165	0.236919	-0.316355	0.610225	2.31681	0.502704
VIT_18s0089g00650		Cf-2.2	Stress	Response to Stress	-0.956022	-0.658311	0.233916	0.134821	1.53384	1.30348	-0.967552	-0.949495	-0.433671	0.0287594	-0.968841	-1.14832	0.57828	0.113397	-1.62565	-1.69251	0.0704416	0.670199	0.574582	0.624343	1.08723	0.369849	2.20891	-0.131675
VIT_12s0034g01870		cupin	allergen	Response to Stress	-0.156707	1.05485	0.115193	0.878071	0.305669	1.70249	-0.712965	-0.545099	-1.22679	-1.17946	-2.43395	-0.806839	-0.307649	0.491762	0.485816	-0.791129	-0.218645	1.36163	1.12231	1.58411	-0.283926	0.575311	-0.420776	-0.593271
VIT_12s0034g01890		Cupin region	allergen	Response to Stress	-0.301529	1.14436	0.375392	1.09584	-0.077839	0.688109	-1.07498	-0.706987	-2.02798	-0.644836	-2.28126	-0.375736	-0.460402	0.465029	0.832971	-0.813364	0.509733	1.591	0.519491	1.59754	-0.447393	0.663401	-0.431385	0.160825
VIT_14s0066g00270		dehydration-responsive protein	Stress	Response to Stress	0.806678	0.0633807	0.580398	0.351403	0.865763	1.44441	-0.781756	-1.38305	-0.353612	-1.43415	-0.587576	-0.998627	-0.383256	-0.184193	0.143768	0.110127	0.976722	1.55858	0.293168	2.2422	-1.01338	-0.0799202	-1.73294	-0.504141
VIT_00s0317g00050		dehydroascorbate reductase	vv10053Ascorbate_and_aldarate_metabolism.xml vv10251Glutamate_metabolism.xml vv50101Channels_and_pores.xml_1.A.2	Response to Stress	-0.0647757	-0.16884	0.73079	0.59684	-0.324046	0.0957872	-1.60637	-1.61008	-1.217	0.201093	-0.161331	0.347126	-0.499803	0.146082	-1.52241	-1.88639	1.08366	1.40663	-0.125958	1.40664	0.502682	1.1965	0.00931585	1.46385
VIT_11s0016g05540		dicyanin	defense	Response to Stress	0.335473	0.788145	1.06535	0.799956	1.21326	0.772099	-1.46066	-0.576594	-1.89071	-0.766537	-1.69726	0.685237	-0.146824	-0.34422	-1.2286	-1.52922	-0.293793	1.3085	0.850546	-0.407186	0.421298	0.698325	0.945587	0.457832
VIT_09s0002g06890		dicyanin blue copper protein	defense	Response to Stress	0.752779	1.41484	0.788945	0.308711	2.06259	1.22319	-0.75573	-0.0976083	-1.57941	-1.22126	-1.33578	-0.322009	-0.681582	-0.478898	-1.12502	-1.23028	-0.401199	1.56797	0.370738	-0.570582	0.186126	0.923176	-0.0516925	0.251991
VIT_06s0004g01000		Dirigent protein	defense	Response to Stress	0.485186	0.712671	-0.126504	-0.38891	0.801115	0.495374	-1.03723	-0.911264	-0.590739	-0.400279	-0.676867	-0.446153	-0.449666	-0.981626	-1.3742	-1.66074	1.41763	2.72923	0.600201	-0.532653	0.90508	1.0339	0.550593	-0.154154
VIT_17s0000g04880		Dirigent protein	defense	Response to Stress	0.0633939	0.826903	1.18995	0.291989	2.17069	1.42081	-1.02997	-0.998921	-0.745437	-1.54834	-0.541463	0.191582	-0.188082	0.257596	-1.13372	-0.909041	-0.0777277	0.291869	0.0103543	-1.27279	1.544	0.952311	0.401209	-1.16716
VIT_06s0004g01030		dirigent protein	defense	Response to Stress	0.205403	0.87526	0.968223	0.804493	1.11865	0.793454	-1.46995	0.190743	-1.61901	-0.632508	-1.81921	0.1505	-0.563707	0.0302153	-1.86923	-0.793067	-0.70659	1.88629	0.55669	0.413948	-0.283209	0.555113	0.406402	0.801106
VIT_06s0004g01020		Dirigent protein	defense	Response to Stress	0.941014	1.41427	1.03075	0.95393	1.16414	0.879497	-1.50013	-0.388271	-1.49176	-0.329516	-1.63264	0.137136	-0.615934	-0.0753319	-1.88647	-1.03701	-0.303683	1.71225	0.241317	0.137386	-0.330279	0.186727	0.308656	0.483949
VIT_06s0004g01010		dirigent protein pDIR9	defense	Response to Stress	0.865845	1.21485	1.08532	0.870347	1.18971	0.77758	-1.51058	-0.869597	-1.31969	-0.356969	-1.50786	0.323147	-0.354063	-0.119828	-1.9728	-1.49528	-0.393005	1.40607	0.247166	0.0124912	0.161755	0.436626	0.640854	0.667908
VIT_09s0054g00300		disease resistance	disease resistance	Response to Stress	-0.472464	-0.151374	1.61693	1.71503	1.10508	1.38842	-0.0955528	-0.149503	-0.733838	-1.08407	-1.01753	-0.768968	-0.489233	0.429104	-1.1832	-1.33279	-0.50107	-0.226958	-0.127464	-0.940333	1.29597	0.0204713	2.02295	-0.319596
VIT_00s0421g00040	Cluster 4	disease resistance family protein	Stress	Response to Stress	-0.70835	-0.369146	0.672803	0.366175	0.480716	-0.00042	-0.762645	-1.41713	-0.533387	-0.569288	-0.612404	-0.755048	-0.356832	-0.640141	-0.305161	-1.61393	1.2129	2.74152	1.8508	0.94736	0.386155	-0.0385184	0.605534	-0.581566
VIT_16s0050g01950		disease resistance family protein / LRR family	Resistance	Response to Stress	-0.252373	0.380455	-0.185147	-0.933575	0.968303	0.971838	-0.598906	-1.63411	-0.925906	-1.15135	-0.346649	0.535063	-0.268874	-0.607867	-0.475052	-1.26303	0.599322	0.409907	0.560964	-0.596076	2.13659	0.813341	2.33926	-0.476123
VIT_11s0118g00160		Disease resistance protein	disease resistance	Response to Stress	0.204258	0.47501	1.96615	1.58485	1.19876	0.522385	-1.33791	-0.16352	-0.526331	-0.282946	-0.410357	0.383013	-0.306726	0.269673	-2.34043	-2.09712	-0.647047	0.0378961	0.405406	0.255146	0.235579	-0.442169	1.09851	-0.0820727
[truncated: 1,107 more rows]

## Sheet: 2007 Specific
Gene ID	Cluster in Figure 2B	Gene Description	Gene Network	Functional Cathegory	MN062	MN063	CS062	CS063	AM062	AM063	MN072	MN073	AM072	AM073	CS072	CS073	PSP062	PSP063	PSP072	PSP073	MN082	MN083	CS082	CS083	PSP082	PSP083	AM082	AM083
[truncated: 2,405 more rows]
