# Supplementary material for: The plasticity of the grapevine berry transcriptome
Source: Genome Biol. 2013 Jun 7;14(6):r54. doi: 10.1186/gb-2013-14-6-r54 (PMC3706941; doi:10.1186/gb-2013-14-6-r54)
Supplement: Additional File 10 — Dataset S3. Set of 13,752 transcripts with a unimodal expression profile in the 2008-harvested samples. Expression was measured as the average log2 intensity in all developmental stages and in all biological triplicates. [file gb-2013-14-6-r54-S10.XLSX]

## Sheet: Unimodal_log2
	VM081A	VM081B	VM081C	VM082A	VM082B	VM082C	VM083A	VM083B	VM083C	PM081A	PM081B	PM081C	PM082A	PM082B	PM082C	PM083A	PM083B	PM083C	BM081A	BM081B	BM081C	BM082A	BM072B	BM082C	BM083A	BM083B	BM083C	GIV081A	GIV081B	GIV081C	GIV082A	GIV082B	GIV082C	GIV083A	GIV083B	GIV083C	MN081A	MN081B	MN081C	MN082A	MN082B	MN082C	MN083A	MN083B	MN083C	CC081A	CC081B	CC081C	CC082A
VIT_10s0003g01290	9.66366	9.22052	8.69343	9.49417	9.79541	9.84304	9.92567	10.1051	9.92748	10.0147	9.7623	9.85922	9.53361	9.36657	9.88998	9.64438	9.58239	9.67104	9.02817	9.31856	9.01523	10.0294	10.1985	10.2738	10.0656	10.229	9.97687	9.33491	9.17732	8.75554	9.76801	10.0136	9.88691	9.78387	9.80967	10.2368	9.05783	8.81162	8.90936	10.2341	10.3073	10.3906	10.0585	10.2358	10.2265	10.3843	9.5914	10.2815	9.62972
VIT_10s0003g03200	12.125	12.4097	12.5139	12.7101	12.6717	12.722	12.7589	12.9558	12.5258	12.3417	12.4966	12.6698	12.5845	12.479	12.4989	13.0503	13.0103	13.3156	12.0988	12.1933	12.2269	12.4904	12.528	12.67	12.7285	12.6082	12.6232	12.9545	12.9803	12.877	13.2328	13.2047	13.2127	13.1265	12.5939	13.0656	12.7894	12.8445	12.9096	12.8415	13.0664	13.0392	13.1916	13.1071	13.1681	12.7532	12.6069	12.7365	12.2081
VIT_10s0003g04310	9.68997	9.60725	10.8053	9.54423	9.89018	9.82939	10.3361	9.04629	8.44449	9.70077	10.2324	9.62602	9.65967	9.94956	10.0356	9.99081	8.3461	9.70528	10.6521	10.889	10.826	10.3416	9.95896	10.2101	9.88106	9.94434	9.76258	8.86263	9.34399	6.36132	8.60564	9.67172	9.40762	8.03177	9.94485	10.059	8.73363	9.7836	10.3023	9.28014	9.97671	9.62459	9.95043	10.3203	9.90234	10.9018	9.3265	10.0415	10.0384
VIT_10s0042g00400	12.449	12.1848	12.3639	12.4319	12.4077	12.2414	12.8004	12.3501	12.8246	12.1652	12.3876	12.0093	12.7116	12.8177	12.6157	12.3342	12.6633	12.2413	12.3871	12.0616	12.1068	12.0847	12.2987	12.0821	11.8703	12.0882	12.3912	12.3993	12.3917	12.7789	12.6991	12.5603	12.916	13.003	12.6171	12.0876	12.6931	11.8329	11.7216	11.6751	11.8008	11.8025	11.8218	11.6371	11.8013	11.6156	12.4228	12.1627	12.954
VIT_10s0042g00530	9.47231	6.3285	8.83337	8.57074	9.71395	8.40503	9.11052	8.43579	7.77875	7.78366	9.38902	9.77699	10.1325	9.91096	9.57484	9.66095	8.45184	9.3033	9.55773	9.31892	9.36387	9.23438	9.62407	9.56642	9.6938	9.94817	9.87467	8.19658	9.42043	6.85945	8.40041	10.0245	9.17086	7.68536	9.95222	10.4235	7.36291	9.73148	9.82007	9.68205	10.5817	9.78996	10.2016	10.963	10.5824	11.0219	9.52276	9.13582	10.0953
VIT_10s0071g01180	8.70224	7.93657	8.57897	7.885	9.01355	8.03134	8.45932	7.19683	6.1704	6.78377	9.10275	9.18682	8.84255	8.90692	8.66236	9.38258	8.25798	8.84274	9.86339	9.38598	8.82997	9.74293	9.64612	10.1147	10.1086	9.73053	9.72645	8.99864	8.49021	7.14584	7.66063	9.68037	8.65226	7.5709	9.47782	10.3255	6.91451	9.52784	9.97311	9.39552	11.3713	9.75318	10.1512	11.6395	11.1286	11.375	9.56838	9.49975	9.83517
VIT_10s0071g00830	13.7389	13.7505	13.5603	13.0374	13.4654	13.1787	12.8388	12.4025	12.9773	13.4301	13.7286	13.4931	13.2008	13.0026	12.4895	13.2748	13.1155	13.2497	13.8938	13.8565	13.4397	13.2642	13.1931	13.0025	12.7241	12.8049	12.8461	13.4642	13.555	13.3147	12.8264	13.0824	13.4269	12.7493	12.9306	12.9861	13.7489	14.0428	14.2045	13.4853	13.5487	13.379	13.3889	13.0135	13.025	13.5548	13.5974	13.2288	12.7868
VIT_10s0092g00160	9.38268	9.48591	9.68189	9.67821	9.42401	9.42982	9.76691	9.34919	9.09152	8.35437	9.81618	9.26821	9.5543	9.60706	8.99251	9.70949	9.53707	10.4232	9.05791	9.02813	8.89619	8.9833	9.41159	8.96794	9.04538	9.56096	9.77018	9.66438	10.1134	8.91869	8.99721	9.74283	10.0266	9.42941	9.58888	10.0797	8.92876	10.2661	10.0034	9.28317	9.92171	9.97688	10.252	10.1381	10.1543	9.65278	9.51251	9.15948	8.79848
VIT_10s0092g00410	10.8113	10.1434	10.7453	9.88406	11.2434	9.87396	9.80933	9.34087	8.94256	11.0669	10.5295	11.8846	11.0854	10.4897	10.8208	11.1084	8.61689	9.94294	11.9304	11.254	11.1689	11.4335	11.2858	11.8684	11.4692	10.8486	11.2118	8.61734	10.1011	5.75555	8.61044	11.202	9.74111	8.26389	10.8772	11.6216	7.01625	10.6065	11.1332	11.0664	12.2441	10.7909	11.2083	12.8831	12.25	12.6406	10.3783	11.1356	11.1812
VIT_10s0092g00420	10.5552	8.22317	10.1056	9.24784	10.3995	9.33247	9.96906	8.72575	6.92195	10.6931	10.1319	11.185	10.6562	10.3675	10.2412	10.246	8.46008	9.84763	11.3905	10.6683	10.3619	10.7902	10.4356	10.9283	10.6809	9.97145	10.2395	8.51417	9.59431	6.73157	8.91138	10.8108	9.77018	8.24917	10.5199	10.9892	7.58749	10.36	10.7037	10.5786	11.7481	10.5146	10.8258	12.2297	11.7031	12.086	10.1818	10.5498	11.0853
VIT_10s0116g01730	13.0595	12.4647	12.7786	13.2995	13.6392	13.0462	13.1269	13.4018	13.2648	12.7378	13.2409	13.0145	13.7717	13.7679	13.229	13.9364	14.029	13.9684	13.0071	12.8018	13.0067	12.901	12.9283	13.0306	13.6283	13.5092	13.5814	13.3675	13.4491	13.2295	13.7047	13.8298	13.7517	13.7844	13.9691	13.9109	13.4576	13.4362	13.4597	12.9683	13.181	13.3123	13.765	13.7506	13.8267	13.2839	13.3437	13.0873	13.0456
VIT_10s0116g01740	9.91285	10.5928	10.8483	9.82425	10.1512	9.91151	9.80866	9.48558	10.2709	8.89839	9.66199	9.86545	9.90369	10.0898	10.5034	10.1858	10.628	10.3025	11.0629	11.4563	11.1925	9.15939	9.19164	9.23766	8.72005	9.04163	8.37469	10.1933	9.89882	10.2975	9.90497	9.39069	10.1116	10.1732	9.73273	9.36588	11.1406	10.281	10.9619	9.56847	9.59508	9.79047	9.28223	8.91856	9.12079	10.4137	10.7787	11.158	9.81297
VIT_10s0116g01770	11.1427	11.099	10.9085	11.5092	11.4837	11.4308	10.9981	11.3334	11.2598	10.8223	10.7282	10.7386	11.5217	11.723	11.4983	11.1791	11.0772	11.1801	10.7889	10.4129	10.7115	10.9718	11.3753	11.0964	10.9328	11.0465	11.1808	11.1798	11.0551	11.3385	11.6163	11.4665	11.6265	11.3877	11.3125	11.1109	11.2911	10.9406	10.9453	11.3243	11.1672	11.5827	10.9929	11.2183	11.34	10.8544	11.0364	11.0397	11.2839
VIT_10s0116g01780	14.0981	14.6662	14.6107	13.2975	13.2185	13.0854	11.455	10.8051	10.9984	13.7466	14.0099	14.0509	12.1679	12.0632	12.5153	10.5555	10.9015	10.4277	14.6894	14.6236	14.5096	13.4713	13.4759	13.0752	11.446	11.4044	11.3345	14.0293	14.2484	13.9275	12.7875	12.277	12.3345	10.4162	10.1239	10.5149	14.3029	14.4603	14.4407	13.3563	13.4435	13.3403	11.5399	11.0215	10.5124	14.2203	14.2883	14.2541	11.9677
VIT_10s0116g01800	11.8092	11.7347	11.8262	12.0516	12.0132	12.0085	11.989	12.0422	11.4218	11.8458	11.9251	11.9995	12.093	12.0161	12.2861	12.357	12.1597	12.2525	11.7096	11.6702	11.7656	11.9865	12.1127	12.0415	12.0511	12.1233	12.0354	11.8152	12.034	11.5494	12.0465	11.8959	11.7611	11.7141	12.0496	11.9751	11.5786	11.5676	11.5987	11.924	12.0481	12.1172	11.9446	12.1821	12.177	11.923	11.8365	11.9438	11.9182
VIT_10s0116g00280	10.3646	10.619	10.0574	10.2164	10.2117	10.4589	10.2837	10.3754	9.82885	10.4434	10.3051	10.0672	10.5387	10.3834	10.1246	10.3684	10.2329	10.3347	10.452	10.2758	10.4907	10.4231	10.3847	10.3838	10.6496	10.2743	10.5212	10.2292	10.0679	10.0543	10.4499	10.3204	10.0724	10.4113	10.5231	10.3525	10.0988	10.0258	9.96429	10.2607	10.1549	10.2187	10.2807	10.3041	10.1097	10.4289	10.2974	10.1961	10.3927
VIT_10s0116g01810	10.4795	10.4947	9.70805	12.1009	12.3288	12.2182	10.6826	10.1833	10.5037	9.77752	10.0335	9.80782	10.899	10.6894	11.2845	10.1065	9.8124	10.0645	10.4561	11.0523	10.3425	11.4621	11.3896	11.7401	9.76614	9.94198	9.65897	10.8367	10.4064	11.4835	11.623	11.5761	11.6582	9.95159	9.4505	9.67049	10.7622	9.57101	9.25733	11.9545	10.8698	11.3345	9.20682	8.30458	8.69045	8.99723	9.62322	9.97934	11.1848
VIT_10s0116g01820	10.1615	10.7145	10.0465	11.7548	12.0513	11.6597	10.4829	9.99994	10.2114	9.55713	9.69256	10.8319	10.7818	10.7477	11.3424	10.5925	9.7837	10.1982	10.4402	10.9591	10.1159	11.438	10.9835	11.4989	9.75177	9.98398	9.45655	10.8582	10.5577	11.3173	11.5198	11.3221	11.7042	10.0224	9.71584	9.59445	10.8549	9.65011	9.69616	12.3214	11.1863	11.3078	9.48938	8.79051	9.03751	9.13915	9.96998	10.4135	10.9809
VIT_10s0116g01850	10.7972	10.8222	10.5077	11.4105	11.3583	10.9609	10.2268	10.4312	11.0096	10.2678	10.6743	10.6133	10.8802	11.1947	10.9451	10.0046	9.92869	10.0973	9.99683	10.0173	9.83044	11.0227	11.1559	10.7128	10.3443	10.8214	10.4081	10.1418	10.4357	10.6987	11.2969	10.864	10.8437	10.065	9.85613	9.71887	10.5329	10.2723	9.929	10.9307	11.2887	11.2119	10.7297	9.9522	10.2774	10.1097	10.8061	10.5732	10.8454
VIT_10s0116g01910	12.5366	12.5209	12.4578	12.3861	12.3741	12.3405	12.8978	12.7967	12.6257	12.4825	12.5298	12.0519	12.6871	12.6774	12.5666	12.9381	12.8545	12.82	12.5163	12.7532	12.8123	12.4564	12.6256	12.5743	12.8546	12.8867	12.8027	12.4132	12.3732	12.2525	12.5403	12.2137	12.4144	12.9989	13.2046	12.8852	12.3249	12.2004	12.2017	12.3165	12.1334	12.139	12.2644	12.383	12.2948	12.4046	12.8162	12.8768	12.8876
VIT_10s0116g01920	12.0082	11.7723	12.0512	11.9735	11.8608	11.9219	12.3723	12.2025	12.6261	11.9006	12.0277	12.0348	12.123	12.1507	11.6486	12.5464	12.6325	12.6934	11.9433	11.9256	11.931	11.7087	11.6525	11.4873	12.0306	11.9872	12.1663	11.8713	11.9913	11.7143	11.967	12.1093	12.2474	12.4296	12.4998	12.3576	11.877	12.1861	12.1624	11.8883	12.1766	12.0608	12.2273	12.1987	12.3308	12.1033	12.3901	12.0603	11.7732
VIT_10s0116g00370	13.2578	12.9694	12.9022	13.2315	13.3241	13.6252	13.2098	13.3862	13.3018	13.5611	13.4438	13.5522	13.8617	13.7475	13.941	13.2486	13.4294	13.3788	11.726	11.152	11.6422	13.6959	13.4917	13.5356	13.562	13.6984	13.2544	13.3852	13.366	13.4157	13.4396	13.3374	13.3688	13.4426	13.4721	13.4404	13.0804	12.9071	12.8559	13.3069	13.3703	13.2124	13.4409	13.2569	13.0135	12.7559	13.2746	13.106	14.0024
VIT_10s0116g00390	9.59203	9.9506	9.79618	9.75321	9.41089	9.78001	9.74306	9.68362	10.0367	9.15821	9.715	9.86661	9.82035	9.78483	9.68018	9.91337	10.0904	10.2903	8.93498	9.16568	8.9315	9.27836	8.98978	9.15103	9.28274	9.5075	9.3213	9.97632	10.0802	10.5289	9.92935	9.51954	9.8114	10.1074	9.54533	9.63071	10.2741	9.66673	9.39894	9.7369	9.19649	9.53865	9.8091	9.28519	9.21971	8.83829	9.85333	9.42946	9.6296
VIT_10s0116g00420	10.2049	10.7076	10.1836	10.8236	10.8707	10.9405	10.679	11.051	10.8286	10.4885	10.6184	10.676	10.5245	10.4801	10.5698	10.4833	10.5913	10.5393	9.6219	9.96727	9.90985	11.0352	11.0137	10.9534	11.1228	11.0618	11.0348	10.1994	10.1849	10.6185	10.9397	10.7676	10.7061	10.5384	10.6094	10.4383	9.77131	9.98572	9.6092	10.5888	10.7555	10.7772	10.8309	10.5733	10.86	10.199	10.2074	10.2778	10.4073
VIT_10s0116g00450	11.2438	10.6414	10.9672	11.1387	10.9109	10.9458	11.0844	11.4984	11.1647	11.3353	11.3303	11.0443	10.9457	11.0223	10.966	11.1375	11.4902	11.4872	10.6431	10.7208	10.9794	11.2483	11.5285	11.285	11.3601	11.2047	11.2346	11.1455	10.8961	11.144	11.2435	11.0999	11.0524	11.3715	11.3299	11.3652	11.2292	11.0695	10.886	11.0958	10.8942	11.1343	11.2176	11.1039	11.0889	11.16	11.2547	11.2498	10.925
VIT_10s0116g00040	10.4972	10.1248	9.90636	10.6658	10.2023	10.171	10.4835	9.65395	9.86996	7.73997	9.84755	7.63174	10.7933	10.4524	10.3552	9.14958	9.23872	8.96471	8.53054	9.87875	9.81674	10.242	10.0787	10.2118	9.52151	9.7545	9.97614	8.27554	9.62699	7.56185	8.80743	9.65412	9.39166	8.32815	9.56436	9.75617	8.25213	9.0692	8.64441	8.82015	9.26359	9.29435	9.06083	8.96509	9.15262	9.28597	8.928	7.72989	10.7741
VIT_10s0116g00480	11.9415	12.3062	12.0898	11.3908	11.2585	11.4509	11.9219	12.0264	11.9001	11.9428	11.7275	11.983	12.3298	12.1505	12.3659	12.4919	12.8293	12.6509	11.8375	11.7412	11.6407	11.0282	10.7624	10.9141	11.5873	11.9138	11.7274	12.1745	12.3516	12.6603	11.5867	11.432	11.8679	12.8186	12.6551	12.3947	12.153	11.9918	12.0711	11.1404	11.0383	11.1566	11.8248	11.7668	11.6986	11.6116	11.7903	11.9866	12.0329
VIT_10s0116g00510	11.0156	10.3369	10.2795	10.6529	10.9386	10.7893	11.2311	10.9528	10.7073	10.6633	11.2713	10.1759	10.8752	10.8243	11.049	10.9267	10.4548	10.6145	11.0749	11.4924	11.4104	11.6592	11.5969	11.8117	11.962	11.3174	11.7544	10.3229	10.4933	9.85213	10.7863	10.8857	10.6055	10.9833	11.2456	10.8331	10.0073	10.2075	9.83182	10.881	10.2581	10.3603	10.5764	10.3739	10.3583	10.2875	10.2151	10.8663	11.161
VIT_10s0116g00530	11.1726	10.6246	11.4182	11.1735	11.9907	11.0622	11.7565	11.0106	10.7678	11.0577	11.4736	12.0741	11.7146	11.7009	11.2655	11.8692	11.4107	11.619	11.7678	11.5919	10.7359	11.7394	11.4464	11.914	11.7687	11.7632	11.3579	10.7355	10.8131	11.421	10.8682	11.9144	11.4062	11.1518	11.4596	11.9964	10.7593	10.7351	11.427	11.9146	12.5688	11.8473	12.4019	13.0856	12.4112	12.7886	11.8777	11.8507	12.019
VIT_10s0116g00550	14.139	14.3371	14.2037	14.8175	14.7015	14.8676	15.0123	15.2709	15.1397	14.3329	14.3357	14.2119	14.6543	14.7664	14.8164	15.1036	14.9925	14.9234	13.8605	13.8981	13.7634	14.6809	14.4849	14.6644	14.8113	14.9767	14.8271	14.6148	14.4674	14.5745	14.9474	15.0436	15.0231	15.0827	14.9833	15.1042	14.2669	14.112	14.0631	14.7338	14.7674	14.6786	15.0279	15.0987	15.1808	14.4044	14.3355	14.4543	14.657
VIT_10s0116g00570	12.431	11.0855	11.0461	13.4329	13.515	13.5567	14.0186	13.9697	13.3522	12.0227	12.4023	12.2823	13.8614	13.8033	14.1055	14.3178	13.7333	13.8604	10.5381	11.2109	11.9897	13.9025	13.8561	14.1116	14.0026	13.9027	13.9604	12.8798	13.1583	12.7529	13.9139	13.9277	14.0257	13.7931	14.031	14.1739	11.1436	10.7396	11.1349	13.3759	13.3653	13.3656	13.3416	13.54	13.7399	12.2395	11.6493	12.2389	14.0698
VIT_10s0116g00590	7.58769	6.89147	7.95205	7.8924	7.99767	8.34348	10.5029	10.7108	10.695	9.49402	7.35231	7.57732	9.2923	9.10009	9.36931	10.5722	10.1919	10.4608	10.2791	9.48199	9.72506	8.26059	8.49044	8.60277	9.43651	9.64119	9.65198	8.97605	8.33482	9.08346	9.75782	9.45356	10.107	11.7078	11.044	10.9233	9.60675	8.40445	9.00692	8.77884	7.83817	8.1225	8.80344	9.22376	9.72303	7.45923	7.85658	8.27583	9.22082
VIT_10s0116g00060	11.1646	10.8059	11.7657	11.7872	11.8512	11.269	11.1123	10.3343	10.3665	9.97322	10.3683	10.3833	11.6791	11.8722	11.1413	11.097	10.2188	11.2282	12.3083	12.037	12.357	11.6462	10.4763	11.2459	11.112	10.603	10.5943	10.1848	11.4474	7.43757	9.84536	11.2944	11.0438	9.35038	10.4175	11.2212	10.5304	11.8461	12.5693	10.1689	11.3224	10.7195	11.4505	10.9708	10.5234	11.1853	11.2919	10.8191	11.0346
VIT_10s0116g00680	10.1147	9.99769	10.3154	9.36097	9.54215	9.50731	10.2619	10.3997	11.2303	9.88065	9.93781	10.3233	10.2446	10.4152	10.0031	10.6637	11.1114	10.988	9.45787	9.43559	9.352	9.45485	9.74355	9.85649	9.7877	9.87151	9.72188	10.7176	10.8557	11.1703	10.5936	10.0592	10.5042	11.2379	10.5108	10.4487	10.655	10.6565	10.5714	10.4	10.095	10.465	10.2585	10.1738	10.1841	9.92313	10.4256	10.2547	9.4009
VIT_10s0116g00720	10.7739	11.2206	10.976	11.3807	11.416	11.234	11.6034	11.888	11.7752	10.7914	11.0988	10.9416	11.3692	11.3313	11.5935	11.971	12.0052	12.0905	10.5719	10.7357	10.5821	10.9276	11.1799	11.4538	11.4415	11.4544	11.5387	11.2267	11.3275	11.4255	11.8992	11.6721	11.9459	12.2359	12.0307	12.0109	11.4293	11.2323	11.0897	11.0439	11.297	11.2594	11.471	11.7126	11.6727	10.9064	11.2273	11.0296	11.0963
VIT_10s0116g00760	12.1591	12.3457	11.863	12.658	12.6655	12.9549	12.9047	12.7938	12.7719	12.4546	12.2989	12.5783	12.9146	12.8071	12.6736	12.2719	12.2584	12.5245	11.4169	11.484	11.566	12.4393	12.5007	12.3637	12.8427	12.8939	12.9088	12.1734	12.3737	12.603	12.5721	12.8734	12.651	12.651	12.3365	12.557	11.6373	11.5991	11.5093	12.6329	12.7793	12.6824	12.9385	12.9572	13.007	12.1989	12.2569	12.2198	12.9198
VIT_10s0116g00770	10.8389	10.1243	10.3375	10.4001	10.7933	10.6826	11.0737	10.8589	10.8867	10.7445	10.6945	10.247	10.5829	10.7551	10.9817	10.7815	10.2047	10.4784	11.4155	12.0252	11.7622	11.5421	11.4962	11.4182	11.5438	11.1041	11.3226	10.4037	10.1247	10.7899	10.9363	10.3336	10.0158	10.7468	10.6963	10.4495	10.6546	10.032	9.76778	10.8089	10.0973	10.1268	10.1386	9.79099	9.77081	9.80225	10.0615	10.1999	11.2967
VIT_10s0116g00820	11.8317	11.1183	11.0418	11.363	11.2696	11.2767	11.7674	11.8454	11.9622	11.7104	11.9601	11.9159	12.1653	12.2745	11.8745	12.0799	12.0765	11.7433	9.81571	10.1196	10.2401	11.5185	11.605	11.4944	11.3821	11.5182	11.1606	11.8605	11.5855	11.7372	12.038	11.7315	11.92	11.8969	11.9304	11.5241	11.2475	11.4685	11.1467	11.9975	11.7425	11.9951	11.6366	11.3749	11.4894	12.0652	11.7946	11.932	11.9296
VIT_10s0116g00830	10.368	10.5409	10.3667	10.9997	11.0319	11.2288	11.1943	11.3205	11.3812	9.96021	9.99978	9.89101	10.7309	10.6853	9.34593	10.7757	10.9413	11.0188	9.09863	9.13469	9.18811	10.5279	10.7683	10.19	10.6693	10.5539	10.6888	10.5081	10.5492	10.4783	11.1858	11.1717	11.0687	11.0457	10.6821	10.9116	9.83745	9.97469	9.53896	10.748	10.4303	11.125	10.8906	10.9902	10.9744	9.90792	10.4334	9.84319	10.4641
VIT_10s0116g00860	11.7623	11.8246	11.6498	12.0617	11.65	12.2111	11.935	12.0631	12.1959	12.2882	11.9623	11.8608	12.139	12.2509	12.172	11.6938	11.721	11.8268	11.8044	11.3464	11.8499	11.5359	11.9912	11.8724	11.9131	11.912	12.1195	12.181	11.7223	12.1671	12.1189	12.117	11.9469	12.4078	12.2209	12.0386	11.6463	11.6319	11.4835	12.0788	11.6476	11.9177	11.8093	11.8763	11.9665	11.738	12.1375	12.2841	12.2929
VIT_10s0116g00920	10.2071	8.96932	10.4307	9.35957	9.60129	9.82064	9.99263	10.1688	9.59594	9.53873	9.8164	9.00963	9.92142	10.0854	9.85065	10.1304	10.0663	10.4428	9.85369	9.814	10.0122	8.7176	9.17594	9.24004	9.47559	9.79066	9.44964	10.2511	10.1486	10.1236	9.87871	9.57282	9.77109	10.3811	10.1563	9.91384	10.7608	10.4256	10.4616	9.7211	9.42244	9.59852	10.2473	9.86246	9.89976	10.2074	10.2646	10.2957	9.61571
VIT_10s0116g00940	13.1008	13.8268	12.793	14.2182	14.0432	14.2388	13.721	13.8383	13.6721	13.5228	13.5216	13.8503	13.5579	13.3232	13.478	13.1265	13.3988	13.302	12.7905	13.0146	12.6012	14.2002	14.2608	14.1738	13.4251	13.642	13.2352	13.3632	13.43	13.6367	14.1229	14.3908	14.2287	13.6242	13.8445	13.6995	12.3519	12.849	12.4132	14.161	14.1031	14.1847	13.3055	13.1919	12.8724	13.1574	13.326	13.2477	13.1909
VIT_10s0116g00980	9.63962	9.30185	8.97158	10.4661	10.2676	10.0521	10.9054	10.658	10.2548	10.0697	10.3195	8.9661	10.6405	10.6809	10.5669	10.6165	10.4327	10.7143	9.37292	9.25494	9.31256	9.82162	10.3407	10.1403	10.7748	10.7776	10.9726	9.9732	10.1977	9.1784	10.5388	10.5117	10.7207	10.6597	10.9456	10.9111	9.4463	9.76839	9.61135	9.99835	9.89822	10.0594	10.775	10.6267	10.5308	9.87081	9.92342	9.866	10.5311
VIT_10s0116g01000	10.3029	10.5007	9.95869	10.401	10.4479	10.7086	10.5231	10.4978	10.4702	11.513	10.6601	10.3819	10.2845	10.2751	10.7705	9.95502	9.97534	9.91105	10.5984	10.4619	10.2377	10.6871	10.647	10.4547	10.2495	10.2601	10.3511	10.1804	10.1327	10.5938	10.3755	10.2521	10.2757	10.0028	10.1885	9.95285	10.5245	9.97811	9.71221	10.5781	10.0086	10.1492	9.71388	9.46174	9.56694	9.73035	9.94371	10.2699	10.401
VIT_10s0116g01200	12.2525	12.5389	12.3278	12.5022	13.3554	13.1009	13.5626	13.8204	14.0344	12.5321	12.5035	13.1801	13.1802	13.2516	12.7249	12.6437	13.4388	13.2964	13.0811	12.21	12.0168	12.106	12.0918	12.3297	13.0654	13.8452	13.3442	13.5107	13.1753	14.0562	13.4713	13.614	14.1953	14.2393	13.8216	13.8048	12.8025	12.8803	12.6801	13.4641	13.2395	13.4703	13.902	13.6792	13.3747	11.575	12.8172	12.1893	13.0741
VIT_10s0116g01210	14.7431	14.6281	14.7432	14.5222	14.5946	14.7748	14.7296	14.6461	14.6394	14.7248	14.6764	14.5516	14.5216	14.5229	14.4611	14.6548	14.4321	14.6058	14.8591	15.0201	14.7951	14.6372	14.749	14.6923	14.6711	14.6085	14.5636	14.5315	14.5303	14.2311	14.4942	14.4407	14.5651	14.2936	14.5928	14.4823	14.6212	14.7374	14.5945	14.5909	14.5324	14.5201	14.4837	14.5728	14.4163	14.7671	14.5274	14.6884	14.8061
VIT_10s0116g01260	12.5853	12.6699	12.5721	12.7421	13.1187	12.8463	13.0687	12.9566	13.0262	12.7499	12.7152	12.4096	12.7493	12.9362	12.6162	12.835	12.5471	12.6041	12.3732	12.5417	12.3928	12.7883	12.6559	12.7368	12.6447	12.5576	12.5452	12.6613	12.3707	12.5826	12.7164	12.824	12.5865	12.6403	12.5583	12.6073	12.6487	12.4226	12.3052	12.8888	12.6318	12.6346	12.531	12.3946	12.6572	12.4772	12.6216	12.5871	13.048
VIT_10s0116g01280	9.85202	9.55553	9.14496	10.0203	10.2444	10.0772	10.4768	10.3532	10.3498	9.11657	10.3512	9.19156	10.0159	9.90689	9.77226	10.5512	10.2095	10.5988	9.96886	10.0907	10.1458	10.3074	10.4647	10.407	10.4903	10.2134	10.4087	10.3496	10.2268	10.2997	10.6257	10.5469	10.6032	10.3829	9.92869	10.2878	9.98237	9.82954	9.33084	10.5113	10.1078	10.2851	9.93097	10.0914	10.1965	9.84767	9.68442	9.89885	10.0474
VIT_10s0116g01300	9.62211	9.29363	9.32258	9.36344	9.89257	8.82579	9.1035	8.6594	8.15081	9.3634	9.49209	10.5431	9.58722	9.61065	9.44028	9.68348	7.99297	9.21006	9.83155	9.71787	9.4616	9.89655	9.7557	10.3828	10.0426	9.37128	9.66942	8.27399	9.1915	6.99452	8.24758	9.91324	9.04626	8.22697	10.1229	10.198	7.63331	9.03811	9.36442	10.0435	10.3496	9.60771	9.56019	10.3322	10.2097	10.3273	9.62691	9.4888	10.2991
VIT_10s0116g01390	9.54362	9.36714	10.1869	9.93674	10.0257	9.63137	9.87307	10.079	10.2522	10.5174	9.77276	10.8614	9.62288	9.80735	10.1884	10.0602	9.98623	9.71144	9.96674	10.3716	10.4871	10.5569	10.2985	10.4515	10.5756	10.1389	9.97856	10.1182	9.94008	9.5718	9.82236	9.88698	9.77258	9.82105	10.2238	10.1416	10.2044	9.94293	10.2558	9.83083	10.0868	9.9707	9.89352	9.97118	10.1476	10.0527	9.72329	9.92442	10.0976
VIT_10s0116g01400	12.5252	12.5016	12.1103	12.4863	12.4411	12.7573	12.568	12.5545	12.4068	12.1812	12.2924	11.9769	12.1422	12.0841	12.5305	12.3009	12.0022	12.2322	12.5151	12.5142	12.6634	12.5978	12.5221	12.5681	12.7814	12.6387	12.662	12.1234	11.9686	12.2949	12.1548	11.9672	12.0383	12.256	12.4793	12.2045	12.3263	12.0511	11.9394	12.5063	12.0703	12.2084	12.1762	12.106	12.2396	11.754	12.0392	12.1798	12.5225
VIT_10s0116g01480	12.5154	13.0015	12.6273	13.0092	12.4812	13.0044	13.3389	13.2553	13.2542	12.9769	12.8973	12.9983	12.5994	12.6617	12.9253	13.2321	13.1434	13.3294	12.6019	12.4367	12.4495	12.7941	12.6317	12.6671	13.042	13.1251	13.0474	12.9872	12.7399	12.6971	12.9767	12.9565	12.9626	13.1939	13.1232	13.0637	12.8902	12.8821	12.8929	12.8693	12.836	12.9264	13.2711	13.2648	13.3078	12.8972	12.7446	12.9108	12.7056
VIT_10s0116g01540	10.6169	11.0734	10.9634	10.399	10.2106	10.3633	10.2179	10.1738	10.1642	10.4055	10.568	10.4313	10.2202	9.83546	9.8012	10.0914	10.1343	10.2537	11.2628	11.2025	11.284	10.4052	10.4822	9.68299	9.89105	9.91627	9.97595	10.1579	10.4281	10.3762	10.1365	9.99174	10.0531	9.6361	9.26768	9.61841	11.3454	11.315	11.1505	10.5751	10.7029	10.8395	10.65	9.8795	10.168	10.585	11.1105	10.9091	9.83887
VIT_10s0116g01560	10.2197	9.43652	9.8995	10.436	10.3257	10.1081	10.5514	10.9621	11.199	9.38358	10.1119	9.73989	10.418	10.4697	10.196	10.8573	10.8809	10.8578	9.99951	10.0315	10.2185	10.1838	10.0103	10.0385	10.6273	10.4966	10.7944	10.2566	10.3289	10.4178	10.5828	10.3091	10.6073	10.9329	10.7727	10.5894	10.2574	10.0079	9.94196	10.186	9.84456	10.2369	10.373	10.4929	10.7078	9.9626	10.2555	10.5752	10.545
VIT_10s0116g01640	12.2236	12.5697	12.3546	12.677	12.7199	12.7847	12.8268	13.2041	12.8476	12.51	12.5462	12.5388	13.0025	12.8923	12.6613	12.8996	13.1175	13.0826	11.6886	11.4526	11.3391	12.7809	12.8815	12.7169	12.9504	13.0643	13.193	12.5062	12.5492	12.9735	13.2754	13.2576	13.1813	13.1518	12.891	13.0518	12.1677	12.17	12.0182	12.9159	12.9384	13.0493	13.2897	13.2331	13.25	12.3842	12.955	12.795	12.8626
VIT_10s0116g01650	12.1674	11.9472	12.1123	11.3729	10.9706	11.7365	12.5745	12.3467	12.2228	11.8983	12.1697	11.8913	12.681	12.7274	12.4899	12.856	13.1599	12.9018	13.0835	12.5083	13.1498	11.8662	11.9485	12.1389	12.7896	12.8422	12.9219	12.7084	12.5138	12.286	12.0967	11.8132	11.9935	12.7722	12.9321	13.0289	12.6409	12.302	12.3621	12.1945	11.5993	11.5373	12.8183	13.3202	12.9977	11.7076	12.0676	11.813	12.3235
VIT_10s0116g01660	11.6456	10.8423	11.2562	12.148	12.3011	12.1026	12.4473	12.2549	12.0942	11.7611	11.8028	11.7016	12.8936	12.889	12.7733	12.8498	12.8322	12.629	10.5778	10.2511	10.8617	12.0612	12.2546	12.3622	12.2367	12.0077	12.1696	12.1024	11.6518	12.2164	12.4258	12.7193	12.5699	12.8662	12.9468	12.5967	10.3771	10.5106	10.6149	12.1539	11.9987	12.1268	11.7841	12.3515	12.1894	11.9044	11.3736	11.774	12.8928
VIT_10s0116g01700	12.5423	11.6921	12.0664	11.9804	12.3402	11.9027	12.0152	12.0449	11.7674	12.244	12.5974	12.1909	12.0532	12.1024	12.3167	12.5681	12.2981	11.9531	12.9098	13.0287	12.9066	12.6705	12.7129	12.7911	13.1222	12.6474	13.0956	11.9592	11.8464	11.8519	11.7554	11.7649	11.5956	11.8916	12.5299	12.1946	12.2814	12.2697	12.1322	11.7349	11.7929	11.7543	12.0944	12.1413	12.1777	12.2551	12.0536	12.4252	12.4745
VIT_10s0003g01120	9.65482	8.53254	8.96408	10.0851	10.6628	10.2799	11.5192	11.9093	12.0251	9.85262	9.75106	9.82786	11.3728	11.4546	11.0015	12.3801	12.1013	12.1517	9.15344	9.40469	9.41902	10.762	10.7416	10.8735	12.063	12.0415	11.8286	10.0657	10.3056	9.88151	11.4931	11.0703	11.5203	12.0427	12.5194	12.4182	10.326	10.1607	9.58112	10.4045	10.2353	10.6169	11.7372	12.0714	12.093	9.79446	9.45594	9.70525	11.1238
VIT_10s0003g01150	11.2267	11.2143	11.3222	11.1159	10.9846	11.1531	11.5243	11.6437	11.2742	10.9763	11.1129	11.1072	11.4817	11.5119	10.9867	11.4184	11.6269	11.7539	10.8293	10.8794	10.9376	10.4999	10.7556	10.4249	11.0673	11.2186	11.1683	11.4519	11.34	11.6655	11.554	11.3056	11.6899	11.9503	11.758	11.5173	11.7595	11.5338	11.4241	11.1509	10.8571	11.2597	11.3076	11.3179	11.3678	10.9604	11.5928	11.4446	11.312
VIT_10s0003g01160	9.7858	9.17161	8.87478	8.4097	8.28282	9.64474	10.5163	10.6212	9.87533	9.95651	10.7887	9.6355	9.68303	9.5186	9.02868	10.5101	10.0074	10.5789	10.3116	10.6225	10.4125	9.64052	10.0369	10.2321	10.8053	10.6931	11.022	9.73539	9.95625	9.594	8.55203	8.95106	8.79203	10.5147	10.7958	10.6451	9.11244	9.80309	9.39592	10.087	9.62379	9.78978	9.61275	10.2769	10.3589	10.9511	10.5507	11.2097	9.65112
VIT_10s0003g01170	11.9457	12.134	11.6989	10.9364	10.8182	12.2035	12.8993	12.77	12.8556	12.4739	12.5878	12.5963	12.2342	12.0313	11.5596	12.9474	13.3228	13.1626	12.7257	12.488	12.8411	11.7568	11.9769	12.1034	12.6318	12.7565	12.9418	12.4474	12.5586	13.0976	11.4165	11.2808	11.3708	13.5509	13.0174	12.7421	12.6115	12.3512	12.4329	12.6644	12.1546	12.3689	12.4159	12.6282	12.7786	13.0016	13.4951	13.2096	11.9916
VIT_10s0003g00110	10.0382	10.2883	10.1588	9.91475	9.66359	9.67511	10.1141	10.1171	10.4405	9.29129	9.94049	10.2837	9.93145	9.91972	9.82466	9.7286	10.1151	10.2834	9.10851	9.10025	8.98415	9.39318	9.52319	9.26583	9.96261	10.0586	10.4638	9.89134	10.464	9.91839	9.64548	9.44006	9.77513	9.97898	9.86582	9.67781	9.82524	9.52039	9.28515	9.79907	9.93562	9.83455	10.2668	9.84185	9.9847	9.98779	10.514	9.95736	9.82868
VIT_10s0003g01230	10.4798	10.4273	10.4046	10.1731	9.83522	10.2299	10.1101	10.1524	9.75582	10.5336	10.4623	9.97697	10.1778	10.0701	9.75589	9.9394	10.2265	10.3294	10.2281	10.1695	10.337	9.48822	9.78209	9.5034	9.68834	9.85129	10.1288	10.5207	10.5002	10.3731	10.3755	10.2839	10.2926	10.5508	10.3026	10.1836	10.7063	10.577	10.2812	9.94027	9.63071	10.0179	9.66778	9.78304	9.90587	9.98334	10.5079	10.5324	9.6886
VIT_10s0003g01240	12.9928	12.9693	12.8615	13.0611	13.0067	13.2354	13.7024	13.7968	13.7042	12.7981	12.5527	12.4326	12.994	13.0514	13.0339	13.3036	13.1759	13.2115	13.8601	13.618	13.6798	13.3413	13.5033	13.3861	13.7271	13.6526	13.863	13.1194	12.9657	13.214	13.3657	13.2262	13.2838	13.6854	13.5494	13.5763	13.4268	12.8436	12.9955	13.1276	12.9728	13.0131	13.5351	13.6025	13.6293	12.9024	12.7137	13.0521	13.1569
VIT_10s0003g01270	10.8181	11.2671	11.4762	11.3812	11.1898	11.5407	10.9782	11.0761	11.2056	11.2363	11.0491	11.1459	11.2702	11.095	11.2756	11.1062	11.3642	11.082	10.7321	10.6156	10.7836	10.6468	10.8582	10.8588	10.5515	10.7025	10.7144	11.0716	11.1009	11.3964	11.7709	11.2174	11.596	11.4181	11.031	11.0538	11.2734	10.8727	10.867	10.7621	10.7929	10.8928	10.7887	10.5429	10.5746	10.9074	11.1677	11.3213	10.9985
VIT_10s0003g01280	11.5919	11.6664	11.3628	10.9689	10.9817	10.9137	10.4084	10.0698	10.0223	11.2021	11.4386	10.7926	10.8075	10.8183	11.1724	9.87435	9.74423	9.9468	11.7545	12.24	11.8949	11.3617	11.3606	11.0963	10.4125	10.6088	10.532	11.1761	11.1904	11.381	10.8591	10.5338	10.0728	10.0607	9.87796	9.92163	11.4148	11.0076	10.9094	11.214	10.5701	10.6643	10.2342	9.72322	9.60871	11.0358	11.1344	11.1611	11.2869
VIT_10s0003g01300	9.48167	10.1191	9.4358	9.73215	9.54235	9.1296	10.028	9.55526	9.62273	9.88556	9.92688	10.0558	9.52272	9.66081	9.67364	9.81794	9.87741	10.1043	9.40184	9.42778	8.94104	9.23621	9.37286	9.14481	8.79332	9.48152	9.41094	9.8169	9.74359	10.567	9.51017	9.46637	9.81377	10.0177	9.29095	9.35018	10.1415	9.44911	9.54213	9.7879	9.26918	9.7372	9.61412	9.09821	9.13901	9.45845	10.085	9.77961	9.24432
VIT_10s0003g01310	12.3858	12.5846	12.344	11.3211	11.7657	11.3451	9.64948	9.44445	9.98451	12.0577	12.2722	11.7914	10.6948	10.6616	10.968	10.6473	10.8249	10.722	13.673	13.6885	13.2639	11.639	11.5964	11.4272	9.30293	9.16624	9.37809	12.1701	11.9104	11.9226	10.4014	9.96565	9.82665	9.52925	8.96018	8.95808	13.0867	12.2821	12.6638	11.5147	11.5257	11.4067	9.83191	9.00173	9.19106	12.2595	12.8001	12.4448	10.6559
VIT_10s0003g00120	12.2944	12.1309	12.4489	11.9294	12.3019	11.6449	10.9197	11.3316	11.4653	12.1264	12.1823	12.3979	11.8616	11.9099	11.9857	11.5518	11.6506	11.5526	12.4041	12.3342	12.2977	12.1283	12.0828	12.0243	11.1446	11.3755	10.9343	12.3974	12.5298	12.4665	11.9714	11.818	11.7762	11.0743	11.025	11.177	12.8823	12.667	12.7155	12.4223	12.3989	12.6297	11.8714	11.5172	11.5079	12.753	12.8106	12.6454	11.5784
VIT_10s0003g01320	11.2524	11.8044	11.2436	11.1995	11.1784	11.2951	10.831	11.1227	11.0344	11.3409	11.3783	10.9268	10.8651	10.9095	10.8817	10.8386	11.7144	10.9496	11.9973	11.6423	11.5598	10.8776	11.033	10.8851	10.5766	10.6521	10.7401	11.5186	11.3546	12.0602	11.0558	11.2432	11.2572	11.0054	10.573	10.6788	11.7693	11.2922	11.6982	11.0441	10.9158	10.8449	10.858	10.5439	10.3444	11.0735	11.4306	11.3981	10.8789
VIT_10s0003g01360	15.2379	14.9724	15.1993	14.9976	15.0794	14.9648	15.0563	15.1194	15.0585	15.2063	15.0815	15.26	15.1109	15.088	15.0967	15.0257	14.929	14.9878	15.0669	15.1946	14.9615	15.1197	15.023	15.0284	14.7959	14.9529	14.8617	14.9926	15.2064	14.8566	14.9563	15.117	15.289	14.6236	14.7459	14.808	14.91	15.3834	15.2205	15.0154	15.2651	15.2399	15.1154	15.2893	15.22	15.2305	15.2747	15.2982	15.0215
VIT_10s0003g01370	11.9284	11.8136	11.5576	11.2972	11.2397	11.1374	11.7451	11.7699	11.6458	11.8864	11.7598	11.8238	11.6948	11.8406	12.238	12.2619	11.7819	12.1463	11.3821	11.823	11.6999	11.4632	11.2553	11.3591	11.5061	11.6157	11.5184	11.6586	11.9729	11.3995	11.6712	11.5647	11.7009	11.7263	11.9225	11.8016	11.5654	11.5707	11.5671	11.0401	11.2425	11.1827	11.4807	11.4625	11.5305	11.7215	11.5863	11.8038	11.5661
VIT_10s0003g01390	11.3747	10.9343	10.8082	10.9975	10.6935	10.7541	11.3481	11.1688	10.6722	11.0313	11.3561	11.2272	11.3307	11.2236	11.3915	11.139	11.0202	11.0435	11.1695	11.2205	11.4007	10.5412	10.495	10.6922	11.218	11.1767	11.3463	10.934	10.8815	10.5657	10.9031	10.671	10.7445	10.9085	11.4578	10.9721	11.2254	10.9893	10.9615	10.8432	10.2893	10.6414	11.0196	10.8247	10.8116	11.5137	11.198	11.3584	11.3947
VIT_10s0003g01410	12.8705	12.932	13.6904	11.3721	11.6124	11.6872	11.6021	11.3743	11.7693	12.4848	13.4535	12.562	12.5218	12.3904	12.4962	13.0577	13.2675	13.3024	12.0306	12.6083	12.2567	11.4927	11.3967	11.6138	11.5842	11.8484	11.3015	12.8179	13.5036	12.9371	11.6829	11.4662	11.2727	11.627	11.2533	11.9148	13.7921	14.1753	14.0521	11.9309	11.9877	11.8462	12.9878	11.7436	11.8273	12.5276	12.7852	12.6383	11.7839
VIT_10s0003g01420	12.3174	12.9242	13.12	12.8535	12.9425	12.7393	12.9793	13.3703	13.4213	12.5906	12.5179	12.6555	13.1802	13.2472	12.8244	12.9177	13.065	13.0119	12.1639	12.5187	12.0635	12.1115	12.1255	12.1823	12.4342	12.5994	12.3546	12.9511	12.937	13.1724	13.2171	12.9891	13.4056	13.3702	13.0256	13.1888	12.8494	13.0268	12.7131	12.6357	12.3467	12.4281	12.8352	12.7993	12.8356	11.9629	12.8872	12.2114	12.8277
VIT_10s0003g00130	9.48071	9.51176	10	8.27065	7.86692	8.43177	9.34132	9.21631	9.64376	9.79862	9.31972	10.1167	8.53978	8.97417	9.37376	8.8179	8.86853	8.3068	12.2208	12.0197	12.3742	9.17198	8.98155	8.91204	9.10004	9.13506	9.86451	10.557	9.17065	10.2684	8.6274	8.11309	8.60435	9.7986	9.23565	9.38012	11.167	10.0324	10.933	9.03829	8.93725	8.9614	8.89457	9.12039	9.09681	10.6147	10.6753	10.448	9.04962
VIT_10s0003g01430	14.9323	14.9536	15.0771	14.4986	14.7126	14.5021	14.625	14.4096	14.2386	14.4709	14.9361	14.6247	14.8258	14.8921	14.5123	14.7513	14.892	14.8941	14.4955	14.9	14.7251	14.3761	14.2331	14.2197	14.0274	14.4326	14.2836	14.9493	15.1257	14.8838	14.3947	14.5371	14.861	14.4002	14.4519	14.4248	15.1758	15.2667	15.1706	14.5825	14.4435	14.2688	14.6144	14.349	14.4362	14.5608	14.8758	14.7223	14.5732
VIT_10s0003g01440	10.9392	10.849	10.6185	11.6265	11.5506	11.6219	11.2977	11.3594	11.7028	10.7785	10.5291	10.4872	11.5321	11.5509	11.2635	11.134	11.3212	11.2178	10.3984	10.4965	10.5071	11.0142	11.0631	10.9821	10.882	11.0616	11.1348	10.8472	10.9963	11.3293	11.5966	11.3317	11.4424	11.6044	11.4338	11.0605	10.9447	10.3399	10.6986	11.0611	10.8936	11.1188	10.8039	10.2419	10.7997	10.2096	10.0362	10.3205	11.0506
VIT_10s0003g01460	11.1342	10.6828	10.5831	12.3169	12.1747	12.22	12.1075	12.5784	12.4421	10.9491	10.936	11.437	12.4514	12.2062	12.3056	11.8814	11.7482	11.9859	9.37731	9.47644	9.54297	11.8925	11.8576	11.5265	11.7844	12.005	11.813	10.9321	11.1237	11.2608	12.3213	12.6301	12.3958	11.8881	11.918	11.9041	10.3543	9.91518	9.69978	11.8516	12.0034	12	11.9258	11.7804	12.022	10.7814	11.2677	11.0245	12.1128
VIT_10s0003g01480	13.8634	14.187	14.3013	14.0842	13.9285	14.0749	13.877	13.8221	13.7276	13.9189	13.9162	14.0045	13.8565	13.9384	14.0629	13.9917	13.879	13.8715	13.949	14.0807	13.9938	13.8349	13.8722	13.6884	13.5497	13.6777	13.5843	14.0125	14.0248	13.9149	13.6888	14.0289	13.8149	13.6608	13.8147	13.7147	14.0811	14.0274	14.0638	13.9223	14.0973	13.9726	13.9445	13.8557	13.7663	14.0986	13.7384	13.9072	13.8169
VIT_10s0003g01490	11.2516	11.549	11.125	11.7413	11.7614	11.8264	10.665	10.9744	10.9519	10.7465	10.8102	10.8189	11.0061	10.9909	10.7595	11.371	11.5586	11.4906	10.6233	10.4203	10.7821	11.6517	11.5921	11.2832	10.7756	10.753	10.4145	10.8083	11.2186	11.1351	11.1246	10.9082	10.6908	10.4784	10.2916	10.4903	11.3142	10.8496	10.7859	11.4651	11.4078	11.576	11.2971	10.7369	10.635	11.3606	11.7277	11.5503	10.3921
VIT_10s0003g01500	13.4891	13.3454	13.5362	13.6277	13.7184	13.3213	13.1355	13.1588	13.6467	13.4304	13.416	13.6748	13.5334	13.5168	13.0831	13.3523	13.5168	13.3288	13.075	13.0157	13.0468	13.1061	13.2256	13.1871	12.6494	12.9491	12.7011	13.4024	13.6697	13.483	13.5169	13.3011	13.6636	13.1427	13.1398	12.9274	13.4527	13.1183	13.2837	13.6754	13.605	13.5257	13.0748	12.588	12.7314	13.3197	13.7476	13.5219	13.5635
VIT_10s0003g01520	14.4528	14.438	14.5747	14.4598	14.5077	14.498	14.5088	14.642	14.8315	14.6519	14.405	14.7414	14.4073	14.4679	14.6733	14.4532	14.3865	14.3473	14.7078	14.7753	14.6748	14.7385	14.4209	14.6711	14.6211	14.6553	14.655	14.5212	14.4425	14.1844	14.4424	14.4448	14.3347	14.4328	14.229	14.5083	14.581	14.6037	14.6523	14.6088	14.5992	14.6465	14.6379	14.7796	14.7607	14.837	14.5884	14.6501	14.3983
VIT_10s0003g00140	12.2877	12.5524	12.1075	12.3928	12.1405	12.1514	13.0041	13.0185	12.7814	12.7187	12.9897	12.9209	12.7328	12.7466	12.9441	12.8112	12.7168	12.6287	12.6322	12.3967	12.3159	12.6588	12.4911	12.8291	12.7297	12.6822	12.9588	12.6417	12.6672	12.7456	12.0638	12.4974	12.6756	12.8842	12.7727	12.8749	12.0347	12.0346	11.6546	12.8307	12.6024	12.4783	12.6215	12.3457	12.2309	11.7583	12.3735	12.2494	12.9446
VIT_10s0003g01530	9.66489	8.52185	8.89903	9.98677	10.1212	9.50614	9.99154	10.3206	10.0585	9.28512	9.90757	8.66048	10.5587	10.366	10.4237	9.81496	9.6626	9.76919	9.18407	9.00118	9.13337	10.1299	10.5163	10.5213	10.3539	10.0842	10.3729	9.48419	9.51356	9.32242	10.2655	10.3204	10.4884	10.1895	10.2244	10.1103	9.1531	9.08702	8.90717	9.94712	9.7396	10.0684	9.77933	9.6681	9.80102	8.88962	9.04291	9.40452	10.4541
VIT_10s0003g01570	9.71779	9.81808	8.98725	10.3418	10.1752	10.2226	10.1061	10.5605	10.4703	9.3437	9.03909	8.71031	10.6019	10.4722	10.6596	10.0906	10.3158	10.3088	8.55841	8.89058	8.83262	9.83862	9.76954	9.98331	9.84598	10.2148	9.91661	9.98547	9.64179	10.4884	10.5508	10.2793	10.3846	10.7491	10.4758	9.96676	9.70841	9.26824	8.99492	10.0987	9.8642	9.99303	10.0145	9.9515	10.0617	9.23195	9.17276	9.51823	10.0938
VIT_10s0003g01600	11.9314	12.4208	11.8112	11.4181	11.3355	11.8076	11.3171	11.3388	11.6295	12.9779	13.1205	12.9336	10.6988	10.4743	11.0157	11.1462	11.9894	11.5041	12.4515	12.2749	12.3542	11.9717	12.0175	12.1257	11.9292	12.0821	12.2783	12.8182	12.5565	12.9779	11.7217	11.4211	11.6554	11.9951	11.1416	11.7734	12.3615	12.5394	12.3897	12.3816	12.0249	11.8365	11.9661	11.9746	11.4802	12.8539	13.1449	13.0066	11.7017
VIT_10s0003g01610	12.1059	11.9033	12.2816	11.9197	11.9956	11.5944	12.1161	12.3237	12.4495	12.5967	12.5316	12.7926	12.0983	12.33	12.7258	12.0953	11.8275	12.0302	12.3108	12.6013	12.351	12.7888	12.4984	12.5951	12.5885	12.4585	12.433	12.1118	12.1557	11.6755	12.2403	12.3578	12.1369	11.9211	11.9191	12.1789	11.9487	12.0837	12.2169	12.1224	12.421	12.1251	12.2002	12.0639	12.2671	12.4249	12.167	12.6215	12.4711
VIT_10s0003g01620	11.8588	11.8179	12.2945	11.9762	12.0037	12.2208	12.2386	11.9403	12.0415	12.2623	12.6095	12.3132	11.8836	12.1007	12.1643	11.6824	11.7711	11.918	12.087	12.4022	12.2394	12.3626	12.0938	12.2333	12.2023	12.2472	12.2347	12.103	11.9529	12.2961	11.9976	12.1381	12.1523	12.1008	11.6663	11.8481	12.2848	12.1809	11.9725	12.2623	12.1386	11.9933	11.9965	11.8419	12.0578	12.0244	12.2543	12.3841	12.1039
VIT_10s0003g00150	11.4449	11.7584	11.4244	11.303	11.0739	11.344	11.8975	11.8811	11.8077	11.9891	11.8632	12.106	11.2683	11.2172	10.6716	11.7503	11.8074	11.9621	11.1083	10.9144	10.8329	11.0733	11.3904	11.4652	11.3998	11.5839	11.6283	12.267	12.1845	12.258	11.5693	11.3576	11.6744	12.1513	11.8992	11.8838	11.4702	11.66	11.3207	11.8478	11.6251	11.7988	11.703	11.637	11.6113	11.3354	11.8429	11.6118	11.3428
VIT_10s0003g01640	11.082	11.5669	11.3662	11.1352	11.2919	11.2672	10.9885	11.0388	11.3691	11.2002	10.9958	11.1008	11.2829	10.9713	10.9082	11.4534	11.5365	11.4086	11.2301	11.1058	10.8834	10.8343	10.9689	10.6634	10.5947	10.8955	10.6272	11.1789	11.252	11.2727	11.2032	10.8788	11.3285	11.1552	10.8402	10.8353	11.6952	11.373	11.2895	11.2314	10.9293	11.2445	11.0653	11.062	10.8634	11.1158	11.4854	11.3988	10.6797
VIT_10s0003g01680	13.7336	14.0068	13.9389	13.3027	12.8959	13.2623	13.369	13.4181	13.6582	14.0589	14.0821	13.9343	13.5435	13.4409	13.4316	13.2907	13.4251	13.1938	13.7199	13.4626	13.608	13.32	13.3128	13.3666	13.2519	13.3165	13.5231	13.8247	13.545	13.5377	13.2506	13.4382	13.5334	13.3671	13.3258	13.3463	13.4541	13.7175	13.6933	13.1608	13.1919	13.0362	13.2741	13.2151	13.1479	13.7598	13.7557	13.8662	13.4096
VIT_10s0003g01700	12.081	12.109	11.888	12.1954	11.7589	12.0823	11.7483	11.8334	11.8446	12.1846	11.9522	12.0596	11.8299	11.7376	12.4579	11.4514	11.4234	11.4951	11.518	11.5358	11.6793	12.0726	12.1978	12.0457	11.9214	11.7783	11.9519	11.9362	11.6166	11.8004	11.809	11.8753	11.4553	11.5479	11.8777	11.5294	11.3119	11.4692	11.0946	11.9284	11.8616	11.6751	11.6079	11.1675	11.3786	11.8057	11.6441	12.0073	12.1517
VIT_10s0003g01710	11.4527	11.3902	10.9411	11.2592	11.1253	11.5488	10.8133	10.8528	10.6579	10.7842	11.1503	10.7027	10.7485	10.6186	10.8583	10.5976	10.5801	10.5552	11.0129	11.5406	11.6934	11.3358	11.4569	11.4056	10.9526	10.7904	10.7449	11.0861	10.6948	11.1195	11.0853	10.7319	10.3966	10.7708	10.8556	10.4728	10.8276	10.523	10.258	11.0806	10.5363	10.75	10.4672	10.2657	10.2171	10.7695	10.8937	11.2041	11.2567
VIT_10s0003g01720	9.82489	9.06655	9.51742	9.3517	9.65615	9.31564	9.44322	9.87548	9.72466	7.82283	9.56817	8.78709	10.4233	10.3555	10.8739	9.7296	9.40009	9.94169	9.13731	8.92604	9.17467	9.89843	10.2252	10.1883	10.1077	9.98293	10.2567	9.86087	9.94483	9.81312	9.76326	9.96359	9.66644	9.63229	9.9078	10.0825	9.62867	9.14896	8.60223	9.68676	9.64469	9.9315	9.67735	9.7695	9.56553	9.56554	9.38613	9.63891	10.108
VIT_10s0003g01730	12.2774	12.1717	12.3139	13.382	13.4089	12.9617	13.1877	13.2856	13.4363	12.9703	13.1743	12.9465	13.6543	13.6624	13.4099	12.9999	13.3653	13.2042	13.1108	13.0064	12.869	13.2627	13.09	12.8367	13.2707	13.6703	13.4575	12.8829	12.7716	13.1051	13.2227	13.5588	13.7927	13.3718	13.1555	13.4711	12.6663	12.87	12.3874	12.9452	13.4644	13.2089	13.5978	13.5556	13.2155	12.391	12.7918	12.5039	13.4988
VIT_10s0003g01770	11.4245	12.0576	11.782	12.1829	11.817	11.8713	12.4199	12.4064	12.3624	12.1618	12.185	12.4884	12.1158	12.0656	12.105	12.0457	12.0447	12.202	11.6315	11.7071	11.5747	11.8307	11.8438	11.6271	12.2256	12.3103	12.405	12.007	12.0235	11.7973	12.2288	12.1643	12.4808	12.4873	12.4602	12.5551	11.4423	12.0252	11.8933	11.9162	12.1689	12.0162	12.5446	12.3179	12.1863	11.9431	12.3895	12.1625	12.0185
VIT_10s0003g01790	10.7334	10.8321	10.6915	10.3178	10.7793	10.5394	10.9818	11.0736	11.1784	10.7072	10.5784	11.0284	11.6703	11.5708	11.2439	11.0908	11.3706	10.9808	9.75856	9.34802	9.72563	9.92861	10.0045	9.93799	10.1242	10.3963	9.82887	10.7	10.5944	10.7819	11.2308	11.0264	11.8071	11.3747	11.5344	11.0216	10.6272	10.7619	10.2173	10.7424	10.308	10.4008	10.8642	10.8316	10.357	10.3501	10.7557	10.4623	10.3663
VIT_10s0003g01800	11.4566	11.4496	11.3887	11.2292	11.2396	11.2449	11.541	11.4576	11.3144	11.1339	11.409	11.1234	11.2489	11.2028	10.6528	11.5972	11.7579	11.7713	10.2654	10.9229	10.8067	10.9028	11.1661	10.8948	11.4159	11.3205	11.4952	11.7376	11.592	11.8164	11.4145	11.2038	11.0962	12.0729	11.8524	11.4665	11.5285	11.2494	11.1232	11.0254	10.8641	11.1711	11.3381	11.3687	11.4077	11.0018	11.1597	11.0588	11.0859
VIT_10s0003g01810	11.0798	11.4992	11.1926	10.6969	10.708	10.9766	10.5262	10.628	10.5088	11.2748	11.1558	11.0232	10.5441	10.4259	11.2416	10.2629	10.2804	10.3953	10.4361	11.0864	10.7775	11.3655	11.4971	11.5333	10.8188	10.4026	10.5554	11.1927	10.957	11.3168	11.1387	10.8353	10.3786	10.3147	10.2506	10.1154	10.9251	10.5479	10.2531	11.2285	10.5565	10.7854	10.0065	9.67477	9.96691	10.5445	10.5409	10.974	10.9531
VIT_10s0003g01830	9.41792	10.0333	9.91627	9.83662	9.52771	10.3477	8.83165	8.86509	8.74601	10.4811	10.5671	10.3961	8.07299	8.2695	8.2224	8.15664	9.32153	8.94621	11.4542	10.5844	10.9456	10.1428	10.4567	9.89149	8.99299	8.76802	9.29663	10.1853	9.42907	9.96603	8.64636	8.55312	7.99321	10.1013	9.45194	9.55136	9.91653	9.98724	9.71455	10.1263	9.5993	9.74828	9.63511	9.17258	8.83346	9.88349	10.3585	9.90893	9.01065
VIT_10s0003g01840	10.5641	10.7212	10.3434	11.8988	11.7044	11.8876	11.2478	11.3249	11.7283	10.3647	10.3498	10.5131	11.567	11.5955	11.8394	10.9856	11.1413	11.2211	9.84966	9.98883	10.0713	11.4756	11.4448	11.5438	11.2476	11.34	11.219	10.4897	10.5519	10.7351	12.1118	11.9597	11.995	11.4612	11.4055	11.075	10.5269	10.3291	10.1418	11.4271	11.4126	11.3699	11.1422	11.0042	11.0257	10.0758	10.3759	10.3798	11.3457
VIT_10s0003g01860	9.89539	9.56999	10.258	9.32346	9.2764	9.37321	9.8348	10.4261	9.84127	9.62777	9.86727	9.40256	10.3139	10.2081	10.2294	10.0402	10.3422	10.2109	10.1933	9.94113	10.1353	9.14195	9.26235	9.27969	10.4237	10.1888	10.3016	9.87337	9.87486	10.1446	9.91643	9.74938	9.97107	10.5039	10.4112	10.4081	10.3685	10.1491	10.2109	8.78827	8.62637	8.92639	10.2926	9.93139	10.1243	9.70196	9.69846	9.99501	10.0651
VIT_10s0003g01900	10.1299	9.97057	9.78509	10.2296	10.0366	10.3812	9.86356	10.2684	9.6562	9.87706	10.515	9.66556	9.42273	9.25403	8.74128	8.70646	8.83267	9.35713	10.2864	9.79795	9.9663	9.62144	9.94119	9.47788	10.321	10.0576	10.4331	10.4924	9.99689	10.0511	9.96117	9.7705	9.46217	9.58591	9.62875	9.81087	9.62561	9.68128	9.26321	10.0223	9.37566	10.3705	9.85345	10.0128	9.7487	10.373	10.8594	10.3085	9.80098
VIT_10s0003g02050	11.1548	11.9517	11.7694	11.8111	11.5773	12.0122	11.7911	11.6313	11.566	11.4464	11.5125	11.2501	11.3728	11.5328	11.578	11.7223	11.8129	11.741	11.0598	11.5027	11.2109	11.3421	11.4994	11.506	11.1248	11.0648	10.933	11.9572	11.7886	12.0237	12.0003	11.7025	11.8001	11.8191	11.076	11.3998	11.9761	11.4262	11.4281	11.9633	11.6111	11.6914	11.4351	11.021	11.3895	11.1099	11.416	11.6604	11.352
VIT_10s0003g02060	13.3311	13.421	13.1436	13.5408	13.3493	13.384	12.9418	12.9683	12.9163	13.6825	13.6859	13.817	13.2152	13.1333	13.1896	12.4057	12.8701	12.5904	13.5019	13.1819	13.259	13.7018	13.5514	13.4994	13.5062	13.4573	13.3296	13.275	13.2251	13.4224	13.3564	13.471	13.3793	12.9136	12.9707	13.041	12.9991	13.1846	13.0266	13.4028	13.3965	13.5684	13.1912	12.7654	12.8093	13.0731	13.3764	13.3156	13.1137
VIT_10s0003g02070	14.114	13.8469	14.0449	13.6401	13.803	13.7935	13.81	13.6324	13.2789	14.0873	14.1143	13.8185	13.6194	13.7372	13.7949	13.6916	13.645	13.7637	14.5535	14.4894	14.5798	13.9	13.7933	13.8962	13.9688	14.0318	14.1417	14.022	13.8305	13.8758	13.7142	13.5317	13.4606	13.9014	14.0299	13.8128	14.0805	14.0317	14.1097	13.7036	13.707	13.5107	13.5059	13.7493	13.6808	14.0583	14.2321	14.2675	13.8398
VIT_10s0003g00190	12.0713	12.1773	12.3077	12.1247	12.1184	12.2704	12.5961	12.6667	12.59	12.14	12.188	12.1011	11.9564	12.114	12.7988	12.7886	13.032	12.8798	11.8128	11.9065	12.0422	12.5202	12.3585	12.4221	12.7902	12.7664	12.6221	12.7216	12.4535	13.0318	12.8474	12.1123	12.2627	12.986	12.5032	12.6612	12.7485	12.07	11.6933	12.3013	12.1799	12.2362	12.4467	11.908	12.4683	11.9131	12.1527	12.4627	12.3696
VIT_10s0003g02190	10.015	10.2508	10.1888	10.3282	9.92525	10.2116	11.3728	11.2973	11.2908	8.62175	9.69573	9.16498	9.62896	9.75656	10.1134	10.8991	10.3442	10.9388	9.57935	9.95283	9.70005	9.92947	9.84088	10.0465	10.9945	11.0566	11.386	9.41468	9.68064	10.0632	10.5195	10.1122	10.0077	10.6177	10.6996	10.3505	9.90953	9.49069	9.19179	9.80998	9.91938	9.96903	10.6841	10.8909	10.9998	9.56794	10.3682	10.1418	10.2937
VIT_10s0003g00200	9.23583	8.27491	9.13038	9.55683	9.79448	9.48782	10.14	10.3248	10.3307	9.05419	9.85848	8.83255	9.34384	9.60742	10.0358	10.2012	10.1498	10.0242	10.1515	10.4994	10.352	10.4906	10.6596	10.7204	10.9712	10.5247	10.8176	10.0273	9.58499	10.1697	10.2845	9.84912	9.8832	10.2029	9.85351	10.1233	9.65034	9.31905	9.04753	9.97911	9.90535	9.57487	10.1561	9.83954	10.026	9.70801	9.47821	9.83568	9.89726
VIT_10s0003g00010	13.6179	13.1468	13.7133	13.3875	13.7863	13.4405	13.4139	13.8344	14.0836	13.4902	13.0057	13.6567	13.7582	13.6865	13.7753	14.1942	14.1223	14.073	14.2297	13.5935	13.7727	13.4702	13.2721	13.4811	13.8241	13.9195	13.4276	13.7452	13.8472	13.7413	13.9497	13.6463	14.0024	14.2337	14.0202	14.0318	14.2746	14.131	14.0431	13.388	13.7229	13.8785	14.0874	13.8652	13.9265	13.8031	14.0165	13.7781	13.6314
VIT_10s0003g02200	13.4283	13.8306	13.5387	13.8422	13.7011	13.9189	14.0737	14.0997	14.1204	13.7272	13.6081	13.6654	13.7101	13.6471	13.9012	13.8828	13.9891	14.1226	13.1908	13.426	13.4165	13.8815	13.6903	13.8812	13.985	13.7454	13.8493	13.8448	13.7311	14.065	14.0624	13.8252	13.7293	14.1605	13.8372	13.8883	13.8024	13.5961	13.5767	13.9793	13.761	13.7613	13.7797	13.7328	13.8949	13.4945	13.5225	13.7391	13.7471
VIT_10s0003g02210	9.81141	9.64017	9.79349	9.72322	9.90124	9.67875	9.80562	9.72846	10.1474	9.51206	9.54429	8.69641	10.1041	10.2251	9.66651	10.0902	9.94597	9.9986	9.02662	9.63103	9.79307	9.40179	9.41453	9.47249	9.385	9.48089	9.35978	9.81586	9.72271	9.67676	9.93751	9.6359	9.90115	10.049	9.90616	9.59195	9.76448	9.4051	9.27158	9.46884	9.17732	9.48121	9.23296	9.10457	9.40453	9.53903	9.88301	9.6739	9.92477
VIT_10s0003g02240	10.6078	10.0286	10.1471	10.9004	10.7887	10.7902	10.5422	10.7713	11.0316	10.2827	10.3059	9.27706	10.7205	10.4822	10.0084	10.5125	10.7787	10.6497	10.5225	10.3174	10.5869	10.5269	10.6053	10.2242	10.1035	10.3233	10.3927	10.3681	10.3275	10.8542	10.8676	10.738	10.7951	11.0597	10.8519	10.6656	10.478	10.1541	9.9552	10.5736	10.34	10.6469	10.0389	9.92238	10.0726	9.96261	10.4276	10.2844	10.2796
VIT_10s0003g02250	10.578	11.0179	10.6103	10.6146	10.3891	10.7613	11.4808	11.3177	11.3715	11.071	11.2167	10.8383	10.341	10.4609	11.0573	11.2828	11.1275	10.9999	10.4136	10.9465	10.6485	11.0849	11.0652	11.0766	10.9719	11.0481	11.161	11.1781	10.8422	11.6841	11.0942	10.65	11.3169	11.7401	10.8857	10.8344	11.3649	10.5333	9.92352	10.9781	10.4701	10.6899	10.5673	10.0711	10.4904	10.0103	10.5618	10.8659	10.8441
VIT_10s0003g00210	10.7284	10.762	10.3631	10.7274	10.6063	10.7667	11.6779	11.8212	11.3871	10.1665	10.4053	9.90757	10.6938	10.7062	11.03	11.9317	11.4609	11.8718	9.22541	9.73416	9.58663	10.7537	10.9955	11.3064	11.797	11.4691	11.5284	10.8799	10.7076	10.6595	11.4408	11.2458	11.201	11.5754	11.8832	11.7212	10.1345	10.3192	9.81389	10.4547	10.0367	10.1827	11.0378	11.1816	11.3618	10.09	10.2219	10.5119	11.2983
VIT_10s0003g02450	11.7545	11.5993	11.8244	11.8198	11.933	11.988	12.2989	12.0935	11.7412	11.5848	12.3393	11.3435	11.9163	11.9911	11.7284	12.2872	12.1518	12.4934	12.16	12.2569	12.2363	11.8946	11.8643	11.8514	12.1116	12.0448	12.0197	12.0555	12.1759	11.8171	11.9717	11.7555	11.9125	12.1884	12.0054	12.1595	12.2017	11.8838	12.0593	12.0599	11.7921	11.8062	12.2017	11.8835	11.875	11.8891	11.7315	11.9932	11.5349
VIT_10s0003g02510	9.11445	7.93124	9.13814	8.6331	9.1049	8.57406	9.06111	7.77142	6.62507	7.51492	9.61949	9.13321	9.37762	8.85669	8.885	9.37006	8.53919	9.57989	9.75075	9.64842	9.51678	9.70038	9.53622	9.51676	9.88774	9.42121	9.44743	8.70563	9.22376	7.57235	8.2287	9.82745	8.65119	8.46781	9.49852	10.0596	7.91094	9.54517	10.4027	9.52134	10.5512	9.67869	9.89386	10.9831	10.2994	10.5372	9.4028	9.19481	9.41832
VIT_10s0003g00230	10.4861	9.88324	10.509	8.938	9.24788	8.29478	10.2169	10.0832	10.1572	9.76552	10.3361	9.70459	10.1045	10.156	9.55937	10.8556	10.6726	10.7705	11.7958	11.2467	11.675	10.351	10.4048	10.3093	10.4312	9.88962	10.4682	10.9578	10.7274	10.3617	9.54072	9.18807	9.05094	11.0207	10.5886	10.5372	10.907	10.4642	11.1991	9.64567	9.55761	9.57873	9.32564	9.74256	10.3254	10.4626	10.8374	10.841	9.92216
VIT_10s0003g02590	11.8301	12.2751	11.852	11.6691	11.4173	11.6482	11.1964	11.209	11.0928	11.7522	12.2978	11.5856	11.1468	11.1902	11.2498	11.1969	11.0822	11.0542	11.9625	12.3	12.1532	12.0109	12.0019	11.697	11.6489	11.642	11.4243	11.6741	11.6819	11.7934	11.5051	11.2158	11.0207	10.9159	10.6948	10.7434	12.0092	11.8744	11.6823	11.9047	11.69	11.8109	11.618	11.151	11.1588	11.6144	11.8088	12.0196	11.2766
VIT_10s0003g02610	13.778	13.6745	14.017	13.7686	13.9181	13.8139	13.8433	13.6787	13.4059	14.1371	13.8656	14.0838	13.779	14.0177	14.2226	13.8105	13.4522	13.6097	13.7936	13.9429	13.6594	13.9882	13.686	13.9214	13.6614	13.7244	13.4663	13.4876	13.6764	12.8855	13.6611	13.9736	14.1374	13.2774	13.777	13.8273	13.1723	13.7348	13.5935	13.8095	14.0682	14.0349	13.5739	13.7839	13.5589	13.7458	13.6584	13.597	14.0821
VIT_10s0003g02620	10.6802	10.0528	10.2804	11.0726	11.4817	10.8957	11.867	12.4387	12.152	11.7317	11.3021	11.8022	12.154	12.26	12.1605	12.5645	12.3521	12.4831	10.5107	10.2717	10.3091	11.0726	11.3186	11.3419	12.2276	12.5301	12.1946	11.4883	11.1662	11.2583	12.0808	12.0908	11.7751	12.5713	12.4508	12.748	10.653	10.5157	10.5382	10.8694	11.1387	11.1493	12.0967	11.98	12.3765	11.2766	11.1614	11.1724	11.4813
VIT_10s0003g02650	12.9952	12.7138	13.095	13.0354	12.9768	12.7341	13.1295	13.2826	12.4996	13.13	13.2843	13.2071	12.9016	12.8983	13.6173	13.163	12.8547	12.908	13.5244	13.7561	13.5984	13.6124	13.2115	13.5222	13.3528	13.2369	13.3522	12.7896	12.8303	12.8077	12.9932	13.0545	12.7227	12.9429	12.7532	13.0336	13.0471	13.2655	13.3746	13.2655	13.2498	13.2146	13.3153	13.0524	13.1138	13.4196	13.0312	13.4142	13.218
VIT_10s0003g02660	11.4817	11.5223	11.4839	11.2403	11.1402	11.5556	10.661	10.616	10.7322	11.1609	11.0267	11.0209	11.3074	11.1565	11.1551	10.7719	10.9168	10.8271	10.7743	11.3838	11.2972	10.8967	11.0062	10.9942	10.5801	10.6278	10.4984	10.8649	11.0099	10.665	10.9555	11.2096	10.9893	10.554	10.8258	10.6157	10.9262	11.1158	11.1331	10.898	10.8847	11.0449	10.6765	10.4802	10.4104	11.4282	11.3323	11.2032	11.1519
VIT_10s0003g02670	12.2026	12.332	12.2958	12.1165	12.4466	12.4453	12.0539	12.2933	12.1304	12.2286	11.9645	12.057	11.9983	12.2546	12.2002	12.696	12.5677	12.677	12.177	12.0254	12.0256	12.0538	12.2028	12.1362	11.8748	11.9636	11.8927	12.5632	12.4387	12.1617	12.5821	12.5511	12.4622	12.4072	12.2962	12.4097	12.4158	12.3673	12.3781	12.0638	12.2582	12.3346	12.0202	12.0398	12.1373	12.3095	12.4455	12.5262	11.7857
VIT_10s0003g02680	10.4302	9.85364	11.0542	9.46715	9.89549	9.31186	8.38772	8.35373	9.19864	9.48826	9.7172	9.11503	9.91371	10.3371	10.0544	8.95439	9.50506	9.41034	11.9011	11.6353	11.6749	9.31778	9.37736	9.29003	8.1281	8.57965	8.28373	10.0569	9.68014	9.82032	9.66442	9.00129	9.62016	8.72118	8.77572	8.45579	11.5735	10.4838	11.1144	9.48844	9.32332	9.49941	8.47474	7.72641	7.99887	10.7731	10.978	11.0257	9.58445
VIT_10s0003g02690	10.219	10.4978	10.33	11.1841	11.1304	11.348	10.6683	10.4611	10.4833	9.89094	10.2825	10.0029	10.5615	10.6457	10.7041	9.99745	10.1937	10.3978	9.9265	9.88311	10.0774	10.6558	10.7516	10.4821	10.2032	10.4939	10.2362	10.1395	10.4156	10.1799	11.3308	11.3966	11.5248	10.5947	10.6572	10.4695	9.79098	10.0048	9.73246	10.8372	10.8206	10.831	10.5374	10.3414	10.1585	9.98924	9.96791	10.3075	10.2869
VIT_10s0003g02700	10.8637	10.8221	10.9398	11.1018	11.4452	11.4429	11.3077	11.1668	11.1727	10.054	10.1624	9.79603	11.4601	11.6125	10.2964	11.5997	11.7828	11.7595	10.1056	10.2319	10.1351	10.1931	10.5408	10.1519	10.2919	10.6156	10.4949	11.28	11.1817	11.3907	11.6485	11.2766	11.7046	11.9897	11.536	11.3964	11.0325	10.7292	10.5344	10.7622	10.4157	10.7842	10.7633	10.7518	10.9836	10.1424	10.9991	10.109	10.8735
VIT_10s0003g02710	11.3242	11.3919	10.9341	11.0307	10.9502	10.9058	10.8695	10.9012	10.3487	10.5399	11.4934	10.4326	10.7196	10.4138	10.77	11.096	11.0781	11.0321	11.5818	12.0421	12.0824	11.1673	11.4761	11.3059	11.2456	11.2734	11.2206	11.2345	11.0452	11.2474	10.7147	10.621	10.4536	11.0767	11.0274	11.1726	11.7069	11.2243	11.3097	11.2284	10.7206	10.923	11.1933	10.92	10.7293	11.7248	11.2726	11.6825	10.9197
VIT_10s0003g02730	9.56683	8.82107	9.13593	9.55879	9.57246	9.72371	9.88094	10.0074	10.3247	8.86782	9.34505	8.51599	9.85018	9.81861	9.21629	9.82755	9.89429	9.82501	9.21914	9.24892	9.50963	9.01922	9.28055	9.12471	9.65598	9.8559	9.78729	9.43388	9.43078	9.29345	9.65615	9.3993	9.90333	10.2671	9.90342	9.67449	9.78197	9.51896	9.23412	9.24248	8.99003	9.45418	9.55404	9.42093	9.54643	9.08005	9.67349	9.1452	9.30851
VIT_10s0003g02740	13.3414	12.9979	13.1808	13.0547	13.3267	13.0182	13.2464	13.4155	13.6999	13.284	13.3254	13.3121	13.7042	13.6067	13.5299	13.6971	13.7356	13.78	13.2751	13.3948	13.2816	13.1681	13.2786	13.2289	13.2508	13.4345	13.4631	13.476	13.4888	13.6081	13.5284	13.5997	13.5327	13.6947	13.5833	13.7076	13.4821	13.5496	13.6707	13.4162	13.3029	13.2698	13.4859	13.5033	13.6297	13.5736	13.4185	13.5889	13.2146
VIT_10s0003g02750	11.7147	11.7177	12.0734	11.2364	11.3631	11.2705	10.1779	10.6037	10.6547	11.5953	11.206	11.2745	10.9069	11.1029	11.0226	10.619	11.2735	11.0941	11.6423	11.5664	11.7641	10.8932	11.0569	10.8378	10.2434	10.5361	10.1804	11.6588	11.5975	12.0786	11.2708	10.829	10.8242	10.7373	10.488	10.4923	12.2114	11.9987	11.9332	11.0703	11.1674	11.3958	10.8758	10.4363	10.2838	11.3467	11.7309	11.6666	10.7135
VIT_10s0003g00250	10.4067	10.453	10.3135	10.6268	10.7284	10.8502	10.6923	10.9772	10.8431	10.3557	10.3812	10.1947	10.5981	10.7756	10.5264	10.5962	10.9078	10.787	9.42887	9.24875	9.4365	9.89582	10.2331	10.0558	9.81502	9.99113	10.0241	10.2903	9.96913	10.5046	10.887	10.7351	11.0356	10.6527	10.751	10.2636	10.1007	10.253	9.77551	10.4189	10.4316	10.9876	10.2842	10.6079	10.5774	10.2127	10.5197	10.2742	10.2865
VIT_10s0003g02760	13.0614	12.6452	13.0588	12.9754	13.0331	12.8448	12.6533	12.9214	12.5003	13.2255	12.9434	13.1845	12.9914	12.9941	13.4053	12.8149	12.5853	12.6709	12.8835	13.2216	13.0987	13.3649	13.1431	13.2435	13.1229	13.0388	12.9336	12.9439	13.0142	12.6405	13.0733	12.9731	12.8486	12.6521	12.9522	12.8219	12.9605	12.9394	12.6555	13.0644	13.2868	13.1734	12.9247	12.7141	12.7823	13.0882	13.0233	13.4153	13.2976
VIT_10s0003g02780	11.8478	12.2889	12.1463	11.4747	11.4116	11.517	10.2886	10.3317	10.6668	11.6619	11.3929	11.6268	10.9088	10.9022	11.0469	9.82695	10.0096	9.70613	11.8057	11.9196	11.5082	11.1404	11.2685	10.9413	9.778	10.3361	9.96627	11.5664	11.5513	11.9241	11.0669	11.1485	10.9696	9.71704	9.06147	9.51442	12.2502	11.9294	11.8927	11.6543	11.555	11.695	10.7749	9.88936	9.85893	11.6154	11.9143	11.9706	11.1988
VIT_10s0003g02790	13.4536	13.3885	13.1219	13.4807	13.4216	13.5987	13.5756	13.5247	13.5717	13.4485	13.689	13.3686	13.3934	13.3128	13.6782	13.4116	13.0053	13.1379	12.9639	13.4835	13.4426	13.7776	13.7774	13.941	13.8728	13.7027	13.7093	13.3161	13.224	12.9499	13.4033	13.3776	13.2438	13.0481	13.4733	13.3247	12.964	12.8663	12.7892	13.4285	13.5233	13.3604	13.3707	13.3346	13.464	13.547	13.023	13.4043	13.5838
VIT_10s0003g02800	10.8267	11.2961	11.145	10.2412	10.1367	10.3777	10.3262	9.90947	10.3246	10.3545	10.3734	10.3612	10.2942	10.1752	10.1426	10.1993	10.4042	10.4227	10.5024	10.8804	10.7206	9.92371	9.85665	9.34416	9.45972	9.9068	9.45944	10.4434	10.6394	10.6563	10.0567	10.1887	10.1291	9.99692	9.90288	9.88351	10.9733	10.6134	10.7226	9.88588	9.95028	9.90522	9.82308	9.35259	9.5548	10.114	10.735	10.6559	10.2132
VIT_10s0003g02830	9.9777	10.0914	10.1531	10.1468	10.194	9.88477	10.1978	10.5055	10.2591	9.2754	9.91124	9.77813	10.6183	10.5211	10.9706	10.4651	10.7802	10.7012	9.9771	9.73921	9.91486	9.74513	9.73287	9.65216	10.0313	10.2727	10.2464	10.0445	10.4635	9.51652	10.5845	10.7404	10.8518	10.5419	10.7419	10.7057	9.90254	10.2017	9.83592	9.86509	10.0451	10.0221	10.3958	10.4203	10.3569	10.0628	10.0816	9.99317	10.2821
VIT_10s0003g02840	12.5043	12.4291	12.2967	11.7146	11.305	11.5671	12.2298	12.4147	12.2846	12.0113	11.8453	11.8884	12.2573	12.212	12.6112	13.2527	13.1151	12.8883	12.3017	12.0361	12.409	11.5136	11.5061	11.3857	12.145	12.276	12.1875	12.2439	12.6367	12.2167	11.3071	11.2063	10.9256	12.1796	12.565	12.6916	12.4398	12.5352	12.544	11.1398	11.6841	11.313	12.5715	12.6579	12.3771	12.3903	11.984	12.079	12.1885
VIT_10s0003g00260	13.0222	13.6577	13.0481	14.9426	14.7807	14.4852	14.1825	14.0681	13.9412	13.6072	13.958	13.3608	13.1706	13.1257	12.9627	14.6019	14.609	14.3247	12.9621	13.3645	12.5959	14.4003	14.5467	14.5356	14.3551	14.3021	14.3272	13.5582	13.5563	13.6744	14.7933	14.8272	14.808	14.1916	14.3698	14.3678	13.3016	13.408	13.3396	14.6395	14.5205	14.6268	14.1684	13.9816	14.0531	12.7507	13.0554	12.9223	13.4359
VIT_10s0003g02860	11.4555	11.1209	11.0034	11.3477	11.3266	11.231	11.5301	11.9174	11.3972	11.0367	11.5855	10.8033	11.3506	11.4613	11.2572	11.3599	11.5232	11.4537	10.8898	11.0105	11.0822	11.5744	11.6227	11.5069	11.9008	11.6832	11.8555	11.2172	11.0864	10.9066	11.468	11.3768	11.3342	11.861	11.9645	11.771	10.8439	11.0311	10.8181	11.0331	10.8169	11.1073	11.315	11.2469	11.45	10.8837	10.8137	10.9523	11.3401
VIT_10s0003g02880	10.3978	10.7467	10.656	10.2936	10.1285	10.4094	10.6935	10.5277	10.6228	10.5104	10.8739	10.1925	10.4043	10.3702	9.97559	10.9767	11.078	11.2459	10.0956	10.3356	10.3585	9.81472	9.96999	9.57457	10.0996	10.1479	10.2643	10.6037	10.659	10.4647	10.7452	10.4397	10.8327	10.9458	10.6727	10.5679	11.1451	10.9893	10.7082	10.2994	9.83532	10.2551	10.3739	10.3844	10.5107	10.1439	10.6916	10.3997	9.85591
VIT_10s0003g02890	11.7655	12.3764	12.3769	12.0606	12.1224	11.9834	8.27569	7.60719	8.23076	10.7912	12.2446	11.0767	8.84233	8.5377	9.06357	9.21324	9.60404	8.86527	13.0278	13.8879	13.3449	11.7591	12.0418	11.6065	9.35983	8.66432	8.24282	11.3958	10.9299	12.1797	9.91214	9.22954	8.86155	8.11881	6.91629	8.41082	13.1676	12.014	13.2264	12.2398	11.9065	11.8886	9.40943	9.40275	8.8519	11.9927	12.067	12.3823	9.42354
VIT_10s0003g02900	11.6536	12.3992	12.3088	11.5622	11.6793	11.8157	8.81213	9.25408	9.88212	11.2435	11.8496	11.2885	8.63602	8.81064	9.79723	9.68236	10.0221	9.30914	12.9745	13.6815	13.133	11.6135	11.7907	11.4428	9.51303	8.92055	8.19577	11.1527	10.5966	11.447	9.79586	9.46454	8.98028	9.22238	7.67789	8.80181	12.4698	12.306	12.9564	11.9013	11.9648	11.6575	9.56834	9.80132	9.7196	12.3172	11.8895	12.1632	9.42938
VIT_10s0003g02940	12.2222	12.3325	12.2174	11.8445	11.6037	11.9963	12.5932	12.4372	12.5891	11.9657	12.0928	11.8721	12.693	12.7361	12.5027	12.6923	12.2418	12.6998	12.2645	12.0862	12.3269	11.8442	11.8035	11.6746	12.4475	12.5616	12.3911	11.8532	12.3819	11.731	12.2602	12.1093	12.511	12.6513	12.6334	12.6852	12.1304	12.31	12.2646	11.7086	11.5401	11.8095	12.2215	12.3656	12.6388	11.9846	12.2236	12.0854	12.2514
VIT_10s0003g02950	12.0687	12.0492	11.5446	11.39	11.1031	11.3673	12.0787	11.7372	12.0077	11.0689	11.4629	11.1326	12.1141	12.0921	11.6474	11.7382	11.4717	11.7371	11.5332	11.6376	11.7285	11.2435	11.0969	10.6189	11.3642	11.6483	11.7404	10.9361	11.4374	10.3923	11.0311	11.3775	11.3868	11.6763	12.1459	11.7643	10.9815	11.2676	11.3024	10.6106	10.7336	10.992	11.348	11.6335	11.7302	10.9627	10.8832	10.6064	11.6421
VIT_10s0003g00270	12.6512	12.7721	12.5391	13.2659	12.9963	13.1895	13.1595	12.9888	13.5976	12.2252	12.4377	12.1042	13.2755	13.4167	12.7187	12.9987	12.8884	12.9899	11.7418	11.725	11.7526	12.3777	12.5429	12.3143	12.2365	12.6065	12.4861	12.4899	12.3568	12.3447	12.8171	13.2678	12.8453	12.9241	13.2007	13.118	11.5554	12.1879	12.1712	12.479	12.7192	12.7238	12.6729	12.9059	12.9415	12.2525	12.2171	11.8593	13.1195
VIT_10s0003g02990	10.8665	10.2135	10.6483	10.7052	11.3225	10.7622	10.7573	10.8263	10.6428	10.2345	11.0412	10.5604	11.4453	11.4692	11.439	11.2935	10.8723	11.1244	10.1255	10.3034	10.1226	10.9733	11.1328	11.3876	10.4619	10.2419	10.5201	11.3747	11.3134	11.6426	11.8382	11.5661	11.8115	11.6153	11.1565	10.98	11.0782	10.6529	10.5088	11.2509	10.9372	11.1336	10.0112	10.0769	10.5318	10.4995	10.8099	11.0701	11.4011
VIT_10s0003g03050	11.2936	10.3771	10.4044	10.6727	10.759	11.1192	11.445	11.5602	11.2253	10.9289	11.0121	10.2643	11.2459	10.982	10.9206	11.4141	10.8522	10.8169	10.4377	10.7668	10.8008	11.1251	11.1087	11.0697	11.6863	11.6385	11.5202	10.4357	10.3407	10.3832	10.9114	10.8261	10.5096	11.2115	11.7773	11.5134	9.88115	10.0931	9.91652	10.7936	10.4584	10.5584	10.9414	11.2939	11.124	10.8673	10.4982	10.9486	11.7421
VIT_10s0003g03060	11.9379	11.3238	11.1604	11.5294	11.696	11.6257	12.1669	12.0371	11.7068	11.3776	11.8823	10.9244	11.7031	11.8324	11.3594	11.8627	11.7049	11.5551	10.9705	11.4233	11.5813	11.8028	11.5579	11.5304	12.1253	11.9153	12.1103	11.325	11.2417	11.4467	11.6571	11.3026	11.0844	11.9369	12.3142	11.8829	11.2469	10.9006	10.6146	11.2902	11.0707	11.1666	11.462	11.4602	11.5706	11.0919	11.4371	11.4696	12.4921
VIT_10s0003g03070	12.1411	12.3989	12.259	12.926	12.8914	12.7283	12.6813	12.6993	12.4547	12.1592	12.0609	12.2154	12.7257	12.7021	12.5117	12.3029	12.405	12.5196	12.0785	11.8961	11.7464	12.3075	12.2855	11.9335	11.9389	12.5619	12.4189	12.0935	12.2847	12.3987	12.7465	12.8191	13.2114	12.0915	11.9545	12.0361	12.3886	11.9749	11.9697	12.7636	12.8393	12.8462	12.803	12.3261	12.5411	12.2039	12.656	12.4676	12.6656
VIT_10s0003g03090	10.7494	10.7884	10.8314	10.5298	10.6785	10.5928	10.1371	9.44037	9.33763	9.92851	10.5128	9.75441	10.733	10.4472	11.2673	10.2796	10.2163	10.0185	10.6269	10.8875	10.847	10.2043	10.155	10.1648	9.52677	9.63457	9.31409	10.4718	9.97836	10.4617	10.1092	9.78659	9.98684	10.0214	9.84999	9.5218	10.907	10.2302	10.5727	10.278	9.69311	10.087	9.37821	8.87394	8.93359	10.5002	10.4546	11.009	10.5728
VIT_10s0003g03110	12.7824	12.5568	12.5701	12.4801	12.4777	12.4522	12.7669	12.5493	12.6712	12.5685	12.7198	12.267	12.6149	12.6562	12.0039	12.7456	12.6157	12.6789	12.5051	12.34	12.5882	12.5412	12.701	12.3683	12.8373	12.7362	12.816	12.6115	12.6072	12.4176	12.6909	12.3682	12.5737	13.0463	13.0095	12.7148	12.3718	12.3153	12.1164	12.3703	12.064	12.3349	12.197	12.3139	12.4075	12.2037	12.6897	12.0502	12.5186
VIT_10s0003g03120	11.4151	10.9819	11.3435	11.6616	11.7569	11.4684	11.4059	11.3407	11.4008	11.2024	11.2435	11.1446	11.3575	11.079	11.3264	11.6684	11.544	11.5246	11.5063	11.4897	11.5805	11.4383	11.3973	11.5825	11.6936	11.412	11.3216	11.5701	11.5762	11.4258	11.5463	11.3244	11.332	11.4178	11.3466	11.3738	11.7455	11.5215	11.7645	11.4655	11.9027	11.6591	11.831	11.539	11.713	11.8194	11.5335	11.5291	11.4192
VIT_10s0003g03130	13.1724	12.9825	12.7153	12.9189	12.9263	12.8643	13.0431	12.9633	12.244	13.2302	13.1104	12.8602	13.0048	12.9106	13.3288	12.7218	12.1285	12.5934	13.5668	13.351	13.3725	13.3338	13.3016	13.2829	13.2444	13.1694	13.2179	12.64	12.4725	12.022	12.554	12.8872	12.7813	12.4702	12.9966	12.9943	12.2361	12.8259	12.6393	13.0905	12.8896	12.9493	12.816	13.0499	12.8039	13.1671	12.5898	12.9153	13.1651
VIT_10s0003g03150	13.2105	12.8109	12.8669	13.065	12.753	12.8251	12.7042	12.8379	12.422	13.2181	13.0609	13.0291	12.7153	12.5395	13.1374	12.4931	12.0777	12.1812	13.5774	13.4391	13.4833	13.4675	13.3213	13.3221	13.4699	13.2049	13.2472	12.7613	12.5072	11.9976	12.1624	12.5058	12.1657	11.8792	12.7979	12.7142	11.7388	12.8517	12.5835	12.8854	12.6646	12.7832	12.7001	13.0342	12.7293	13.3043	12.7844	13.179	13.1737
VIT_10s0003g03160	14.0829	14.0529	13.6901	13.5968	13.6631	13.7529	13.7247	13.7652	14.0074	14.0963	14.0367	13.5816	13.7748	13.6794	13.9576	13.8138	13.9102	13.5228	14.076	14.3193	14.2084	14.0805	14.2334	14.1713	14.2105	14.0845	14.0649	13.8823	13.7983	13.9487	13.4999	13.5142	13.2448	13.8028	13.7617	13.6878	13.7411	13.666	13.625	13.6428	13.3502	13.386	13.6694	13.3568	13.4367	13.7884	13.545	13.6575	13.9755
VIT_10s0003g03180	10.8698	10.9498	10.9787	10.8489	10.517	10.5765	10.9892	10.9111	10.5835	10.6315	10.9633	10.5998	11.2505	11.1711	11.1535	10.9346	10.7274	11.0809	10.5189	10.8058	10.777	10.9933	10.8869	10.922	11.1553	11.1387	11.0144	11.1879	10.8122	11.0828	11.0779	10.9795	10.8953	11.2188	10.9579	10.9245	10.7219	10.8778	10.6573	10.7922	10.6719	10.8023	10.9733	11.0129	10.7743	10.927	10.7939	10.9452	11.3195
VIT_10s0003g03190	14.4873	13.8349	14.0676	14.0971	14.4383	14.2119	13.9347	13.6911	13.7007	14.0753	14.1483	14.0956	14.3655	14.2181	14.0083	14.3271	13.9479	14.1143	14.253	14.0256	14.0367	14.3179	14.5059	14.3681	14.2431	14.2321	14.3381	14.1428	14.2905	13.4444	13.8305	14.3886	14.3837	13.8243	14.2383	14.327	13.9058	14.305	14.3549	14.2906	14.4019	14.2516	14.1727	14.3383	14.3255	14.397	14.1309	13.9346	14.1829
VIT_10s0003g03250	12.5149	12.8411	12.4553	12.5833	12.296	12.294	12.2612	12.4208	12.7524	12.3128	12.4063	12.5822	11.9577	11.9538	12.4994	11.4554	11.141	11.8981	11.7586	12.2591	11.962	12.8714	12.702	12.4762	11.5082	11.7483	11.567	12.3307	12.579	12.8413	12.5657	12.1865	12.3733	12.1902	11.2635	11.6393	12.1072	12.0653	11.7389	12.516	12.7558	12.6037	11.9734	11.2648	11.9592	12.3766	12.8021	12.7256	12.1458
VIT_10s0003g03260	10.452	9.82765	10.2682	10.431	10.4508	10.4988	10.7689	10.9616	10.5672	10.4686	10.7332	9.97434	10.2421	10.106	11.0001	10.6286	10.3835	10.2895	10.0781	10.6177	10.2774	10.7057	10.7238	10.7711	10.8381	10.8789	10.7799	10.22	10.2465	10.1692	10.624	10.2172	10.2265	10.6284	10.6308	10.4552	9.86718	9.77512	9.03917	10.5955	10.1361	10.1516	10.3251	10.1052	10.242	9.90803	10.1186	10.5252	10.6857
VIT_10s0003g03280	11.768	11.7393	11.5953	11.4823	11.1158	11.5484	11.8237	11.8534	12.0653	11.815	11.8846	11.7525	11.9579	11.9427	11.2546	11.4618	11.7423	11.9627	11.2923	11.0669	11.2748	10.9398	11.0592	10.6989	11.5025	11.779	11.8334	11.5648	11.5762	11.4257	11.3725	11.5362	11.7195	11.7113	11.6333	11.5657	11.3879	11.8167	11.6258	11.0517	11.2529	11.3439	11.8552	12.0135	11.7365	11.2296	11.6573	11.1116	11.1354
VIT_10s0003g03300	12.4237	12.8752	12.1707	13.1139	13.0931	12.9951	13.5299	12.8255	12.5443	13.0124	13.2763	12.7133	12.7292	12.7691	13.0353	12.7544	12.4003	12.6191	12.7959	13.1231	12.6792	13.2522	13.3042	13.4149	12.6331	12.5125	12.5083	13.1581	12.6449	13.1314	13.2669	13.0066	13.3201	13.5011	13.1589	13.0894	12.6732	12.3919	12.192	13.6022	12.9858	13.0867	12.126	11.985	11.7091	12.0938	12.133	12.5072	12.4855
VIT_10s0003g00300	10.5077	11.106	11.1735	10.385	10.5037	11.0565	10.6611	10.3343	10.7651	10.8007	10.7676	10.4554	10.4382	10.3857	10.4402	10.7935	11.0795	10.8987	10.996	11.1895	11.1088	9.92379	9.91897	10.0047	9.89291	10.111	9.62213	10.6643	10.4459	10.8448	10.3188	9.98357	10.3498	10.3634	10.1752	10.1776	11.2286	10.6983	10.8878	10.4151	9.97869	10.3964	10.311	10.1665	9.56595	10.9857	11.0586	11.229	10.232
VIT_10s0003g03330	9.06431	9.68235	9.65748	9.71505	9.76369	9.82801	10.0737	9.58111	10.4761	8.60603	9.32553	9.07879	10.3659	10.139	9.33163	10.4021	10.7687	10.5835	8.30493	8.97713	8.69953	8.54788	8.79418	8.59804	8.57921	9.26966	8.94766	9.32567	9.83878	10.0721	10.1323	9.78727	10.6631	10.27	9.56268	9.44778	9.41598	9.59801	9.32508	9.34024	8.85418	9.77159	9.93658	8.96728	9.09604	8.45757	9.17067	8.51219	8.61922
VIT_10s0003g00320	10.857	11.2504	11.1353	10.359	10.5085	10.2457	10.3051	10.3371	10.5396	10.9082	10.9245	10.7001	10.6565	10.7453	10.1294	11.0929	11.3589	11.0441	10.3147	10.271	10.5088	9.80524	9.84196	9.47213	9.6691	9.9164	9.79865	11.1332	11.0893	11.1535	9.63362	9.46899	9.92881	10.3257	10.2364	10.1139	11.0292	10.7971	10.8705	9.98327	9.9042	10.2704	10.2991	9.82834	9.89151	10.9459	11.3585	11.2159	10.2616
VIT_10s0003g03470	10.9735	8.80345	10.7395	10.1724	11.0491	9.89546	10.603	10.1577	11.0451	10.4391	10.625	11.385	11.2905	11.5325	10.8992	11.218	10.3769	11.2561	10.6481	10.595	10.7196	11.1444	10.8895	10.7028	11.1639	11.3232	11.2413	10.2274	10.7872	9.32876	10.2127	10.9944	10.8854	10.1888	11.1452	11.3354	10.3011	11.4559	11.6173	10.7002	11.7932	11.1193	11.6019	11.841	11.984	11.6088	11.026	10.4978	11.1954
VIT_10s0003g03480	9.6595	8.2401	9.88118	9.24792	9.95788	9.07665	9.48281	9.42692	8.2194	8.93393	9.52596	9.26977	9.82033	10.1044	9.53935	9.65558	8.93132	9.99674	9.81433	9.26176	9.43473	9.75819	9.62389	9.49763	9.75089	9.88128	9.90712	8.91151	9.66386	8.73472	8.76272	9.67606	9.91136	8.5221	9.71952	9.96268	9.49715	9.72846	10.2933	9.39602	10.1592	9.78549	9.79042	10.5967	10.5082	9.93829	9.68617	9.44455	9.36735
VIT_10s0003g03500	11.4985	11.819	11.1689	11.6278	11.8883	11.8368	11.3821	11.5309	11.6984	11.7239	11.687	11.5729	11.502	11.2913	11.3383	11.1579	10.8979	11.0428	10.9488	11.0752	11.0585	11.7654	11.9	11.6668	11.3803	11.1852	11.2802	11.2897	11.1784	11.4795	11.3831	11.6142	11.327	11.0293	11.1715	11.2897	10.813	10.8679	10.8991	11.7166	11.7802	11.8194	11.299	11.1758	11.3359	11.531	11.3945	11.315	11.5138
VIT_10s0003g03510	13.0149	12.9035	12.644	13.6941	13.5513	13.5174	12.8726	12.7883	12.7675	12.7258	12.8968	12.514	12.8545	12.7615	13.1608	12.9522	12.7777	12.6869	12.4074	13.0427	12.7822	13.4986	13.4502	13.5944	12.9785	13.0911	12.984	12.9248	12.9192	12.815	13.5072	13.4252	13.219	12.6165	13.0283	12.8087	12.3536	12.6749	12.5589	13.407	13.0617	13.357	12.5244	12.3647	12.3653	12.4163	12.4991	12.6252	13.3536
VIT_10s0003g03710	12.2643	11.6035	12.2186	12.2253	12.4125	11.8345	12.1232	12.1533	12.6637	12.0588	12.1969	12.1582	12.275	12.4272	11.9539	12.3908	12.3448	12.4061	12.1018	12.2372	12.2317	12.1568	12.0614	11.833	11.9135	12.1495	12.0722	12.1025	12.3816	11.9198	12.2317	12.1429	12.4371	12.2574	12.2046	12.3725	11.9294	12.2911	12.2798	12.0347	12.1464	12.2533	12.3878	12.2066	12.4036	12.4361	12.257	11.8639	11.8953
VIT_10s0003g03720	11.3273	10.6822	10.7132	10.5357	11.1578	10.6489	11.0046	10.5884	10.0892	10.922	11.4896	10.5212	10.8147	10.5808	11.1019	10.8849	10.85	10.8021	11.1367	11.4924	11.2479	11.578	11.5277	11.4171	11.5044	11.2979	11.1219	10.7219	10.7782	10.4853	10.9781	10.8365	10.5473	10.8245	11.1273	11.1323	10.6414	10.5321	10.3427	11.1354	10.5818	10.8646	10.7981	10.3767	10.4499	10.6093	10.6829	10.9813	11.0104
VIT_10s0003g03730	12.7441	13.2334	12.6685	13.0254	12.7391	12.8289	12.6237	12.6715	12.7253	12.958	12.7193	12.7933	12.684	12.7728	12.8557	12.6496	12.8442	12.6791	12.1484	12.4644	12.2821	12.4812	12.5092	12.6108	12.2423	12.4513	12.2536	13.1515	13.0246	13.2903	12.8941	12.7914	12.7795	12.9266	12.6707	12.6763	12.8248	12.7064	12.7089	12.5899	12.7722	12.5861	12.767	12.3954	12.3104	12.5575	12.8187	12.6453	12.8533
VIT_10s0003g03750	13.4423	13.7097	14.0253	11.6	12.2691	12.2	11.2477	10.5385	11.3713	13.0456	13.3672	12.9585	11.8509	11.8004	11.7878	11.5559	12.5882	12.3104	13.0592	13.5471	12.6307	11.4375	11.5763	11.5843	11.6609	12.2092	11.5992	13.8633	13.9934	13.9972	11.5164	11.8784	11.3278	11.2276	10.2846	11.5942	14.7045	14.1647	13.9794	11.7617	11.6104	11.3818	13.0775	12.6086	12.0194	12.7436	13.072	12.9871	10.4457
VIT_10s0003g03770	9.68818	9.09253	9.60008	9.24593	9.84738	9.38805	10.1192	9.55279	9.29652	9.18393	9.80191	9.75655	9.88927	9.92705	9.69267	10.1141	9.67075	10.2065	9.20515	9.43307	8.9366	9.8043	9.89362	9.62557	10.0796	10.043	10.1091	9.33725	9.59252	9.79018	9.9459	10.0691	10.3019	9.90553	9.93977	10.1354	9.37943	9.79348	9.13287	10.2088	10.1099	9.9919	10.1978	10.3134	10.2662	9.51454	9.80449	9.54507	9.82268
VIT_10s0003g03790	11.3744	10.9583	10.5593	11.3236	10.266	11.736	13.1166	13.3169	12.5237	11.2657	11.3224	12.144	11.9206	11.5449	12.2254	12.4543	12.2619	11.9028	10.6383	10.4059	10.2615	12.0203	12.2785	12.5149	12.8657	12.993	12.8709	12.2268	11.7782	12.1232	11.1954	10.9996	10.5673	12.4987	12.5022	13.0911	10.6113	10.2114	10.2684	12.4574	12.128	11.7761	12.5998	13.0004	12.3699	10.5525	9.80901	10.2058	12.5197
VIT_10s0003g03800	9.43429	8.31104	8.11481	8.49462	8.71351	9.1647	10.293	10.1995	9.41251	8.34458	9.08771	8.86695	9.84201	9.55862	9.38623	9.87178	9.44299	9.50291	8.84739	8.44385	8.72092	9.49961	10.0845	10.1321	10.9253	11.2684	11.0644	9.33988	9.32527	8.79278	8.64905	8.54914	8.65498	9.28679	10.0785	10.7922	8.449	8.25596	8.42738	10.3418	9.37682	9.47905	10.6596	10.9598	10.0989	8.23399	8.3621	8.0978	10.5976
VIT_10s0003g00350	9.59163	9.31106	9.926	8.84132	8.72779	9.20706	10.4072	10.1165	10.3926	9.97638	9.67299	9.59699	10.244	10.0921	10.0054	10.7062	10.6303	10.9382	9.19146	9.38883	9.40343	9.25416	9.26391	9.13006	9.36493	9.70664	9.97682	9.7812	10.0625	9.91366	9.90457	9.30208	10.2327	11.3994	11.2795	10.6037	9.23575	9.55122	9.33618	9.06509	9.40258	9.13913	9.71862	9.95072	9.93049	9.0475	9.36381	9.38561	9.87789
VIT_10s0003g03810	9.15168	8.96825	8.5881	12.7546	12.9614	12.6454	12.7543	12.3404	11.6409	8.55896	10.5625	9.99603	12.8394	12.8963	13.0289	10.1504	10.4121	10.1715	11.2779	11.5068	11.6837	12.9876	12.8752	12.9041	13.0644	12.8345	12.6446	10.1448	9.7623	9.92294	12.6378	13.0449	13.0389	12.4845	12.6965	12.7426	9.14034	9.15137	9.13602	12.5144	12.4569	12.0755	12.2678	11.9766	11.3735	8.26436	9.02944	8.72482	13.0706
VIT_10s0003g03830	12.4567	12.6776	12.8627	12.1414	12.0773	12.3175	12.7124	12.6887	12.2281	12.5129	12.6461	12.3044	12.409	12.4173	12.7205	13.5377	13.3481	13.4305	13.3784	13.3969	13.4231	12.3394	12.0941	12.3416	13.0995	13.0416	13.0001	12.5946	12.6273	12.6479	12.1168	12.1479	12.0464	12.885	13.2417	13.2779	13.0339	13.326	13.3698	12.4251	12.1967	12.1554	13.0725	13.2443	13.0974	12.7918	12.6358	12.8118	12.3607
VIT_10s0003g03860	12.7785	12.8767	12.9381	12.609	12.4514	12.6714	12.7589	12.898	13.1828	13.0827	12.8423	12.8797	12.8255	12.9555	12.961	12.4588	12.6359	12.9126	13.0205	12.8134	13.0034	12.4098	12.3464	12.211	12.3009	12.4743	12.4529	12.9135	12.8135	12.8031	12.6146	12.6474	12.8081	12.672	12.6577	12.6069	12.9611	12.967	12.8758	12.2731	12.4348	12.6354	12.6167	12.6042	12.5804	13.0532	13.0227	13.0542	12.5945
VIT_10s0003g03870	13.4999	13.5441	13.511	13.3179	12.854	13.3149	13.5651	13.4383	13.3906	13.3532	13.3641	13.2583	13.0507	13.116	12.837	13.4729	13.4359	13.389	13.3856	13.2086	13.3643	13.0254	13.1855	12.8161	13.2488	13.3033	13.4013	13.1062	13.0306	12.7967	12.9123	13.0746	12.9687	13.0412	13.5082	13.2796	12.9818	13.4003	13.193	12.6837	12.9892	13.0295	13.1506	13.113	13.2298	13.1024	13.2833	13.1773	13.0539
VIT_10s0003g03880	13.4214	13.488	13.6145	13.6591	13.4516	13.5444	13.567	13.5947	13.5652	13.4886	13.5074	13.6651	13.5445	13.6438	13.4561	13.7189	13.7404	13.7288	13.2759	13.3668	13.1845	13.4366	13.3745	13.2577	13.2265	13.3628	13.3514	13.5596	13.5339	13.7718	13.6151	13.7443	13.8225	13.659	13.6269	13.6319	13.5913	13.5213	13.4822	13.5246	13.5019	13.6107	13.4113	13.5214	13.5695	13.4405	13.7013	13.5123	13.7325
VIT_10s0003g03910	9.60664	9.11437	9.79586	9.85476	9.93149	9.73799	10.5159	10.77	11.157	9.34256	9.9566	9.97105	10.7007	10.8516	10.2724	10.9154	11.3198	11.2235	9.20755	9.14421	9.40233	9.01056	9.11855	8.94509	9.52445	9.93816	9.58827	10.5168	10.5512	11.2085	10.8484	10.6548	11.2736	11.5692	10.5667	10.6935	10.5636	10.2464	10.0669	10.0551	9.52001	10.1416	10.3813	10.1526	10.3693	9.73132	10.519	10.0377	9.72738
VIT_10s0003g00360	12.3171	11.9457	12.1899	12.0494	12.1447	11.9387	12.4962	12.122	12.757	12.0043	12.0857	11.9062	12.2635	12.2813	11.4736	12.1496	12.4752	12.3672	11.936	11.9075	11.9692	11.9535	12.1274	11.7019	11.9969	12.0358	12.0482	12.0447	12.0639	12.0312	12.4369	12.305	12.3623	12.6891	12.5147	12.1973	11.8271	12.1958	12.0353	11.7464	11.8465	12.1108	12.1628	12.4511	12.3455	12.0742	12.067	11.5163	11.5585
VIT_10s0003g03920	11.5151	10.8454	11.0528	11.4001	11.4867	11.3267	11.4258	11.7783	11.5596	11.4734	10.8782	10.7721	11.9364	12.0384	12.0387	11.3019	11.3893	11.1801	11.0159	11.0517	11.0522	11.4296	11.569	11.5873	11.5659	11.7342	11.6582	11.3102	10.8708	11.4759	11.9224	11.6503	11.4197	11.6706	11.8895	11.5715	11.0169	10.5917	10.7001	11.2189	11.0543	11.1585	11.2131	11.4606	11.2118	11.4009	10.6279	11.206	11.87
VIT_10s0003g03930	11.9622	12.0794	12.2208	10.9994	11.1496	11.8811	12.1844	12.2376	12.3378	11.7543	11.5716	11.5822	12.06	11.9445	11.6689	12.5023	12.8901	12.9508	12.3849	11.9487	12.4975	10.6719	10.9658	11.0811	12.1665	12.0288	12.5627	12.879	12.7789	12.7574	11.799	11.4278	11.8629	12.8931	12.3647	12.6301	12.5946	11.9803	12.317	11.533	10.9736	11.2379	12.0013	12.5682	12.3417	12.0671	12.4046	12.3535	11.7331
VIT_10s0003g03950	12.1054	12.7133	11.9406	13.0228	12.5127	13.0377	13.014	13.0753	12.7663	12.1901	12.0787	12.7531	11.7796	11.6755	11.8189	12.2433	11.852	12.1726	10.892	10.9655	11.1167	13.3549	13.4813	13.3449	12.9104	12.9729	13.0737	12.7545	12.6448	12.8021	12.9649	12.969	12.761	12.3814	12.3632	12.7461	11.4742	11.6105	11.4944	13.5711	13.7984	13.8068	12.6178	12.638	12.6935	11.9482	11.9312	11.7398	12.4187
VIT_10s0003g03960	11.1526	10.8584	10.6238	11.1538	11.1159	11.1722	11.6528	11.4215	11.3371	11.0423	11.1387	10.5688	11.1501	11.2359	11.468	11.3008	11.2448	11.3041	10.7509	11.0824	10.974	11.4565	11.4572	11.591	11.5204	11.5096	11.5966	11.1384	10.8922	11.2684	11.5354	11.2536	11.1963	11.7221	11.5072	11.515	10.9831	10.4056	10.1438	11.1764	11.0491	10.9704	10.8889	10.7549	10.9705	10.8562	10.684	11.0664	11.6326
VIT_10s0003g03980	10.4418	10.1248	10.0292	10.559	10.3727	10.3811	10.031	9.97592	10.1116	9.02192	9.9166	8.95631	10.2931	10.0312	10.216	9.81032	9.92039	9.94776	9.89877	9.68604	9.89649	9.91347	10.0411	10.0464	9.96735	9.95947	10.1493	10.0104	10.3317	9.67015	10.6178	10.3563	10.4104	10.3204	10.0943	10.0916	9.94882	10.124	9.68642	10.418	9.86948	10.1172	9.9953	9.84688	9.89975	9.53825	9.83711	9.81797	10.0899
VIT_10s0003g04000	9.31419	8.69524	9.11019	9.84072	9.73142	9.9417	10.1059	10.5108	10.4831	8.83144	9.5943	8.27366	9.8886	10.0489	9.99097	10.0735	10.2948	10.1233	9.15726	8.9446	9.16093	9.56257	9.7253	9.58827	9.97559	9.86297	10.0715	9.93594	9.58063	10.5276	10.6203	10.0226	10.3145	10.6012	10.2691	10.0371	9.75093	9.02483	8.69867	9.52775	8.981	9.61145	9.5147	9.34157	9.58779	8.69468	9.38368	9.64283	9.92724
VIT_10s0003g04020	12.8465	12.8394	12.9175	12.7911	12.7301	12.8927	12.7288	12.6683	12.897	12.5418	12.519	12.4129	12.5588	12.4896	12.1269	12.5389	12.5224	12.5394	12.9252	12.9239	13.0104	12.4346	12.4712	12.2158	12.4997	12.6415	12.4751	12.5781	12.6193	12.5301	12.6244	12.4545	12.4507	12.5126	12.6481	12.5793	12.7358	12.8347	12.6173	12.513	12.4293	12.5504	12.6218	12.6925	12.4722	12.3588	12.5785	12.327	12.1969
VIT_10s0003g00370	10.519	11.0772	10.7215	11.4906	10.8778	10.8376	11.1817	10.7052	11.1986	9.40703	10.5971	10.2127	10.6073	10.8045	9.35167	10.0981	10.906	11.075	10.0087	10.2403	9.44523	10.061	10.0854	9.46771	9.75017	10.3804	10.7029	9.72267	10.2543	10.188	10.4507	10.5056	11.3515	11.0225	10.6202	10.3497	10.3014	10.699	10.1426	10.3453	10.206	10.7252	10.7013	10.2419	10.2161	8.85087	10.5019	8.75168	9.27102
VIT_10s0003g04030	12.1098	12.4066	12.6589	12.527	12.5257	12.3643	12.3229	12.3521	12.276	11.8353	12.2215	12.1243	12.439	12.6039	12.041	12.5196	12.4316	12.4723	12.5445	12.3303	12.406	11.835	11.8388	11.7015	11.6191	11.8985	11.9804	12.0334	12.5622	12.0121	12.4889	12.3335	12.6846	12.374	12.2371	12.3005	12.7343	12.6052	12.8429	12.2353	12.3836	12.4688	12.2539	12.3198	12.3553	12.4361	12.5547	12.0824	11.8623
VIT_10s0003g04070	11.8323	11.7323	11.3596	11.6471	11.6162	11.8732	11.606	11.8855	12.4138	11.4945	11.7545	11.7713	11.7217	11.5237	11.6102	11.9265	11.8005	11.6541	10.4193	11.0961	10.8713	11.7754	11.8189	11.6457	11.8013	11.6322	11.8922	11.1217	11.6793	11.4461	11.4758	11.695	11.6552	11.6704	11.853	11.6748	11.1242	11.3225	11.0396	11.6558	11.7252	11.7819	11.7765	11.6133	11.7299	11.6218	10.9281	10.9997	11.403
VIT_10s0003g04080	7.52886	7.07818	6.72443	7.92948	7.45159	10.1345	9.95008	10.4016	9.92398	8.01019	9.29917	7.45714	7.01908	7.19087	6.46903	7.71309	9.13938	9.39012	10.7066	7.33113	9.5769	7.46795	8.16152	8.85929	11.5413	10.9189	12.1222	9.19272	9.46144	8.86502	8.57108	8.05176	7.96743	10.8688	9.90885	11.0113	7.70857	8.01968	7.52038	8.58452	7.55611	7.45734	10.998	11.1829	11.4109	8.74091	8.87699	8.37888	9.4889
VIT_10s0003g04100	10.8883	11.216	10.8453	9.56641	9.53457	9.70968	9.86505	9.52145	9.7829	10.0416	10.0895	10.3016	9.15168	9.4484	9.08468	9.06298	9.20403	9.4552	11.4251	11.216	11.277	9.29851	9.62714	9.55756	9.59978	9.58989	9.81191	11.2321	10.8381	11.5192	10.0305	9.84607	10.0888	10.1151	9.40945	9.51952	11.0195	10.9087	11.1046	10.1667	9.75339	10.2019	10.0503	9.99636	9.83417	11.2384	11.5334	11.1265	10.0191
VIT_10s0003g04120	10.8092	11.0455	11.1944	11.421	11.2448	11.5051	11.0511	11.1519	11.2409	9.81761	10.1048	9.39778	10.926	10.8234	10.5623	10.771	11.0594	11.0282	10.6958	10.6784	10.6595	11.0578	11.2723	10.9085	10.5346	10.7591	10.7379	10.6681	10.8901	10.3478	11.3107	11.2955	11.1581	10.971	10.8357	10.852	10.9488	10.9976	10.7966	11.0938	11.3135	11.6189	11.0961	11.211	11.0215	10.2387	10.3584	10.1607	10.3074
VIT_10s0003g04180	14.6865	14.872	14.7658	14.8578	14.7855	14.7975	14.3507	14.5895	14.9274	14.7971	14.8088	15.0208	14.8626	14.7696	14.7481	14.7516	14.7304	14.793	14.3611	14.6218	14.3621	14.7317	14.6645	14.6544	14.2697	14.3843	14.2367	14.7804	14.755	14.7112	14.6494	14.8996	14.7094	14.5356	14.5726	14.6652	14.361	14.6111	14.5102	14.6693	14.8831	14.7944	14.6612	14.4085	14.2663	14.6774	14.5956	14.6478	14.3975
VIT_10s0003g04260	10.4235	9.80658	9.73928	10.542	10.7227	10.2446	10.3334	10.2796	10.0472	9.88952	10.4336	9.94599	10.534	10.4891	10.2312	10.5691	10.1165	10.2742	10.0358	10.6629	10.7224	11.0528	10.9175	10.8054	10.7312	10.4765	10.591	10.1052	10.3046	9.98934	10.8326	10.6361	10.5846	10.0919	10.38	10.3035	9.99723	9.9219	9.73948	10.6962	10.5389	10.5689	10.2546	10.0889	10.1057	9.70074	10.1615	10.2637	10.8183
VIT_10s0003g00390	11.8998	12.0062	12.4679	11.0301	11.0095	11.4209	10.3544	10.6528	10.8327	12.9849	12.3812	12.9775	11.6714	11.8922	12.2638	9.29173	10.4424	9.34795	12.351	12.6643	12.5852	12.5247	12.4277	12.253	11.5222	11.8779	11.4581	12.0046	12.1137	12.1298	10.6929	10.9976	9.96577	10.6457	10.4005	10.6334	12.249	12.4469	12.1279	12.2211	11.5587	11.613	11.815	11.1289	10.2306	11.3738	11.8497	12.0723	10.3405
VIT_10s0003g04270	9.49056	10.0366	9.56562	10.2725	10.0881	10.0807	10.6831	10.636	10.5882	9.86981	10.0284	9.8483	10.036	10.1152	10.0537	9.58633	9.47716	9.57951	8.96821	9.48254	9.0669	10.0953	10.3092	10.1942	10.1015	10.2566	10.0788	9.46832	8.80669	9.63999	10.7046	10.2983	10.708	10.7917	10.6674	10.2584	8.5495	8.81767	8.27324	10.2578	9.678	10.0032	9.62292	9.45531	9.35191	8.72004	9.58868	9.51623	10.3586
VIT_10s0003g04300	9.86348	10.252	9.99462	10.514	10.459	10.483	10.4382	10.5343	10.622	9.56865	9.91522	9.84639	10.2068	10.1881	10.5356	10.4269	10.3322	10.8214	9.60801	9.98102	9.96433	10.2392	10.2473	10.091	10.013	10.2507	10.3356	10.2082	10.189	10.3554	10.9224	10.5825	10.8521	10.8498	10.174	10.0499	10.2831	10.254	9.58152	10.34	10.1028	10.2052	10.0244	9.80865	10.0961	9.46394	10.0972	10.115	9.94528
VIT_10s0003g04350	11.4287	11.2002	11.5298	10.6131	10.7735	10.528	9.0546	8.07214	8.39346	10.6321	11.1708	10.602	10.1069	9.80672	10.564	9.69943	9.73503	9.2704	11.9964	12.7514	12.7429	11.2952	11.1019	11.2678	9.47624	9.00231	8.74751	10.8848	10.2307	10.9975	9.72873	9.28042	8.97855	8.42181	7.99418	8.41787	11.8019	11.2956	11.569	10.9668	10.7207	10.7331	9.32649	8.55975	8.11811	11.6075	11.5873	11.96	10.5691
VIT_10s0003g04360	13.132	13.4704	13.4157	13.2187	13.3003	13.3824	13.5913	13.6484	13.9811	13.2263	13.1285	13.2608	13.4808	13.5516	12.8875	13.4877	13.7039	13.6661	13.0465	12.804	12.94	12.7719	12.9327	12.8808	13.0667	13.3341	13.3317	13.2119	13.4512	13.3067	13.2923	13.3141	13.4932	13.7779	13.5575	13.4992	13.3719	13.4138	13.4876	13.0756	12.9971	13.1693	13.7202	13.6323	13.7078	13.4508	13.6345	13.28	13.0943
VIT_10s0003g04370	11.819	11.8764	11.8358	11.5371	11.4155	11.6152	12.1422	12.1947	12.0971	12.12	11.9564	11.8855	11.8806	11.7976	12.1887	12.1174	12.0047	12.0577	11.8122	11.9487	11.9397	11.6767	11.6054	11.6378	12.1858	11.9592	12.1688	11.973	11.7824	11.9538	11.8349	11.6498	11.5376	12.1373	12.1061	12.183	11.9029	11.886	11.6181	11.5554	11.373	11.5999	11.7741	11.9702	12.0938	11.9861	11.8826	12.0626	12.0172
VIT_10s0003g04390	11.4964	11.3348	11.2888	11.1292	11.1003	11.2704	11.1156	11.0468	10.999	10.7491	11.5481	10.9992	11.4079	11.2498	10.8362	11.3618	11.4993	11.3445	11.8252	12.1643	12.1333	11.1538	11.5012	11.3888	11.5137	11.3973	11.584	11.5198	11.4651	11.5356	11.2631	11.1438	11.4318	11.4252	11.0739	10.9413	12.0747	11.5596	11.7558	11.1664	10.7677	11.1948	11.4368	11.3059	11.0592	11.523	11.5445	11.5568	11.2105
VIT_10s0003g04480	10.7122	10.8711	10.7634	10.7618	10.4898	10.7211	10.1951	10.5427	10.4682	10.6085	10.6229	10.5729	10.5995	10.4693	10.4084	10.1141	10.5414	10.5177	10.707	10.5248	10.8609	10.1336	10.323	10.1726	10.3833	10.363	10.439	10.5496	10.2919	10.6366	10.4647	10.1606	9.64693	10.2476	10.143	10.0184	10.8998	10.6961	10.4885	10.4711	10.2631	10.609	10.6775	10.5095	10.2755	10.7484	11.0972	11.1357	10.1852
VIT_10s0003g04490	11.7054	12.2014	11.8372	11.1711	11.2547	10.9773	9.75902	9.45973	9.95459	11.3854	11.6081	11.6641	10.7612	10.6985	10.6617	9.72198	10.0971	10.1219	11.316	11.4801	11.157	10.603	10.5758	10.3688	9.32109	9.72651	9.51717	11.5966	11.9151	11.8247	10.8558	10.6447	10.8996	9.0567	8.87432	9.22336	12.2177	12.1047	12.1058	11.3475	11.2618	11.2963	10.674	9.82782	9.59783	11.7282	12.2474	12.1289	10.5127
VIT_10s0003g04500	8.92633	10.0894	9.4372	10.0946	9.38453	9.84527	8.95563	8.85233	10.6388	9.56045	8.4441	10.3062	9.78573	10.2247	9.46769	9.28539	10.0912	9.44379	9.4758	9.59746	8.21974	7.42361	7.38838	9.73731	7.93403	8.55537	8.14901	9.29434	10.7523	9.38859	8.8901	9.32993	9.54709	8.70239	8.57002	10.3056	8.45303	9.45399	9.26803	9.0315	9.59037	8.60201	9.5813	8.29292	8.1889	8.91119	9.83946	8.95622	8.66861
VIT_10s0003g00410	12.2445	12.4979	12.0733	13.2998	13.1322	13.4653	12.9088	13.0598	12.8555	13.0981	13.0772	13.2113	13.053	12.9281	12.979	10.3292	11.2335	11.0759	11.7002	11.0767	11.3767	13.6565	13.6711	13.3055	13.265	13.4077	13.2718	12.9048	12.9688	13.0543	13.4789	13.5608	13.5685	12.6067	12.2928	12.7275	11.5962	11.7432	11.6301	13.5233	13.4899	13.4617	13.3788	13.0074	12.9068	12.2955	12.6629	12.4768	13.0144
VIT_10s0003g04530	12.0944	12.4661	12.02	12.7752	12.7254	12.7165	12.7893	12.9451	12.6385	12.1993	12.373	12.1847	12.7257	12.6633	12.4216	12.937	12.809	13.048	11.4832	11.814	11.4798	12.2144	12.3584	12.1367	12.3857	12.5901	12.8002	12.5137	12.6033	12.6964	12.9688	13.2386	13.0978	13.0964	12.9159	13.0264	12.0569	12.1641	12.0393	12.6056	12.5323	12.5371	12.6294	12.7866	12.8011	12.0903	12.114	12.1571	12.5086
VIT_10s0003g04540	13.664	14.336	13.9005	13.7597	13.7913	14.01	13.5655	13.6166	13.6816	13.9495	13.8733	14.0335	13.333	13.0807	13.4559	13.215	13.7588	13.4	13.5927	13.4163	13.3453	13.65	13.9626	13.7407	13.5623	13.6109	13.574	14.5277	14.3816	14.6525	13.888	13.8551	13.8636	13.9238	13.3926	13.6692	13.462	13.5064	13.4852	14.1327	14.0573	14.1223	13.763	13.4992	13.1355	13.6658	13.8496	13.7392	13.6642
VIT_10s0003g04560	10.9338	11.5389	11.3816	9.88381	10.2484	9.75117	10.0853	10.6761	10.8501	11.05	10.6204	11.0492	9.38016	9.57687	9.56996	9.26915	9.38097	9.21096	10.5424	11.3502	10.9131	10.5738	10.8882	10.4059	10.3292	10.5567	10.4981	10.6928	10.5591	11.0362	9.96572	9.33702	9.37032	9.56964	9.14479	9.24723	10.7574	10.6235	10.4364	10.3992	10.082	10.6348	10.7554	9.63727	10.1767	10.9549	11.2748	11.1859	9.56073
VIT_10s0003g04580	11.8411	11.9993	11.874	12.0503	11.7253	12.0742	12.2021	12.1048	11.4905	11.734	12.4535	11.4607	11.6169	11.6683	11.3094	12.0351	12.0114	11.9771	12.3681	12.3918	12.3708	12.4534	12.7262	12.4432	12.533	11.9421	12.5244	11.909	12.0123	12.1058	12.0761	11.8921	11.8959	12.2779	12.0979	12.1906	12.0372	11.7007	11.5542	12.026	11.6766	11.8193	11.7643	11.5403	11.6118	11.5393	11.64	11.6941	11.8044
VIT_10s0003g04600	12.1055	12.1902	12.2748	11.9031	12.267	11.9805	12.5044	12.6063	12.7519	12.368	12.1188	12.4534	12.5642	12.6332	12.1218	12.7624	12.765	12.5656	11.767	11.502	11.5628	11.3773	11.7453	11.5616	11.8299	11.9525	12.2917	12.3678	12.3243	12.4469	12.2428	12.4399	12.5959	12.8297	12.6559	12.7143	12.2369	12.4	12.3018	11.7152	11.879	12.1399	12.2349	12.3913	12.439	12.1387	12.442	12.0425	12.133
VIT_10s0003g04610	11.2042	11.3816	11.5277	12.1098	11.6569	11.8819	12.388	12.3526	12.6795	11.8743	11.4736	11.7791	12.219	12.2671	12.0932	11.9011	12.0001	12.0316	11.2167	10.8894	10.7525	11.4313	11.3305	11.3285	11.8285	12.1624	12.075	11.4734	11.2071	11.5525	12.0036	12.0901	11.8439	12.5664	12.4415	12.2554	11.1212	11.0545	10.6174	11.5225	11.5868	11.7841	12.0738	12.0493	12.4014	11.6175	11.8596	11.5021	12.1214
VIT_10s0003g04630	13.1327	13.1613	13.382	13.1671	13.1803	13.1288	13.3591	13.4507	12.9981	13.3623	13.2381	13.4462	13.3741	13.2837	13.2143	13.7217	13.6138	13.7855	12.9948	12.858	12.8926	13.055	12.9877	12.9464	12.9741	13.258	13.2213	13.385	13.4298	13.4395	13.6892	13.6628	13.747	13.5713	13.6338	13.6293	13.2418	13.4856	13.4022	13.2552	13.3589	13.3643	13.3865	13.4658	13.4072	13.2754	13.419	13.2743	13.1955
VIT_10s0003g00420	10.883	11.1619	11.1845	10.4338	10.5096	10.3394	10.0795	10.0324	10.1917	9.96608	10.1281	10.6514	10.4429	10.542	9.84333	9.65447	10.0671	9.96036	11.1637	10.9877	11.2198	10.0068	9.94292	9.78699	9.79591	9.96475	9.94901	10.7137	10.7298	11.1256	10.4242	10.3272	10.4402	10.1909	9.44441	9.5233	11.0799	10.628	10.6389	10.1742	10.2484	10.5819	10.6117	9.99025	9.92269	10.8991	11.6675	11.1752	10.7038
VIT_10s0003g04650	12.9033	12.8638	12.7397	12.9667	12.8532	13.1556	12.7845	12.6654	12.6895	12.6465	12.5548	12.3861	13.0497	12.9385	12.8757	12.9256	12.8486	12.7561	12.8857	12.9803	13.049	12.9557	12.9085	12.7773	12.7809	12.7522	12.7093	12.8016	12.7534	12.829	12.9039	12.9834	12.6993	12.9373	12.9267	12.7865	12.6017	12.4568	12.4737	12.7335	12.3201	12.6436	12.3992	12.3467	12.4125	12.3749	12.3742	12.5542	13.0626
VIT_10s0003g04680	10.281	9.03547	8.71287	10.6556	10.7217	10.6418	10.9046	10.5994	10.0056	9.15209	10.2526	7.69392	10.4716	10.4734	10.6755	10.4755	10.0947	10.0724	9.50719	10.5241	10.3657	11.2732	11.1879	11.118	11.379	11.0765	11.0381	9.74683	9.54124	9.19801	10.6518	10.7747	10.4201	10.5443	10.8874	10.7084	8.9802	8.95421	8.35215	10.3797	10.0091	10.2504	10.1608	10.2829	10.0483	9.08845	8.59931	9.31693	11.1463
VIT_10s0003g04720	11.1907	11.7992	11.4293	11.8231	11.6646	11.7764	11.4824	11.4553	12.1519	11.1256	11.3675	11.2313	12.0426	11.5996	10.938	11.6443	12.5451	11.8717	11.3052	10.6674	10.6714	10.6334	10.6692	10.2489	10.6168	11.2119	10.4586	11.3329	11.8406	11.7686	11.6146	11.4966	11.7537	11.6923	11.1061	11.5654	11.5275	11.4458	11.3562	11.3458	11.306	11.3764	11.4331	11.0566	11.058	10.8894	11.9164	10.9435	11.405
VIT_10s0003g04800	11.9448	8.96043	10.8662	10.4729	11.0256	9.51594	9.41972	7.99345	8.03279	10.2239	11.5218	11.7379	10.8733	10.28	11.3159	10.521	9.30877	9.72191	12.8686	12.9037	12.798	12.0785	11.9252	12.1768	11.0719	10.8897	10.6167	10.8	11.0528	7.54833	8.92318	10.756	9.57053	8.16808	9.60369	10.1646	9.18704	12.169	12.1478	11.6079	12.1723	11.4501	10.8597	10.5578	10.3365	12.8082	11.4432	11.6884	11.0579
VIT_10s0003g04810	10.4781	10.605	10.0646	10.4053	10.3104	10.3775	10.5044	9.96371	9.10256	10.0644	10.5039	9.66778	9.94488	10.025	10.1594	10.0988	9.04323	9.83028	9.96027	10.2763	10.0027	10.9016	11.0542	10.8888	10.8798	10.776	10.9445	9.72546	9.74788	8.96379	9.40747	10.5002	10.059	9.86705	10.5159	10.5041	8.42929	9.86508	9.59495	10.779	10.5628	10.6511	10.4862	10.7925	10.6927	10.118	9.86593	10.0694	10.8171
VIT_10s0003g04880	12.4269	12.6672	12.5696	12.6535	12.2294	12.708	13.2046	13.0684	13.2004	12.6971	12.8816	12.7112	12.2127	12.1501	12.1277	12.7831	12.8125	12.8528	12.5801	12.441	12.5924	12.4064	12.4137	12.1984	12.965	12.9501	12.9852	12.7057	12.3822	12.4974	12.5495	12.5202	12.496	12.8992	12.8452	12.9535	12.497	12.7333	12.3878	12.4534	12.2849	12.4373	12.7756	12.928	12.9958	12.5562	12.4428	12.6358	12.3392
VIT_10s0003g04900	12.3275	12.387	12.382	11.775	12.3491	12.369	12.0143	12.1386	12.1495	12.1586	11.766	11.852	11.8634	11.7877	11.8092	12.1975	12.3737	12.1807	11.5233	11.6348	11.3959	11.6507	11.8042	11.6204	11.9472	12.0756	11.9179	12.3589	12.1879	12.427	12.1846	12.3123	12.1979	12.1247	12.3453	12.1873	12.1652	12.1691	11.8157	11.8195	11.7065	12.0654	12.0127	12.1177	12.1021	11.9181	12.151	11.9384	11.7815
VIT_10s0003g04950	11.4434	11.3849	11.6509	10.9277	10.8602	10.4474	11.0694	10.9252	10.7609	11.2634	12.0704	11.811	11.442	11.2344	11.3711	11.5136	11.642	11.5258	10.1078	10.286	9.83752	11.5326	11.6176	11.0869	10.8505	11.1916	10.5107	11.9527	11.9898	11.8375	11.4127	11.4206	11.5848	11.3165	10.7096	11.5141	11.7108	12.2451	12.1753	11.9548	11.7723	12.0309	11.3153	10.5681	10.678	11.6044	11.3509	11.8354	10.9751
VIT_10s0003g04960	11.7477	11.2204	11.6273	11.4305	11.4382	11.2222	10.6961	10.7527	11.2317	11.2181	11.4445	11.1623	11.4858	11.5804	10.9351	11.0508	11.3754	11.0776	10.9579	11.1462	11.2778	11.0337	10.9322	10.7245	10.2057	10.6025	10.4639	11.0544	11.5173	11.1412	11.1919	10.9201	11.2488	10.7162	10.7422	10.8172	11.4805	11.7848	11.7116	11.0664	11.0951	11.4778	11.0964	10.5735	10.624	11.2094	11.5755	11.1386	10.9027
VIT_10s0003g05000	12.721	12.4861	12.3814	12.7502	12.6654	12.7275	13.1569	13.14	13.0921	13.1185	13.0289	13.1419	12.7455	12.6764	13.1477	13.2915	13.3006	13.1503	12.3427	12.2176	12.3566	12.8476	12.8054	12.6922	13.1321	13.1455	13.2387	12.4374	12.512	12.314	12.7084	12.762	12.828	13.077	13.1307	13.2682	12.4603	12.3659	12.3217	12.7459	12.6822	12.597	13.1935	13.2599	13.2706	12.5781	12.4692	12.7949	12.7357
VIT_10s0003g05010	10.2872	9.71145	9.89519	10.5393	10.1857	9.90014	10.6916	10.428	10.4962	9.35186	10.2707	10.0249	10.3211	10.6302	10.1376	10.3563	10.9943	11.0317	9.51926	9.92986	9.96311	10.0965	9.79377	9.75475	10.432	10.7756	10.4263	9.27835	10.2162	9.86237	10.0121	9.95686	10.2721	10.7344	10.5906	10.7169	10.3136	10.283	10.4632	9.89362	10.4406	10.0227	10.9411	10.6836	10.6438	10.2184	10.3441	10.1389	10.3228
VIT_10s0003g05020	13.2074	13.1906	13.2189	13.2493	12.9758	13.1722	13.1421	13.0558	12.5622	12.9032	12.983	12.8362	13.0266	13.1047	12.9909	13.1388	13.0319	13.0334	13.13	13.3432	13.2569	13.0986	12.9052	12.9764	12.9726	12.9427	12.9779	13.2331	12.9983	13.0356	13.1025	13.1159	13.0381	12.9652	12.8851	13.0415	13.1398	13.0808	13.1354	13.1468	13.1167	12.9792	12.9768	12.8433	13.0088	12.9066	13.3062	13.091	13.1347
VIT_10s0003g05050	9.15514	7.98844	9.9861	9.39091	9.80327	9.07876	9.43297	7.21219	6.60988	7.15655	8.95543	8.33232	9.66259	9.75256	9.16023	9.28469	6.77165	9.51944	10.8786	10.6199	10.8816	10.2197	8.64814	9.65837	10.1637	9.76117	9.54797	6.03343	9.38792	5.11035	6.22196	9.16804	8.25185	5.44441	9.11209	10.4356	6.41124	9.8336	11.2793	8.22335	9.74252	8.06766	9.8056	10.1356	9.84232	10.3076	9.24045	9.34763	9.47548
VIT_10s0003g05070	9.0404	7.57112	8.64931	9.81806	9.73273	9.5163	10.2339	10.4735	10.6813	7.81123	8.75045	7.64811	9.81901	9.64022	9.43493	10.3948	10.3997	10.5364	8.33661	8.32651	8.21999	8.53878	9.09704	8.45228	9.28459	9.82279	9.73358	9.60984	9.47497	9.37674	10.2544	9.86409	10.5351	10.901	10.7433	10.352	8.93109	8.78866	8.14723	9.43627	9.08833	9.60296	9.8621	9.80945	10.0671	8.20211	8.8049	8.52015	9.34323
VIT_10s0003g00470	8.58263	8.6138	8.53393	9.63798	8.0552	11.2428	8.06591	9.30425	8.07474	11.5349	11.3912	11.2724	7.70476	9.06484	8.10878	6.84742	8.3173	7.53746	10.9359	9.65915	11.487	8.23056	7.67959	9.07761	11.4596	10.8948	12.4094	8.80541	8.79928	9.26069	6.86791	6.72228	5.87776	8.32877	7.23205	7.88389	9.52598	10.4002	9.57155	9.28978	7.90793	8.21996	10.9802	11.3767	11.3263	9.06747	10.2844	9.85586	8.38209
VIT_10s0003g05320	13.1108	13.7843	13.6144	13.7266	13.3803	13.643	13.8314	13.7713	13.4833	13.6808	13.7209	13.7143	13.0724	13.2689	13.1753	13.6636	13.581	13.7225	13.3382	13.513	13.3201	13.4795	13.3779	13.3228	13.3859	13.5805	13.5065	13.4361	13.4673	13.2387	13.4324	13.4723	13.5447	13.4814	13.3443	13.6005	13.1396	13.4213	13.1966	13.6788	13.5933	13.5931	13.7545	13.6042	13.6514	13.4364	13.5914	13.4339	12.9209
VIT_10s0003g05330	10.314	10.4685	10.3487	11.2276	11.5006	11.3418	11.4132	11.5978	11.6334	10.0926	10.2854	10.3366	11.6974	11.8069	11.333	10.7121	11.4035	11.2357	11.0353	10.7553	10.7373	11.0589	11.0353	10.9192	11.0858	11.3047	11.0645	10.5999	10.6419	11.258	11.8539	11.4463	11.8339	11.8815	11.4301	11.4514	10.702	10.1876	10.0454	11.7478	11.3521	11.4682	11.6782	11.0529	10.9232	9.60516	10.1278	9.91603	10.7809
VIT_10s0003g05380	11.6842	12.3689	11.7286	13.6553	13.4776	13.785	13.5965	13.5192	13.3797	12.3149	12.2755	12.2804	13.0377	13.1097	13.2491	12.4242	11.9962	12.4853	11.3763	11.8314	11.2399	12.9427	12.9443	12.9641	13.0141	13.2117	12.7054	12.3965	12.2093	12.6712	14.0576	14.083	13.9721	13.4057	13.0604	13.1097	12.2645	12.0922	11.6314	13.299	12.9415	13.2205	12.9563	12.8081	12.9657	11.3156	11.7585	12.1761	13.5201
VIT_10s0003g05450	10.4318	11.2389	10.0659	12.5465	12.0746	13.0809	13.7128	13.2568	13.3134	12.2164	12.4504	12.3605	11.4044	11.2884	10.6012	12.716	12.968	13.0374	12.1667	10.2633	10.3572	12.4976	12.2982	12.4534	13.531	13.6391	13.791	13.0019	12.5695	12.8667	12.2996	12.5518	12.8557	13.2763	12.4772	13.3665	10.5384	10.8613	10.5376	13.2928	13.081	13.2496	13.5201	13.8529	13.7866	11.6346	12.0039	11.4153	12.0078
VIT_10s0003g05470	11.9832	12.3379	11.9112	11.855	11.9612	11.9184	12.2573	12.2256	12.2581	12.4188	12.2369	12.3346	12.2132	12.3294	12.3119	11.9827	12.0489	12.0477	11.5916	11.9097	11.8747	12.3146	12.3193	12.002	12.2611	12.0559	12.0438	11.7898	11.9056	11.8674	11.8477	11.9851	11.9149	11.7154	12.0363	12.055	11.2743	11.7364	11.5228	12.1314	12.4238	12.2615	12.3059	12.3354	12.0464	11.8482	11.9897	11.7379	12.3015
VIT_10s0003g05480	9.64473	10.4088	9.81535	10.3707	10.9159	10.2914	9.37165	8.74284	9.67977	10.7341	11.2661	11.2208	11.6396	11.2529	10.7525	8.58443	8.1811	8.16045	8.33755	9.02986	8.51572	10.8073	10.7107	10.1965	9.33707	9.8137	8.06677	9.98887	9.74129	10.5082	11.1046	11.2642	11.4418	9.31987	8.62612	8.84092	9.98161	10.5189	9.60986	11.4815	11.159	11.3717	9.75144	8.63066	8.60021	9.9804	10.9788	10.2338	11.4832
VIT_10s0003g05490	11.4033	10.052	10.8878	10.9583	11.1316	10.8302	11.0383	11.0184	9.5326	10.4958	11.4143	10.9754	11.6499	11.5759	11.7031	11.1327	10.9553	11.3156	11.3316	11.5758	11.7438	11.2514	11.3046	11.2333	11.1982	11.1335	11.3922	10.6895	10.8617	10.0127	11.1654	11.0037	11.1332	10.5713	11.2762	10.9159	10.6976	11.0864	11.1112	10.6281	10.5842	10.8066	10.6663	10.1129	10.5723	10.8387	10.8499	11.0002	11.8228
VIT_10s0003g05510	11.9883	12.298	12.2675	12.1936	12.0719	11.9378	11.6158	11.7115	11.1778	12.454	12.4626	13.1785	11.7177	11.437	11.5694	11.093	11.6043	11.7835	11.9828	11.6657	11.4566	12.2149	12.34	11.9997	12.1408	12.3539	12.4347	12.3955	12.6312	11.8188	11.9066	12.3445	12.3288	11.5057	11.6828	12.2138	11.5058	12.2459	11.9525	12.3929	12.7052	12.6044	12.4212	12.7068	12.3182	12.4195	12.7686	12.3813	11.5275
VIT_10s0003g05560	10.9992	10.9744	11.3524	11.486	11.4112	11.4142	11.585	11.6791	11.5251	10.6918	11.1201	11.102	11.5362	11.6411	11.5986	11.2439	10.9836	11.548	10.4917	10.4308	10.5581	11.1509	11.0243	10.8594	11.0857	11.1111	11.1621	11.0149	11.0418	10.4312	11.1328	11.629	11.4586	10.8587	11.5417	11.3197	10.6763	11.0188	11.2505	11.1023	11.6722	11.4717	11.4484	11.5136	11.6607	11.1191	11.0147	10.8846	11.3379
VIT_10s0003g05590	10.4087	9.57948	10.1804	10.1201	10.4096	10.2802	9.98265	10.0831	10.161	9.60016	10.0126	8.72126	10.6413	10.7936	10.4366	10.2253	10.1924	9.81114	10.1926	9.99457	10.0779	9.50143	9.9199	9.69186	9.48644	9.63269	9.7538	10.2573	10.0322	10.2177	10.3195	10.2248	10.5795	10.3798	10.3137	9.87351	10.5705	10.1045	10.0399	9.5687	9.51541	9.98379	9.27945	9.42077	9.4228	9.83649	9.87171	9.96417	10.4399
VIT_10s0003g05630	14.1816	14.26	13.8385	14.4725	14.4356	14.31	14.2676	14.2449	14.4595	14.0541	14.3541	14.0184	14.291	14.1549	14.3881	14.2478	14.4003	14.3697	14.2749	14.2097	14.2362	14.4938	14.5043	14.4821	14.4468	14.369	14.4601	14.5941	14.4814	14.7915	14.7435	14.5383	14.6364	14.551	14.0455	14.1957	14.5461	14.2125	14.0975	14.5675	14.3522	14.648	14.289	14.0843	14.1965	14.0845	14.309	14.1553	13.9822
VIT_10s0003g05640	10.0393	9.6814	9.88552	9.77476	9.99684	10.0506	11.0042	11.2059	11.2975	10.5945	10.1714	10.6754	10.6908	10.5686	10.5758	10.5337	10.7015	10.6659	9.63185	9.53423	9.44932	10.0548	10.22	10.1136	10.8991	10.8363	11.0265	10.7624	10.4492	10.9405	10.7464	10.6512	10.7277	11.6153	11.0771	11.2046	9.9558	10.0511	9.92764	10.8073	10.425	10.625	10.6734	10.5453	10.9218	9.72636	10.3367	10.053	11.1462
VIT_10s0003g00500	13.4208	13.628	13.4369	13.4087	12.882	13.6033	13.6805	13.7732	13.5761	13.5371	13.4628	13.5866	13.3634	13.24	13.5288	13.5474	13.0311	13.3294	13.3024	13.3539	13.2892	13.4343	13.4149	13.5982	13.5756	13.4458	13.484	12.9832	13.225	12.6578	12.8518	13.1916	12.8369	13.0872	13.5303	13.5097	12.7702	13.1781	13.2123	13.1923	13.353	13.3279	13.3346	13.5063	13.3313	13.7836	13.1324	13.2231	13.2297
VIT_10s0003g05720	12.9253	12.7949	12.7559	13.0314	12.9075	13.1115	12.741	12.8898	12.7099	12.8706	13.1297	12.8859	12.9704	13.0393	12.8191	12.7035	13.0514	12.9847	12.3961	12.3921	12.4153	13.1431	13.0939	12.9352	12.8005	13.0259	12.8093	13.0179	13.0693	13.013	13.2368	13.3005	13.1618	13.0812	13.0129	13.0398	12.7087	12.8308	12.6837	12.9494	13.0581	13.1029	12.8723	12.8032	12.7905	12.7783	13.1838	12.9989	12.6721
VIT_10s0003g00510	13.2293	13.1794	12.938	13.2051	13.2057	13.5523	13.8113	13.6078	13.3168	13.2012	13.4304	12.9538	13.0251	12.9686	13.3731	13.678	13.1972	13.4158	12.8608	13.2303	13.1128	13.6234	13.598	13.7343	13.785	13.4787	13.7291	13.3091	13.059	12.9704	13.3649	13.3909	13.0239	13.5983	13.6329	13.5486	12.8053	12.7323	12.6427	13.2803	13.1683	13.1364	13.24	13.4343	13.5041	13.1433	12.6616	13.1428	13.4276
VIT_10s0003g05840	12.7446	12.5349	12.4403	12.843	12.5373	12.8476	12.5764	12.7236	12.7825	12.9482	12.6488	12.7273	12.6614	12.7394	13.0894	12.543	12.4267	12.4823	12.6812	12.4397	12.7034	12.7975	12.7372	12.6838	12.7932	12.7561	12.7473	12.4849	12.215	12.1507	12.6199	12.5574	12.1552	12.2415	12.7323	12.4453	12.3454	12.3789	12.2713	12.535	12.5147	12.6576	12.574	12.5809	12.7436	12.6468	12.3781	12.7626	12.8243
VIT_10s0003g00520	9.64391	8.79334	9.63379	9.76282	9.72916	9.83046	10.222	10.4606	9.77178	9.296	10.073	9.23135	9.86464	10.2035	9.91062	9.87253	9.54249	10.0173	8.90768	9.13283	9.36849	9.90587	10.1165	9.98932	10.2675	10.1527	10.3528	9.46675	9.44735	9.3098	10.3236	10.0644	9.96049	10.4169	10.4441	10.2378	9.4647	9.36867	8.99151	9.71527	9.61586	9.79715	9.7722	10.0324	10.1864	9.53118	9.64721	9.82788	10.021
VIT_10s0003g00530	12.9003	12.3178	12.5796	13.06	13.024	12.763	13.3926	13.3815	13.2994	12.2262	13.0297	12.2509	13.0516	13.0373	12.5123	13.5657	13.2512	13.3385	12.9336	13.2468	13.1959	13.2685	13.0907	13.1026	13.3209	13.1767	13.2493	13.0319	12.9239	12.9994	13.2857	12.8964	13.2649	13.7028	13.1363	13.2525	13.0598	12.8127	12.6184	13.2481	12.59	12.9481	13.1126	13.0066	13.0838	12.3571	12.589	12.6348	12.7502
VIT_10s0003g00540	11.1067	10.7193	10.583	11.1061	11.488	10.8751	11.0305	11.1624	11.065	10.9055	11.2757	10.8755	11.2251	11.0425	11.2177	11.6356	11.582	11.4575	10.9479	11.3602	11.0568	11.5637	11.8551	11.8151	11.3429	11.193	10.954	11.3348	11.0769	11.2028	11.5752	11.1642	11.2633	11.0646	10.9124	11.228	11.3206	11.1956	10.8735	11.6397	11.2941	11.2908	11.2907	10.768	10.9072	11.1776	11.5146	11.4224	11.271
VIT_10s0003g00580	9.10152	8.75568	8.72805	8.90976	8.26178	10.1171	8.97861	9.28757	9.43148	8.85944	9.77165	8.84574	7.99673	8.1724	7.85004	6.48514	7.7133	8.27284	10.4623	10.0531	10.9621	8.05588	8.9826	10.1231	10.505	10.0028	10.78	10.7557	9.5711	10.4902	9.12321	8.90886	8.46064	9.82365	8.92802	9.84244	9.97877	10.2116	9.54137	9.88171	8.09374	8.44053	10.1702	10.1368	9.86169	8.7675	10.1085	9.26763	9.38893
VIT_10s0003g00640	10.0838	9.66852	9.51468	9.88343	9.9489	9.94444	9.33587	9.8482	9.18991	10.0694	9.78076	9.0182	9.89672	9.78305	10.3106	9.38182	9.38174	9.30115	9.48384	9.71451	9.54196	10.1913	10.3361	10.4153	9.64704	9.46634	9.6204	9.83816	9.63176	10.0191	10.0576	9.87835	9.50037	9.15583	9.34861	9.17875	9.74997	9.32326	9.10691	10.0066	9.85621	9.79225	9.33376	8.89329	9.00235	9.60745	9.1997	9.86146	10.0955
VIT_10s0003g00660	8.78469	8.19323	8.88281	10.0486	10.1998	9.87915	10.0188	10.0265	9.69492	8.48775	9.35167	8.75837	9.59928	9.68274	10.0797	10.0716	9.73372	10.1285	8.61496	9.25212	8.99759	10.1709	10.0137	10.2401	10.317	10.1455	10.0883	9.12817	9.37806	8.97186	10.5596	10.1694	10.0759	10.0957	9.62986	9.80715	9.17597	8.93186	8.70363	10.367	10.2093	10.0531	9.85759	9.83575	9.95939	9.00109	9.19586	9.65893	9.89839
VIT_10s0003g00670	11.4386	11.5494	12.0957	11.7149	11.8243	11.6767	11.7881	11.6894	11.8756	11.47	11.4057	11.6007	11.7369	11.793	11.3364	11.8748	11.9728	11.9779	11.6699	11.4274	11.5947	11.1266	11.1439	10.9216	11.1909	11.4785	11.3292	11.4146	11.6699	11.4214	11.5926	11.7138	11.9333	11.6076	11.45	11.2666	11.65	11.6923	11.658	11.1281	11.1989	11.4198	11.5755	11.3874	11.564	11.3452	11.6547	11.1704	11.4636
VIT_10s0003g00060	9.6474	9.69965	9.34343	10.0741	10.0653	9.72384	9.9302	10.18	9.8572	9.26869	9.62841	9.31298	10.0544	9.88769	10.0567	9.93331	9.47783	9.69214	8.5699	9.09639	8.97935	9.784	9.77981	9.88643	9.72791	9.85904	9.89162	9.59164	9.49524	9.66159	10.1638	9.72297	9.69143	9.86947	9.9097	9.58313	9.55819	9.18858	8.83596	9.9045	9.3949	9.77596	9.49723	9.39789	9.66789	9.34409	9.8672	9.95613	10.3265
VIT_10s0003g00810	11.1849	10.7414	10.9865	11.5541	11.6679	11.5673	11.4849	11.6549	11.586	10.9069	10.8567	10.5256	11.5704	11.8109	11.3165	11.5908	11.5813	11.483	11.0305	10.7818	10.8261	11.0655	11.0319	10.833	11.3476	11.3525	11.3402	10.9287	10.8932	11.1506	11.7196	11.4587	11.6365	11.5463	11.7359	11.3352	11.1609	10.8267	10.7063	10.693	10.5524	11.122	10.9443	11.2784	11.3889	10.6081	11.0336	10.8846	11.788
VIT_10s0003g00860	11.3836	11.2234	11.4429	10.1727	9.82967	10.0934	9.99282	9.95915	10.2613	10.8525	10.7854	11.0646	10.5901	10.5356	10.531	9.86459	9.92423	9.74995	12.2305	11.8191	12.332	9.86352	9.88757	9.75774	10.0125	10.1161	10.3633	10.8876	10.5559	11.0134	9.73616	9.15057	9.42463	10.24	10.0812	9.84311	11.7047	11.3237	11.5187	10.0616	9.63434	9.91221	9.82789	10.173	9.82174	11.0589	11.606	11.5387	10.625
VIT_10s0003g00070	10.4955	10.4253	10.4635	11.2172	11.054	11.1164	11.029	11.3857	10.9804	9.70693	10.3521	10.08	10.8783	10.8196	11.0602	11.4784	11.5171	11.4238	10.1553	10.3265	10.3201	10.4688	10.8091	10.6461	10.8954	10.7351	11.0025	11.0764	11.0088	11.049	11.5328	11.2068	11.5301	11.5668	11.19	11.1859	11.0794	10.6705	10.4186	10.9314	10.6118	10.9288	10.8339	10.9002	10.7776	9.89364	10.0212	10.2542	10.6044
VIT_10s0003g00880	11.3318	11.1102	11.4434	11.2133	11.4328	11.4507	11.2467	11.4017	10.9215	11.6708	11.3502	11.3689	11.1474	11.1178	11.5046	11.1579	11.0812	10.9731	10.8443	11.1656	11.1067	11.7507	11.7233	11.6491	11.722	11.6323	11.8282	11.401	11.3423	11.4415	11.5883	11.4614	11.1034	11.3582	11.2328	11.4657	11.0663	10.8456	10.7081	11.5293	11.121	11.2551	11.2017	11.0788	11.04	10.7976	10.9901	11.382	11.4886
VIT_10s0003g00890	11.4399	12.025	11.9047	11.1266	11.0573	11.1714	11.0432	10.8999	11.0957	11.5682	11.8919	11.6309	11.0789	10.9065	11.2471	11.4073	11.5993	11.3231	12.0034	12.0476	11.9995	11.2058	11.2106	10.8827	10.8365	10.7789	10.8827	11.6421	11.4306	11.638	11.0881	10.9505	11.0466	10.8216	10.7665	10.8	11.9208	11.6698	11.7002	11.091	11.0507	11.0491	10.8109	10.4457	10.5301	11.4012	11.778	11.8891	10.8314
VIT_10s0003g00980	12.3166	12.1861	12.5125	10.7579	11.3267	11.0658	11.0793	10.717	10.65	12.3082	13.4176	11.8267	10.9691	11.1989	11.1558	11.008	10.7706	10.4999	12.9345	13.1631	12.8408	12.1942	12.1981	12.2534	11.8347	11.5505	11.8163	12.4893	12.2781	12.2673	10.8099	10.6334	10.4802	11.0388	10.7026	10.9429	12.504	12.1576	12.3502	11.5893	11.0109	11.0837	10.6239	10.5302	10.5341	11.6209	11.8222	11.9037	11.5491
VIT_10s0003g00080	10.3959	10.0808	10.2641	10.6376	10.9522	10.8408	10.6974	10.8232	10.77	10.5701	10.5801	10.6031	10.9641	11.0303	11.0522	10.6868	10.796	10.6423	10.5896	10.2539	10.2758	10.5903	10.6688	10.5634	10.2994	10.3656	10.7356	10.7065	10.66	10.7044	10.969	10.951	11.1344	10.7952	10.6091	10.5319	10.6069	10.184	10.2467	10.7246	10.9078	11.0209	10.3303	10.3664	10.5203	10.5719	10.6734	10.8442	10.926
VIT_10s0003g00990	13.4145	13.487	13.3825	13.6503	13.3102	13.5228	13.5466	13.4282	13.6411	12.8839	13.312	13.1717	13.0892	13.051	12.8228	13.3546	13.31	13.3997	12.9097	13.0089	13.0349	13.2868	13.388	13.191	13.2336	13.3241	13.3837	13.4949	13.5144	13.4878	13.5297	13.6338	13.5487	13.2413	13.2324	13.2766	13.035	13.2513	13.2422	13.5386	13.5849	13.6527	13.6034	13.4063	13.4577	13.198	13.2255	13.3158	12.8207
VIT_10s0003g01000	13.4455	13.1257	12.8735	13.7427	13.4711	13.3397	13.7685	13.7329	13.2692	13.1941	13.4284	13.2793	13.3717	13.296	13.5031	13.4729	13.4517	13.362	12.9325	13.0754	13.1134	13.5409	13.54	13.3919	13.5202	13.677	13.7171	13.4606	13.3212	13.4704	13.4762	13.4537	13.5216	13.4834	13.4383	13.3688	13.3206	13.0721	12.9854	13.7074	13.5254	13.6526	13.7849	13.5875	13.542	13.1692	13.2566	13.3401	13.5369
VIT_10s0003g01060	10.1091	10.0545	10.0122	10.8653	10.8129	10.933	11.0336	11.1416	10.6847	10.4151	10.5144	10.1594	10.4264	10.3419	11.0001	10.8307	10.555	10.8495	10.2207	10.1791	10.2732	10.8557	10.9853	11.1365	11.1349	11.0071	10.9208	10.6615	10.3928	10.833	11.4325	11.1109	11.0956	11.283	10.8372	10.9357	10.697	10.1725	9.89508	11.1152	10.5506	10.91	10.7071	10.5118	10.5996	10.245	10.2581	10.9328	10.7516
VIT_10s0003g01070	14.3631	14.6117	14.0368	14.1	14.0448	14.0813	11.7841	11.5655	11.9815	14.2668	14.2684	13.8543	13.1794	12.6505	12.8788	10.5155	9.95187	9.98063	13.3207	13.1378	12.4683	13.9258	14.1387	13.7207	12.2157	12.6038	11.4258	14.0952	14.2678	14.2561	13.2179	12.742	12.0115	9.47424	9.40813	10.174	13.7987	13.9266	13.4751	14.2309	13.9843	14.1201	12.7551	11.2559	11.2258	13.9831	14.1326	13.889	13.1079
VIT_10s0003g01080	11.1591	11.0611	10.8497	10.7212	10.5544	10.5419	10.8393	10.9606	10.7251	10.8673	11.4373	10.8657	10.8273	10.6796	11.4119	10.639	10.5919	10.3523	11.5554	11.9376	11.7233	11.3467	11.1649	11.46	11.222	10.7989	11.1538	11.4863	10.8705	11.7231	11.3402	10.9733	11.0379	11.0476	10.5417	10.6289	11.593	11.0866	10.8648	11.1441	10.7122	10.9539	10.475	10.4582	10.3773	11.4635	11.3851	11.9972	11.3147
VIT_10s0003g00090	14.1777	14.3929	14.1331	13.3315	13.1698	13.7029	13.1369	12.7543	12.9201	14.0596	14.3227	13.8869	13.3988	13.1917	13.6521	13.5421	13.6521	13.5052	14.478	14.6189	14.6224	13.4611	13.21	13.3255	13.0415	12.9354	13.0288	14.0912	13.7019	14.0276	13.1571	12.9697	12.6636	13.2768	13.0163	12.93	14.2286	14.188	14.3533	13.5147	12.9702	13.2337	13.1626	12.836	12.6267	14.3046	14.0352	14.3872	13.0956
VIT_10s0405g00020	12.4783	12.4355	12.5491	12.2952	12.3181	12.2805	12.266	11.865	12.1233	12.1414	12.6019	12.1515	12.1892	12.3544	12.0562	11.9235	11.8422	11.8597	12.3228	12.662	12.5083	12.2669	12.238	11.9278	11.578	11.8462	11.6445	12.0948	11.9077	12.3079	12.4201	12.1436	12.3782	12.1015	11.8691	11.7285	12.5622	12.2491	11.9947	12.3356	12.0632	12.1795	11.7351	11.4165	11.6801	11.8976	12.6187	12.4506	12.4847
VIT_10s0405g00030	12.1086	12.1654	12.3201	12.4326	12.0444	12.4258	12.7351	12.7935	12.6518	12.128	12.2238	12.0853	11.9915	11.8435	12.2713	12.2507	12.1785	12.3661	11.6194	12.0372	11.9229	12.2085	11.9976	12.1838	12.5993	12.7592	12.6187	12.1809	12.0434	12.1349	12.1973	11.9553	12.1048	12.4249	12.2855	12.2346	12.2049	11.9912	11.7231	12.212	12.016	12.0431	12.527	12.1413	12.5183	11.8369	12.1635	12.2118	12.2557
VIT_10s0042g01360	12.2273	11.7526	11.8696	11.5026	11.9315	11.6743	11.3563	11.6532	11.9957	12.155	11.6261	11.8255	11.6174	11.4672	11.7896	12.149	12.0008	11.8541	11.341	11.8655	11.6696	12.2882	12.1728	12.1881	12.0395	11.8889	11.7897	11.8402	11.9418	11.8614	11.7719	11.9736	11.5895	11.1176	11.701	11.6554	11.8849	12.2357	12.0007	11.9042	11.947	12.0034	11.7812	11.6341	11.7302	11.6042	11.3401	11.5237	11.8199
VIT_10s0042g00150	12.0799	12.224	12.0278	12.1357	12.3144	12.4263	12.2249	12.1034	11.7974	12.1133	12.5863	11.7944	12.1373	12.191	12.5466	12.2421	12.3573	12.2712	12.0014	12.3941	12.2343	12.5777	12.4734	12.6914	12.2189	12.0919	12.0799	12.5723	12.3474	12.6818	12.7013	12.1918	12.2991	12.5152	11.9753	11.9819	12.559	12.0015	12.0059	12.4213	11.9457	12.3968	12.0525	11.72	11.8889	11.8971	12.1446	12.5537	12.355
VIT_10s0042g00170	9.57639	10.7949	9.84986	10.6548	10.2798	10.6549	9.55655	8.97025	9.127	10.4283	9.9627	10.0441	10.0858	9.91625	10.0506	7.71562	8.706	8.40861	10.3501	10.2173	9.57439	10.267	10.1203	9.92308	8.69005	8.81207	8.77186	9.73501	9.90597	10.0594	10.2351	10.0207	10.5238	8.60308	8.49906	8.37241	10.6608	9.24312	9.15141	10.5992	10.2528	10.1122	9.03489	8.05644	8.00684	9.21442	10.0709	9.92901	10.0404
VIT_10s0042g00180	9.83149	9.48234	9.10781	9.92064	10.1055	9.88633	10.3807	10.317	9.85847	9.42165	9.80087	9.19783	10.0863	9.8259	10.072	9.91939	10.0173	10.021	8.97436	9.21681	9.46996	10.1396	10.2165	10.2067	10.3736	10.3951	10.4282	9.92215	9.55249	10.0672	10.2235	9.90873	9.8617	10.3232	10.4786	10.1725	9.25191	9.11399	8.86574	10.0582	9.54742	9.72423	9.70894	9.68991	9.79439	9.49104	9.45312	9.77595	10.137
VIT_10s0042g00200	10.4522	10.7931	10.9042	10.3571	10.335	10.5856	11.0092	10.7099	10.7343	10.7915	11.0936	10.4656	10.2418	10.3435	10.4648	10.8697	10.7248	10.7755	10.4048	10.7108	10.2814	10.1059	10.2902	10.3595	10.1705	10.2733	10.1789	10.6478	10.3616	10.7309	10.6972	10.3911	10.8232	11.0393	10.6996	10.5458	10.8636	10.5461	10.3698	10.8087	10.0523	10.4422	10.1031	10.0201	9.92277	10.6835	10.7271	11.0098	10.3327
VIT_10s0042g00310	10.7462	9.39361	10.1997	10.2519	10.8973	10.1647	10.3682	9.57023	9.04875	9.60317	10.3539	10.8808	11.3069	10.9565	10.8402	10.9782	9.30846	10.0619	11.1916	10.5156	10.978	11.4094	11.5087	11.9977	11.8279	11.3718	11.44	9.5179	10.3037	7.35274	9.26598	11.521	10.3977	8.97988	11.1019	11.8048	7.82563	10.1823	10.9087	11.2134	12.013	11.0963	11.737	12.6057	12.2331	12.1811	10.6052	10.7079	11.747
VIT_10s0042g00380	10.5169	9.86985	10.3213	10.277	10.6065	9.97996	10.1206	9.87098	9.70358	10.4788	10.6559	11.4101	10.3966	10.28	10.226	10.497	9.07552	10.2157	11.2527	10.79	10.9477	10.9556	10.9719	11.1246	11.1961	10.7183	10.9024	9.33686	10.2786	7.02908	9.05843	10.7737	9.69038	8.68563	10.5061	10.9746	8.21842	10.5058	10.9727	10.4489	11.3679	10.7135	11.0896	11.6248	11.336	11.5203	10.4115	10.7119	10.8454
VIT_10s0042g00420	10.1867	10.432	10.0817	9.96708	9.89786	10.1302	10.5582	10.3579	10.3151	10.3573	10.6174	9.80514	10.0628	9.99137	10.0435	10.4939	10.3222	10.4743	9.9954	10.0547	9.74666	9.61046	9.89199	9.85553	9.65657	9.8976	9.86338	10.4035	10.1194	10.4074	10.4533	9.91738	10.5828	10.8315	10.3744	10.1447	10.4789	9.99425	9.84346	10.4982	9.3094	9.8586	9.59966	9.5329	9.57499	9.97767	10.1987	10.5752	9.83534
VIT_10s0042g00430	11.2786	11.4848	11.4798	11.2186	11.0148	11.1712	11.3591	11.1503	11.3169	11.4816	11.862	11.1125	11.0987	11.0099	11.3391	11.6436	11.6266	11.4248	11.0231	11.5129	11.4986	11.1966	11.4242	11.5487	11.2931	11.0102	11.1797	11.4513	11.2236	11.4029	11.316	11.1679	11.2084	11.5127	11.6104	11.2523	11.2344	11.0668	11.1175	11.237	10.8261	11.0092	10.6147	10.6612	10.8061	11.15	11.4911	11.8596	11.4488
VIT_10s0042g00440	9.57984	9.95744	9.59277	9.83038	10.0399	9.91865	10.33	10.0615	9.97202	8.81493	9.65023	8.07058	10.1125	10.2445	9.41804	10.346	10.1385	10.2002	9.38114	9.16072	9.49875	9.56115	9.49079	9.14045	9.46277	9.38626	9.56448	9.9359	9.92246	9.85303	10.2121	9.7991	10.1591	10.4868	10.1968	10.0255	9.59025	8.97432	9.71416	9.45615	9.10783	9.51672	9.19279	9.42203	9.59512	9.27574	9.49228	9.22973	9.94871
VIT_10s0042g00580	13.3131	13.6016	13.3537	13.3283	13.14	13.3686	13.7461	13.743	13.5852	13.4854	13.6516	13.5541	13.2302	13.137	13.3722	13.6034	13.6662	13.6817	13.4801	13.3122	13.527	13.2777	13.2881	13.2972	13.6908	13.5717	13.7945	13.5708	13.5664	13.6644	13.5862	13.4524	13.441	13.8674	13.7746	13.8061	13.3923	13.4214	13.2098	13.3227	13.3782	13.2713	13.4629	13.5758	13.6707	13.6113	13.4912	13.6529	13.3898
VIT_10s0042g00630	11.9854	11.1043	12.238	11.9714	12.523	11.6745	12.0856	11.7234	11.3607	12.0036	12.0348	12.4186	12.2522	12.6468	12.3674	12.625	12.0839	12.6419	12.1774	12.0685	12.0739	12.1772	12.0926	12.2786	12.1889	12.2417	12.3336	11.738	12.2964	9.92176	11.9658	12.447	12.3871	11.8898	12.4158	12.7185	11.0396	12.4455	12.4189	11.9513	12.5646	12.31	12.4593	12.8072	12.8522	12.5393	12.2757	11.9346	12.0349
VIT_10s0042g00790	12.1674	12.6227	12.649	12.3371	12.6219	12.1631	11.9212	11.9098	12.0891	11.8314	11.458	12.0446	12.5381	12.3952	12.3445	12.3673	12.3833	12.2293	13.3299	12.9561	13.0958	12.6867	12.2563	12.4407	12.4276	12.1626	12.038	12.0935	12.7632	11.6585	11.4834	11.8374	11.8	11.5126	11.7309	12.3184	13.2197	12.9447	13.839	11.9176	12.488	12.1454	12.5954	12.732	12.6227	12.8653	12.3945	12.6828	12.0631
VIT_10s0042g00800	12.9347	13.1165	13.0368	13.3263	12.9412	13.2438	13.1639	13.4551	13.3493	13.1404	13.2232	13.2242	13.1925	13.0965	13.4621	13.3338	13.3277	13.1746	13.1162	12.7843	12.9834	13.0127	13.2616	13.1925	13.2718	13.2267	13.3185	12.9513	13.1393	13.1875	13.1591	13.2644	13.2956	13.102	13.1037	13.2981	12.9102	12.9412	13.0182	12.8798	13.0236	13.035	13.2735	13.4526	13.4251	13.1907	12.9592	13.1704	13.1091
VIT_10s0042g00840	10.6208	8.73059	8.99673	9.84174	9.62841	10.7654	11.3779	11.5904	10.3798	10.5125	10.7414	10.301	10.2029	9.06456	8.54431	10.1827	10.1141	11.3271	11.6141	9.90894	10.9111	11.2307	11.5916	12.1191	12.6455	12.2718	12.576	10.2957	11.3337	10.3218	9.3936	10.984	8.92253	10.4861	11.9874	12.854	7.94436	9.67965	10.2617	11.3052	11.5948	10.6494	12.5821	13.9102	13.4545	12.3212	10.3161	11.1744	12.203
VIT_10s0042g00860	9.24136	5.87188	7.65538	6.63759	7.82093	8.6036	10.166	10.5834	9.98151	7.97106	8.89467	8.39144	8.5053	7.60574	7.1999	8.94121	8.92693	9.97024	9.46754	8.40836	9.37335	9.53723	9.81682	10.7216	12.0916	11.9587	12.1221	8.70783	9.97906	8.64658	7.68177	8.09887	6.77516	10.0171	10.6049	11.5389	7.25157	6.94775	8.34197	9.33073	8.9012	8.30544	11.6931	12.3414	12.3753	10.1458	9.19683	9.7854	11.9195
VIT_10s0042g00870	9.10882	8.21318	7.02757	7.50868	7.41015	9.1809	9.73131	10.8322	10.2016	7.31031	8.34843	6.64622	8.04641	7.70903	6.51118	7.86521	9.60758	9.94438	9.55246	7.4356	8.80767	8.91531	9.65577	10.0726	11.9501	11.8611	12.2575	9.26894	10.0048	10.1673	7.81258	7.80448	6.79237	10.4858	10.3277	11.4002	7.66911	7.28749	8.37446	9.05209	9.05304	8.15185	11.506	11.9005	12.0419	9.66288	9.07124	9.37518	11.2916
VIT_10s0042g00890	9.10538	7.10979	6.26819	6.60979	7.46349	8.24862	9.56009	10.5854	9.76095	8.23588	8.22631	7.35763	7.81754	6.97625	6.61763	7.79535	8.73727	9.46875	9.25585	7.36296	8.76029	8.35238	9.31276	10.0366	11.4777	11.094	11.6687	8.39359	9.86856	8.89694	7.44861	7.67932	6.90986	9.70296	10.0815	10.9678	6.95197	6.88843	7.65742	8.71018	8.87645	8.44198	11.2441	11.9757	12.0128	9.70517	8.74296	9.25261	10.698
VIT_10s0042g00920	9.45135	7.49493	7.03245	7.7781	8.20662	9.07279	10.4946	11.2207	10.3935	8.05746	9.01363	7.41734	8.39169	7.62754	6.68446	8.35957	9.46107	10.1919	10.3021	8.33708	9.58021	9.40406	10.1481	10.7088	12.5379	12.0613	12.7707	9.45007	10.5745	10.4113	7.87475	8.5645	7.21175	10.7635	10.8681	11.8163	8.34768	7.7664	8.69332	9.77207	9.68067	8.87665	12.0353	12.5762	12.7304	10.295	9.53155	9.9019	11.7516
VIT_10s0042g00060	12.1102	11.3601	11.6907	11.9912	12.2958	11.8326	12.7372	12.6724	12.5159	11.8831	12.3068	11.576	12.2638	12.4371	12.5616	12.4363	12.1573	12.3445	12.5819	12.8788	12.7992	12.8703	12.7742	13.0718	13.2794	13.1307	13.0852	11.89	11.9099	12.0565	12.4691	11.9832	12.001	12.8273	12.7544	12.5081	12.2103	11.6524	11.6592	12.4687	11.9714	11.9125	12.4982	12.0155	12.4573	11.9488	11.8683	12.2699	12.7341
VIT_10s0042g00930	9.39691	7.33539	6.95335	6.68502	8.04252	8.36816	10.3193	11.404	11.2662	7.31914	8.70093	7.37712	8.49352	7.67933	6.88562	8.4564	9.68444	10.4622	9.99918	8.30033	9.41972	9.54592	10.0549	10.6037	12.6045	12.3442	12.7027	9.53478	10.4212	10.1401	7.94955	8.36874	7.23147	10.773	10.6291	11.7166	8.58154	7.80806	8.7986	9.48611	9.55849	8.84153	12.1115	12.6683	12.695	10.3597	9.46217	9.93026	11.7973
VIT_10s0042g00950	11.0706	11.5946	10.8814	11.3349	11.3141	11.4146	11.1263	11.06	10.6567	10.466	11.3238	10.9862	10.9379	10.8025	11.149	10.7157	11.0646	11.0449	11.1514	11.2121	11.2683	11.2747	11.573	11.395	11.3224	11.2486	11.3458	11.2207	11.2599	11.672	11.5191	11.4099	11.2973	10.9496	10.8001	10.8736	11.6041	11.3315	11.2051	11.5802	11.436	11.5904	11.386	11.1608	11.2143	10.8437	11.0454	11.1156	11.0062
VIT_10s0042g00960	10.3772	11.1302	10.8314	7.91913	8.54356	8.95337	10.8346	10.9189	11.2793	11.3893	11.0851	11.3351	9.62468	9.48881	9.46237	11.2419	11.606	11.1594	10.0602	10.1713	9.67617	7.84363	8.0991	7.90173	10.1894	10.6256	10.1627	10.1472	10.2721	11.3158	8.6936	8.15623	8.71764	10.9013	10.8846	10.6282	10.571	10.3466	10.6564	8.4215	7.82049	8.44464	10.8018	10.3991	10.2722	11.3258	11.9033	11.6601	9.3719
VIT_10s0042g00990	11.7309	11.3929	11.3088	11.5048	11.9117	11.3907	11.4489	11.1665	11.4322	11.2722	11.5378	11.6847	12.0967	11.879	11.5543	12.1236	11.3121	11.9175	12.1464	12.0686	12.1553	11.5692	12.0661	11.8359	11.7606	11.5462	12.0295	11.6456	12.045	11.0495	11.4084	11.7595	11.8248	11.3096	11.8107	11.8044	11.9008	12.2615	12.5706	11.7371	11.9679	11.7761	12.0877	12.0753	12.1013	12.0686	12.0591	11.8196	11.6375
VIT_10s0042g01000	10.8117	10.7317	11.0283	11.0512	11.0291	11.5823	11.0641	10.1172	9.45834	11.4263	11.3756	11.6313	10.4812	10.2245	10.6424	11.4613	10.245	11.0497	11.4766	11.2179	11.0092	11.4114	11.7187	11.7226	11.1025	11.0644	10.9538	11.1135	11.5767	9.12416	10.7915	11.9913	11.3195	10.6571	11.2317	12.018	9.51046	11.2501	11.3442	11.8655	11.9184	11.7413	10.9776	11.4799	11.4212	11.5862	10.5803	11.2095	10.8255
VIT_10s0042g00070	13.5654	13.7603	13.4716	13.9602	13.8507	13.851	14.4296	14.3738	14.02	13.519	14.037	13.5191	13.5889	13.752	13.8878	14.4134	14.5156	14.5629	13.3808	13.913	13.7954	13.9679	13.9372	13.9185	14.5315	14.4459	14.4594	14.3301	14.119	14.3783	14.542	13.9536	14.1635	14.9566	14.3583	14.4296	14.111	13.7147	13.5729	14.3097	13.7887	13.8575	14.2173	13.9239	14.1615	13.5188	13.9212	14.0531	13.84
VIT_10s0042g01060	8.74936	7.35376	8.53121	9.9083	9.95622	9.6003	9.86313	9.80799	9.38932	7.02617	9.01461	7.24505	9.76744	10.1599	9.61792	10.0668	9.75686	10.0137	8.32372	8.25064	8.34585	9.0398	9.33576	9.23052	9.14336	9.32855	9.38199	9.37757	9.48511	9.42764	10.6998	10.342	10.8054	10.1877	9.84877	9.87808	9.22666	8.37365	8.19458	9.72234	9.30337	9.89357	9.26463	9.01742	9.38338	8.8319	9.16747	9.20256	9.76654
VIT_10s0042g01070	11.5351	11.5564	11.9305	9.73017	9.68933	9.70976	10.3857	10.3411	10.5822	11.1134	11.0528	10.8621	10.6109	10.5429	10.4384	11.2549	10.8633	10.6876	12.4823	12.5023	12.5873	10.2908	10.2552	10.36	10.3445	10.4065	10.8504	11.3027	11.3015	11.2198	9.39751	9.31634	9.0784	10.4007	9.86142	10.1155	11.9249	11.6199	11.6779	10.4454	10.1892	10.1348	10.1205	9.9375	10.2861	11.4656	11.883	11.5309	10.7684
VIT_10s0042g01130	13.2444	13.361	13.5632	12.856	12.9431	12.976	12.9127	12.7787	13.1445	13.3028	13.1971	13.3882	12.8341	13.1569	12.7579	13.1241	12.9688	13.1594	13.2427	12.9417	12.9106	12.6757	12.7262	12.5978	12.5998	12.8506	12.861	13.0514	13.1708	12.7163	12.7829	13.0455	12.9886	12.62	13.0313	13.0184	13.006	13.4584	13.3558	12.8112	13.2382	12.988	13.0393	13.0102	13.1037	13.4713	13.1008	12.9704	12.8458
VIT_10s0042g01140	10.2231	10.706	10.4363	11.0464	11.2824	11.0923	11.0236	10.7647	11.2343	9.31118	9.84311	9.64914	11.605	11.698	11.1704	11.1238	11.3686	11.4243	10.6327	10.5697	10.3532	10.4355	10.3539	10.3665	10.4412	10.8124	10.6218	10.5063	10.8462	10.5972	11.3018	11.6105	11.7953	11.3427	11.0793	11.2206	11.0653	10.9446	10.9558	10.8756	11.0291	11.2629	11.2064	10.9131	11.0239	10.0273	10.3686	9.55325	11.2582
VIT_10s0042g01150	9.36771	9.66201	9.63943	12.2202	11.8976	12.0497	11.871	12.0291	11.9312	9.66412	10.0666	10.4083	11.5689	11.5095	11.1523	11.0174	11.987	11.8753	9.67328	9.32558	9.51008	11.7026	11.6679	11.4533	11.9652	12.2579	12.064	10.2894	9.88463	10.4852	12.1783	12.2228	12.5621	12.6831	12.2377	12.355	10.0012	9.33301	9.64021	11.8162	11.8682	11.949	12.3223	12.2105	11.9639	9.7328	10.0944	10.0005	10.3003
VIT_10s0042g01160	10.838	7.97716	9.98783	10.2642	11.3021	8.7048	9.9684	9.67798	9.24861	9.5402	10.6094	12.326	11.2951	11.3421	11.433	11.4693	9.51938	10.6456	11.9066	11.4757	11.3531	11.7404	11.4209	11.9787	11.6385	10.9009	11.1972	9.37143	10.6855	6.24839	9.37942	11.6376	10.8106	9.18201	10.9746	11.8837	8.56887	11.4263	11.9703	11.251	12.7281	11.371	11.6941	12.916	12.4313	12.9589	10.8842	11.4368	11.7907
VIT_10s0042g01180	9.59695	8.64029	9.0907	11.7218	11.4582	11.7197	11.3637	11.47	11.3652	10.4814	10.3381	10.4824	11.3621	11.0367	10.9005	10.6425	11.3691	11.2065	9.91769	10.0588	10.0531	11.8278	11.7013	11.9779	11.9292	11.961	11.6844	9.68686	9.44925	9.17095	11.4042	11.792	11.34	11.5598	11.9762	12.2112	9.07407	9.67759	9.97558	11.4365	11.6297	11.5978	11.8841	12.0553	11.8198	10.2818	9.84002	9.7039	9.99833
VIT_10s0042g01190	9.40503	8.17858	9.66252	9.31557	9.61317	9.87821	10.2256	9.7101	9.80111	10.3518	10.0206	10.0273	9.67066	9.68281	9.36534	9.33006	8.59024	9.15666	10.307	9.82267	9.63532	10.2294	10.0972	10.0058	10.1881	9.65043	10.1575	8.71892	8.65759	7.95003	8.78586	10.0336	9.03095	9.11519	10.1995	10.1187	8.55235	9.90638	9.4965	9.49373	10.3063	9.89512	9.89678	10.819	10.5635	10.8598	9.03367	9.44834	10.4349
VIT_10s0042g01200	12.233	12.0102	12.1455	11.3955	11.8798	11.4626	12.28	12.3868	12.129	12.3558	12.2347	12.4525	12.1005	12.2945	12.0919	12.3401	12.3519	12.519	11.9987	11.8923	11.8241	11.8883	11.9236	11.9405	12.2513	12.2646	12.3756	12.3545	12.236	12.184	11.9418	11.5813	11.7274	12.4263	12.44	12.3681	12.4447	12.3863	12.3767	11.9514	12.0524	12.0046	12.3422	12.4148	12.3556	12.2802	12.5298	12.6411	12.1349
VIT_10s0042g01220	12.9692	13.2203	13.2262	13.2203	13.0553	13.206	13.211	13.2552	13.3449	13.1819	12.8443	13.1396	13.0747	13.1184	13.0912	13.0804	12.9486	13.2377	13.0959	12.7185	13.0112	12.8969	12.8819	12.7173	13.0118	13.1187	13.1214	12.7766	13.0812	12.9253	13.1414	13.1013	13.0847	13.2458	13.2786	13.2226	13.0974	13.3159	13.2688	13.0628	13.0951	13.1471	13.2974	13.2035	13.3009	13.0745	13.1263	13.1053	12.8636
VIT_10s0042g01250	13.4082	13.5262	13.5078	13.5503	13.1373	13.5249	13.4227	13.6356	13.4333	13.6134	13.7003	13.8645	13.3825	13.2817	13.0915	13.2745	13.6284	13.5575	13.8366	13.5349	13.9157	13.2497	13.352	13.1636	13.6427	13.5568	13.7211	13.6557	13.5389	13.6683	13.3976	13.3843	13.4018	13.7567	13.7481	13.6605	13.7645	13.7176	13.6475	13.4149	13.5221	13.5624	13.827	13.6897	13.483	13.4315	13.876	13.614	13.1166
VIT_10s0042g00090	9.90366	10.2309	9.81621	9.93366	9.61274	9.82854	9.96758	9.84133	9.88952	9.28917	9.63954	8.6564	9.82065	9.75886	9.97248	9.61094	9.56578	9.81731	9.54616	9.86077	9.78194	9.88599	9.71696	9.8039	10.0246	9.86001	9.75703	10.2577	9.86074	9.93486	9.97536	9.56813	9.46923	9.76022	9.96715	9.81198	9.79163	9.53149	9.43049	9.88155	9.62481	9.54132	9.46563	9.30618	9.36635	9.33868	9.27572	9.79574	10.3317
VIT_10s0523g00020	11.5638	11.7636	11.1979	11.6922	11.7604	11.7509	11.9491	11.6353	11.7415	11.4215	11.2853	11.2905	12.0632	12.0439	12.4161	11.7493	11.4082	11.5916	10.519	10.901	10.4297	11.776	11.6285	12.0001	11.5742	11.1077	11.1322	12.2179	12.0219	12.1881	12.1843	12.1418	12.3951	12.0482	12.0383	11.9032	11.6293	11.1154	11.0052	12.0972	11.6083	11.7034	10.7637	11.0311	11.1948	10.4201	9.95718	10.8507	12.387
VIT_10s0523g00030	10.6102	10.1263	10.1829	9.67869	10.1829	9.8351	10.6045	10.5135	10.2338	9.79765	10.2927	10.0156	10.719	10.8349	10.5761	10.5758	10.4474	10.5319	9.68832	9.8316	10.1049	9.55623	9.94451	9.63532	10.2347	10.7085	10.3143	10.6683	10.1406	10.8137	10.2801	9.94135	10.6045	10.9435	10.846	10.7347	10.123	10.1644	10.0835	9.69508	9.61176	9.65378	10.2879	10.1542	10.3199	10.2362	10.5414	10.6608	11.1421
VIT_10s0597g00020	12.8636	12.4421	12.7837	12.7044	12.9455	12.5114	12.5438	12.5669	12.4	12.6316	12.7966	12.9978	12.6636	12.763	12.7663	12.5744	12.5131	12.5905	12.5612	12.7387	12.6812	13.2089	13.0029	12.9588	12.7193	12.7806	12.6598	12.5748	12.8172	12.6989	12.9971	12.8891	12.7975	12.6073	12.7366	12.6707	12.6681	12.788	12.6475	12.8031	13.1048	12.9621	12.7248	12.7102	12.8734	12.806	12.9404	12.7298	12.6846
VIT_10s0597g00030	13.0694	13.0087	13.5076	13.2023	13.4303	13.1603	12.9273	13.048	13.144	13.2738	13.1851	13.498	13.2746	13.4518	13.5521	13.1197	13.1131	13.271	13.3161	13.1159	13.0689	13.2882	13.074	13.3377	12.8064	13.1235	12.8628	13.3477	13.3578	13.1206	13.3453	13.3252	13.5035	13.0949	13.1469	13.1578	13.2597	13.3434	13.6349	13.2847	13.5949	13.3173	13.3703	13.2363	13.2868	13.4703	13.549	13.4177	13.2924
VIT_10s0071g01100	10.1188	9.73983	9.87035	9.39915	9.40364	10.3458	9.06989	9.25016	9.18694	9.30681	9.85059	8.741	8.39379	8.3456	7.21407	7.40959	9.11254	9.06871	11.1597	10.8303	11.5601	8.65488	9.09707	9.56578	9.59457	9.40896	9.85938	10.0045	9.87533	9.88921	8.73956	8.20044	8.02988	9.72117	8.69656	9.14125	10.4561	10.2342	9.99294	9.81654	8.57885	9.25762	9.59558	10.036	9.51536	9.84573	10.6163	10.3272	9.46019
VIT_10s0071g01060	13.3612	13.4982	13.3134	13.9621	13.7724	13.9872	14.0781	13.8867	13.8884	13.2423	13.1941	13.1148	13.5355	13.664	13.5765	13.7559	13.1631	13.5805	12.6164	12.4938	12.7686	14.0646	13.9378	14.0858	13.7781	13.6138	13.8872	13.8779	14.0211	13.8209	14.2308	14.1396	14.099	13.5692	13.3693	13.5175	12.9747	13.1992	13.0759	13.9982	14.2436	14.2996	13.343	13.5375	13.711	13.0249	12.7236	12.7778	13.5539
VIT_10s0071g01040	11.4051	11.1601	10.8123	11.2635	11.0805	11.5129	11.6065	11.5075	11.4783	11.2742	11.3016	10.6309	10.9456	11.0035	11.2893	11.5229	11.4691	11.2801	10.8105	11.2819	11.1689	11.5621	11.3985	11.5648	11.8686	11.6312	11.6314	10.8613	10.5309	11.1093	11.2718	11.0779	10.887	11.5655	11.6572	11.1923	10.8175	10.4225	10.2831	10.9947	10.4247	10.7219	10.6952	10.7942	10.771	10.5298	10.5936	10.9415	11.3945
VIT_10s0071g01030	13.0509	13.2793	13.414	13.0921	13.106	13.1829	13.3821	13.2805	13.2423	13.4431	13.1441	13.0865	12.9909	13.2407	13.2006	13.4386	13.2932	13.3655	12.5678	12.8713	12.883	13.1203	13.0573	13.0548	13.0488	13.2069	13.0571	13.2416	13.2762	12.995	13.3125	13.3112	13.2538	13.1815	13.4213	13.3463	12.9734	13.2487	13.0366	12.9666	13.1799	13.033	13.1472	13.089	13.205	12.8523	13.1747	13.0452	13.3613
VIT_10s0071g01020	9.8038	10.2792	10.0262	10.7069	10.4463	10.6612	10.602	11.0219	10.7326	10.1792	9.9699	9.80731	10.6492	10.665	10.5068	10.3067	10.6182	10.6001	10.2579	10.0896	10.2136	10.1278	10.3293	10.0023	10.5778	10.5038	10.3447	9.97366	9.96286	10.0058	11.1816	11.0043	10.9271	10.8612	10.6457	10.5842	10.216	10.4669	10.2191	10.1381	10.3612	10.4365	10.7111	10.6086	10.703	10.0293	10.3847	10.394	10.3184
VIT_10s0071g01010	12.3819	12.0964	11.9647	12.6862	12.7336	12.48	12.4185	12.5854	12.6771	11.9701	12.074	12.3664	12.9013	12.8949	12.8039	12.6458	12.593	12.5514	12.7849	12.3612	12.5637	12.3893	12.4029	12.5225	12.3777	12.4774	12.5488	12.0801	12.1559	12.0966	12.6789	12.5962	12.6233	12.486	12.622	12.4441	12.5317	12.328	12.3953	12.5038	12.3348	12.5612	12.4406	12.2123	12.4095	12.2428	12.4859	12.4408	12.6592
VIT_10s0071g00990	9.83554	10.0692	9.22415	10.2815	10.2607	10.6426	11.1194	11.2278	10.926	10.3255	10.3083	9.32488	10.7709	10.7429	10.5464	10.634	10.6525	10.5595	9.28526	9.29525	9.52868	10.5503	10.6021	10.5079	11.1246	10.822	11.0909	10.4797	10.1915	10.3304	10.887	10.6747	10.6747	11.4663	11.1344	10.9797	9.49127	9.02693	8.34962	10.1118	9.55961	10.0186	10.4623	10.1156	10.4674	9.24375	9.45466	9.67562	10.7585
VIT_10s0071g01210	9.14331	6.72798	9.1379	8.48078	9.57864	8.33987	8.88737	8.49593	8.10536	8.203	9.26871	9.29515	9.57913	9.60834	9.52788	10.1984	8.64819	10.0516	9.90095	9.42329	9.73207	9.74207	9.6642	9.90181	10.0648	10.1014	9.81015	8.39017	9.24288	6.62768	8.66722	10.4612	9.22212	8.84363	10.2256	10.7354	7.91572	9.93482	10.6503	9.73403	10.8154	10.0898	10.6319	11.3243	11.2394	11.2199	9.5762	10.1422	9.67612
VIT_10s0071g00980	11.4998	11.0934	10.9744	11.5792	11.629	11.7475	11.5502	12.0781	12.2019	11.3943	11.1603	11.2505	11.8984	11.8233	11.9931	11.8882	11.9172	11.8974	10.7909	10.8104	10.9729	11.7195	11.7742	11.6746	11.8771	11.8508	11.6145	11.3615	11.2776	11.4504	11.9329	11.875	11.7343	12.0716	12.1575	11.9781	11.228	11.1213	10.8513	11.4459	11.3956	11.667	11.623	11.8821	11.7901	11.2918	10.9225	11.2164	11.597
VIT_10s0071g00970	10.2753	8.95981	9.27308	9.67255	9.84105	9.91964	10.373	9.84993	9.97776	8.73995	9.98364	7.71345	9.92816	9.94413	9.64715	10.4838	10.0637	10.0757	10.2608	10.7243	10.5155	10.4015	10.4281	10.0193	10.5937	9.97537	9.99642	9.39919	9.45776	9.48544	9.84629	9.7626	9.65979	9.89268	10.5364	10.1114	8.80229	9.30617	9.03916	9.23559	9.50878	9.21075	9.47178	9.7057	9.63128	9.76846	9.34821	9.21122	10.3155
VIT_10s0071g00950	12.8207	12.7529	12.6965	12.667	12.5293	12.6203	12.8817	12.7623	12.7786	12.9316	12.893	12.7354	12.4966	12.6116	12.6739	12.5825	12.5751	12.4705	12.471	12.6901	12.6288	12.8571	12.6018	12.5575	12.6712	12.8669	12.729	12.704	12.4599	12.6391	12.6581	12.3317	12.5067	12.574	12.6097	12.4298	12.5827	12.6751	12.2417	12.4901	12.2222	12.5863	12.3889	12.3939	12.4155	12.3401	12.3359	12.4712	12.7328
VIT_10s0071g00940	11.161	10.3901	11.0533	10.2302	10.4305	10.0093	10.7213	10.7606	10.4978	10.9683	11.2295	11.2175	10.6195	10.7758	10.3458	11.3197	11.4596	11.4938	10.7944	10.6941	11.077	9.61554	9.88748	9.77172	10.1994	10.4066	10.3008	11.0186	10.6469	10.7018	10.6049	10.3753	10.577	10.9624	11.2363	10.793	11.2457	11.2941	11.2615	10.2711	10.3488	10.5017	10.936	10.9204	10.8101	11.3571	11.5511	11.5282	10.088
VIT_10s0071g00930	9.98794	10.0257	10.3203	9.34537	9.34703	9.71378	9.5806	9.45254	9.74213	9.1282	9.77845	9.36958	9.6104	9.89992	8.85259	9.22801	9.48946	9.84626	9.70228	9.72164	9.8246	8.98141	9.03292	8.63028	9.20501	9.48466	9.5396	9.58485	9.58837	9.49683	9.57938	9.1021	9.50428	9.67134	9.77747	9.25275	10.25	10.0359	9.93881	9.24208	9.00526	9.24178	9.70648	9.40957	9.34368	9.5178	10.1398	9.82804	9.38777
VIT_10s0071g00890	12.8725	12.8959	12.8246	13.3137	13.134	12.9597	12.7428	12.7626	12.4178	13.0061	13.4555	12.9452	12.9021	12.9858	12.8424	13.0276	13.1311	13.2502	12.7581	12.2734	12.3786	13.0672	12.9353	12.8441	12.8992	12.918	12.8789	12.9221	13.0706	12.758	12.7413	12.6593	12.7287	12.7191	12.7859	12.7301	13.1095	13.0343	13.0583	12.9215	12.9864	13.0791	13.1056	12.9264	13.087	13.0839	12.9615	12.9137	12.2695
VIT_10s0071g00850	14.1415	13.5706	13.8021	13.4689	13.8947	13.5152	13.3048	12.9442	12.9085	13.9996	13.8793	13.8553	13.6141	13.6722	12.872	13.6213	13.186	13.6083	14.2624	13.9853	13.9319	13.5576	13.7068	13.4252	13.2236	13.4429	13.2441	13.7318	13.8296	12.9987	13.1143	13.7512	13.6276	12.9056	13.5738	13.5743	13.8849	14.6482	14.6345	14.1207	14.1901	14.0032	13.9498	14.06	13.9321	14.2333	14.1294	13.9301	13.3517
VIT_10s0071g00840	14.0625	14.1048	14.3478	13.7889	13.8238	13.8918	13.8731	13.5367	13.2867	14.0793	14.1243	14.336	13.6561	13.6084	13.6706	13.9592	13.7107	13.9336	14.3991	14.1289	14.026	13.8604	13.8945	13.7675	13.7003	13.4359	13.6845	13.8045	14.1482	13.2963	13.6519	13.8759	14.0181	13.5246	13.6052	13.938	13.7093	14.4286	14.4426	13.9796	14.1365	14.0548	13.9049	14.0887	13.7901	14.3728	14.0238	14.1053	13.7791
VIT_10s0071g00810	13.9534	13.949	14.4511	13.9568	13.8011	13.8307	13.6904	13.5851	13.6162	14.1801	14.0897	14.3821	13.6199	13.702	13.8122	13.8976	13.5324	13.8444	14.3043	14.0217	14.0064	13.7934	13.8624	13.8126	13.3445	13.3409	13.5597	13.8557	13.9456	13.2776	13.5358	14.0099	13.9264	13.2343	13.6471	14.0394	13.6727	14.2209	14.3489	13.8238	14.0913	13.9837	13.8188	14.1225	14.0032	14.1305	13.8739	14.0321	13.6466
VIT_10s0071g00780	10.6182	11.1275	10.7083	11.345	11.0652	11.1984	11.2239	11.3868	11.3783	10.6408	10.8296	10.7136	11.2107	11.2836	11.0984	11.4437	11.6461	11.6907	10.2087	10.2829	10.4594	10.7603	10.9657	10.9355	11.0512	11.1046	11.2812	11.1269	11.166	11.2347	11.5988	11.3419	11.5987	11.7827	11.4992	11.329	10.9714	10.8144	10.8179	10.9115	10.9212	11.1462	11.1505	11.1739	11.3704	10.7307	11.0941	11.0069	10.8198
VIT_10s0071g00770	11.5674	12.3069	11.9337	12.0995	11.7354	11.6342	12.8085	12.8847	12.4722	11.9256	11.7982	11.9447	10.7114	10.9624	10.6307	12.3588	12.0194	12.6538	11.9059	10.8628	11.2173	11.1703	11.3186	11.9508	12.2283	12.1066	12.5975	11.486	11.8782	11.9262	10.1619	10.4894	10.3453	11.9795	11.9453	11.8463	13.4914	12.6433	12.2692	11.8449	12.7857	12.4213	13.2724	13.2448	13.2492	13.4552	13.6047	13.6478	10.622
VIT_10s0071g00760	10.7299	11.1267	10.9574	10.8676	10.7323	11.135	11.0122	11.1909	11.2489	11.5941	11.2109	11.2153	11.1156	11.3374	11.3306	11.1932	11.0629	10.9983	9.5466	10.054	9.44523	10.3564	10.2528	10.4933	10.6015	10.6546	10.7955	11.397	10.9614	11.6465	11.3442	11.0782	11.099	11.4632	11.1809	10.9611	10.9055	10.5666	10.2989	10.7099	10.2768	10.5196	10.22	10.206	10.6654	10.7424	10.9848	11.0951	11.3038
VIT_10s0071g00750	11.6975	11.9466	11.9168	11.8744	11.7414	11.7709	11.5413	11.386	11.9304	11.5894	11.7842	11.5443	11.7866	11.8978	11.2063	11.5114	12.025	11.9017	11.6392	11.4135	11.5464	11.2543	11.2642	11.1323	11.2816	11.2664	11.592	12.0971	12.0565	12.2016	11.8783	11.5848	12.0505	11.74	11.4283	11.3442	12.1293	12.0974	12.0789	11.6614	11.502	11.6977	11.7289	11.5057	11.4492	11.3944	11.8824	11.5377	11.0264
VIT_10s0071g00740	12.9814	13.0858	12.7278	13.2722	13.1702	13.3658	13.3299	13.4045	13.5339	13.0437	13.2194	12.8571	13.12	13.169	13.3023	13.4253	13.3682	13.2634	12.5832	12.769	12.7064	13.4182	13.4106	13.6984	13.4217	13.2212	13.3413	13.4337	13.4614	13.62	13.6216	13.2943	13.3688	13.5155	13.0927	13.3925	13.2182	12.8072	12.7917	13.3731	13.2296	13.3395	12.9254	12.875	13.0303	12.9274	12.8775	13.1825	13.3982
VIT_10s0071g00680	10.7119	10.9055	10.2059	10.6343	10.6253	10.9101	10.6065	10.879	10.9398	10.8014	10.6351	10.2391	10.7086	10.3144	10.4156	10.7779	10.8038	10.7183	10.8086	10.2943	10.6724	10.4131	10.634	10.6493	10.566	10.5061	10.3579	10.8906	10.6078	10.9426	10.7292	10.3641	10.3773	10.8741	10.7468	10.5207	10.8681	10.4663	10.5568	10.808	10.2241	10.4223	10.5478	10.3757	10.518	10.4357	10.3064	10.6908	10.2047
VIT_10s0071g00670	10.9091	11.4011	11.1138	11.2365	10.9093	11.0349	11.3268	11.1902	11.2856	11.3594	11.552	11.3992	11.0348	11.0698	10.718	10.9523	11.1461	11.2854	10.7372	11.0406	10.6177	11.0273	11.1528	10.7497	11.0843	10.9734	11.0117	11.043	11.0865	11.0227	11.488	11.3164	11.5006	11.2461	10.9643	10.926	11.0136	11.1421	10.5733	11.3229	11.1455	11.271	11.1792	10.9544	11.0808	11.0144	11.667	11.4166	11.0779
VIT_10s0071g00660	11.2801	11.7128	11.2212	11.59	11.4932	11.5547	11.0613	11.3169	11.2648	11.6858	11.3809	11.4769	11.1273	10.9657	11.0819	11.1025	11.3212	11.1381	11.1348	11.084	10.9974	11.4127	11.4312	11.328	10.7252	11.0401	10.9988	11.1559	11.2883	11.5908	11.7024	11.7007	11.6896	11.1676	11.1987	11.1028	11.4072	11.1543	10.9908	11.5704	11.5889	11.5527	10.7974	10.7974	10.9034	11.1538	11.5366	11.4928	10.8477
VIT_10s0071g01160	11.7033	12.2211	12.1009	11.4334	11.2871	11.3098	11.6955	11.6189	11.5146	12.1443	12.339	12.1394	11.1013	10.9629	11.6063	12.2315	12.0826	12.1196	12.1835	12.5719	12.4269	11.5348	11.4563	11.8136	11.1735	11.1884	11.0852	12.5517	12.3241	12.6441	11.8009	11.5079	11.519	12.2567	11.6119	11.8579	12.5829	12.2325	12.1271	11.9063	11.321	11.3923	11.4322	10.9326	11.1447	12.0595	12.3902	12.9519	11.1864
VIT_10s0071g00580	10.8515	10.5756	10.2575	9.80532	9.65491	9.66671	10.2301	10.3804	9.92352	10.7492	10.4256	10.0698	10.0979	10.0845	9.82563	10.2898	9.90102	10.0381	9.56592	9.86077	10.0546	9.85891	10.1235	9.91467	10.1823	10.0823	10.2354	10.265	10.2484	9.74975	9.42264	9.45016	9.32706	9.56218	10.3665	10.1118	9.96475	10.2132	9.83469	10.0181	9.51936	10.1392	9.96508	10.2282	10.1672	10.5264	10.0816	10.585	10.5476
VIT_10s0071g00550	9.30358	9.33627	9.87738	9.90148	10.4013	10.1946	9.93031	9.98394	10.6163	9.46581	8.93592	9.48195	10.711	10.7389	10.1748	9.5452	9.81003	9.85305	9.38074	9.13302	9.20186	9.69728	9.37374	9.12658	9.10521	9.52607	9.29107	9.1087	9.54139	9.11813	10.0163	10.3645	10.6924	10.0178	10.3645	10.1257	10.316	9.52512	10.7538	9.6706	10.0786	10.0148	10.0034	10.2917	10.0307	9.45185	9.8985	9.77484	10.1774
VIT_10s0071g01150	11.1528	11.3708	11.427	11.5247	11.409	11.5011	11.1193	11.4299	11.3647	11.1066	11.2664	11.1197	11.1638	11.1892	11.1103	11.2799	11.4232	11.545	10.7208	10.8888	10.9326	11.1655	11.4063	11.1856	11.1907	11.3434	11.1447	11.5648	11.5749	11.2975	11.7087	11.5262	11.4293	11.3945	11.0029	11.3298	11.4067	11.4182	11.2975	11.6078	11.5152	11.7777	11.6075	11.4264	11.568	11.5663	11.6424	11.7998	10.7881
VIT_10s0071g00500	9.59371	10.0942	9.31511	9.74581	10.1963	10.0568	9.43664	9.40074	8.56309	9.51047	10.1977	8.63443	10.327	10.443	10.8384	10.5314	10.2972	10.6541	8.1701	8.79463	8.40044	10.5915	10.279	9.93198	9.31196	9.21505	9.47532	9.55668	9.39866	9.32679	10.6636	11.2322	10.7106	10.0519	10.4643	10.4461	9.10478	9.0957	8.80055	10.1718	9.32178	9.5126	8.86525	8.76169	9.10463	8.40977	8.79335	9.19902	10.2976
VIT_10s0071g00470	9.87787	8.75835	9.33993	10.0515	10.86	10.338	9.19571	8.90701	8.78461	9.8963	10.2926	9.89986	10.8539	10.8401	11.1664	10.829	10.6744	10.8887	9.41995	9.61066	9.65429	11.461	11.0635	10.5857	9.49195	9.25417	9.03391	9.52962	9.82857	8.42934	10.661	11.5065	10.7808	9.56051	10.2005	10.4002	9.41245	10.0215	10.4643	10.7845	10.5759	10.8246	9.30558	9.37808	9.7757	9.07272	9.26395	9.31083	9.97101
VIT_10s0071g00450	10.0281	10.1364	10.5751	9.96466	9.65168	11.5107	9.53658	9.5031	9.20385	9.72066	10.2796	9.70919	8.76348	8.61053	8.68473	7.77559	8.8531	9.33818	10.4338	10.2795	10.6608	8.66925	8.32332	9.65625	10.2058	10.2201	10.5433	10.6283	10.082	10.6453	9.74352	9.48373	9.32949	10.122	9.11516	9.85718	11.0055	11.3439	10.897	10.2627	8.77529	9.37304	10.9389	11.3256	10.8926	9.28024	10.1102	9.99959	9.72641
VIT_10s0071g00440	9.30993	8.58914	9.23859	9.23203	8.76395	10.5148	8.74566	8.45113	8.55879	9.23803	9.43001	9.22071	8.839	7.88193	8.38514	6.28106	7.55588	8.33173	9.93207	9.36557	9.54231	8.68636	8.41365	9.63637	10.0888	9.73655	10.2922	8.80757	8.76396	8.26423	8.51721	8.95765	8.34678	8.87971	9.0774	9.43784	8.9172	9.7493	9.4948	9.6179	8.63276	8.83354	10.1985	11.2204	10.6115	9.51186	9.23127	9.41493	9.43001
VIT_10s0071g01140	12.5649	12.2771	12.1303	12.26	12.4289	12.515	12.1424	12.48	12.573	12.3101	12.0505	12.4191	12.7938	12.7805	12.5522	12.2696	12.2299	12.0498	12.028	11.8066	12.0347	12.279	12.4122	12.252	12.1493	12.0961	12.2079	12.2961	12.1898	12.4888	12.5758	12.4105	12.4453	12.6877	12.7536	12.4514	12.3477	12.0832	11.7754	12.177	12.0647	12.3713	11.7732	11.9391	11.9551	12.0593	12.3596	12.1622	12.5804
VIT_10s0071g00320	9.32473	9.34845	8.34453	11.709	12.084	12.3236	12.0951	12.027	12.536	10.4341	10.1748	10.4106	12.4447	12.2706	12.2706	11.0304	11.1906	11.0035	9.3212	8.99479	9.15226	11.7873	11.719	11.6165	12.0274	12.1736	11.5756	10.2394	9.92003	11.0255	12.6774	12.3705	12.9143	12.9417	12.8143	12.5874	8.7858	8.90216	8.33277	11.7113	11.3407	11.4958	11.5842	11.2178	10.9791	9.01838	9.53216	9.01697	12.8089
VIT_10s0071g00310	11.3626	11.6312	11.5662	11.9638	12.1023	12.1324	11.8942	11.7046	12.2322	11.6395	11.2711	11.5655	11.3771	11.4866	11.4481	11.7494	11.9287	11.8616	10.9089	11.037	11.0565	11.5104	11.5762	11.5624	11.4268	11.3925	11.3994	11.6704	11.4799	11.9956	12.1171	11.9022	12.0988	12.05	11.7009	11.7503	11.8125	11.3891	11.4268	11.8928	11.8296	11.9247	11.5115	11.5721	11.7191	11.4026	11.4942	11.5764	11.1835
VIT_10s0071g00300	9.92452	10.1716	10.3661	11.9257	11.9305	12.2349	12.7312	13.0404	12.6888	10.2826	10.1624	10.7893	12.2852	12.4893	12.0839	11.4541	11.9782	11.8872	9.4326	9.70151	9.65825	10.5955	10.6433	10.5165	12.3827	12.6102	12.2413	10.6055	10.3027	10.7611	12.7052	12.4697	13.0659	13.2014	13.1253	12.9719	10.6494	10.4306	10.2301	10.8543	10.5817	10.549	12.8028	12.6098	12.4014	8.46154	9.99508	9.70078	12.5224
VIT_10s0071g00270	10.3388	9.53539	9.74256	10.1076	9.95326	9.21544	9.94295	10.2084	9.73883	9.0386	9.7684	9.15066	10.5119	10.3248	10.1125	10.0589	9.95574	10.1983	9.44224	9.65932	9.92639	9.86173	10.0453	9.85785	10.0897	10.1785	10.035	10.133	10.1582	10.1069	10.3184	9.86465	9.92197	10.3796	10.2569	10.1451	10.0038	9.64212	9.11644	10.0842	9.43056	9.80724	9.98494	9.71427	9.86304	9.81533	10.1108	10.2897	10.1908
VIT_10s0071g00210	11.3623	11.6136	11.7942	11.1167	10.9203	11.0456	11.2709	11.7544	11.6838	11.6749	11.6648	11.9756	11.2582	11.1731	10.9615	11.6823	11.8631	11.5796	11.6403	11.2935	11.355	10.9564	11.1453	10.9998	11.4663	11.4442	11.7645	11.5931	11.7393	11.6351	11.3904	11.2667	11.2043	11.6131	11.4086	11.6465	11.5867	11.6294	11.783	11.3445	11.098	11.4163	11.8153	12.0207	11.908	11.829	11.9909	11.8837	10.9632
VIT_10s0071g00200	10.5384	11.3626	10.8751	11.1753	11.145	11.0553	10.9096	11.2909	11.3407	11.5473	11.006	11.2531	11.1301	11.0356	11.0135	11.1462	11.5399	11.301	10.5184	10.1227	10.054	10.8665	10.8439	10.7627	10.9821	10.9198	11.1561	11.4312	11.4717	11.6812	11.4147	11.4501	11.4863	11.4687	11.3867	11.4027	11.1088	11.0862	11.0478	11.26	11.3436	11.3552	11.0971	11.2873	11.3397	10.6972	11.1581	10.9155	10.698
VIT_10s0092g00120	13.0716	13.1906	12.881	13.1132	12.9012	13.151	13.414	13.5484	13.5577	13.1614	13.2597	13.2194	12.8595	12.9294	13.1007	13.3565	13.4052	13.2356	13.0201	13.0632	13.2378	13.3152	13.3346	13.2161	13.7486	13.6064	13.4987	13.0554	13.0726	12.8355	12.9605	12.9695	12.9391	13.2881	13.4507	13.4234	13.0361	13.0292	12.7602	13.0318	12.9141	13.0893	13.3795	13.5728	13.5079	13.032	12.9674	13.1376	13.0133
VIT_10s0092g00210	11.5141	12.0543	11.5115	12.3106	12.148	12.3343	12.443	12.4587	12.6309	11.5474	11.348	11.4964	11.777	11.939	11.6054	11.8592	11.8568	11.8977	10.7541	11.1626	10.9626	12.2586	12.0331	12.1657	12.1703	12.5082	12.2426	11.9073	11.8424	12.2472	12.6173	12.5322	12.7052	12.4117	12.4163	12.0467	11.4999	11.5138	11.2155	12.223	11.9502	12.2173	11.8081	11.4643	11.5132	10.7962	11.6639	11.4726	11.9519
VIT_10s0092g00010	12.2693	11.5411	11.698	12.1885	12.1447	11.9024	12.022	11.832	10.8902	11.4623	12.1026	11.8486	12.2159	12.2092	12.0939	12.0249	11.6025	11.9462	12.3551	12.1142	12.3807	12.2704	12.4668	12.1715	12.1596	12.1313	12.3027	11.5572	11.688	11.2748	11.9281	11.9626	11.7979	11.8011	11.9628	11.4251	11.7223	11.9709	11.8864	11.7477	12.0716	12.181	12.1169	11.85	12.0516	11.9887	11.7769	11.674	12.3761
VIT_10s0092g00230	13.2214	13.5029	13.0782	13.4999	13.3582	13.5037	12.943	13.1449	13.3441	13.2476	13.4472	13.1127	13.0357	13.0619	13.0327	12.8664	13.0517	12.9775	13.5654	13.6601	13.5115	13.8386	13.8004	13.7529	13.3402	13.1149	13.0703	13.6407	13.4284	13.5279	13.4741	13.1731	13.3338	13.0911	12.7353	12.8827	13.2522	13.3879	13.2585	13.5203	13.4109	13.5802	13.2046	12.9461	12.9862	13.197	13.0426	13.2808	12.8466
VIT_10s0092g00270	11.7385	10.8486	11.1633	11.4952	11.4843	11.2276	11.8222	11.4537	10.8985	11.2863	11.5505	11.2371	11.51	11.6319	12.171	11.3806	10.7386	10.8981	11.6632	12.2653	12.1394	12.2086	12.1174	12.3239	12.3694	11.8978	12.058	10.9746	10.9269	10.428	11.2874	11.347	10.5483	10.8072	11.4232	11.2649	10.6811	10.9633	10.6107	11.3988	11.0641	11.0216	11.0718	10.925	10.9633	11.2277	10.928	11.2983	12.2279
VIT_10s0092g00280	12.5285	12.1661	11.875	12.1528	12.171	12.2395	12.3132	11.3522	11.0659	12.1178	12.4394	12.0803	11.8262	11.657	11.8296	11.9794	10.3628	11.4357	12.2657	12.8688	12.5246	12.694	12.4018	12.7339	12.4671	12.2556	12.0777	11.1038	11.4786	9.86849	11.0697	11.583	10.8054	10.8439	12.0574	11.7514	11.1425	11.7412	11.5816	12.5596	12.0103	11.9565	11.9217	11.8872	11.7902	12.0134	11.629	11.8427	12.438
VIT_10s0092g00350	11.5975	11.7378	11.6617	12.2282	12.1083	12.0535	11.9689	12.3959	11.7669	11.8806	11.8792	11.9196	11.9976	12.0338	12.2013	11.9483	12.183	12.3708	11.1111	10.9034	10.9009	11.7704	11.8251	11.797	11.8081	11.8751	11.9811	11.8715	11.7924	11.8575	12.0855	12.2783	12.2742	12.1029	11.9181	11.8749	11.5301	11.8102	11.6408	11.888	12.1308	12.0884	12.161	12.31	12.1401	11.6848	11.5211	11.4879	11.3964
VIT_10s0092g00040	9.60277	8.80896	9.25638	9.55913	9.85658	9.93699	9.1741	9.14031	8.68971	9.09914	9.5021	8.25397	9.78735	9.87235	10.0719	9.0233	8.78025	9.14531	9.2767	9.51731	9.36584	9.76427	9.77664	9.97776	9.29549	9.38064	9.09575	9.56247	9.39942	9.1901	9.89604	9.64773	9.51752	8.9377	9.17638	8.85731	9.49792	9.22329	9.0921	9.67491	9.47271	9.72948	8.96239	8.65378	8.48971	9.41422	9.5107	9.94593	9.84249
VIT_10s0092g00050	12.7538	12.5815	12.6079	12.2416	12.386	12.276	12.5679	12.5673	12.6035	12.5424	12.8436	12.4897	12.5811	12.5067	12.7769	12.8845	13.0558	12.7905	12.8845	13.1372	13.0344	12.4984	12.7279	12.7393	12.6337	12.601	12.6804	13.0203	12.6727	13.3459	12.8735	12.5355	12.4296	13.0956	12.6679	12.6089	13.176	12.7536	12.7152	12.4264	12.1869	12.113	12.3342	12.0728	12.2694	12.4324	12.6387	12.879	12.5971
VIT_10s0092g00640	10.0611	10.6734	10.0848	8.72329	8.32332	8.686	9.88435	9.7754	9.66706	9.2601	10.6238	10.004	8.11637	7.97806	8.0771	9.58758	9.4024	9.26163	10.1297	11.0595	10.7309	9.49788	9.59886	9.42955	8.74645	8.39232	8.66275	9.968	9.90216	10.4951	9.36421	8.75477	9.18775	9.83022	9.76126	9.26484	10.6731	10.2045	9.97047	9.83611	9.00805	8.88977	8.07083	7.84919	8.07392	9.99406	10.0934	10.541	8.71679
VIT_10s0092g00710	12.0122	12.0237	11.9155	11.3265	11.5732	11.895	11.234	11.3905	11.0642	12.9682	12.724	12.4925	11.2526	11.3214	11.1058	11.4014	11.9906	11.7096	11.618	11.184	10.5946	10.5361	10.7407	10.8985	11.5134	11.6533	11.897	12.617	12.4148	12.3061	11.5591	11.3709	11.4681	12.0121	11.7123	11.6108	12.4035	12.3926	12.1805	11.4266	10.663	11.1431	11.8778	12.1825	11.9685	11.8214	11.5625	11.7291	10.886
VIT_10s0092g00760	12.4068	12.5631	13.2685	12.2693	12.6743	12.5661	12.3402	11.562	11.6424	12.6553	12.5118	12.9881	12.5293	12.4151	12.7916	11.883	11.4606	11.9628	13.3152	13.3294	13.4272	12.9139	12.154	12.6628	12.4769	12.1675	12.1009	11.6192	12.8725	10.3392	11.5	11.9776	12.1841	11.0927	11.9097	12.1605	12.294	13.1248	13.6921	12.1259	12.8798	12.2497	12.4706	12.3236	12.1021	13.2563	12.8888	12.8549	12.4667
VIT_10s0092g00770	10.6107	11.8878	11.877	11.713	11.4819	11.4107	10.8912	11.0232	11.2357	9.36593	10.0689	9.51346	10.8393	10.681	10.9783	9.92882	10.5346	9.57423	11.9114	11.6901	12.1608	11.3525	10.1785	11.1604	11.6557	9.36911	9.40754	11.2471	12.005	9.93909	11.0136	10.8353	11.0794	10.7711	10.5777	10.878	12.0065	11.1262	12.4883	9.55967	10.0945	9.91828	10.4722	10.0657	9.22979	9.75937	10.7489	10.7772	8.99326
VIT_10s0092g00780	12.5871	13.4717	13.6436	13.301	13.4181	13.123	12.9683	12.7664	13.5478	12.5119	12.4327	12.9755	13.2119	13.2336	12.772	12.3016	12.5445	12.3317	13.4587	13.1657	13.082	12.9166	11.9852	13.0261	12.7441	12.5311	12.1386	12.1824	13.0493	11.5237	11.7866	12.408	12.4792	11.4191	12.102	12.7734	12.7858	12.9559	13.4574	11.6883	12.4815	11.8117	12.5865	11.8752	11.3417	12.2054	12.8484	11.9589	12.8778
VIT_10s0092g00790	14.2986	13.4909	14.1406	13.4419	14.3412	13.5751	13.7503	13.5108	13.591	13.9044	13.5152	13.9053	14.411	14.3413	14.1614	14.3522	14.0492	13.9882	14.4267	14.2211	13.947	13.9764	13.5769	14.0667	13.6104	13.6073	13.6725	13.9315	14.2578	13.4219	13.5504	14.2054	14.2809	13.6056	14.0575	14.3492	13.7424	14.2402	14.3517	14.0022	14.1256	13.7481	13.9334	13.7429	13.6243	14.1586	14.4801	13.9726	14.6588
VIT_10s0003g01650	10.154	10.5168	9.24446	10.4584	10.338	10.686	11.1008	10.992	11.1417	10.9568	10.8446	10.734	10.3752	10.3089	10.7334	8.49166	8.4799	8.68442	10.1483	10.6028	10.3602	10.6119	10.5529	10.7542	10.8851	11.5083	10.6498	11.1605	10.6289	11.2926	11.2833	11.185	11.5554	10.7237	10.2458	10.3226	9.48999	9.4925	8.35117	11.3727	10.4218	10.5249	10.5002	9.43816	9.21693	8.17713	9.0447	9.01629	11.5926
VIT_10s0003g02520	10.3584	9.33528	10.0724	9.95619	10.4341	9.92241	10.054	9.74944	10.6933	7.84074	10.0039	9.23886	10.6038	10.8383	8.20513	9.44274	9.87121	10.6404	9.59787	9.10847	8.70089	8.57342	8.86969	7.80589	8.98635	9.63379	9.92255	8.64258	9.53913	7.75892	9.27642	9.58372	10.3926	9.65522	9.98022	9.52189	8.75665	10.0838	9.84923	8.86926	9.11802	9.75223	9.94621	10.1386	10.2873	8.42216	9.735	7.06669	8.52596
VIT_10s0003g03450	10.3048	9.88514	10.8493	10.0818	10.5067	9.91188	10.4258	9.96863	9.98154	9.57288	10.3969	10.7296	10.6514	10.7162	9.75108	10.3357	10.2634	11.0471	9.99725	9.8261	9.36005	9.78188	9.66809	10.1593	10.0058	10.7397	10.6841	9.04102	10.4364	6.09371	9.05793	10.2079	10.4093	8.65141	10.2247	10.529	8.32	10.9847	10.756	9.8959	11.0607	10.8139	11.167	11.158	11.3902	10.5745	10.8291	9.41919	10.0964
VIT_10s0003g04740	11.1778	11.2267	10.9029	11.5913	11.7097	11.6601	11.302	11.7172	11.7987	11.3139	10.9055	10.8756	11.8098	11.6595	12.2168	11.4344	11.8167	11.4879	10.0209	10.2489	10.4405	11.6507	11.5042	11.6365	11.3083	11.5221	11.5761	11.5759	11.4242	11.7548	11.9766	11.7771	11.9897	11.8499	11.8635	11.5178	11.3626	11.0219	10.9402	11.5398	11.3701	11.431	11.3028	11.272	11.3338	10.825	10.8974	11.3466	12.0125
VIT_10s0003g05430	10.8537	10.2364	9.29661	11.7863	11.6393	12.5563	12.8643	12.6026	12.5301	12.419	12.379	12.2446	11.2786	11.0557	11.0476	12.2164	11.9955	12.0843	12.2334	10.9024	11.0658	12.9631	12.749	13.1175	13.8198	13.6542	13.6354	12.2588	11.8789	11.7821	11.7717	12.1568	11.8147	12.2098	12.4354	12.8283	8.83421	9.69169	9.23996	12.745	12.5035	12.4791	13.0421	13.2302	13.2301	11.5841	10.9715	11.3812	12.3419
VIT_10s0042g00780	10.3626	10.4657	10.9452	10.5472	11.0795	10.109	9.94611	9.93798	10.4291	9.20901	9.46755	10.2022	11.0198	11.1506	10.4204	10.2939	10.4516	10.6438	12.1364	11.2533	11.832	11.2102	10.1723	10.3415	10.6839	10.52	10.174	9.74318	11.0562	8.77701	9.52556	9.83435	9.87069	9.42221	9.98975	9.99186	11.3201	11.623	13.0158	9.82682	10.8553	10.4396	11.0958	11.1389	11.1127	10.5909	10.7131	10.8427	9.57788
VIT_10s0071g00180	9.64321	9.6847	9.97783	9.87039	10.0074	9.97266	10.1115	9.41263	10.3077	9.86853	10.0128	10.4342	10.432	10.1561	9.67568	9.04649	8.67321	8.89313	10.3044	9.5917	9.61005	9.73497	9.5669	9.31552	10.1012	9.90191	10.1593	8.74997	9.4194	8.81826	9.04942	10.222	9.06093	9.18019	10.096	10.1521	8.82526	9.74438	9.78177	9.4174	10.2087	9.50208	10.0783	10.3044	10.3288	10.3785	9.5502	9.41943	10.1192
VIT_10s0092g00330	12.1489	11.0853	11.869	11.6025	12.0134	11.365	11.8092	11.3102	10.1919	11.9875	12.0536	12.7531	11.9571	11.6048	12.4952	12.1095	10.7969	11.7684	12.6566	12.4554	12.3838	12.6374	12.5254	12.9232	12.6206	12.1304	12.535	11.3557	12.2032	9.37454	11.0731	12.381	11.537	10.7994	11.9853	12.6537	10.0035	12.1883	12.4579	12.6136	13.2162	12.412	12.5252	12.9908	12.8489	13.3236	11.7225	12.6128	12.4227
VIT_10s0116g00610	10.7241	9.091	10.7646	10.2562	11.226	10.1671	10.8068	10.5435	10.4747	10.4645	11.0265	11.6686	10.3851	11.4492	10.8223	10.8823	9.90765	10.6262	11.0849	11.2174	11.0161	11.2529	10.8041	11.4445	11.2579	11.2322	11.158	10.2866	10.5531	8.26894	9.90258	11.562	10.7718	10.1529	10.6069	11.5031	9.1883	11.0266	11.7224	11.2519	12.3806	11.5559	11.7408	12.1935	12.2579	12.4932	11.2143	11.3815	11.3129
VIT_10s0116g01110	8.4986	11.2152	11.704	10.6536	9.35259	11.48	11.0737	11.1239	11.9601	12.5366	9.52607	11.6387	9.51433	9.88397	11.4873	11.6246	11.5867	11.0547	11.533	11.1286	10.9127	11.8441	11.4443	11.4921	11.1905	10.187	9.34432	11.3617	10.9662	11.8684	11.0626	10.8482	10.2107	10.7925	9.39294	10.2107	11.2529	10.8455	11.9503	10.2207	12.0645	10.8187	10.9135	11.4352	11.4705	11.8351	10.0951	9.35654	9.89541
VIT_10s0116g01120	10.448	10.2003	10.4402	10.0584	10.2193	9.76659	9.89894	9.20763	7.41648	8.9199	10.42	10.4683	10.1289	10.3075	9.95898	9.7081	8.22258	9.91677	10.9122	10.6638	10.6106	10.3393	10.3659	10.5177	10.3655	10.1943	10.2368	8.44767	9.53774	7.50669	8.59307	10.4162	8.88848	7.60126	10.177	10.4342	7.03334	10.4753	10.901	10.274	11.307	10.4992	10.607	11.135	11.0307	11.4648	10.2322	10.621	10.6664
VIT_10s0116g01340	14.8119	14.5956	14.9981	14.6165	14.7509	14.5379	14.1956	14.1914	14.0382	14.6557	14.8332	14.7324	14.5737	14.6021	14.2463	14.6194	14.3363	14.442	14.5548	14.7288	14.6063	14.8176	14.6865	14.5277	14.2309	14.4169	14.2726	14.3708	14.7609	14.1176	14.2815	14.5923	14.4626	13.5488	13.8648	14.0105	14.4043	14.7624	14.738	14.4195	14.5189	14.5935	14.3792	14.1044	14.1395	14.3474	14.6905	14.1084	14.4357
VIT_10s0116g01350	12.2473	12.0351	12.313	11.9408	12.5818	12.0334	12.1942	11.7191	11.9133	12.0407	12.0005	12.3522	12.8107	12.5948	12.0126	12.2037	11.5729	12.1211	12.1016	11.7956	11.5998	11.8415	11.9054	11.9509	11.8689	11.9961	12.1184	11.6934	11.9697	10.6165	11.4794	12.5029	12.272	11.5024	12.5576	12.4673	11.1678	12.6008	12.729	12.5565	12.6635	12.5676	12.5289	12.771	12.7984	12.5126	12.3763	12.0271	12.2022
VIT_10s0116g00950	10.8458	11.0517	11.1818	11.598	11.4198	11.4666	11.1447	11.2833	11.2458	11.3297	11.071	11.0441	11.5548	11.4938	11.8671	11.5005	11.3451	11.2531	10.6624	10.6339	10.8096	11.1815	11.2637	11.2327	10.9146	11.085	10.8556	11.0869	11.0188	11.2778	11.5894	11.5597	11.4098	11.2667	11.4443	11.1786	11.1306	10.9535	10.8708	11.0991	11.3785	11.3168	11.0326	10.9013	11.0787	11.1461	11.1674	11.4238	11.3014
VIT_10s0116g00180	10.6717	11.2099	10.8687	11.2883	11.5184	11.5128	11.1355	11.312	11.331	10.9449	10.399	10.6647	10.7778	10.8908	11.101	11.0658	11.0295	10.9648	10.7443	10.6672	10.6286	10.7751	10.6559	10.7591	10.7282	11.2149	10.7094	11.0855	10.6056	11.4697	11.5397	11.2831	11.4989	11.3577	10.9823	10.8756	11.2612	10.7972	10.695	11.3647	10.9433	11.0703	11.0786	10.5938	10.9339	10.7264	10.9118	11.1086	10.9305
VIT_10s0116g00210	12.7748	12.948	12.6205	12.9047	12.762	12.9867	13.4214	13.4356	13.124	12.8405	13.17	12.5425	12.6644	12.4651	12.3086	13.5881	13.5643	13.4464	12.8273	13.1829	13.1648	12.9046	13.0296	12.9416	13.2984	13.1574	13.236	13.5268	13.3837	13.6151	13.2616	13.05	12.9718	13.7379	13.3279	13.5542	13.4477	13.1332	13.0857	13.1657	12.8035	13.1943	13.2916	13.0244	13.2619	13.1485	12.9015	13.1762	12.5856
VIT_10s0116g00260	10.8635	10.2672	10.8977	10.9275	10.9088	10.5275	10.4779	10.6782	10.2647	10.3462	10.7395	10.5124	11.0435	10.9485	10.4931	10.8204	10.8711	10.856	10.73	10.5953	10.7963	10.1922	10.4248	9.99796	9.95015	10.2566	10.2022	10.8944	10.7883	10.5648	10.7495	10.8607	11.0489	10.5628	10.7546	10.6961	10.997	11.009	10.9826	10.3389	10.5667	10.8484	10.5135	10.382	10.6376	10.8329	11.1383	10.8183	10.8171
VIT_10s0116g00290	11.8234	12.1043	11.9089	11.8101	12.0601	12.1521	12.6388	12.2783	12.2086	11.94	12.3555	11.4969	11.592	11.7373	11.0567	12.6021	12.4415	12.5072	11.8213	12.2254	12.1576	11.8197	11.9313	11.8036	12.0069	12.0477	12.2344	12.1731	12.3879	12.2848	12.1468	11.8549	12.2516	12.5866	12.1748	12.4878	12.4173	12.1403	12.0027	12.0732	11.968	12.0987	12.3277	12.1339	12.4152	12.0051	12.231	12.1982	11.995
VIT_10s0116g00330	11.5842	11.5759	11.5096	11.4803	11.3679	11.3321	10.9932	10.9626	11.2726	11.0901	11.0406	11.033	11.5131	11.7817	10.6712	10.9979	11.3342	11.2493	10.8989	10.8299	11.1684	10.3704	10.6814	10.0631	10.1676	10.6469	10.4857	11.0601	11.1857	11.2743	11.0015	11.0968	11.3784	11.1514	11.0941	10.727	11.372	11.2521	11.402	10.6236	10.8297	11.1496	10.8006	10.5607	10.7482	10.889	11.6167	10.7986	10.9061
VIT_10s0116g00350	10.0526	10.2463	9.91891	9.75241	10.5268	9.85943	8.46169	7.90371	8.68171	9.93727	10.5546	10.6617	8.73821	8.90595	8.70866	9.30713	9.39905	9.57275	10.7498	11.2607	10.2009	9.78031	9.96934	9.65291	8.30794	8.06065	8.50184	9.99716	9.90803	10.7579	9.79276	9.65355	9.78196	8.51011	8.58603	8.24008	11.1738	10.1902	10.2322	10.298	10.1221	9.887	8.20698	7.95103	7.86071	10.208	11.5772	11.207	8.4152
VIT_10s0116g00360	11.861	11.9938	12.1248	12.4635	12.2971	12.4743	12.322	12.4784	12.1745	12.0462	11.8836	12.0526	12.0321	12.0835	12.1881	12.232	12.1009	12.3878	11.7923	12.0058	11.8841	12.3181	12.1806	12.2209	12.0691	12.0864	12.0755	12.2082	12.2557	11.9153	12.2957	12.3065	12.4752	12.0413	11.8739	12.1235	12.0668	12.1	11.8876	12.3013	12.3451	12.3295	12.1481	12.2674	12.326	12.0404	12.1097	12.217	12.1584
VIT_10s0116g00010	12.5737	12.6428	12.8696	13.0322	12.7069	12.8122	12.9738	13.4625	13.2617	13.0049	12.4738	12.9511	12.6647	12.814	13.5314	13.2019	13.0755	13.0391	12.5511	12.4546	12.4836	12.7778	12.6272	12.7697	12.8517	12.9059	12.7106	12.7756	12.8365	12.7899	13.2012	13.0895	13.0969	12.9726	12.7393	13.0295	12.7264	12.5211	12.578	12.607	12.7478	12.8827	12.9046	12.7989	13.0473	12.7158	12.4378	12.7463	12.8092
VIT_10s0116g00020	9.70258	7.50428	8.83766	9.82427	10.2598	9.61828	8.77402	9.18437	8.93701	8.20058	9.63589	9.24509	9.51109	9.59797	9.99474	9.29654	8.81525	9.17663	9.37091	9.62259	9.61973	10.3147	10.1269	9.85179	9.58553	9.48981	9.52883	8.3281	9.08271	8.79482	9.71235	9.62201	9.40712	8.57874	8.84422	9.00174	9.01315	9.36854	9.10612	9.78819	10.3583	10.2021	9.7492	9.36273	9.40204	9.76774	9.62082	9.88174	9.63324
VIT_10s0116g00030	10.8227	11.1369	10.8781	11.5352	11.535	11.7053	11.804	12.0432	11.8536	11.1716	10.8112	10.6528	11.6165	11.6054	12.0935	11.6807	11.7336	11.6758	10.4282	10.5528	10.5585	11.5671	11.6061	11.6235	11.7748	11.8428	11.8444	11.0517	10.9217	11.3585	12.0814	11.8468	11.8005	11.9243	11.748	11.6909	11.0945	10.7392	10.5228	11.5132	11.5446	11.4919	11.6217	11.4675	11.7139	10.6174	10.824	11.0519	11.6871
VIT_10s0116g00090	9.42187	8.33663	9.37153	10.2033	10.2283	10.0403	10.6463	10.3847	10.4128	9.64212	10.062	9.75876	10.3928	10.1301	10.769	10.4006	9.18629	10.1426	9.5029	9.57401	9.49645	10.5114	10.5304	10.6537	10.5306	10.5418	10.5571	8.53564	9.26074	6.30939	9.8491	10.5713	10.0018	9.54583	10.6136	10.5793	8.26415	9.51912	9.30129	10.2645	10.8116	10.382	10.8015	10.6914	11.0346	9.97078	9.38198	9.73521	10.2829
VIT_10s0116g00100	11.422	11.9662	11.5767	12.3001	12.1371	12.0651	12.2731	12.3447	12.4121	11.5632	11.2893	11.8058	11.4547	11.3655	11.165	11.4863	11.6936	11.9607	12.1492	11.6085	11.5525	11.9599	12.1765	11.8459	11.7454	11.9521	11.9051	12.0417	11.9858	12.3723	12.2621	11.9723	12.0156	12.1395	11.2595	11.8686	11.5452	11.4134	11.4805	12.6339	12.8707	12.9889	12.522	12.3224	12.3972	12.1639	13.0319	12.4181	11.5974
VIT_10s0116g00130	9.9126	9.01647	9.61071	9.32783	9.44242	9.50316	10.1139	10.1652	10.0235	8.40471	9.35503	7.98069	10.033	9.91934	9.63498	9.2695	9.65627	9.91284	8.2873	8.72749	8.60914	8.95586	9.25199	8.47067	9.71513	10.0824	10.0507	8.88046	9.39818	9.0976	9.84205	9.70595	9.79363	10.123	10.3638	9.86368	9.14368	9.69587	8.91376	8.63227	8.89089	9.05776	9.9857	9.83919	9.76016	8.46657	8.99355	8.15851	9.85677
VIT_10s0116g00160	11.2783	11.3353	11.1584	12.1005	11.8591	12.1177	11.7029	11.5515	11.629	11.3978	11.2918	11.5251	10.7406	11.1027	11.4776	11.198	11.474	11.3326	10.9705	11.2047	11.0698	11.9781	11.8507	11.8734	11.6667	11.753	11.4552	11.8671	11.3602	12.2833	12.0472	11.5101	11.3387	11.3687	11.004	11.0264	11.7251	11.3863	11.1371	12.1727	11.8567	12.1392	11.7376	11.2856	11.5202	10.8864	11.2275	11.5128	11.332
VIT_10s0116g00630	8.0014	9.59187	8.2843	9.42832	8.59205	8.89662	9.60093	9.84269	9.54364	6.99884	7.82969	7.02509	9.72204	9.67703	9.99015	10.5775	11.1274	10.6688	8.37908	8.67727	8.88519	9.49701	9.09787	9.22451	10.2091	9.62402	9.48479	8.64447	8.66648	9.04599	9.73904	9.30804	9.02159	10.413	10.9142	10.3152	9.29456	8.57999	9.47244	8.411	9.36475	9.16435	9.87181	9.83547	9.64058	9.37019	7.80468	8.83778	9.34731
VIT_10s0116g00670	12.5051	12.0646	12.3387	12.1393	12.6223	11.9392	12.1084	11.9461	12.5543	12.111	11.7961	12.3708	12.5296	12.8505	11.9347	12.2031	12.0328	12.2889	12.8229	12.5482	12.6586	12.4187	11.8445	11.9208	11.8662	11.9283	11.8961	11.8123	12.3605	11.5034	11.4347	12.2557	12.1235	11.68	11.8936	12.1747	12.1966	12.6894	13.1851	11.7497	12.1734	12.0419	12.2104	12.1842	12.2045	12.3895	12.2968	12.0655	12.4519
VIT_10s0116g00690	10.7316	11.3616	10.5383	12.0548	11.9459	12.0236	11.919	11.4404	11.6784	10.9188	10.7775	11.0404	12.3395	12.3076	12.0294	10.1752	11.1946	11.0115	10.842	10.9601	10.6919	11.2787	11.4106	11.0668	10.8858	11.6561	11.3619	10.4633	10.57	10.8562	11.1522	11.3703	11.776	11.2874	11.5383	11.375	10.2427	10.5525	10.1638	11.2284	11.3974	11.2352	11.8752	11.3435	10.8523	9.86168	10.7543	10.2194	12.168
VIT_10s0116g00700	11.7356	12.713	11.8511	12.7089	12.6105	12.9385	12.6862	12.7175	12.8585	12.3391	12.0332	12.2746	12.2139	12.2068	12.1156	11.9695	12.0653	12.1168	11.0893	11.4505	11.511	12.2856	12.2264	12.2278	12.1374	12.4038	12.1475	12.0583	12.1105	12.5689	12.8653	12.7468	12.8932	12.8098	12.5162	12.5784	11.6402	11.8149	11.7316	12.4461	12.5292	12.4205	12.3258	11.8129	12.0313	11.8578	12.1922	12.1668	12.2894
VIT_10s0116g00730	11.4414	11.7069	11.3332	10.941	11.0061	10.9306	10.588	10.5445	10.7678	11.5072	11.117	11.5647	11.1011	11.0042	11.1449	11.0537	11.2585	11.063	11.6395	11.907	11.7715	10.8168	10.7109	10.8439	10.8892	10.7999	10.666	11.3507	11.0992	11.3539	10.6782	10.5508	10.1658	11.007	11.0513	10.9428	11.4682	11.3464	11.4151	10.8299	10.7148	10.3894	10.7295	10.3824	10.4793	11.2571	11.4943	11.5409	11.3823
VIT_10s0116g00460	11.3514	11.4874	11.3424	11.0904	11.3361	10.8645	11.026	10.7935	11.7977	9.90682	11.2633	11.1316	11.3066	11.5016	9.49681	9.80661	10.6349	11.4717	10.2452	10.0771	8.65387	9.74272	9.92173	8.76854	9.68024	10.4878	10.758	9.76146	9.55394	10.3655	10.4016	10.4459	11.5381	10.653	10.4628	9.61878	10.5952	11.4056	10.9215	10.4621	10.8745	11.379	11.163	11.2014	11.2308	9.4739	11.2041	8.16989	9.13245
VIT_10s0116g00490	11.1486	12.1165	11.5038	11.2316	11.3885	11.2185	11.1846	10.8424	12.1368	10.5862	11.4913	11.2285	10.9677	11.2453	10.3221	10.1534	10.9318	11.2958	10.8262	11.3341	10.2599	10.3888	9.90235	10.9003	9.7327	10.731	10.7117	10.2979	11.4874	10.9653	10.0145	10.4805	11.3643	10.3582	9.96308	10.4742	10.9826	11.5118	11.2222	10.2549	10.7017	11.0483	11.1491	10.345	10.551	10.3375	11.4712	9.62681	10.6922
VIT_10s0116g00560	10.8558	11.4874	11.3089	10.1759	9.79916	9.13201	8.2544	8.35384	7.97765	10.1642	10.6313	10.6586	8.51004	8.26067	8.26765	7.9944	8.60783	7.8614	11.3342	11.286	11.4538	9.54521	9.7428	9.15228	7.43521	7.34092	7.03058	10.7846	10.3422	11.3274	8.59644	8.49966	8.26914	7.09135	7.13973	6.78675	10.9599	10.6506	11.1918	10.4615	10.7026	10.904	8.77141	7.72908	7.82475	11.5368	12.2891	11.8636	8.08587
VIT_10s0116g00400	12.4226	12.3396	12.5786	12.5163	12.4087	12.6166	12.2232	12.4413	12.5415	12.3353	12.3484	12.3245	12.3887	12.2916	12.1014	12.2432	12.3975	12.2013	12.6096	12.3637	12.7339	12.3588	12.6035	12.442	12.4433	12.3046	12.4287	12.5276	12.4935	12.5409	12.3248	12.459	12.2852	12.2908	12.2155	12.2275	12.4217	12.3854	12.4028	12.6053	12.6071	12.8099	12.4167	12.5344	12.4971	12.5468	12.7139	12.6275	12.0749
VIT_10s0116g00430	10.5606	9.99982	10.7008	10.9828	11.1125	11.463	11.0932	10.9748	11.0763	10.6174	10.5055	10.5711	10.8118	11.071	10.9059	10.8488	11.0457	10.6938	10.0481	10.3133	10.6918	10.7244	10.7309	10.697	10.39	10.3769	10.4315	10.9247	10.7168	11.7013	11.1877	10.6777	11.0919	11.5144	10.5696	10.6656	11.4547	10.543	10.6225	11.4373	10.6516	10.804	10.4865	10.2799	10.1811	9.58463	10.27	10.3176	10.8716
VIT_10s0116g00440	13.9699	14.3985	14.1756	13.3523	13.3848	13.2979	13.6011	13.8611	13.7289	14.1064	13.9465	14.0027	14.0226	14.0132	14.0326	13.9314	14.1032	14.0351	14.3675	14.2454	14.2422	13.4381	13.3816	13.4866	13.6911	13.7475	13.822	14.5199	14.3303	14.7218	13.9424	13.7099	13.7098	14.315	13.6813	13.866	14.658	14.142	14.2786	13.8756	13.6849	13.8261	13.7515	13.7896	13.825	14.0357	14.3555	14.2632	13.9512
VIT_11s0149g00160	10.2825	9.43598	10.4371	10.0747	10.0071	10.1256	10.5928	10.6755	10.4387	9.77619	10.3628	9.82807	10.7095	10.9959	10.953	10.1727	10.1053	10.4289	9.30221	9.48643	9.85293	10.1339	10.2124	10.0537	10.2664	10.4561	10.6701	9.89031	10.2067	9.69831	10.231	10.2024	10.5228	10.5865	10.9467	10.5171	9.88995	9.85575	9.32907	9.70345	9.7555	9.77875	9.83388	10.19	10.3564	9.43056	9.83178	9.70697	10.7417
VIT_11s0149g00250	13.1288	11.6752	12.0934	12.1726	13.5754	11.7599	12.0303	12.091	12.4651	12.4511	11.8355	13.3087	13.5515	13.5239	13.0899	13.5088	13.447	13.4579	13.1266	12.6771	12.2801	12.9621	12.9727	13.0478	12.9347	13.259	12.7789	13.2163	13.2615	12.8047	13.1827	13.58	13.5655	13.159	13.4454	13.5676	12.8402	13.3326	13.3711	13.5448	13.7281	13.4736	13.5929	13.647	13.5411	13.347	13.172	12.4556	13.1835
VIT_11s0118g00140	10.1608	9.36951	10.5408	8.51727	8.9696	8.80277	9.18883	8.32656	6.08219	9.37824	10.3366	9.54345	9.89366	10.0455	9.91251	9.47138	7.39711	9.11286	10.2845	10.3686	10.3876	9.76491	9.86001	9.94723	9.65244	9.59347	9.31236	8.80574	9.75581	4.94407	7.63017	9.26326	7.93021	7.20669	9.16944	9.61944	7.67082	10.3309	10.3427	9.12663	9.86839	9.49774	9.60607	10.1117	10.1191	11.3322	9.80796	10.2621	10.56
VIT_11s0118g00730	9.09277	9.03359	8.34724	9.25806	9.43963	8.87725	10.63	10.9369	9.72096	8.87387	8.88943	8.23518	8.75689	9.23989	9.53856	8.76961	9.24339	9.49579	11.3731	11.3858	11.6481	10.4742	9.47155	9.29042	10.4975	10.1312	11.3357	8.99996	8.71801	9.79118	9.06409	9.12155	8.38604	10.9221	10.7748	11.1789	10.9674	10.3063	10.5017	10.7639	8.9648	9.50529	10.663	11.6742	10.8007	8.52339	8.79147	9.16988	12.0961
VIT_11s0016g03790	9.08062	8.24201	8.59592	10.118	9.59427	9.97461	10.4226	10.4805	10.5771	9.28864	8.73932	8.66946	9.71706	10.1191	10.7414	9.21302	8.76747	9.06128	9.01895	9.70169	9.15671	9.63585	9.53057	9.92607	9.54642	9.97081	9.75815	9.15411	9.24146	8.89504	10.35	10.2747	9.99227	10.2174	10.0338	10.1967	9.16089	9.06633	8.72507	9.26618	9.41888	9.16075	8.87633	8.89233	9.49091	8.66322	8.63519	8.86527	10.5656
VIT_11s0016g04790	12.3789	11.9745	11.9589	11.5575	11.8657	11.5385	12.7017	12.806	12.8532	12.394	12.3649	12.8101	12.2458	12.7034	12.171	12.7643	12.7262	12.8227	11.4981	11.5407	11.3938	11.7733	11.5277	11.4364	12.4778	12.7352	12.735	11.9852	12.3222	11.8362	11.3445	11.4505	11.7027	12.4044	12.8673	12.6108	11.6883	12.438	12.1235	11.5674	12.1271	12.2586	12.8102	12.7848	13.0372	12.1615	12.2492	11.6669	11.9846
VIT_11s0016g04800	11.1231	11.4167	11.2317	10.2838	10.283	10.2345	11.1741	11.8891	11.6283	12.064	11.5472	11.9525	10.9025	10.8613	10.7469	11.8121	11.9649	11.9621	10.315	10.6751	10.4305	10.2199	10.3287	10.3828	11.0523	11.3351	11.159	12.0761	11.8752	11.9023	10.5436	10.074	10.5076	11.5457	11.4389	11.3899	11.7505	11.9093	11.506	11.0932	10.7815	11.2713	11.5884	11.4128	11.8474	11.7456	11.9003	11.7665	10.4886
VIT_11s0016g05030	12.9035	12.8737	12.8131	13.0087	12.5511	13.0801	12.508	12.185	11.9585	12.8436	12.4744	12.9243	12.1658	12.0114	12.7869	12.7261	11.9021	12.5077	13.8654	13.3508	13.5989	12.9485	13.042	13.2899	13.6633	13.3814	13.1314	12.0471	12.6159	10.6036	11.3125	12.623	11.7816	11.2474	12.9275	13.2573	10.4703	12.905	13.1026	12.8164	12.8095	12.6613	13.4339	13.9839	13.4052	13.3703	12.7852	13.1865	12.7911
VIT_11s0016g05680	12.7477	11.6422	12.1896	12.386	12.5618	11.9698	12.3027	12.4118	11.0481	12.6818	12.4514	13.4759	12.7129	12.4848	13.0355	13.1955	12.245	12.7091	12.809	12.5078	12.4376	13.0945	12.6929	13.1517	12.7436	12.6179	12.6703	12.1395	12.408	10.8681	12.1473	13.0595	12.4644	11.7482	12.9781	13.3523	10.4729	12.8091	12.9313	13.0927	13.4153	13.1136	13.2124	13.9006	13.6169	13.6923	12.1227	12.7361	12.5396
VIT_11s0037g00910	8.88425	8.0833	8.68512	10.5016	9.4754	9.24916	10.4702	9.31899	10.8593	9.02136	8.02112	8.01758	11.8295	11.2797	10.5215	9.72604	10.3824	9.24904	7.33911	7.63357	8.01934	8.196	8.74718	8.77614	8.52859	9.51298	8.49546	8.84622	10.0605	8.97009	9.19286	9.13693	8.70141	8.78878	9.31829	9.94273	8.70833	8.02087	8.69697	9.3505	9.63243	8.73174	8.83675	9.24923	9.26614	8.14587	8.07638	7.75889	10.2429
VIT_11s0052g00050	9.1566	9.9076	9.50538	8.76284	9.52138	9.3122	9.05667	8.9299	9.66877	10.2738	8.63391	10.7608	9.91165	9.82577	9.82945	9.68856	9.42845	9.53969	9.97913	9.50614	9.23006	9.91318	9.40393	9.67582	9.51189	9.4657	9.13864	8.99413	9.2236	9.17613	9.10834	9.48515	9.33482	8.82258	9.88102	9.45743	9.25815	9.61696	9.78778	9.67867	10.1067	9.24827	9.22085	9.55589	9.84483	9.73413	9.69743	9.4872	9.75808
VIT_11s0065g00620	11.6974	10.9761	11.5286	11.7622	11.7335	11.2905	12.1246	12.1609	12.5082	11.3513	11.5149	11.5725	12.0546	12.2917	11.7496	12.1471	12.3997	12.585	10.8069	11.1631	11.2908	11.7398	11.6759	11.4081	12.0055	12.1207	12.2252	11.8217	11.6901	11.9054	12.1866	12.0446	12.0945	12.7798	12.4968	12.1474	11.6541	11.6026	11.6122	11.2994	11.6287	11.668	12.1231	11.9237	12.4125	11.2179	11.7278	11.0651	11.7343
VIT_11s0103g00640	14.7635	14.8884	14.8433	14.652	14.6088	14.9224	14.8568	15.1176	14.9667	14.9203	14.581	14.4963	14.6052	14.6455	14.9406	14.6619	14.646	14.4092	14.4788	14.5572	14.6945	14.9453	15.1318	14.9271	15.0017	14.9858	14.9385	14.9063	14.7184	14.9626	14.9106	14.6439	14.3766	14.6776	14.7534	14.7117	14.5335	14.0897	14.2417	14.4556	14.4169	14.5509	14.5409	14.4209	14.289	14.4609	14.5951	14.9568	14.9923
VIT_11s0103g00630	14.1652	14.1424	13.9117	14.0766	14.2056	14.1271	14.4169	14.4597	14.2211	14.0362	14.2189	13.6969	14.0122	14.0378	14.0945	14.2725	14.167	14.163	13.9964	14.1474	14.1301	14.2776	14.5228	14.4226	14.5032	14.5544	14.5332	14.3327	14.3979	14.364	14.4895	14.0838	14.1426	14.4363	14.2729	14.3535	14.1099	13.7948	13.7291	14.1905	14.1956	14.0802	14.221	14.0401	14.3371	14.1524	14.004	14.1332	14.2503
VIT_11s0103g00610	11.0763	11.4271	10.9943	11.1599	11.0121	10.8658	11.6766	11.2734	11.4942	11.224	11.8172	10.7794	10.9946	10.9658	11.1117	11.9556	11.949	11.9843	11.589	11.8392	11.522	11.5111	11.6017	11.7009	11.4184	11.1765	11.5865	11.7316	11.6091	11.6995	11.3653	11.4776	11.4895	11.7611	11.2732	11.7137	11.7174	11.5069	11.2873	11.4483	11.0975	10.9161	11.2194	10.8477	11.0429	11.4168	11.486	11.7737	11.4517
VIT_11s0103g00580	11.2178	10.949	10.906	11.2195	11.2179	11.2041	11.4822	11.7218	11.5191	11.0532	11.6125	11.0019	11.1635	11.2384	11.2204	11.646	11.573	11.5935	11.2493	11.5302	11.4817	11.5301	11.6513	11.578	11.8615	11.6353	11.7547	11.4032	11.3375	11.469	11.5109	11.4259	11.4206	11.6223	11.4988	11.6709	11.4609	11.1631	11.0412	11.2846	11.0118	11.4161	11.5626	11.3027	11.3003	11.0406	11.2189	11.2618	11.1639
VIT_11s0103g00570	11.7066	11.9055	11.9057	11.0953	10.8312	10.8844	11.3531	11.3139	11.0824	11.6834	11.4536	11.6073	11.1647	11.0876	11.2916	11.2677	11.5002	11.6782	11.8831	11.9718	11.968	10.6446	10.7102	10.5398	10.8711	11.1165	11.2239	11.7349	11.8769	11.8329	11.5456	11.3397	11.5673	11.6319	11.4583	11.3964	11.9332	12.2946	12.2	11.0539	11.1576	11.1371	11.4147	11.5784	11.5021	11.3833	11.651	11.4657	10.8693
VIT_11s0103g00550	11.7999	12.2609	12.3477	11.5886	11.7429	11.6215	11.5312	12.0239	11.9891	12.0195	11.819	11.9359	11.6773	11.6792	12.1416	11.7352	12.3161	11.9312	12.5409	12.4604	12.3324	11.6804	11.7366	11.7221	11.3281	11.6238	11.4065	12.4732	12.0783	12.7134	11.8154	11.2992	11.4194	11.0039	10.1569	10.8066	13.0848	12.3196	12.3754	11.8936	12.1369	12.3526	12.1251	11.5852	11.7162	12.534	12.609	12.5926	11.6481
VIT_11s0103g00540	9.75262	8.73602	9.34415	10.2537	10.3035	10.241	10.2764	10.4473	10.2348	9.75554	9.8177	8.89198	9.96303	9.9251	10.2953	9.77171	9.61474	9.60241	9.29394	9.63817	9.49311	10.5156	10.5003	10.4224	10.5855	10.4257	10.3441	9.22805	8.94248	9.69498	10.2487	10.2306	9.89476	9.89541	10.168	9.68777	8.66127	8.66922	8.28658	9.97524	9.65509	9.58639	9.73935	9.37184	9.57955	8.65376	8.74269	9.41496	10.2943
VIT_11s0103g00530	9.26916	9.08398	9.52391	8.99052	8.97235	9.42295	10.5839	10.8035	10.7507	9.55779	9.20062	8.91637	10.0012	10.1762	9.64996	10.3922	10.5167	10.8197	9.00647	8.88708	8.96539	8.66006	9.25149	8.82182	9.89256	9.909	10.1471	9.66598	9.66154	9.96209	10.2186	9.9182	10.2259	11.6743	11.4552	11.0684	9.30207	9.11275	9.11995	8.76505	8.65328	9.06676	9.89496	9.95725	10.4078	8.96947	9.42599	8.94685	9.5774
VIT_11s0103g00490	11.9415	12.0406	12.1656	12.3752	12.3422	12.3344	12.3911	12.3773	12.2417	12.1552	11.9027	12.1603	11.9741	12.2084	12.2954	11.7938	11.8067	11.9585	11.5126	11.4415	11.4846	11.8306	11.7283	11.7557	11.9879	12.2546	12.145	12.1263	12.0219	11.9012	12.2451	12.2786	12.3999	11.9881	12.1908	11.8802	11.6232	12.0299	11.7981	11.7812	11.9587	12.0427	12.2558	12.2026	12.1366	11.6499	11.8544	11.9376	12.4524
VIT_11s0103g00420	11.3949	11.0948	11.1078	11.1638	11.4332	11.2731	10.3881	10.3802	10.7544	10.3396	10.7298	10.037	11.1382	11.2168	10.7358	10.2496	10.4757	10.1273	11.1561	11.089	11.2852	10.8468	11.0411	10.5848	10.3506	10.2302	10.0507	10.3683	10.5983	10.2833	10.9972	10.6085	10.6502	10.0048	10.194	9.96225	11.206	11.0069	10.8451	10.5759	10.4014	10.8446	10.4382	10.1385	10.0098	10.3862	10.9632	10.5971	11.1126
VIT_11s0103g00400	11.1701	10.847	10.6379	10.718	11.0353	10.8468	9.79126	9.03643	9.89746	9.46818	10.4799	9.7425	10.8943	10.609	9.1939	9.47367	9.14298	9.70218	10.9746	10.7683	10.8143	10.0508	10.3967	9.76238	9.67469	9.68684	9.4272	9.25098	10.0073	8.49466	9.6502	10.4565	9.94081	8.73874	9.9441	9.6234	9.346	10.7404	10.6206	10.0894	9.9968	10.5741	10.0511	10.2182	10.0582	10.5713	10.4195	9.73538	10.1121
VIT_11s0103g00380	8.14378	6.86653	8.44653	8.96502	9.39175	9.23203	11.7193	11.5386	11.5315	8.33616	8.20403	6.89403	10.097	10.3264	10.1589	11.714	11.1023	11.9664	7.85379	8.67227	8.23239	9.72455	9.90765	9.96629	11.2074	11.17	11.146	9.25508	9.22373	9.32992	10.2717	9.30042	10.1359	11.8856	11.0719	11.3192	9.09409	8.43395	8.13956	9.39495	9.33578	9.6766	11.5347	11.2867	11.7319	8.03982	8.49584	8.25753	10.1464
VIT_11s0103g00370	8.21641	6.6761	8.34176	9.33524	9.22907	9.40231	11.6846	11.5517	12.1263	6.70003	7.97612	6.80707	10.6085	10.8748	9.27685	11.3502	11.2232	11.8076	7.58777	7.91088	7.76261	9.16843	9.36781	8.30862	10.9037	11.1602	10.8725	7.9554	8.44846	8.63527	9.74366	8.77419	9.52826	11.6228	11.3625	10.9675	8.25207	7.74962	7.49045	8.36099	9.12542	9.59239	11.6887	11.342	11.6911	7.16607	8.02943	7.36021	10.3072
VIT_11s0103g00330	12.1762	11.8349	12.1808	11.879	12.3231	12.0127	11.9353	11.8836	11.8466	12.5907	12.2981	13.032	12.497	12.3349	12.6771	12.5152	11.6544	12.2413	12.4512	12.1424	12.3279	12.6982	12.659	12.7778	12.9204	12.6217	12.8155	11.7588	12.0379	10.1096	11.5137	12.55	12.038	11.3372	12.7032	12.7536	10.1831	12.408	12.4957	12.3849	12.8944	12.675	12.8904	13.1149	13.0406	13.0511	12.1711	12.2662	12.4166
VIT_11s0103g00300	11.2272	10.6759	10.4961	11.5854	11.5259	11.4484	11.5961	11.538	11.4673	10.9053	11.117	10.7391	11.6057	11.6121	11.6509	11.4608	11.3943	11.2531	10.8781	10.8668	10.9019	11.5181	11.5484	11.4963	11.5883	11.608	11.708	11.1001	11.1141	11.159	11.8701	11.5898	11.8672	11.4965	11.5446	11.4449	10.7204	10.4174	10.1941	11.3415	11.0768	11.3178	11.3329	10.9451	11.1445	10.5623	10.821	10.8905	11.5948
VIT_11s0103g00270	12.2826	11.7617	11.7125	11.8499	12.0279	11.9652	12.6253	12.2993	11.9347	11.8304	12.2708	11.634	11.8429	11.8843	12.3035	12.3904	12.0617	12.0992	12.1707	12.6986	12.3421	12.6919	12.6881	12.6454	12.9234	12.5053	12.7263	12.115	11.691	12.251	12.0393	11.9015	11.8319	12.3934	12.2738	12.0893	12.2055	11.7408	11.5682	12.1461	11.7314	11.7618	12.0143	11.7314	11.9679	11.4518	11.5769	12.0424	12.4325
VIT_11s0103g00250	11.0312	10.5229	10.5902	11.6563	11.445	11.478	11.7579	11.7542	11.8224	10.8119	10.7655	11.0925	11.5223	11.5732	11.2604	11.2493	11.227	11.3402	10.7128	10.4998	10.6318	10.8212	10.9659	10.86	11.2814	11.5667	11.4242	10.6784	10.7744	10.8675	11.4326	11.1534	11.44	11.6784	11.6131	11.4722	10.6536	10.4364	10.1645	11.0072	10.8223	11.0233	11.1186	11.0624	11.3462	10.6621	10.9561	10.5903	11.2941
VIT_11s0103g00230	9.52666	9.0645	9.20228	9.73899	9.35202	9.64359	9.89185	9.94668	10.1009	7.84884	8.917	7.8294	9.87758	9.92246	9.57142	9.76766	10.0382	10.36	8.60488	8.71549	8.8642	8.27385	8.55498	8.1888	9.04097	9.46778	9.31091	9.71996	9.40587	9.49387	10.2887	9.93428	10.3064	10.4457	10.0188	9.89843	9.60837	9.6022	9.43185	9.3123	8.83971	9.33486	9.61183	9.33287	9.49875	8.87252	9.24389	9.43184	9.37168
VIT_11s0103g00220	12.0621	12.3101	11.8063	11.8667	11.7514	11.9181	12.3328	11.7806	11.7549	11.7829	12.1658	11.5529	11.2931	11.1747	11.9614	11.859	11.513	11.4873	12.263	12.9792	12.5655	12.3718	12.1844	12.3989	11.9214	11.7534	11.9631	12.1274	11.598	12.3743	11.9525	11.1556	11.5442	11.7554	11.0794	11.0709	12.6678	11.7958	11.3218	12.4302	11.1226	11.4249	11.3702	10.6453	10.9073	11.1287	11.4272	11.9737	11.5242
VIT_11s0103g00170	10.6124	10.9325	10.9139	10.951	11.0363	11.0377	10.5019	10.2653	9.96486	11.0742	10.8816	11.0571	11.3821	11.3865	11.1946	10.4025	9.54695	10.9007	10.8088	10.9706	10.648	11.1172	11.0116	11.032	10.5204	10.5348	10.233	10.1177	10.2273	8.01483	10.7017	10.7621	10.5549	9.47115	10.9988	10.8584	9.95126	10.9714	10.9822	11.3059	10.9974	11.2359	10.4959	10.2183	10.6539	10.3178	10.5232	10.6815	11.1431
VIT_11s0103g00120	11.4175	11.0256	11.221	11.7725	11.5386	11.501	11.5378	11.5892	11.6742	10.8881	11.1043	11.1905	11.4714	11.307	11.3428	11.5924	11.5407	11.4498	10.9438	11.1986	11.0869	11.1043	11.0041	11.0294	11.2075	11.311	11.2423	11.0583	11.1328	11.1086	11.3229	11.4806	11.3658	11.3455	11.4577	11.3362	11.4316	11.1948	11.1649	11.0923	11.287	11.3669	11.4037	11.5065	11.5275	11.1178	11.1189	11.2221	11.3716
VIT_11s0103g00110	10.256	8.11595	10.7353	9.23349	10.4389	9.74221	9.56549	7.64459	6.56189	9.20524	9.66479	10.1137	9.86551	9.63274	8.60762	8.16893	7.03984	8.58029	11.4989	11.3707	10.9619	10.9511	9.36681	10.6828	10.6258	10.2478	9.74277	7.9975	9.36649	5.86542	6.80434	9.66413	8.51889	6.44218	8.98226	10.0811	6.66773	10.6917	11.4679	8.87742	11.6033	9.60741	10.0588	10.1562	10.1568	12.0861	10.1272	9.5337	10.0919
VIT_11s0103g00100	12.8597	13.1147	13.2562	12.5344	13.0032	12.7866	12.4103	11.6963	12.3557	12.1638	11.7584	12.4072	11.941	11.8851	11.6469	11.2519	11.7019	11.4472	13.6044	13.3866	13.1765	12.4552	11.4334	12.182	11.9095	11.8416	11.4009	12.4672	12.5252	11.5008	11.0967	11.8935	12.1864	10.723	11.0377	11.6412	12.6986	13.4686	13.7124	11.8702	12.543	11.9653	11.9302	10.793	10.9865	12.6026	13.3508	12.212	11.9511
VIT_11s0103g00690	11.309	10.8318	10.8682	10.3742	10.7285	10.3406	10.5903	10.5195	10.5269	10.1816	10.2737	9.59371	11.3606	11.1135	10.297	10.9534	10.4745	10.3976	10.7417	10.8937	10.8113	10.3727	10.4694	10.2236	9.95745	10.0716	9.86652	10.7667	10.9268	9.84223	10.5473	10.7255	10.6431	10.3887	10.9951	10.7372	10.5392	10.7963	10.768	10.0527	9.9816	10.1096	10.1494	10.3624	10.0397	10.9028	10.9276	10.6776	11.3571
VIT_11s0103g00660	10.7412	10.7917	10.7543	11.134	10.8942	10.9857	11.2716	11.4265	11.2804	11.0558	11.1132	10.9436	11.2192	11.1512	11.1688	11.2704	11.5581	11.4545	10.1939	10.25	10.3081	10.7462	10.8041	10.7277	10.8505	11.1092	11.1584	11.0586	11.052	10.9391	11.456	11.2766	11.3431	11.4102	11.3323	11.3371	10.8065	10.9423	10.5623	10.7158	10.8862	11.116	11.2116	11.193	11.3834	10.801	10.8424	11.1435	10.9696
VIT_11s0103g00650	10.9823	10.9252	10.8652	10.6228	10.3985	10.4048	10.6045	10.8586	10.4239	10.138	10.979	9.98015	10.8892	10.9707	10.3884	10.6447	10.9868	10.9585	10.9257	10.8674	11.0449	10.1218	10.3667	9.93514	10.6819	10.7186	10.8673	10.4332	10.6142	10.3958	10.6873	10.4502	10.3738	10.6416	10.8082	10.5152	10.7925	10.8092	10.5815	10.0406	9.94194	10.1943	10.6658	10.7048	10.7419	10.2825	10.672	10.3728	10.5492
VIT_11s0118g00180	8.95813	7.59638	8.4609	9.70693	10.4794	9.24248	10.7677	10.3388	10.9431	7.65444	8.4485	8.95866	11.2219	11.3288	10.6938	10.1597	10.2105	10.0213	7.86448	8.0973	7.73641	9.39691	9.41483	9.35508	9.97408	10.6702	9.36079	8.77612	8.75745	8.80052	10.0474	10.56	10.74	10.5792	10.8563	10.7471	8.33952	8.43286	8.24226	9.70854	9.41417	9.6234	10.4677	9.67552	9.76817	8.15381	8.4536	8.08815	10.854
VIT_11s0118g00200	14.9827	14.4947	14.9478	14.8844	14.8731	14.7302	14.7363	14.8285	14.4326	14.645	15.0151	14.9244	15.046	15.0219	15.201	14.9445	14.7406	14.9164	14.3177	14.7098	14.4673	14.8296	14.7886	14.8731	14.6317	14.8052	14.6234	14.8127	14.9897	14.6603	14.8798	14.9044	14.8151	14.4037	14.5661	14.6874	14.8275	14.9071	14.9158	14.6728	14.8303	14.8871	14.8921	14.8017	14.9075	14.7793	14.8175	14.7357	15.0007
VIT_11s0118g00210	13.6871	13.9347	13.666	13.1075	13.2559	13.4925	13.1665	13.3005	13.7252	13.8509	13.6639	13.8582	13.4155	13.2514	13.3953	13.1115	13.267	13.217	13.2843	13.2176	13.0715	13.2015	13.2867	13.2963	13.3537	13.4655	13.58	13.7486	13.6803	13.833	13.1244	13.2908	13.37	13.5753	13.4179	13.2752	13.5348	13.8997	13.6339	13.3541	13.4438	13.563	13.5814	13.4717	13.6098	13.5904	13.7126	13.5401	13.2033
VIT_11s0118g00220	13.1421	12.72	13.5143	12.2343	12.209	11.9228	12.1535	12.1269	12.129	12.8336	12.5879	13.0708	12.1981	12.4655	12.2729	12.0935	12.1649	12.3398	12.5264	12.8421	12.8954	11.5897	11.8005	11.4761	11.6729	12.0439	12.1	12.8409	13.1228	12.5187	12.3041	12.2909	12.2886	12.2271	12.3972	12.1079	13.2408	13.5751	13.31	11.9792	12.3674	12.3193	12.2131	12.1714	12.3222	13.0415	13.3669	13.2252	12.0083
VIT_11s0118g00230	12.4049	12.2348	12.1907	12.7034	12.8682	12.6877	12.8134	13.1285	13.26	12.9078	12.7174	12.9172	12.7541	12.9202	12.5676	13.1773	13.0486	13.1655	11.5414	11.8357	11.4358	12.6369	12.9754	12.7428	12.7954	12.9914	12.8222	12.6945	12.6731	12.3683	12.8766	12.7614	12.8896	13.2433	13.2405	13.3003	11.6391	12.1584	11.5513	12.8569	12.9553	13.1053	13.0044	13.0275	13.088	12.7036	12.8075	12.6824	12.7908
VIT_11s0118g00010	11.3384	11.0081	10.8084	11.4345	11.3858	11.3585	11.1229	11.1682	11.5709	10.129	10.5978	10.4158	11.4292	11.5308	11.081	10.9308	11.3592	11.4131	11.4437	11.1513	11.4273	11.1585	11.363	11.287	11.1924	11.0353	11.4827	10.7585	10.9245	10.9677	11.0278	10.9725	11.1585	11.4139	11.236	11.1641	11.2853	10.8718	11.2372	10.7626	10.6811	11.0943	11.2442	11.0014	11.3084	10.482	11.157	10.5121	11.0716
VIT_11s0118g00240	12.9558	12.9779	13.1567	13.3262	13.4478	13.3737	13.1696	12.9745	12.7678	13.3293	13.0144	13.2139	12.7922	13.1306	13.2076	13.3136	12.8688	12.9532	11.8519	11.9269	12.1925	12.9951	13.0298	13.0755	12.6908	12.6516	12.6599	12.8431	12.9717	12.444	13.3532	13.3884	13.5426	12.6109	13.148	13.0105	12.8169	12.9105	12.7818	13.2007	13.483	13.3749	12.9237	13.2281	13.0589	12.7431	12.9001	12.7387	12.9688
VIT_11s0118g00250	11.7883	12.501	12.1351	12.0691	11.9164	12.1227	12.0753	11.8057	11.9845	12.0152	12.5213	12.0368	11.5446	11.5013	11.3829	12.0622	12.3095	12.2645	11.9015	12.219	12.0405	12.0044	12.1153	11.983	11.8132	11.9213	11.7892	12.2156	12.3044	12.8069	12.2109	12.0963	12.4478	12.2424	11.848	11.998	12.5703	12.3216	12.0684	12.3126	12.0851	12.2017	11.9739	11.4372	11.3802	11.5112	12.349	11.9943	11.0455
VIT_11s0118g00260	10.8329	11.1546	10.9491	10.6961	10.5551	10.754	11.7599	11.6654	11.6654	11.1562	11.145	11.0912	11.0571	11.2357	11.2194	11.4926	11.5935	11.5076	10.671	10.6918	10.5704	10.484	10.5413	10.5954	11.12	11.1379	11.4528	11.2396	11.145	11.2381	11.0405	10.9946	11.1802	11.939	11.8228	11.4955	10.9825	10.7843	10.8467	10.5283	10.6503	10.6824	11.2814	11.0936	11.1191	10.5629	11.0363	10.9384	11.1671
VIT_11s0118g00280	11.1642	11.4562	11.4655	10.2811	10.3497	10.4475	11.0663	10.982	11.0776	11.3781	11.0207	11.0683	10.9239	10.9673	11.5297	10.8415	10.8775	10.7792	10.8866	11.1507	10.7995	10.573	10.5424	10.473	10.6626	10.748	10.8893	11.0744	11.1139	11.2792	10.7984	10.7899	10.9394	11.0578	10.8294	10.8844	11.2673	11.233	11.181	10.3417	10.3409	10.5162	10.6535	10.845	10.787	10.9037	11.1157	11.1132	11.2948
VIT_11s0118g00300	11.6621	11.335	11.5966	11.6911	11.6547	11.8921	12.0215	12.0938	12.2039	12.072	11.8636	11.8824	11.7589	11.7195	12.0411	11.7005	11.5822	11.6542	10.7215	11.6467	11.2868	12.0989	11.9135	12.0927	12.2579	12.1776	11.9081	11.6842	11.379	11.5188	11.973	11.8358	11.7498	12.1263	12.1167	11.8272	11.1731	11.4391	10.9232	11.7287	11.4581	11.523	11.3325	11.3423	11.5229	11.3842	11.2681	11.6715	12.3179
VIT_11s0118g00350	14.5338	14.4913	14.6041	14.5677	14.5741	14.2679	13.8839	14.3198	14.224	14.5543	14.5582	14.6781	14.688	14.5544	14.6971	14.2715	14.6025	14.5182	14.1158	13.8769	14.1124	14.3005	14.3816	14.2975	13.8536	13.7671	13.8716	14.4876	14.5591	14.6664	14.7994	14.9269	14.7843	14.1886	13.981	14.1726	14.4821	14.4213	14.4745	14.4665	14.6678	14.4258	14.3518	14.3122	14.403	14.6184	14.7461	14.7101	14.1449
VIT_11s0118g00360	12.3256	12.5325	12.6151	11.7795	11.6386	12.1453	11.8202	11.7154	11.6023	12.57	12.8329	12.4941	11.8578	11.721	11.8513	11.9818	12.2504	12.2402	12.3261	12.2216	12.3755	11.9804	11.8889	11.9016	12.1734	12.0537	12.3219	12.4134	12.4316	12.0281	11.5007	11.3508	11.3109	11.9028	11.9269	11.8058	12.3975	12.3272	12.5431	12.1152	11.6968	11.9494	12.2605	11.9874	12.0189	12.3785	12.3962	12.449	11.4818
VIT_11s0118g00390	12.0788	11.1446	11.1078	12.1886	12.1101	11.7514	10.9843	10.967	10.1129	11.0115	11.7955	11.2296	11.9328	11.8664	12.1872	11.1081	10.9062	10.9323	11.2779	11.9035	11.8996	12.5039	12.3692	12.4331	12.1225	11.8585	11.8825	11.5108	11.7942	10.4636	11.4933	11.4653	11.4136	10.1227	11.0947	10.8844	11.3131	11.6007	11.4465	12.4302	12.2713	12.1602	11.6074	11.2169	11.4036	11.7398	11.4291	11.3833	11.6284
VIT_11s0118g00410	11.3408	11.3088	11.6419	10.7061	10.6561	11.0664	11.1217	11.0291	10.9023	11.6963	11.6251	11.0709	11.5885	11.5606	11.6483	11.303	11.4734	11.4261	11.4885	11.3462	11.5557	10.6446	10.7982	10.663	10.6953	10.8064	10.7211	11.4512	11.0268	11.4023	11.0417	10.9213	10.83	11.3103	11.2088	11.0802	11.5191	11.2865	11.1813	10.4612	10.3889	10.6326	10.8421	10.8007	10.8089	11.3729	11.719	11.7969	11.5093
VIT_11s0118g00420	12.916	12.3456	12.4079	12.1112	12.3619	12.0078	11.6129	11.96	11.7293	12.6484	12.9875	12.7311	10.6918	10.2863	10.7015	12.0878	11.8132	12.1421	11.8328	12.1622	11.498	12.8084	12.755	12.5003	13.1237	13.0824	13.0211	12.3772	12.7553	12.557	11.7687	11.84	11.282	10.9407	11.3613	11.6799	11.7804	12.4234	12.0556	12.0547	11.9229	12.0364	12.6299	12.7038	12.4549	12.6928	12.6709	12.595	11.5417
VIT_11s0118g00430	14.6973	14.4669	14.4918	14.1959	14.6219	14.5038	14.6537	14.5737	14.5658	14.5945	14.2984	14.4284	14.7821	14.8159	14.3011	14.4585	14.2148	14.1087	14.3237	14.1248	13.9793	14.1622	14.0268	14.2794	14.0795	14.2336	14.0468	14.1718	14.3416	14.2209	14.1112	14.2605	14.2747	14.127	14.6922	14.4538	14.6086	14.6642	14.5954	14.3756	14.5462	14.4697	14.6037	14.7833	14.6467	14.5954	14.8123	14.4903	14.788
VIT_11s0118g00440	12.7918	12.4824	12.6385	12.5457	12.589	12.4945	12.7611	12.9392	13.126	12.6733	12.5302	12.6141	12.5794	12.7166	12.9332	12.5774	12.8561	12.3548	12.6609	12.1464	12.2352	12.5292	12.4713	12.4806	12.3734	12.7855	12.53	12.8463	12.3337	13.1665	12.5673	12.728	12.5635	12.8264	12.5262	12.7173	13.1414	12.7183	12.4071	12.6971	12.6406	12.615	12.7578	12.6739	12.7809	12.7526	12.8107	12.765	13.0496
VIT_11s0118g00450	11.7487	12.1756	12.3442	12.6948	12.3757	12.4177	11.6983	11.5819	11.8885	11.6662	11.1871	11.4166	12.4917	12.2514	11.8921	11.8897	12.2241	11.2052	11.3027	11.5706	11.5227	10.9592	11.5942	10.9864	9.74312	10.5955	10.2584	11.841	12.3359	11.8913	11.8589	11.9641	11.557	11.0288	11.3502	11.7647	11.4817	11.3606	11.5247	11.9491	11.822	11.6711	11.3378	10.5224	10.5458	11.6447	11.4103	11.5668	12.137
VIT_11s0118g00470	12.3552	12.1879	12.5181	12.4379	12.7749	12.5168	12.3373	12.1646	12.1302	12.2302	12.1281	12.3701	12.3644	12.5636	12.6473	12.1456	12.0618	12.2905	12.0288	12.3239	12.3157	12.4216	12.1946	12.1386	12.1179	12.4206	12.2712	12.2585	12.2986	12.1187	12.3914	12.3386	12.395	12.1037	12.3688	12.1344	12.3478	12.4585	12.3263	12.4806	12.4918	12.427	12.3513	12.26	12.3043	12.3209	12.3599	12.3149	12.4007
VIT_11s0118g00480	12.108	11.788	12.122	11.3656	11.291	11.2961	11.2686	11.3059	11.2781	11.8644	11.7605	11.951	11.2969	11.3329	11.0369	11.5553	11.4968	11.7157	11.6036	11.5391	11.5655	11.0386	11.1233	11.0077	11.0006	11.3752	11.2316	11.8866	12.0437	11.7246	11.2377	11.2937	11.4037	11.3812	11.7292	11.5902	11.6943	12.1119	12.0399	11.2709	11.3092	11.6789	11.6047	11.6591	11.5149	11.978	11.806	11.736	10.9579
VIT_11s0118g00490	11.099	10.8273	10.9602	10.1861	10.5361	10.6657	10.3086	10.3485	11.1338	11.1189	10.9614	10.954	11.2832	11.2509	11.1435	10.7562	11.2871	10.9346	10.1722	10.1282	9.92035	10.1365	10.5539	10.0629	10.1937	10.4159	10.4223	11.1227	11.2635	10.9643	10.9318	11.4211	11.318	11.1094	11.3803	11.1878	10.5018	10.9724	10.7146	10.5891	10.0018	10.0131	10.8128	10.6735	10.471	10.3167	10.285	10.3778	10.9161
VIT_11s0118g00500	11.4042	11.4034	11.0368	11.5129	11.4281	11.685	12.0905	12.0926	12.1858	11.0884	11.5138	10.5408	11.5702	11.564	11.4913	11.9251	11.7124	11.6449	11.1471	11.3655	11.5563	11.79	11.597	11.6389	12.1902	11.9433	12.2179	10.9719	11.1536	10.9102	11.5779	11.4731	11.5342	11.952	11.9337	11.9474	10.897	10.843	10.5686	11.1849	11.0384	11.2194	11.5153	11.7166	11.6885	10.9838	11.1183	11.3577	11.672
VIT_11s0118g00510	11.7701	11.5449	11.8659	11.9823	12.2546	12.093	12.1498	12.3234	11.9646	11.8275	11.6229	11.5693	12.051	12.2743	11.9699	12.4935	12.3857	12.4628	11.6739	11.5636	11.8322	11.7972	11.6626	11.8953	12.035	11.9285	11.993	11.859	11.9988	11.5133	12.1065	12.0706	12.1494	12.22	12.3419	12.4568	11.5296	11.7505	11.6033	11.7522	11.796	11.9343	12.1133	12.2318	12.305	11.6418	11.9459	11.574	12.2364
VIT_11s0118g00520	11.7008	12.1578	12.0137	11.2811	12.0455	11.4018	10.3514	10.6045	10.7816	11.499	11.2052	11.9125	11.3109	11.2782	10.6529	11.2279	12.0173	11.7144	12.2325	11.579	11.1896	10.5819	10.736	10.3611	10.0843	10.5347	10.1635	12.1835	12.7957	12.3667	11.0452	11.5551	11.7442	9.96143	9.55369	10.458	12.7396	12.993	12.9537	11.2026	12.1575	11.8047	12.1094	11.1417	11.2987	11.9263	12.5296	11.4779	10.3775
VIT_11s0118g00530	11.7813	12.1648	11.5458	11.3191	11.8083	11.5954	10.1926	10.6341	10.8118	11.8376	11.3055	11.5902	11.2316	10.9533	10.8698	11.1178	11.4563	11.2523	11.5907	11.7898	11.6958	10.9943	11.1188	11.1263	10.53	10.7472	10.6093	11.9531	12.4618	12.3121	11.2845	11.3172	11.3056	9.93065	9.73808	10.1478	12.4209	12.276	12.2734	11.4883	11.5613	11.6385	11.4604	10.8472	11.0171	11.9665	12.1391	11.9017	10.9203
VIT_11s0118g00560	11.6162	11.3221	11.8311	11.7594	12.2795	12.0546	12.5151	12.4372	12.6392	12.1705	11.8999	12.3223	12.7657	12.8017	12.6225	12.8516	12.7931	12.8013	11.5843	11.1137	11.2921	11.4609	11.6416	11.6571	12.1569	12.2963	12.3305	11.9411	12.189	11.8112	12.4517	12.5586	13.039	12.6005	12.8849	12.684	12.0416	12.3347	12.0823	11.8335	12.0398	12.067	12.4404	12.7194	12.6037	11.824	11.9157	11.7262	12.2974
VIT_11s0118g00570	13.0669	13.4612	12.9054	14.0511	14.0529	14.1293	13.7153	13.5052	13.6497	13.2743	13.5303	13.1754	13.3588	13.1708	13.4112	12.9634	13.0338	12.9616	13.2762	13.6781	13.2906	14.0988	14.089	14.2991	13.474	13.6341	13.4349	13.3638	13.1732	13.5998	14.2535	14.2072	14.2953	13.8809	13.2814	13.7278	13.6216	13.1858	13.0127	14.5249	14.0087	14.0593	13.3272	12.8524	12.7406	13.4089	13.516	13.6708	13.4295
VIT_11s0118g00590	14.9121	14.6606	14.7076	14.8362	14.7948	14.6965	14.7158	14.7884	14.5174	14.6684	14.7542	15.0323	14.7616	14.5974	14.967	14.5811	14.5881	14.3891	14.4662	14.6922	14.6204	14.9068	15.0467	15.0321	14.7135	14.669	14.6862	14.6154	14.7157	14.3735	14.6444	14.7826	14.6551	14.3317	14.5473	14.5182	14.382	14.4506	14.29	14.8368	14.8481	14.7661	14.6706	14.6702	14.489	14.6718	14.4717	14.6766	14.7138
VIT_11s0118g00610	10.3593	10.1204	9.93731	10.2914	10.1502	9.89996	9.77497	9.55998	9.56156	8.47846	10.0541	9.08973	9.93374	9.76785	9.49352	9.59066	9.72008	9.69389	9.3374	10.224	9.88977	9.63899	9.97849	9.61982	9.49123	9.63549	9.42741	10.3617	9.98978	10.3178	10.2088	9.85291	9.84122	9.76894	9.53617	9.51307	10.0234	9.90921	9.57223	10.1531	9.41224	9.90195	9.58995	9.1524	9.14255	9.44801	9.76705	10.0396	10.3161
VIT_11s0118g00660	11.6022	11.2398	11.4604	11.8797	11.7106	11.7295	11.8792	11.9278	11.1737	11.4926	11.3898	11.4783	11.88	11.7539	11.7572	12.102	11.9871	12.1755	11.3121	11.2901	11.5519	11.5104	11.731	11.7193	11.6577	11.9625	11.8559	11.8436	11.9291	11.4107	11.8565	11.8702	12.0971	12.0406	11.9359	12.2629	11.7538	11.8628	11.7655	11.8965	11.9427	12.0097	12.2143	12.2795	12.238	11.9286	11.6115	11.8292	11.5654
VIT_11s0118g00670	13.4563	13.4187	13.2518	13.3987	13.2637	13.4112	13.1775	13.1394	12.9543	13.3651	13.4585	13.1501	13.0336	13.0662	13.2854	12.8657	12.7608	12.8039	13.7439	13.6963	13.785	13.643	13.4574	13.6474	13.6978	13.4037	13.602	13.2941	12.9748	13.2002	13.1266	12.9502	12.7938	12.6705	12.8692	12.8335	13.1122	13.1709	13.1293	13.2809	13.1827	13.1947	13.4644	13.2911	13.119	13.5219	13.0481	13.3824	13.1996
VIT_11s0118g00680	11.2286	11.3572	11.3483	11.9632	11.8865	11.9873	11.6137	11.8074	11.4743	11.7928	11.4496	11.4748	12.028	11.9739	12.4032	11.7935	11.459	11.6032	11.604	11.6604	11.6499	11.8736	11.901	12.0711	11.5709	11.4893	11.6002	11.9687	11.7814	12.1528	12.6363	12.2463	12.4511	11.9753	11.4696	11.7087	11.908	11.3367	11.462	12.2918	12.0216	12.0188	11.7045	11.4314	11.6189	11.5744	11.3011	11.9819	12.1875
VIT_11s0118g00720	11.3439	11.3273	11.3706	11.9436	12.2163	11.9572	12.5688	12.2913	12.1459	11.5415	11.8319	11.7016	12.1848	12.4394	12.2112	12.5028	12.4501	12.6662	11.2096	11.332	11.323	11.9321	12.1277	12.1029	12.2257	12.4329	12.3487	11.9973	12.074	11.9577	12.6077	12.4639	12.7606	12.7507	12.6384	12.5355	11.693	11.7221	11.6615	12.1892	12.274	12.2136	12.3596	12.3719	12.6407	11.8003	11.8841	11.9113	12.1529
VIT_11s0118g00760	13.8988	14.0683	13.8881	13.9064	13.8839	14.1031	13.9412	13.9964	13.9399	14.0685	13.8773	14.165	13.5521	13.7985	13.7336	13.8097	13.8168	13.8113	13.5579	13.8011	13.8825	13.8949	14.0257	14.0717	13.8302	13.8222	13.6577	14.0558	13.9229	13.9418	13.7871	13.8941	13.8799	13.7478	13.8509	13.9107	13.8791	14.0625	13.9436	14.0541	14.2221	14.1932	13.8219	13.7328	13.8785	13.8059	13.9371	13.9274	13.6986
VIT_11s0118g00780	12.879	12.9808	12.7531	12.9226	12.9399	13.0919	12.6788	12.7122	12.6205	12.392	12.4211	12.1971	12.7503	12.7977	12.5989	13.05	12.9315	12.7479	13.6458	13.3642	13.5596	12.7113	12.7858	12.8129	12.5915	12.523	12.3859	12.7628	12.6118	12.668	12.8945	12.681	12.7507	12.4537	12.6846	12.7098	13.0681	12.4845	12.9086	12.7477	12.2414	12.544	12.2432	12.4037	12.2004	12.6669	12.5404	12.7827	12.8687
VIT_11s0118g00790	11.2028	11.5752	11.4125	11.2805	11.0637	11.6257	11.3958	11.3967	11.5991	11.4302	11.1991	11.0902	11.6528	11.566	11.469	11.375	11.4521	11.5324	10.5438	10.722	10.6655	10.7254	10.9432	10.849	10.734	10.8535	10.8094	11.3124	11.2018	11.5062	11.5985	11.5453	11.5532	11.4553	11.6198	11.2151	10.9657	11.2011	10.8437	10.9361	10.746	10.9514	10.7444	10.5949	10.8164	10.6261	11.0302	11.0973	11.4248
VIT_11s0118g00800	13.6924	14.1834	13.7863	13.9153	13.4327	13.7819	12.9673	12.8749	13.0307	13.6783	13.7196	13.7955	13.3666	13.1393	13.6757	12.776	13.0338	13.0615	13.7255	13.7251	13.6643	13.7194	13.747	13.7211	12.811	12.8681	12.5178	13.7052	13.4185	13.9197	13.5813	13.5732	13.4379	12.7185	12.7464	12.618	13.896	13.6745	13.704	13.6736	13.5968	13.7113	12.7434	12.3174	12.4194	13.7833	13.8966	14.0539	13.3716
VIT_11s0118g00810	9.96068	11.0414	10.4336	11.0394	10.9861	11.3138	10.6516	10.7256	10.8994	10.4483	9.73926	10.1724	10.6887	10.6963	11.0448	10.7236	10.9522	10.6716	9.56778	10.4604	10.1273	10.2643	10.3995	10.4703	10.3232	10.5749	9.91425	10.7511	10.6437	10.8325	11.2251	10.9908	11.3186	11.0884	10.6274	10.722	10.6406	10.1595	10.1629	10.6793	10.811	10.6105	10.6891	10.2248	10.2355	10.2576	10.5457	10.6512	10.7573
VIT_11s0118g00820	12.5624	12.3884	12.7159	12.7691	12.9241	12.6451	12.4256	12.6213	13.1945	12.3583	12.3672	12.512	12.6615	13.0543	12.5138	12.6178	12.7802	12.8869	11.776	12.007	11.997	12.485	12.4639	12.1202	12.3181	12.5839	12.5666	12.4316	12.832	12.6682	12.74	12.5028	12.7813	12.8017	12.7151	12.5648	12.5077	12.508	12.3489	12.3954	12.5002	12.7141	12.4747	12.4767	12.5648	11.8446	12.5472	11.8347	12.1574
VIT_11s0118g00830	13.2824	13.656	13.401	13.5754	13.3584	13.6045	13.4098	13.4011	13.5665	13.1974	13.1254	13.1247	13.5998	13.4923	13.4555	13.4295	13.7905	13.7662	12.4558	12.8213	12.8842	13.2974	13.4018	13.3619	13.3785	13.3338	13.3425	13.7094	13.54	13.8357	13.7998	13.3932	13.2858	13.7315	13.7259	13.531	13.4529	13.2867	13.2515	13.3801	13.1198	13.3842	13.1406	12.9944	13.0758	12.8936	13.3517	13.2948	13.3258
VIT_11s0149g00120	11.8647	11.0572	11.7006	10.9722	11.1459	10.8731	10.3949	10.3021	10.6377	11.163	11.2974	11.0258	10.9659	11.261	10.5424	10.4971	11.0481	10.9942	11.2885	11.557	11.624	10.3897	10.7006	10.2748	10.2401	10.2522	10.3592	11.7988	11.6282	11.755	10.8509	10.7018	10.5753	10.4924	10.2067	10.2699	11.6345	11.6703	11.2927	10.5502	10.2533	10.9091	10.1383	10.4152	10.3294	11.1147	11.3772	10.8762	10.9036
VIT_11s0149g00150	10.8594	10.95	11.0047	10.5832	10.5066	10.632	10.895	11.0691	10.9056	11.2893	10.8183	10.9711	11.1483	11.2542	11.5324	11.023	10.917	11.0734	10.0705	10.2181	10.1834	10.5073	10.3711	10.9401	10.5704	10.7365	10.702	11.1836	11.0063	10.9886	11.1529	10.9285	11.1988	11.5944	11.1331	11.1042	11.0044	10.735	10.4686	10.6096	10.4518	10.5708	10.5715	10.5907	10.5779	10.6311	10.8214	11.094	11.3419
VIT_11s0149g00010	10.4482	9.27498	11.0662	10.1689	10.5322	9.67347	9.72271	9.33654	8.31386	9.49987	10.0177	10.4113	10.4623	10.4862	10.3499	9.40923	8.2844	9.15137	11.3467	11.1208	11.3123	11.0356	10.589	10.6231	10.2749	10.02	9.73261	9.03177	10.214	5.69267	8.48655	9.91403	9.01935	7.60015	9.86937	10.0584	9.95757	10.6016	11.8107	9.64697	11.0961	10.1618	10.349	10.7375	10.529	11.6593	10.2584	10.8866	10.7081
VIT_11s0149g00220	13.1324	12.9546	12.3825	12.9773	12.7969	13.0996	13.1987	13.0391	13.0872	13.0792	13.0404	12.7121	12.8516	12.8756	13.5684	12.5979	12.1701	12.1224	13.089	13.6142	13.5457	13.6439	13.4882	13.7132	13.6551	13.336	13.4635	12.5067	12.0185	12.179	12.488	12.5064	12.0213	12.3764	12.86	12.3041	11.9808	12.1486	11.8474	12.9411	12.6135	12.4964	12.4955	12.4302	12.4059	12.7002	12.097	12.7959	13.5147
VIT_11s0149g00240	13.4809	12.9369	12.6573	13.0976	13.4148	13.1518	13.4171	13.2673	12.6443	13.0727	13.2381	12.9224	13.4651	13.3376	13.9598	13.2908	12.9128	12.8438	13.5926	14.1082	13.9974	14.0385	13.8331	14.0646	14.1028	13.7998	13.9388	13.2435	12.6785	13.2203	13.3541	13.1447	12.8955	13.2172	13.3577	13.084	13.0277	12.6088	12.6214	13.5985	12.8864	13.0013	12.9789	12.868	12.8901	13.0579	12.7897	13.242	13.9046
VIT_11s0149g00270	11.1411	11.143	11.2069	11.4192	11.5345	11.6418	11.2602	11.4855	11.3989	10.9222	11.0795	10.5276	11.4867	11.6714	11.5274	11.7015	11.9203	11.7928	10.5679	10.7843	10.7737	11.1303	11.3643	11.1297	11.1607	11.1449	11.021	11.2859	11.219	11.2398	11.5738	11.3871	11.3716	11.1471	11.1986	11.2876	11.4783	10.99	11.1235	11.0554	11.378	11.3363	11.3584	11.3109	11.2117	10.774	10.7621	10.8586	11.1739
VIT_11s0149g00300	9.66037	9.28786	9.53927	9.46103	9.2475	9.74879	9.51015	9.84203	9.61194	8.88662	9.48513	9.03872	9.8971	9.85784	9.34581	8.99801	9.30736	9.49839	9.28557	9.23426	9.3864	8.48659	8.82189	8.86107	9.09946	9.4544	9.32861	9.35906	9.60256	9.5231	10.0215	10.0975	10.4064	10.1701	10.2374	9.65489	9.62292	10.1211	9.58923	9.1632	8.76473	9.17595	9.32904	9.37569	9.49619	9.27075	9.87608	9.62474	9.39877
VIT_11s0149g00020	11.3592	11.2642	11.3055	11.5169	11.6197	11.4343	11.4709	11.8019	11.8476	11.3413	11.3523	11.3336	11.6843	11.3559	11.4017	11.8291	11.6126	11.5507	11.6799	11.3292	11.7203	11.2516	11.4883	11.2672	11.6535	11.4627	11.6735	11.5956	11.4582	11.2206	11.7005	11.6734	11.8188	11.898	11.8197	11.811	11.7507	11.5367	11.5158	11.5281	11.4821	11.5691	11.7309	11.8034	11.8816	11.5912	11.257	11.5555	11.2325
VIT_11s0149g00400	10.0811	8.55087	9.34483	9.82711	10.2154	9.61071	9.59053	10.0072	9.6795	8.06629	9.35662	8.48055	10.4152	10.5678	10.6511	10.4568	10.1142	10.2522	8.4557	9.12461	8.88133	10.0649	9.96738	10.1944	10.0389	10.1276	9.87845	10.1745	9.83337	10.1748	10.6047	10.1162	10.2278	10.521	10.2964	10.0217	9.51283	9.01296	8.61341	10.0475	9.36973	9.80184	9.39947	9.0464	9.51442	8.83626	9.15728	9.80994	10.3763
VIT_11s0149g00030	14.6439	14.6831	14.8054	14.6031	14.6309	14.8305	14.7322	14.6287	14.4662	14.8394	14.4036	14.7435	14.6881	14.5436	14.7418	14.5425	14.5374	14.6084	14.5193	14.4567	14.428	14.5178	14.5639	14.5634	14.3429	14.5757	14.4805	14.6501	14.6053	14.3804	14.5661	14.865	14.7823	14.4869	14.5615	14.6175	14.4764	14.6838	14.7335	14.5601	14.7776	14.7074	14.6888	14.7863	14.7162	14.682	14.789	14.527	14.7467
VIT_11s0149g00050	11.2794	11.4652	11.5793	11.3047	11.578	11.4459	11.0698	10.9655	11.2027	11.2892	11.2318	11.476	11.4825	11.6089	11.6227	11.6567	12.0503	11.8308	10.3365	10.9015	10.9161	10.9055	10.6436	10.8419	11.0163	11.1295	10.6783	11.3792	11.6129	11.251	11.1109	10.9731	10.9766	10.9169	10.5412	10.9817	11.3345	11.3651	11.2483	11.1022	11.1038	11.0808	11.7975	11.4773	11.005	11.1095	10.959	11.1231	10.9642
VIT_11s0149g00060	13.8561	14.3394	14.0306	13.1265	12.7234	13.0608	13.3848	13.24	13.4224	13.9869	13.8915	13.9898	13.0097	12.7692	13.2026	13.8046	13.8045	13.7214	13.795	14.1876	13.9168	13.1229	12.9969	13.1805	12.6899	13.0792	12.7285	14.1287	13.7509	14.2516	13.2869	12.9919	13.289	13.4005	13.0809	12.8796	14.0546	13.7366	13.7434	13.5071	12.9529	13.1726	12.7472	12.5515	12.4933	13.6269	13.8804	13.9414	12.7866
VIT_11s0149g00070	12.6034	12.4732	12.3343	12.4305	12.3535	12.5259	12.4061	12.4004	12.172	12.8629	12.6512	12.5526	12.5274	12.5609	12.844	12.2617	12.0178	11.9734	12.3978	12.4914	12.3538	12.6982	12.7381	12.8411	12.5827	12.4804	12.4576	12.3287	12.3025	11.8874	12.4382	12.3858	12.2246	12.0626	12.4694	12.4014	11.9661	11.9738	11.9112	12.2007	12.3753	12.3649	12.086	12.3332	12.1563	12.2482	11.9071	12.3559	12.978
VIT_11s0016g01230	12.6432	13.074	12.878	12.7408	12.6384	12.8499	12.2874	12.2892	11.9728	12.6318	12.5675	12.2243	12.2112	12.0635	12.1181	12.4515	12.4837	12.5185	12.9656	12.7991	12.8503	12.4083	12.591	12.488	12.1961	12.1473	12.3919	13.1017	12.8237	13.2486	12.3848	12.2427	11.9878	12.4807	11.826	12.2838	12.9306	12.5389	12.9532	12.9122	12.8071	12.6845	12.7429	12.4406	12.2429	12.8233	12.9147	13.0702	12.1907
VIT_11s0016g01240	12.6849	12.8583	13.0415	12.3354	12.321	12.3098	12.5029	12.5369	12.5472	12.8321	12.6669	12.6721	12.4356	12.7531	12.554	12.5106	12.4892	12.6268	12.619	12.8146	12.6696	11.9542	12.0256	11.9081	12.2069	12.2873	12.3593	12.689	12.5346	12.3991	12.3171	12.1761	12.3893	12.325	12.4976	12.3778	12.6247	12.8179	12.5117	11.9367	12.1966	12.0992	12.2279	12.2725	12.3884	12.6066	12.6025	12.7769	12.3203
VIT_11s0016g01260	11.4142	11.7123	11.3262	11.5668	11.4237	11.6575	11.7247	11.5942	12.0124	11.3186	11.698	11.275	11.6134	11.528	11.3421	11.6525	11.6845	11.775	11.2388	11.2591	11.2902	11.3367	11.4989	11.39	11.3163	11.4754	11.3319	11.4302	11.3338	11.8184	11.5823	11.2948	11.5157	11.6947	11.3153	11.3686	11.6459	11.1939	10.9942	11.4715	11.0582	11.2401	11.108	11.0909	11.1682	11.3939	11.8713	11.7335	11.5188
VIT_11s0016g01270	11.6744	11.7506	11.2789	11.9604	11.8756	11.8626	11.5047	11.5888	11.0459	11.2527	11.6302	11.2689	11.7312	11.7053	12.1229	11.1071	11.3372	11.0041	10.7491	11.3288	11.3851	12.2158	12.2458	12.2093	11.8441	11.7353	11.6798	11.6245	11.4065	11.8003	11.9508	11.5865	11.367	11.2928	11.163	11.0216	11.4485	11.1431	10.935	12.0297	11.6712	11.7094	11.3379	10.8362	10.9226	11.0855	11.2449	11.6128	11.8615
VIT_11s0016g00280	13.3009	13.2859	13.1986	12.487	12.5076	12.6182	12.6735	12.6933	12.4833	13.2458	13.2922	13.089	12.6118	12.5781	12.3111	13.0105	12.861	12.8809	13.0399	13.2267	13.1212	12.4345	12.4019	12.257	12.5859	12.5595	12.5609	12.8619	12.9967	12.7604	12.4727	12.493	12.6553	12.7386	13.0078	12.7877	13.0565	13.2034	13.1771	12.2986	12.3076	12.5348	12.7724	12.849	12.5454	13.3813	13.1963	13.0998	12.5146
VIT_11s0016g01330	9.73701	9.80661	10.1453	9.28193	9.82048	9.67678	9.20013	8.27134	8.13126	9.2555	10.0213	9.47054	9.09829	9.50107	9.81908	9.46329	8.57727	9.25479	10.5097	10.668	10.564	10.0504	10.0739	10.354	9.42845	9.2414	9.28666	10.1206	9.99965	9.69607	9.37757	9.50124	9.31404	8.91554	8.7301	9.02939	10.3717	10.1513	10.2565	10.1634	10.3257	9.92838	9.33765	9.26871	9.11552	10.5433	10.4208	10.7791	9.62906
VIT_11s0016g01340	12.2757	12.5124	12.4359	12.5528	12.4017	12.6164	12.5013	12.1523	12.0531	11.7093	12.2647	11.9753	12.1018	12.1049	12.5251	12.3674	12.135	12.4684	12.82	12.9168	12.9119	12.5491	12.6134	12.8007	12.4257	12.2751	12.4406	12.4563	12.3346	12.8094	12.6535	12.3581	12.2019	12.4143	12.0058	12.1321	12.8636	12.3531	12.5271	12.611	12.4742	12.3211	12.1414	12.0383	12.1221	12.747	12.5834	13.0392	12.4193
VIT_11s0016g01380	11.5104	11.7736	11.2154	12.1643	11.6052	12.1265	11.9851	11.9652	11.4525	11.9014	12.0387	11.7142	11.4743	11.2269	11.9623	11.4981	11.6001	11.6222	12.319	11.9666	12.1439	12.1215	12.121	12.1662	12.4002	12.0668	12.2993	11.8494	11.2158	11.8053	11.9747	11.9525	11.7618	12.1493	11.6947	11.6734	11.6777	11.2887	11.1617	11.9165	11.64	11.7756	11.8013	11.8256	11.7754	11.8415	11.5963	11.9959	11.6423
VIT_11s0016g01390	10.2368	10.7359	10.7837	10.9555	10.7938	11.0518	11.2194	11.2516	11.1932	10.5	10.2518	10.0214	10.8422	10.8008	10.5178	11.2694	11.2528	11.3476	9.62091	9.49981	9.51783	10.6079	10.6155	10.5228	10.644	10.9092	10.8513	10.5829	10.6611	10.6053	11.3121	11.2819	11.3559	11.6079	11.3693	11.2034	10.4664	10.4985	10.2087	11.0272	10.921	11.0623	11.0057	11.1488	10.9799	9.92856	10.3701	10.024	10.3593
VIT_11s0016g01400	11.016	11.3524	11.7344	9.98532	9.89022	9.93422	9.31791	8.76877	9.10742	11.1583	10.9549	11.1973	9.04946	9.06967	9.55856	9.50007	9.62275	9.26001	11.7078	12.3263	12.0621	10.213	10.0285	10.1514	8.77472	8.7578	8.76467	10.8552	10.3423	11.0711	8.6978	8.44459	8.19847	9.14121	8.8453	8.76452	11.5613	11.1701	11.4109	10.381	10.0701	9.98212	8.8082	8.62403	8.55405	11.1645	11.1724	11.847	9.9182
VIT_11s0016g01440	14.6101	14.3843	14.4998	14.5811	14.4644	14.7351	14.6131	14.5823	14.6812	14.6203	14.595	14.5741	14.6036	14.6279	14.6125	14.5761	14.5921	14.711	14.3955	14.6006	14.462	14.6997	14.7108	14.6308	14.8118	14.7815	14.7165	14.6042	14.5915	14.4032	14.7594	14.612	14.553	14.7515	14.8438	14.6673	14.2609	14.4626	14.1301	14.5863	14.4705	14.5682	14.4346	14.502	14.5002	14.4665	14.4724	14.5945	14.5374
VIT_11s0016g01470	10.8827	11.3693	11.0955	9.91852	9.40368	9.93229	11.2874	11.5093	11.5064	11.3933	11.0509	11.2349	10.186	9.99223	10.0489	10.8827	10.9008	11.0168	11.1003	10.7711	10.7346	10.0559	10.488	10.5127	11.3163	11.1982	11.6419	11.3615	11.375	11.554	10.0273	9.8355	10.0384	11.3607	11.2376	11.1571	10.9243	11.2026	10.8842	10.6228	10.3724	10.4788	11.0738	11.1706	11.3457	10.8747	11.1637	11.3029	10.6135
VIT_11s0016g01490	10.369	10.5885	10.1839	10.2638	10.1846	10.7506	10.68	10.7362	10.4377	10.3058	10.6463	9.86823	10.3254	10.4569	9.92079	10.1704	10.2563	10.4358	9.90333	10.1344	10.2052	10.6416	10.8715	10.5917	10.7799	10.5088	10.7721	10.566	10.5956	10.6805	10.6965	10.5206	10.4332	10.8444	10.5514	10.4299	10.3362	10.2866	10.1376	10.5049	10.2747	10.4914	10.2969	10.1466	10.2034	10.1917	10.4717	10.3593	10.5307
VIT_11s0016g01500	11.4494	11.3187	11.184	11.7125	11.736	11.8907	11.1368	11.3071	11.3115	11.2288	10.9804	10.9985	11.8345	11.8782	12.0019	11.5289	11.5506	11.4703	11.4188	11.261	11.5733	11.4852	11.7048	11.7244	11.3627	11.3415	11.2074	11.3808	11.0931	11.4661	11.8626	11.7485	11.5307	11.4569	11.7173	11.335	11.2613	10.905	11.1888	11.4304	11.5211	11.3679	11.1475	11.1104	11.0892	11.5987	11.3203	11.5626	11.8142
VIT_11s0016g01570	10.5989	10.5082	10.4174	10.9898	10.9701	11.0718	10.6814	10.5857	10.5258	10.1697	10.3814	10.6564	10.7718	10.6774	10.5175	10.8282	10.2242	10.8714	10.3816	10.5594	10.3719	10.6525	10.64	10.5476	10.5524	10.6188	10.5552	10.1862	10.2502	9.37422	10.568	11.1165	10.9555	10.3186	10.666	10.7088	9.69194	10.5452	10.2578	11.4869	11.4054	11.0688	10.8	10.9467	11.006	10.6792	10.7309	10.4978	10.6144
VIT_11s0016g01590	10.2977	9.41359	10.6261	10.3638	10.773	10.6345	10.6354	9.71036	7.78834	11.0791	10.9986	11.2282	10.0388	10.6462	10.0156	10.1721	7.18722	9.50024	11.0771	10.7063	10.3767	11.1324	10.7091	11.3133	11.2108	11.3099	10.9377	7.63876	8.66884	6.82205	8.29422	10.6398	9.20619	7.5615	11.0375	11.237	6.0818	10.3427	10.662	10.4894	12.0806	10.8458	11.4654	12.7827	12.5344	12.274	10.4942	10.2247	11.2635
VIT_11s0016g01620	8.91944	6.58891	8.83935	9.89843	10.0013	9.32674	9.45492	9.15981	8.38404	7.57561	8.64187	8.08343	10.6921	10.7847	10.5408	10.2431	9.27823	9.73708	8.84226	8.77492	9.04203	9.82351	9.7631	10.1459	9.73356	9.63226	9.16843	9.04053	9.26109	7.60132	9.6229	10.0466	10.17	8.59545	9.49196	9.85541	7.39559	9.06691	9.18604	9.70074	10.045	9.88478	9.77543	10.154	9.87407	9.32607	9.01777	8.90471	10.2867
VIT_11s0016g01630	10.7521	10.2998	10.4923	10.7656	11.1772	10.575	10.3061	10.3625	10.1976	10.325	10.398	10.5121	11.0575	10.8934	11.3663	10.9532	10.442	10.2633	10.9091	10.8372	10.944	10.9554	11.2172	11.4942	11.0305	10.6514	10.6712	10.1223	10.4882	9.4558	10.8057	11.301	11.0779	10.2804	11.0409	11.0233	10.2593	10.3762	10.2107	10.8532	11.3007	10.7746	10.7097	11.1799	10.9497	11.374	10.4436	10.9589	11.1627
VIT_11s0016g01650	8.85044	8.45096	8.68163	9.00521	9.5034	10.247	9.67623	9.22681	9.2852	8.47454	8.05683	7.94186	10.2917	10.5047	9.92418	9.07434	8.45701	9.3421	9.80931	8.69619	9.77526	9.03731	9.05708	9.83727	10.4501	10.3877	10.474	8.58875	8.66426	7.2009	8.93968	9.54967	9.68436	8.8978	9.28088	9.78475	8.64944	9.04452	9.3101	9.66412	9.05007	9.51721	10.1435	11.0089	10.5655	9.01691	9.18104	9.18623	10.2057
VIT_11s0016g01670	9.12146	8.96135	9.42546	10.1978	9.77062	10.2882	9.91211	9.45308	9.42653	8.56353	8.79936	8.61708	10.7315	10.8315	10.1721	9.45072	8.74757	9.67546	9.703	8.58914	9.34213	9.41534	9.05798	9.56423	10.1433	10.2072	10.5284	8.4834	9.00692	7.37013	9.28683	9.64068	9.80756	8.06881	9.45342	9.41846	8.25425	8.8862	9.14444	9.74323	9.44456	9.79065	10.3775	10.4902	10.3906	8.49737	9.44689	9.02551	10.1659
VIT_11s0016g01690	12.2406	12.7964	12.5759	12.152	11.9188	12.3404	12.4435	12.6587	12.6916	13.0107	12.7692	12.9659	12.5283	12.4444	12.6423	12.4531	12.5684	12.5458	12.6742	12.5204	12.717	12.3067	12.5247	12.563	12.6464	12.5727	12.741	12.8583	12.7457	12.6382	12.3107	12.4399	12.4568	12.7231	12.5999	12.6556	12.8423	12.8898	13.0614	12.3795	12.4103	12.522	12.6717	12.6787	12.6425	12.7634	12.8768	12.9626	12.2538
VIT_11s0016g01700	11.8399	12.5372	12.3324	12.6548	12.3322	12.7742	13.0778	12.9516	13.1341	12.575	12.6132	12.5631	12.1742	12.3086	12.4918	12.941	13.0357	13.1429	11.7604	11.8931	12.0183	12.5069	12.5763	12.4772	12.9122	12.8033	13.0041	12.7688	12.5094	12.8125	12.9644	12.7426	12.8257	13.145	12.9497	12.887	12.3535	12.2411	12.057	12.5724	12.4897	12.5329	12.6613	12.5255	12.8531	12.198	12.3679	12.6167	12.4329
VIT_11s0016g01710	11.5526	11.8228	11.7316	11.7502	11.6594	11.6564	11.0899	11.474	11.2988	11.5568	11.2595	11.6742	11.2475	11.1736	11.025	11.0926	11.4022	11.4466	11.1989	11.2617	11.1688	10.823	11.366	11.2202	10.7732	10.8954	10.8889	11.9997	11.9382	11.9548	11.6906	11.381	11.4472	11.7078	11.3066	11.2783	11.8554	11.7185	11.6062	11.6333	11.3216	11.7077	11.4142	11.5067	11.6592	11.7859	11.9463	11.8945	10.5094
VIT_11s0016g01720	11.3355	12.1035	11.557	9.3805	9.47718	9.85694	10.4137	10.397	10.8017	11.7602	11.9049	11.9062	9.83517	9.63692	9.59102	9.97868	10.2983	10.2295	11.6812	11.5542	11.3886	9.47005	9.46595	9.72684	10.0666	10.0776	10.7876	11.9886	11.6547	12.0918	9.73831	9.42146	9.97653	11.0881	10.5515	10.2622	12.0015	11.5771	11.4867	10.1695	9.49797	9.41231	9.9863	9.91255	10.1314	11.2605	11.8433	11.4743	9.5717
VIT_11s0016g01730	10.2163	11.384	10.9252	10.362	10.0892	10.2065	10.5704	10.3771	10.2248	10.8744	11.0527	10.7968	9.82338	9.84971	10.2162	10.0593	10.0834	10.2601	10.315	10.6942	10.4707	10.3965	10.5213	10.5765	10.3055	10.3012	10.2604	10.2513	10.3599	10.4669	10.2078	10.007	10.2009	10.064	9.92529	10.0285	10.6113	10.5332	10.2958	10.4725	10.5197	10.3843	10.4951	10.2698	10.1247	10.9274	10.709	10.8693	10.1086
VIT_11s0016g01740	11.3079	10.5965	10.4653	12.5817	12.3437	12.5515	11.8908	11.7234	11.9184	11.361	11.2848	10.9254	12.201	12.0175	11.7527	11.1081	10.995	10.9891	11.299	11.2348	11.3563	12.0927	11.8536	11.7878	11.7785	12.1621	11.8032	10.55	10.6053	11.0806	12.1626	12.1696	12.0358	11.6781	11.6656	11.5552	10.7683	10.3705	10.193	11.7694	11.3801	11.5112	11.6153	11.5134	11.6878	11.1889	11.1817	11.0029	11.8973
VIT_11s0016g01750	12.0617	11.5166	12.0197	11.8222	11.938	11.6861	11.983	12.0707	11.9915	12.0149	12.1807	12.1128	11.7958	11.9186	12.2482	11.9499	11.7109	11.7028	11.8651	11.7944	11.8473	12.2668	12.3316	12.2161	12.2272	12.2907	12.3311	11.9572	11.9438	11.6961	11.9289	11.8263	11.7777	11.8975	12.1854	12.0774	11.8474	11.779	11.6165	11.9685	11.8866	11.8553	11.7984	11.9438	12.0094	11.7458	11.8	11.8799	12.3608
VIT_11s0016g01760	10.5666	10.5614	9.90969	9.87416	9.85246	9.97979	9.92882	9.77711	9.15359	10.4871	10.4478	9.02512	9.91058	9.82292	9.35199	9.47439	9.49798	9.61607	10.9363	10.5124	10.7239	9.84547	10.3142	9.74255	9.78086	9.8086	9.89248	10.038	9.82212	9.96486	9.65846	9.41822	9.38079	9.51184	9.76435	9.53235	9.94276	9.62103	9.72586	9.86666	9.27874	9.74307	9.53277	9.49368	9.47327	9.83043	9.96145	10.3845	10.1754
VIT_11s0016g01770	12.7464	12.9636	12.6367	13.0863	12.9737	13.2891	12.3463	12.5181	12.4959	12.9692	12.4881	12.8032	12.5155	12.2531	12.4921	12.3124	12.4071	12.2495	12.909	12.7601	13.0348	12.8337	12.9813	12.8887	12.7436	12.7063	12.7875	12.8677	12.7435	12.885	12.7365	12.6786	12.5835	12.4609	12.2448	12.3094	12.6873	12.6047	12.597	13.2563	13.0125	13.0491	12.9629	12.9784	12.789	12.9562	12.736	12.8225	12.3455
VIT_11s0016g01780	12.0081	11.9735	12.2128	11.8384	11.8192	11.7886	11.9687	12.0577	12.2811	11.8872	11.4564	11.8362	12.4208	12.4062	12.1856	12.163	12.1623	12.2597	11.8354	11.6298	11.6745	11.3725	11.3976	11.4124	11.5335	11.7761	11.7524	11.9332	12.0786	12.0919	12.124	11.8616	12.0735	12.2024	12.0646	11.8372	12.2598	11.9772	12.1297	11.4962	11.6453	11.7628	11.8764	11.6511	11.8232	11.5401	11.8668	11.7343	12.0724
VIT_11s0016g00330	7.92163	7.61747	6.8185	9.36009	9.03676	9.64986	10.7641	11.125	11.1417	7.10243	7.77866	7.21237	8.35067	8.23359	9.22733	9.6897	8.87245	10.2078	5.90897	5.97258	7.16493	10.5484	10.6478	10.2774	10.6584	10.7689	10.1334	9.41397	9.64313	9.99113	10.1345	9.39424	9.07695	9.04926	8.26736	9.86441	6.3133	5.7767	6.34876	9.09741	9.22973	8.96789	10.0632	9.47489	10.439	7.87913	8.7766	8.8811	10.7699
VIT_11s0016g01790	11.1825	11.1594	11.266	10.9793	11.0292	10.9869	11.4932	11.4602	11.3732	11.1554	11.3986	11.0236	11.1744	11.5026	10.8694	11.7753	11.9029	11.8482	10.6724	10.7641	10.5877	10.5885	10.6275	10.64	11.0628	11.1163	11.2254	11.6541	11.5547	11.762	11.6105	11.1769	11.7604	11.9379	11.4266	11.4649	11.2991	11.3607	11.3289	10.9718	10.7334	11.0797	11.2167	11.3793	11.3061	11.3725	11.4591	11.2956	10.8542
VIT_11s0016g01810	11.0976	11.1518	11.0577	13.5186	13.2181	13.2946	13.4066	12.9901	13.0764	10.9368	11.5054	12.1417	13.3425	13.2817	13.0531	11.5142	12.5913	12.255	12.9745	12.7633	13.0615	13.111	12.919	12.4505	12.9419	13.4467	13.0589	12.2836	11.6309	12.8277	13.2987	13.4327	13.7476	13.3074	12.8723	12.822	12.1731	11.7392	11.3666	13.0764	13.069	13.077	13.2796	13.1416	12.6805	9.32932	10.6381	9.98182	12.7487
VIT_11s0016g01820	13.2111	13.1984	13.0372	13.0767	13.2115	13.1038	13.3897	13.2221	13.1076	12.9582	13.3032	12.7712	13.0923	12.8541	12.6608	13.6992	13.5835	13.6349	13.2037	13.4429	13.5536	13.1641	13.2724	13.1241	13.1165	13.0992	12.9631	13.5953	13.3582	13.3925	13.44	13.0592	13.2619	13.7224	13.5706	13.4463	13.5412	13.4831	13.3468	13.289	12.873	13.1701	13.2466	12.8919	12.8761	13.1566	13.379	13.3069	13.1618
VIT_11s0016g01830	10.8727	10.7697	10.8993	11.0532	10.785	10.891	11.024	11.0584	10.8415	10.8047	11.127	10.973	10.7606	10.5674	10.5884	11.0231	11.152	11.3157	10.7918	10.9875	11.0152	10.7821	10.7478	10.8293	10.831	10.9401	10.9503	11.4822	11.4187	11.5679	11.3722	11.0441	11.3063	11.5211	10.9663	11.1752	11.5378	11.4393	11.072	11.3032	10.9568	11.1247	10.8355	10.9181	10.8727	10.9525	11.1795	11.1104	10.5037
VIT_11s0016g01870	10.9304	10.72	10.7638	10.8324	10.9068	11.013	10.9171	11.2153	11.0779	11.4534	11.1609	11.316	10.976	10.7595	10.9556	11.0495	11.036	10.9866	11.1144	10.324	10.75	10.7021	10.9622	10.934	11.614	11.3719	11.5783	11.098	11.0007	11.2879	10.9991	10.944	10.9727	11.218	11.0829	11.1954	10.9663	11.0177	10.9259	10.9526	10.9715	11.0453	11.5437	11.6185	11.4782	11.3249	11.1531	11.1249	10.7944
VIT_11s0016g01880	10.7113	10.6195	11.2137	8.9614	9.12352	9.00706	9.41049	9.56653	9.39145	10.5331	10.821	11.0191	9.77084	9.77605	9.688	8.78928	9.74269	9.53026	10.7455	10.736	11.0358	9.10662	9.29923	8.76761	9.05555	9.46083	9.02296	10.3218	10.1808	10.5618	9.03341	8.41346	9.05583	9.29538	9.4238	8.93088	11.1343	11.1145	10.8776	9.3247	9.57363	9.78757	10.1079	9.55226	9.34882	10.8929	11.6775	11.5558	9.11394
VIT_11s0016g01890	10.7374	10.7962	10.7641	10.9758	10.9898	10.578	10.6256	10.7869	10.9705	10.5466	10.8765	10.7128	10.9096	10.8754	11.0339	11.1996	11.0085	11.0245	10.7022	10.8542	10.5524	10.9287	11.0236	11.1186	11.083	11.0314	10.9101	10.8969	10.9791	11.0095	11.2226	11.0302	11.0351	11.0863	10.9414	11.0264	10.8933	10.5189	10.4713	10.7714	10.8371	10.9846	10.7439	10.8358	10.8311	10.8906	10.9622	10.9213	10.9436
VIT_11s0016g01900	11.4539	11.9759	11.542	11.682	11.487	11.7977	11.9026	11.9211	12.0788	11.739	11.4312	11.6693	11.6328	11.7054	11.985	11.5488	11.6222	11.9555	11.0221	11.2612	11.1792	11.8572	11.6615	11.5951	11.7419	11.9827	11.8907	11.6361	11.4981	11.8743	11.8394	11.9056	11.8794	11.9496	11.8585	11.7628	11.6039	11.6773	11.2805	11.8862	11.9372	11.8691	12.0047	11.6582	11.8591	11.4431	11.5762	11.7125	11.689
VIT_11s0016g01910	12.1743	12.3778	12.0848	12.2927	12.1929	12.2581	11.638	11.8078	11.688	12.2829	11.9347	12.1617	12.1727	12.179	12.4466	11.72	11.707	11.5704	12.1862	12.0398	12.1464	12.1528	12.197	12.125	11.5965	11.5732	11.4126	12.2196	12.0299	12.305	12.0927	12.1372	12.1326	11.723	11.7456	11.4764	11.9022	11.9598	11.8641	12.215	12.1767	12.0866	11.7724	11.5039	11.3769	12.2196	11.9897	12.2983	12.1718
VIT_11s0016g01920	14.0431	14.2253	14.382	14.2675	14.229	14.2867	14.2729	14.3429	14.2715	14.3981	14.0552	14.3496	14.2562	14.0762	14.3494	14.455	14.3586	14.4479	14.1787	14.1856	14.2354	14.2415	14.1551	14.2482	14.2	14.293	14.1261	14.2247	14.4093	14.1705	14.269	14.3327	14.327	14.3826	14.3076	14.3381	14.2198	14.1964	14.1912	14.2889	14.4395	14.3348	14.3969	14.4085	14.4043	14.2081	14.1592	14.3371	14.1978
VIT_11s0016g01930	12.923	12.9187	12.84	12.5624	12.3388	12.8507	13.185	13.3125	13.3178	13.3813	12.8971	13.296	12.8108	12.9663	12.997	12.9083	13.0784	12.913	12.8381	12.3639	12.6199	12.6201	12.689	12.5511	12.9143	13.0135	13.1328	13.0921	12.7655	12.9697	12.78	12.9128	12.9568	13.1256	13.3547	13.0723	12.5752	12.5702	12.3394	12.7367	12.9425	12.8846	13.0734	12.8552	12.9204	12.64	12.9091	12.7294	12.8034
VIT_11s0016g01940	9.99003	10.1086	9.73287	10.3698	10.1716	10.3681	10.6838	10.6776	10.6261	10.0807	10.9345	10.3886	10.2396	9.99254	10.8474	10.8844	10.3223	10.4639	10.2872	10.9821	10.6499	11.1663	11.1132	11.3796	11.1323	10.4681	10.9324	10.3959	10.2332	10.4962	10.451	10.3909	9.91035	10.6342	10.1681	10.4085	10.229	9.67959	9.63178	10.6933	10.5418	10.4127	10.2562	9.95349	10.3837	10.5687	10.291	10.8798	10.7326
VIT_11s0016g01950	12.1848	12.3016	12.2561	12.9091	12.8819	12.6197	12.6926	12.5994	12.3089	12.1052	12.3361	12.5336	12.2826	12.6493	12.3262	12.223	11.9686	12.3077	12.0704	12.1839	12.0108	12.7184	12.5945	12.381	12.3131	12.5693	12.3595	12.2681	12.3849	12.146	12.8251	12.8291	13.1029	12.331	12.6179	12.7511	12.13	12.2694	12.1906	12.4866	12.8482	12.6673	12.7168	12.4371	12.371	12.1606	12.2198	12.1761	12.029
VIT_11s0016g01980	9.66761	9.07503	9.35475	9.61334	10.069	10.0774	10.0049	10.167	10.0899	9.72465	9.44876	9.46221	9.95187	10.0687	10.9941	10.3901	10.2718	10.0685	9.12392	9.15612	9.19349	10.0203	10.0841	10.0578	10.3792	10.2038	10.2124	9.85461	9.57541	9.71966	10.0202	9.98894	10.3023	10.3107	10.3608	10.2198	9.28192	8.98365	8.45999	9.89716	9.4119	9.81117	9.72106	9.72276	9.77329	9.09433	9.37132	9.28148	10.292
VIT_11s0016g01990	12.3058	13.0846	12.4075	13.0565	12.7707	13.0486	12.3586	12.3458	12.5395	12.7433	12.5658	12.7421	12.6533	12.4696	12.1482	12.6271	12.7477	12.7497	12.1373	12.0075	12.0859	12.3085	12.4875	12.2655	12.4196	12.3413	12.4016	12.7709	12.7532	13.0672	13.0191	12.9745	13.1321	12.6797	12.4311	12.5033	12.3169	12.4794	12.4934	12.7217	12.7663	12.7709	12.6485	12.4021	12.2888	12.2526	12.9804	12.6435	12.3436
VIT_11s0016g00350	12.7621	12.7135	12.6786	12.7327	12.4343	12.5267	12.4078	12.6442	12.7522	12.4744	12.409	12.396	12.5991	12.7135	12.4214	12.463	12.6637	12.4707	12.3377	12.3604	12.4852	12.3454	12.4046	12.1076	12.2222	12.386	12.1262	12.5503	12.4537	12.6652	12.6307	12.4379	12.5616	12.3761	12.3598	12.1529	12.5278	12.6355	12.2904	12.201	12.0908	12.4489	12.3107	12.2358	12.3016	12.1051	12.4379	12.1926	12.6045
VIT_11s0016g02030	12.712	12.0217	13.4125	12.0324	12.9374	12.3116	12.6209	11.7663	11.6338	13.052	12.6874	13.1877	12.7659	12.9694	13.3099	12.7421	11.455	12.733	13.4421	13.3907	13.2444	13.2098	12.7669	13.278	12.7462	12.7536	12.7869	11.7536	12.6656	9.72791	11.7129	12.9416	12.7481	10.7044	12.3872	13.2262	11.0441	13.1757	13.6141	12.682	13.6356	12.9806	13.2702	13.2966	13.1146	13.7391	13.1326	12.9688	13.4521
VIT_11s0016g02040	10.024	10.3438	9.86808	10.9989	10.9428	11.2414	11.593	11.6513	11.4963	10.667	10.2675	10.4656	10.6703	10.7186	11.1332	11.0668	11.0687	11.0182	9.94266	10.0071	10.0927	10.9464	10.9274	11.1753	11.3389	11.3907	11.1342	10.6268	10.3136	11.1551	11.6965	11.3492	11.2334	11.9122	11.2927	11.2735	10.6564	9.9999	9.46932	11.201	10.6394	10.7423	10.8759	10.6767	11.0256	9.91119	10.1404	10.4925	11.3203
VIT_11s0016g02050	13.1625	12.9877	13.1342	13.3619	13.1843	13.138	13.5458	12.7974	13.2517	12.5292	12.5882	12.5528	13.7209	13.4693	12.8666	13.0523	13.3096	13.2949	12.8995	12.7611	12.775	12.3693	12.5774	12.3926	12.4472	13.0384	12.8656	12.4318	12.8145	12.3283	12.6818	12.9858	12.9212	12.9322	13.0919	12.831	12.6031	12.7388	13.0339	12.6248	12.9145	12.7902	12.8346	13.2169	13.0887	12.8429	13.1517	12.5204	13.1292
VIT_11s0016g02060	10.7521	10.807	10.8086	11.2783	11.033	11.2641	11.742	11.8396	11.7799	10.9411	10.6957	10.7241	11.4123	11.5301	11.3781	11.4119	11.3655	11.5661	10.7808	10.6072	10.7313	10.9603	10.7656	10.7278	11.406	11.6695	11.8436	10.8152	10.7673	11.0935	11.5156	11.0633	11.3697	12.0396	11.8411	11.6195	10.7932	10.5673	10.3873	10.8323	10.7822	10.9096	11.3521	11.3664	11.437	10.7338	10.81	10.6234	10.9581
VIT_11s0016g02080	12.3022	11.9427	11.8546	12.0115	11.9301	12.092	12.0434	12.2425	11.9656	12.3495	12.0969	12.2323	11.9146	11.8593	12.1082	12.1616	12.0252	12.2791	12.1673	11.9345	12.1238	12.392	12.3475	12.4436	12.7973	12.6214	12.7782	12.2069	12.0215	12.0655	11.9734	11.9421	11.4167	12.2843	12.242	12.4527	11.7272	12.069	11.9772	12.2181	12.2327	12.1827	12.6528	12.8138	12.7993	12.3467	12.037	12.3769	12.2897
VIT_11s0016g02090	11.1692	10.4165	11.0074	10.9732	11.107	10.8278	10.7204	10.8103	10.7235	10.9112	10.9989	10.939	11.1109	11.0246	11.3297	11.1852	10.8516	10.8776	10.8719	11.0444	11.0812	11.4201	11.2338	11.4201	11.3295	11.1785	11.0107	10.906	10.7296	10.7341	10.8717	11.0108	10.4996	10.5848	11.0083	11.1853	10.4925	10.9445	10.7925	11.2086	11.1423	11.1999	11.0806	11.1586	11.3554	11.4413	11.0902	11.4955	11.2948
VIT_11s0016g02100	10.0161	8.19637	9.45385	10.0433	10.5016	10.0254	9.87022	10.0074	10.3244	8.07601	9.52739	8.45674	10.6042	10.943	10.4035	10.529	10.5843	10.5806	9.56791	9.63975	9.78512	9.65854	9.87082	9.69543	9.64651	9.63898	10.0725	9.74114	10.0451	10.1613	10.5842	10.3787	10.6004	10.4437	10.3391	10.0389	10.0936	9.57957	9.48182	9.91355	9.54836	10.0655	9.62222	9.61703	9.66045	9.43838	9.76885	8.76406	10.1842
VIT_11s0016g00360	12.613	11.8159	12.0581	11.7182	11.8794	11.8647	12.1451	12.5678	12.3088	12.3197	11.9115	12.0191	12.4901	12.3162	12.5992	12.6491	12.7611	12.581	11.9055	12.1865	12.334	12.1418	12.2565	12.1904	12.6173	12.6217	12.6556	12.2435	12.1552	12.447	11.9641	12.0113	11.6923	12.9367	12.853	12.7137	12.3953	12.2754	12.2054	11.8168	11.6566	11.6435	12.3869	12.5143	12.396	12.2441	12.096	12.316	12.5795
VIT_11s0016g02120	12.1751	12.2985	11.933	12.4568	12.4054	12.5254	12.5298	12.4243	12.1656	12.0251	12.2048	11.7685	12.1116	12.3329	12.2618	12.1036	12.026	12.0793	11.6983	12.0521	11.8921	12.6458	12.6645	12.6386	12.4793	12.2516	12.5052	12.2445	12.0804	12.2221	12.5478	12.2555	12.2003	12.1711	12.0941	12.0571	11.8157	11.6128	11.5121	12.5301	12.2816	12.2856	12.0146	11.8877	11.888	11.9991	11.9534	12.119	12.506
VIT_11s0016g02130	12.0532	11.8255	11.9032	12.1975	12.5711	12.2142	12.0266	12.4102	12.4009	11.8443	11.6456	11.9519	12.579	12.7615	12.2798	12.3495	12.3763	12.4795	11.3569	11.0241	11.3069	11.821	11.9641	11.758	11.8761	12.1591	12.1422	12.0104	12.3635	12.1912	12.455	12.5167	12.583	12.3443	12.4907	12.3086	11.9872	11.8919	11.9389	12.0626	12.0876	12.0219	12.0439	12.1792	12.2683	11.791	12.1234	11.8431	12.2586
VIT_11s0016g02150	10.4828	10.8522	10.7407	10.8165	10.9898	10.7881	10.4809	10.4474	11.1093	9.95518	10.4452	10.187	10.7737	10.7008	10.0441	11.0306	11.3655	11.3346	9.92094	10.1465	10.0166	9.37844	9.63734	9.61011	9.67871	9.97372	9.90574	11.0267	11.1166	11.4763	11.1185	10.6695	11.0588	11.009	10.4872	10.444	11.0086	10.841	10.7435	10.301	10.0572	10.4749	10.2075	9.96934	10.1619	10.6085	11.3637	11.069	10.326
VIT_11s0016g02160	10.9182	10.0201	9.67655	10.9026	11.1556	10.9766	11.4773	11.1185	10.6741	10.6821	11.1529	10.2188	10.7643	10.6054	11.1637	11.419	10.7806	10.9914	10.7099	11.4569	11.04	11.5843	11.7674	12.0164	12.1909	11.4306	11.7953	10.9268	10.6083	10.2993	11.3314	11.0287	11.02	11.4013	11.1216	11.2217	10.5508	10.259	9.58811	11.7931	10.9917	11.1759	11.0948	10.8434	10.9518	10.6039	10.3231	11.1798	11.5774
VIT_11s0016g02170	12.6687	12.9729	13.0731	12.749	12.6404	12.7454	12.6977	12.8688	12.8563	12.8419	12.717	12.7758	12.567	12.5911	12.501	12.8816	12.7857	12.934	12.5929	12.7141	12.8171	12.5508	12.5362	12.5181	12.7403	12.6586	12.6848	12.8732	12.8315	12.9299	12.6858	12.4226	12.6504	12.8387	12.7033	12.5933	12.8545	12.8242	12.7862	12.5783	12.6241	12.8234	12.7846	12.8506	12.7998	12.9593	13.1236	13.018	12.6136
VIT_11s0016g02200	13.7713	12.6793	13.7094	12.8939	13.3154	12.6668	12.4219	12.5684	12.1364	13.5842	13.6658	14.0184	12.5392	12.6966	12.1592	13.4964	13.2635	13.3305	13.9282	13.8585	13.8802	13.0119	12.833	12.7316	13.0774	13.1306	12.9978	13.4978	13.7002	12.9881	12.5342	12.823	12.6432	12.5605	12.9589	12.9357	13.5808	14.1127	14.2185	13.007	13.2447	13.2924	13.5031	13.4548	13.3386	14.1475	14.1878	13.9665	12.1627
VIT_11s0016g02220	9.97053	8.14017	9.22537	9.85817	10.1396	9.729	10.1418	10.3423	10.5786	9.21606	9.83474	10.1103	10.6741	10.5793	10.6026	10.9621	10.2836	10.4783	9.76077	9.66612	9.78188	10.3052	10.3392	10.5211	10.7732	10.4552	10.5499	9.8495	9.98699	9.90116	10.4552	10.5395	10.3964	10.7054	10.8109	10.8704	8.91588	9.73571	9.66869	10.0511	10.7692	10.1454	10.3073	11.2246	11.3417	11.0828	9.61178	9.93447	10.5512
VIT_11s0016g00370	12.1984	12.2898	11.9902	12.6768	12.5427	12.4999	12.4113	12.7653	12.9676	12.0007	11.5646	11.8361	12.6117	12.4423	12.1704	12.541	13.0664	12.8292	11.6477	11.4652	11.8563	11.8473	11.7374	11.5546	11.8208	12.2297	12.1009	12.5041	12.3035	12.9213	12.8293	12.6229	12.9157	13.0153	12.7254	12.5316	12.3608	12.1801	12.0092	12.0039	11.9502	12.39	12.347	12.3075	12.3042	11.6789	12.1572	12.1003	11.9607
VIT_11s0016g02240	10.1059	10.3432	10.0608	10.6747	10.1395	10.5063	9.77036	9.84912	10.1134	9.26828	9.84851	9.49392	10.123	10.1134	10.3199	9.64084	9.90024	9.99642	9.92065	9.58322	9.55838	9.69931	9.72871	9.50231	9.36075	9.50392	9.69056	9.93604	9.88262	10.2726	10.2039	10.1501	10.2688	9.82216	9.78449	9.54613	10.1497	9.88457	9.73595	9.92899	9.75094	9.88611	9.74129	9.38081	9.47141	9.18963	9.93934	9.37814	9.82777
VIT_11s0016g02270	11.3709	11.5199	11.4127	12.2897	12.0164	12.3283	12.5121	12.5477	12.6624	11.8688	11.542	11.7303	12.2703	12.2495	12.2057	12.0848	12.1694	12.2423	11.8297	11.2937	11.5471	11.745	11.6833	11.7404	12.2953	12.2203	12.3653	11.8668	11.6122	11.6977	12.4091	12.3643	12.5202	12.8077	12.407	12.3829	11.4856	11.3785	11.2712	11.9481	11.8417	11.8024	12.1657	12.1696	12.4421	11.3789	11.7715	11.6404	11.989
VIT_11s0016g02280	10.9613	11.1974	11.0271	11.2555	11.5197	11.2284	11.1858	11.372	11.4922	11.7334	11.8238	11.8101	10.6111	10.5234	10.8303	11.2167	11.3443	11.3254	10.7547	10.9901	10.8215	11.9585	12.1321	11.9408	11.7505	11.7217	11.6059	11.9272	12.0163	12.0623	11.6937	11.5378	11.427	11.4722	10.3924	11.2619	11.6776	11.8398	11.0033	12.1661	12.1761	12.4807	12.0262	11.897	11.8315	11.6109	11.8811	11.732	10.44
VIT_11s0016g02290	10.0516	10.0308	9.75061	10.529	10.4214	10.6065	10.78	10.6848	10.4956	9.95709	10.1472	9.35397	10.1973	10.1276	9.84241	10.7143	10.8005	10.6282	10.0405	9.91501	10.072	9.89388	10.2285	9.86767	10.4168	10.3613	10.6515	10.3005	10.5101	10.2128	10.6573	10.5658	10.9924	10.9407	10.869	10.743	10.0535	10.0267	9.8693	10.4189	10.1868	10.4323	10.5803	10.7229	10.726	9.95362	9.78772	9.82946	9.76487
VIT_11s0016g02300	11.3868	11.7821	11.5283	11.7084	11.5981	11.7654	11.9574	12.0687	11.9828	11.7014	11.5235	11.6711	11.676	11.5028	12.0149	11.8773	11.9653	11.8136	11.053	11.263	11.0704	11.8297	11.7516	11.7919	11.9983	12.0616	11.9637	11.6568	11.6755	11.9469	11.8304	11.9821	12.0364	11.7788	11.747	11.8911	11.5818	11.34	11.0594	11.854	11.9554	11.8397	12.0837	12.0442	11.9795	11.0551	11.584	11.6423	11.7341
VIT_11s0016g02320	11.8001	12.0092	11.6604	12.1416	12.1142	12.3099	11.9339	12.1009	12.0202	12.2904	11.5593	11.9285	12.1394	12.1014	13.0169	12.0227	12.1334	11.7367	11.8512	11.7667	11.7388	12.2195	12.2973	12.4435	12.1501	12.1211	12.0819	12.0181	11.7666	11.9676	12.5561	12.2743	11.9981	12.089	12.3252	12.2289	11.6047	11.5412	11.7422	12.1194	12.0996	12.0398	11.8369	11.7693	11.6076	11.6924	11.4286	12.2493	12.5302
VIT_11s0016g00380	12.7059	12.4521	12.5468	12.5691	12.6028	12.5969	13.1202	13.22	13.2127	12.7442	12.7518	12.6029	12.7531	12.7174	12.4359	13.2874	13.4534	13.5052	12.7723	12.3515	12.6499	11.9012	12.1803	12.1478	12.7931	12.9046	13.0922	12.7669	12.6122	12.9588	12.8529	12.6075	12.8982	13.5307	13.4221	13.0614	13.256	13.0055	13.1066	12.7099	12.6343	12.8387	13.3606	13.4739	13.5575	12.6877	12.9443	12.8083	12.0129
VIT_11s0016g02340	9.58089	10.06	10.2517	8.37361	8.26257	8.91286	10.9676	10.2244	10.7892	9.45101	9.34078	9.23311	9.11959	9.38787	9.32207	10.5635	10.4673	10.6556	8.34295	9.2309	8.67128	7.99085	8.38312	8.47379	8.74337	9.31633	9.32563	10.1825	9.96176	10.8894	9.20367	8.7553	9.25777	10.9204	9.84352	10.2147	10.0856	9.98124	9.56194	8.94755	8.36844	8.5297	9.06981	8.97348	9.50063	8.56539	9.41535	9.34385	9.57729
VIT_11s0016g02360	12.1298	12.7485	12.3235	11.8796	11.6643	11.8418	11.0204	10.9029	10.5914	12.0854	12.2105	11.9263	11.1752	10.8814	11.7893	11.3338	11.6037	11.3941	12.3869	12.8165	12.6065	12.3578	12.1807	12.3104	10.9436	10.7887	10.7886	12.5374	12.3815	12.8733	11.7128	11.3443	11.2859	11.1293	10.2178	10.585	12.8836	12.2955	12.2494	12.4844	12.1055	12.0032	10.9095	10.3462	10.3604	12.0849	12.316	12.567	11.0818
VIT_11s0016g02380	12.1692	11.4821	11.3623	11.2834	11.3983	11.0645	11.4125	11.3663	10.6641	10.1175	11.3018	10.9821	10.9877	10.94	11.6223	10.9893	9.90011	10.2467	9.69141	10.5742	10.1617	13.0372	12.969	13.1249	12.3541	12.1222	12.2099	12.3717	12.2944	11.6751	11.4714	10.9183	11.0439	10.357	10.9601	10.7837	11.8198	11.6015	11.2712	12.6475	12.803	12.763	11.1795	11.1302	11.2524	11.5006	10.9015	11.2193	11.8977
VIT_11s0016g02400	10.4202	9.63829	9.99091	10.3535	10.4976	10.4308	10.0271	10.5397	10.2511	9.12199	9.5525	9.60586	10.5332	10.6699	10.4635	10.1386	10.0461	10.153	9.90124	9.87179	9.90943	10.1291	10.5047	10.0687	9.65908	9.86673	9.7233	9.98894	9.89201	9.98589	10.8712	10.8002	10.584	9.91983	9.95073	9.91083	10.2072	10.0061	9.80424	10.2432	10.3082	10.5825	10.2136	9.86689	10.099	10.1402	10.1317	10.1728	10.3124
VIT_11s0016g02430	12.1689	11.9234	12.0971	10.9325	10.3412	10.1747	9.50678	9.22697	9.4325	11.5058	11.3053	11.6098	10.5436	10.3998	10.2012	9.73739	10.1811	10.0209	12.9406	12.318	12.8348	10.7844	10.8108	10.5057	9.66903	9.55218	9.30148	11.7473	11.2772	11.3502	9.24971	9.22608	8.76802	7.87769	8.46366	8.69345	12.444	12.3249	12.4647	10.8053	10.7685	10.8497	10.4733	9.86952	9.32647	12.4435	12.4751	12.5102	10.8357
VIT_11s0016g02440	12.6378	12.9167	12.9025	12.2404	12.1223	11.9938	12.0776	12.1812	12.4075	12.3038	12.7313	12.7014	12.0651	12.1161	11.9618	12.1395	12.1693	12.2096	12.5342	12.5756	12.7813	12.2587	12.2425	12.1787	12.0481	12.0771	11.9677	12.3709	12.5341	12.2848	12.0757	11.987	11.9246	11.4932	11.2946	11.7443	12.6562	12.6229	12.8744	12.4546	12.4481	12.6363	12.5895	12.1904	12.3396	13.0307	13.0388	12.9753	11.8732
VIT_11s0016g02450	11.1771	11.7756	11.5165	10.4285	10.2432	10.9092	11.6914	11.6849	12.0472	11.1646	11.315	10.9969	10.9185	10.8058	11.1452	11.3954	11.7732	11.6595	11.7848	11.5155	11.6502	10.2063	10.3063	10.1069	10.7889	11.0335	11.0952	11.6779	11.4108	12.2249	10.9317	10.4672	10.9987	11.7767	10.9708	10.9028	12.1564	11.3156	11.0028	10.9651	10.3007	10.5889	11.2212	10.6729	10.6374	10.3702	11.3283	11.5569	10.7578
VIT_11s0016g02460	11.5814	11.9232	11.5723	11.5174	11.6794	11.0456	11.2493	11.4193	11.7336	11.6742	11.3799	11.9465	11.4328	11.5684	11.3348	11.6369	11.8296	11.5624	11.7386	10.85	11.0995	10.8418	10.8341	10.5893	10.8622	10.9873	11.0465	11.6142	11.4318	11.9354	11.2828	11.248	11.5759	11.4897	11.4144	11.2418	11.6887	11.2202	11.3666	11.1418	11.3192	11.3454	10.9931	11.4031	11.2691	11.2685	11.7632	11.4955	11.2838
VIT_11s0016g02470	11.367	11.028	12.107	9.97242	9.87385	9.92054	10.7644	11.1759	11.0142	12.5153	12.6111	12.4065	10.373	10.6134	10.4973	10.7353	11.1175	11.0608	11.6912	11.6038	11.3619	9.84893	10.2983	10.2194	11.0295	11.094	11.3227	12.4436	12.2313	12.3865	10.7278	10.4073	10.5238	11.6283	11.2052	11.3404	12.0042	12.9007	11.9601	10.637	10.17	10.505	11.1249	11.1491	11.3223	11.3515	12.6829	12.1889	10.5493
VIT_11s0016g02480	9.59601	9.52973	9.5477	9.60947	9.74729	9.70387	9.25129	9.5317	9.56852	10.4491	10.7534	10.6833	9.5518	9.4883	10.1204	9.77795	9.85393	9.6964	8.85451	9.4433	8.95511	9.71271	9.73158	9.92033	9.41102	9.39481	9.42268	9.93316	10.0999	10.3309	10.1966	9.97403	9.92102	9.28273	9.22009	9.30048	9.5991	9.98382	9.42245	9.92858	9.66726	9.6988	9.65268	9.39337	9.12516	9.20146	9.68087	9.88877	9.52289
VIT_11s0016g02490	11.1777	10.3275	10.8199	10.6903	11.0098	10.6748	11.0657	11.066	10.9439	10.2734	10.2735	10.3475	11.6688	11.704	10.9359	11.1287	11.2679	11.1621	10.5568	10.552	10.6708	10.5223	10.7035	10.5536	10.7543	10.8917	10.6221	11.1503	11.2396	10.8087	11.2961	11.379	11.5605	11.567	11.4009	11.2767	10.7651	10.8179	10.8913	10.7838	10.473	10.74	10.8958	10.8206	10.7007	10.3835	10.7379	10.3054	11.2458
VIT_11s0016g02510	9.90689	9.88741	9.59282	9.79922	9.23523	9.40594	10.109	10.22	9.94367	10.0291	9.81844	9.57998	10.2239	10.0636	10.3591	9.38527	9.02963	9.4069	10.4239	9.9507	10.2042	9.90148	9.85641	9.48338	10.3659	10.0795	10.5936	9.47764	9.15027	9.12849	9.73784	9.70063	9.66068	9.94421	10.2793	9.92707	8.77315	9.3551	8.84424	9.23614	9.18314	9.3644	9.5496	9.82642	9.94983	9.74244	9.6765	9.72326	10.0965
VIT_11s0016g02520	9.60906	9.45812	8.78465	10.5792	10.6953	10.7464	9.89929	9.98935	9.74752	8.52104	9.86301	9.15964	9.92555	9.79841	8.72551	9.58392	9.54053	9.71228	9.06618	8.75557	8.57055	10.461	10.8318	10.5735	10.5408	10.4455	10.2612	9.54657	9.48597	9.08028	10.3613	10.5468	10.0635	9.35301	9.51656	9.54937	8.87494	8.828	8.12454	10.6222	10.3091	10.75	10.227	9.98885	9.94006	9.11693	9.52956	9.40565	9.87348
VIT_11s0016g02530	11.8672	12.1663	12.0865	11.9628	11.7739	11.8697	11.6355	11.8918	11.7682	12.3023	11.9514	12.0134	11.4743	11.4665	11.203	11.6481	11.8785	11.8264	12.3896	12.2816	12.3144	11.8983	11.7743	11.6805	11.9104	11.8471	11.9218	11.9028	11.7494	11.9858	11.6098	11.3118	11.217	11.9445	11.6828	11.6493	12.0889	11.9619	11.92	11.8773	11.6354	11.8425	11.9027	11.7308	11.9134	12.2005	12.5174	12.1826	11.0928
VIT_11s0016g02540	12.6026	12.4465	12.4827	12.9161	12.9513	12.8969	13.1759	13.1395	13.0321	12.4761	12.3906	12.3229	12.7428	12.8723	12.7816	13.1035	12.94	13.2308	12.5115	12.5067	12.5696	12.7149	12.6275	12.7707	12.9463	13.0747	12.9765	12.4958	12.7559	12.5437	12.8499	12.6169	12.7564	12.8723	13.0813	12.9929	12.6484	12.6994	12.5474	12.6621	12.8701	12.8234	13.0154	13.2121	13.3383	12.677	12.5808	12.627	12.8237
VIT_11s0016g00400	12.5135	12.8103	12.9521	12.6426	12.6788	12.6843	12.9952	12.801	12.7966	12.9878	12.7845	12.7054	12.3262	12.6903	12.6613	13.1146	13.0268	13.2416	12.1456	12.2606	12.3818	12.4875	12.4815	12.5743	12.5673	12.571	12.7721	12.7956	12.8772	12.6615	12.8643	12.8426	12.9342	13.0154	12.9094	13.0224	12.868	12.7634	12.6542	12.5731	12.6903	12.5968	12.6868	12.5289	12.8127	12.433	12.6406	12.7273	12.6057
VIT_11s0016g02550	14.0387	13.8881	13.7743	14.0374	13.868	14.0286	13.9223	14.2328	14.1068	13.675	13.7559	13.5695	14.1271	13.9168	13.9232	13.8545	14.0638	13.9335	13.5967	13.5212	13.5095	13.8188	14.0349	13.9514	13.6684	13.8362	13.919	13.8569	13.92	14.1881	13.9011	13.9204	13.7692	13.7805	13.97	13.8208	13.7282	13.7002	13.5919	13.8679	13.7802	13.7696	13.8358	13.7074	13.7999	13.5239	13.6716	13.6171	13.7528
VIT_11s0016g02570	11.6226	11.2613	11.2198	11.4733	11.7773	11.5177	10.7547	10.8271	10.7663	11.3757	11.9751	11.4151	11.5119	11.6528	12.1529	10.557	10.3036	10.3829	10.7105	11.3267	10.911	11.9417	11.8272	11.922	10.8531	10.9427	10.8554	11.193	11.217	11.5808	11.5312	11.3265	11.323	10.309	10.5777	10.0444	11.2284	10.9231	10.6409	11.9094	11.2199	11.4193	10.2858	9.63562	9.91176	10.527	10.9053	11.1192	11.5794
VIT_11s0016g02580	13.4769	13.7269	13.3775	13.4317	13.1581	13.4974	13.1392	13.1486	13.2762	13.5339	13.3933	13.4086	13.3072	13.3409	13.0149	13.2605	13.555	13.2214	13.5402	13.5348	13.6204	13.2205	13.359	13.2311	13.3456	13.5386	13.3913	13.673	13.5323	13.5608	13.1215	13.4529	13.4985	13.6291	13.534	13.5217	13.471	13.5838	13.5482	13.3401	13.3348	13.3403	13.459	13.2329	13.1283	13.2243	13.4301	13.2275	13.0297
VIT_11s0016g02620	12.3488	12.4606	12.3417	12.4524	12.3376	12.4047	12.8293	12.7765	12.8685	12.0632	12.2536	12.3097	12.2479	12.4208	12.4605	12.7187	12.807	12.9244	12.1859	12.169	12.3883	12.066	12.1581	12.1102	12.6749	12.6505	12.7918	12.4218	12.5708	12.4657	12.5587	12.2638	12.4989	13.229	13.1531	13.1239	12.1337	12.1033	12.1219	12.2651	12.1262	12.115	12.3575	12.5604	12.7037	12.2561	12.4402	12.3528	12.3668
VIT_11s0016g02630	9.89347	9.81133	9.70963	10.5695	10.5783	10.5931	10.1649	10.3143	9.84062	9.86795	10.2482	9.58644	10.4754	10.5421	10.6089	10.085	10.0964	10.1132	10.2748	10.0264	10.3862	10.2733	10.4904	10.5214	10.5878	10.4174	10.4287	10.0058	9.80515	9.85583	10.7251	10.586	10.6078	10.4388	10.5667	10.3142	10.0973	9.40427	9.55494	10.4104	10.1444	10.4157	10.2632	9.98314	10.2111	10.0167	10.3668	10.5454	10.6302
VIT_11s0016g02640	10.3527	9.36465	10.0073	9.49333	9.33788	9.01817	10.3077	10.5325	10.2471	9.26459	9.95577	9.83927	10.0682	9.93515	9.89098	9.95044	9.87793	10.1625	9.96198	9.67226	9.82705	9.49518	9.62706	9.4684	10.171	10.3928	10.3981	10.1686	10.3178	10.1146	9.66037	9.6453	9.71592	10.1622	10.2221	10.3349	9.46663	10.0758	9.85582	9.48609	9.20193	9.46542	9.99646	10.142	10.245	10.1134	10.3835	10.3276	10.3754
VIT_11s0016g00420	12.9505	13.0041	13.18	12.9624	13.0164	13.0127	13.0223	13.228	13.1793	12.9217	13.0552	13.0086	13.0563	13.04	12.8416	13.1659	13.1251	13.3034	13.0748	12.8974	13.0547	12.9351	12.955	12.8727	13.0404	13.066	13.1418	12.8734	12.9526	12.6691	12.992	12.7693	12.8566	13.0605	13.0719	12.9045	12.9326	13.2307	12.8622	12.8368	12.9067	13.1429	13.0075	13.1318	13.2195	12.5351	12.8371	12.7289	12.4903
VIT_11s0016g02650	13.3225	12.6227	12.8323	13.0538	13.4249	12.8318	12.8631	12.9152	12.4265	13.1299	12.9734	12.9903	13.1689	13.4437	13.7387	13.0405	12.518	12.6227	13.4083	13.694	13.5757	13.8099	13.576	13.7613	13.5258	13.2847	13.1917	13.1389	12.7985	12.9295	13.3013	13.1417	12.9004	12.8315	12.9011	12.7628	12.9887	12.7914	12.6533	13.3415	13.1385	13.1085	12.6563	12.5998	12.6022	13.0181	12.9987	13.1268	13.862
VIT_11s0016g02660	10.9857	10.6473	11.267	10.7242	10.5718	11.026	10.9668	10.9152	9.74456	10.9871	11.1607	10.9453	10.7126	10.7289	10.446	11.4075	11.0047	11.4124	11.1881	11.0127	11.0644	10.6491	10.6262	11.0496	11.2856	11.201	11.4298	10.9646	11.204	10.2554	10.7578	10.8919	10.8155	11.3142	11.1759	11.6298	11.3181	11.6532	11.7285	11.3436	11.1387	11.082	11.8193	11.9249	11.9167	11.4942	11.3307	11.3897	10.8638
VIT_11s0016g02670	10.8081	10.5532	10.204	10.8007	10.5738	10.9833	11.285	11.5929	11.3745	10.5533	10.7716	10.0453	11.2875	11.1377	11.5083	11.1233	11.0583	11.1172	10.5397	10.5647	10.8088	11.1348	11.1691	11.2172	11.5349	11.2129	11.5589	10.8283	10.6911	10.9855	11.4328	11.0991	11.2932	11.6213	11.6867	11.4138	10.7372	10.2654	10.1743	10.7305	10.5534	10.6989	10.6633	10.8311	10.9879	10.076	10.0552	10.593	11.1974
VIT_11s0016g02680	14.5167	14.2895	14.3055	14.3907	14.2179	14.287	13.9267	13.8869	13.4879	13.9163	14.246	14.0392	14.4084	14.2428	13.9466	14.0156	14.1452	14.0679	14.6419	14.5933	14.6187	14.1244	14.416	14.1913	14.1946	13.9386	14.1055	14.3085	14.3905	14.3179	14.1146	14.2095	13.9868	13.7671	13.9741	13.9109	14.4212	14.3289	14.4667	14.0661	14.2547	14.2938	14.1384	13.9392	13.9039	14.2332	14.2109	14.1877	14.0534
VIT_11s0016g02690	13.726	13.3854	12.8181	13.3858	13.5028	13.2875	13.6768	13.3952	13.0039	13.3594	13.7949	12.981	13.6978	13.5638	14.0226	13.7008	13.5172	13.3209	13.7755	14.1656	14.2242	14.1284	13.9251	14.236	14.1798	13.9833	13.9954	13.635	13.4897	13.7233	13.7138	13.5928	13.3726	13.7216	13.4804	13.4947	13.4761	13.221	13.1963	14.011	13.3767	13.4312	13.4465	13.2541	13.276	13.4498	13.3906	13.6892	13.8801
VIT_11s0016g02720	14.1454	13.767	13.6647	13.7605	13.7603	13.778	13.7843	13.9292	13.3745	13.8508	13.8125	13.847	13.7446	13.6216	13.9068	13.7829	13.7556	13.8049	14.0157	14.0133	13.9355	14.1	14.092	14.0683	13.9906	13.9862	13.8983	14.0138	13.8361	13.8932	13.8611	13.9578	13.6514	13.8199	14.1019	13.8756	13.371	13.8353	13.5577	13.9138	13.7052	13.8484	13.654	13.8171	13.7023	13.7648	13.5521	13.8214	13.7236
VIT_11s0016g02760	13.3429	12.9639	12.5871	13.6871	14.2373	13.7473	13.864	13.5876	13.3602	13.043	13.431	13.2241	14.1865	14.4145	14.3533	12.9041	12.2527	12.4559	12.7703	13.2334	12.4471	14.3517	13.886	14.0493	14.1278	14.1782	13.7654	12.9664	12.8834	13.1938	14.1877	14.3047	14.2414	13.74	13.9296	13.8723	12.7271	12.7878	12.3468	13.8634	13.4912	13.5348	13.3558	13.2196	13.0998	13.069	13.0671	13.1585	14.96
VIT_11s0016g02790	10.026	10.2149	10.7416	10.8706	10.6423	10.3309	10.1582	9.33272	10.2506	10.49	10.6135	11.3665	10.1333	10.022	9.94965	10.0477	10.1453	10.2828	11.1326	10.2989	10.3641	9.9048	9.86281	9.65193	8.04164	8.54116	8.50357	10.4608	9.98453	10.5373	10.1794	10.5779	10.4346	9.33525	8.53136	7.88311	10.8545	9.93622	10.5069	10.9208	11.4034	11.4129	9.23968	8.85947	8.40588	10.0735	11.4257	10.4109	9.48352
VIT_11s0016g02800	10.4352	11.41	10.2192	10.9835	11.2239	11.1131	10.3348	10.7482	9.99226	11.3768	11.1588	12.0323	10.2607	10.381	10.388	7.77581	8.83707	8.69161	10.2041	8.9616	8.41467	11.1071	11.4234	11.3063	10.357	10.758	10.03	11.6592	10.6806	11.0591	11.8237	11.3106	11.7507	10.6727	10.6284	10.5328	8.32263	10.4943	8.99793	12.3385	11.7603	12.5803	10.3526	9.80948	9.05677	8.45403	10.015	9.57699	10.7063
VIT_11s0016g02830	12.0774	12.4195	12.2756	12.8329	12.4973	12.8993	13.1563	13.1203	12.8571	11.5649	11.9002	11.6269	12.7777	12.8577	12.4896	13.119	13.1159	13.3533	11.803	11.6401	11.806	11.9764	11.9139	11.9678	12.5321	12.6045	12.8137	12.6771	12.6105	12.6759	12.7734	12.9051	12.9075	13.1013	13.1794	13.0431	12.2908	12.4586	12.2823	12.2012	12.1724	12.3456	12.9171	13.1369	13.0595	11.1943	11.6255	11.3233	12.5048
VIT_11s0016g02840	11.2902	11.301	11.2617	11.3235	11.1195	11.4278	11.8971	11.6476	11.4867	11.536	11.9085	11.0322	11.0002	11.1457	11.416	11.2599	11.0962	11.1715	11.1257	11.7125	11.3022	11.8405	11.6	11.7129	11.823	11.5287	11.7584	11.1987	10.9158	11.2796	11.4694	11.1494	11.223	11.6668	11.4177	11.2523	11.2418	10.9908	10.5461	11.467	10.8713	11.2134	10.9943	10.7875	10.8686	10.4642	10.704	11.2004	11.5288
VIT_11s0016g02850	13.8597	13.8538	13.9457	14.2271	13.8776	14.2118	13.8494	13.8117	13.1446	14.1573	14.0839	14.2442	13.4041	13.3941	13.3385	13.2986	12.8425	13.2687	13.3853	13.5442	13.3165	14.1498	14.0745	14.0689	13.881	13.7392	13.9946	13.5863	13.8432	13.3946	14.0107	13.9839	14.0533	13.2667	13.9026	13.71	13.0754	13.6358	13.4918	14.0887	14.1975	14.27	13.8648	13.9304	13.7742	13.6206	13.5829	13.4194	13.6494
VIT_11s0016g00440	12.5694	12.3868	12.5111	12.0907	12.1086	12.1867	12.3603	12.2398	12.3888	12.4363	12.5831	12.3758	12.492	12.186	12.1862	12.4106	12.2373	12.3397	12.0099	12.379	12.1353	12.1386	12.2224	12.2891	12.0729	12.2234	12.3203	12.1838	12.3723	12.0606	12.072	12.2449	12.2372	11.898	12.3023	12.1981	12.2618	12.523	12.3502	12.2441	12.0564	11.993	12.21	12.331	12.2387	12.1221	12.3014	12.1144	12.299
VIT_11s0016g02870	12.9247	12.8116	12.9828	13.0144	12.9395	12.9245	12.9719	12.8763	12.6484	12.814	12.888	13.1224	12.8063	12.841	12.7998	13.024	12.8721	12.9507	12.7749	12.7495	12.6741	12.7422	12.7556	12.767	12.6992	12.7887	12.8507	12.8181	13.0973	12.3993	12.8619	12.962	13.0592	12.7161	12.9212	12.9834	12.7649	13.1514	13.0705	12.9567	13.1789	13.1732	13.1337	13.2723	13.2056	12.8795	12.8887	12.7444	12.7095
VIT_11s0016g02890	13.3754	13.5723	13.3768	13.1033	12.8079	13.3246	13.2092	13.0787	12.9403	13.8667	13.7574	13.8277	12.842	12.9026	12.9962	13.213	13.284	13.072	13.2158	13.2489	13.2654	13.2345	13.1647	13.2598	13.3942	13.2434	13.5919	13.6371	13.5368	13.2947	12.533	12.6952	12.5045	12.9255	13.1066	13.0661	12.9584	13.2158	12.9228	13.2604	12.8823	13.1026	13.1389	13.2881	13.101	13.4234	13.343	13.3252	12.9173
VIT_11s0016g02910	11.9107	12.3319	11.7166	12.3488	12.1122	12.4523	11.3814	11.1505	11.0942	11.8056	11.8514	11.8671	11.7539	11.8565	12.3367	10.9327	10.8667	10.8308	11.8525	11.8729	12.0638	12.361	12.3501	12.4948	10.9914	11.095	10.9819	12.5091	12.1828	12.4039	12.0444	11.9645	11.4827	11.0951	10.7065	10.7709	12.4025	11.9967	12.0152	12.5639	12.2101	12.4655	10.6507	10.5006	10.5417	11.8363	11.5954	11.8025	11.8991
VIT_11s0016g02920	9.27134	10.6437	9.87709	12.315	12.0516	12.56	11.8046	11.632	12.0499	10.6175	10.6465	10.8065	11.9813	11.7964	12.2238	10.2315	9.75238	10.1002	8.6682	8.46623	7.78822	11.4191	11.0575	10.7253	11.3186	11.6331	10.9075	9.99417	10.2965	11.2135	12.8543	13.0509	13.205	12.1245	11.3816	11.4394	9.04635	9.63123	8.8377	12.0951	11.553	11.4401	11.3649	10.3357	10.4233	8.53278	10.3567	9.94768	12.4798
VIT_11s0016g02950	13.4649	13.1047	13.1996	13.3369	13.2437	13.0947	13.1943	13.1517	12.525	13.2662	13.654	13.2711	12.8614	12.731	12.9306	13.2249	12.769	12.9741	13.8896	14.034	13.9393	13.8118	13.7922	13.822	13.5939	13.3461	13.471	13.3204	13.4948	13.0095	13.2192	13.281	13.0744	13.0635	12.9722	13.0925	13.4649	13.6974	13.6174	13.606	13.4737	13.5851	13.3262	13.2441	13.3586	13.6008	13.1371	13.4504	12.9175
VIT_11s0016g02960	11.3962	11.6306	11.3216	11.4637	11.3981	11.3051	10.2025	10.3303	10.5325	11.6359	11.4693	11.277	11.1749	11.0696	11.4157	10.6264	11.1422	10.6149	11.8896	11.707	11.9832	11.559	11.8542	11.6383	10.9694	10.6315	11.0272	11.3433	11.1832	11.3664	11.0997	10.8932	10.6121	10.393	10.4919	10.4738	11.8152	11.3427	11.3662	11.1101	11.1389	11.3799	10.5592	10.4676	10.2784	11.4849	11.3491	11.7394	10.8553
VIT_11s0016g00450	13.5429	13.1726	13.1568	13.3216	13.4076	13.5004	13.3401	13.2574	13.4251	13.3095	13.3048	13.1056	13.4068	13.4662	13.8271	13.3112	13.251	13.1073	13.6229	13.6485	13.652	13.736	13.6905	13.8476	13.733	13.7372	13.6634	13.2888	13.2964	13.2088	13.3066	13.2934	13.3021	13.3535	13.5843	13.481	13.3333	13.2987	13.2379	13.3227	13.2399	13.2073	13.3895	13.2203	13.0965	13.3153	13.158	13.3789	13.5948
VIT_11s0016g02980	11.5218	11.6358	11.969	6.78027	7.30901	7.24291	7.97665	7.08353	6.92725	12.1413	12.241	11.7304	7.77431	7.91342	8.09127	9.55953	10.0624	9.57182	9.76611	10.8606	10.2629	8.60104	8.89149	8.5289	8.04745	7.94267	8.78727	11.7726	11.5745	11.6002	8.17631	7.59961	7.84474	8.23915	8.13765	7.86642	10.6759	11.279	10.6933	9.17437	8.14165	8.4031	7.60032	7.37742	6.92454	11.3195	11.679	11.7812	8.05264
VIT_11s0016g02990	13.7167	13.4936	13.5597	13.404	13.2566	13.3167	13.2314	13.2804	13.3821	13.3871	13.335	13.4489	13.4669	13.4189	12.8464	13.0215	13.1724	13.3116	13.3044	13.1443	13.2369	13.1091	13.1378	12.9994	12.9936	13.1944	13.0837	13.625	13.5549	13.2949	13.3252	13.2493	13.2697	13.1563	13.417	13.0644	13.4729	13.6961	13.4064	13.4259	13.278	13.6687	13.284	13.2062	13.1434	13.2678	13.5435	13.1828	12.9682
VIT_11s0016g03000	11.5807	12.1539	12.1159	11.8892	11.7234	12.0475	12.4998	12.3669	12.4732	12.2475	11.9452	11.6625	11.8181	11.9141	11.8609	12.6344	12.6449	12.6503	11.5126	11.5386	11.6753	11.4015	11.7394	11.6933	11.8572	11.8638	12.0804	12.0388	12.2252	11.9123	12.0276	12.0718	12.3208	12.5899	12.5608	12.4773	12.2206	12.2476	11.8143	11.6975	11.3738	11.6473	11.856	12.3517	12.2517	11.6736	11.9429	12.1035	11.6893
VIT_11s0016g03010	10.8469	10.662	10.8028	9.53753	10.1235	9.27816	8.12469	7.636	7.87248	9.75411	10.3347	9.36235	9.90598	9.69444	9.21906	7.71922	8.37222	8.34079	11.8685	11.8897	11.8841	9.17328	9.45197	8.98128	7.22994	7.70066	7.2001	10.8545	9.53113	10.181	9.14057	8.89169	9.12033	7.14126	7.54647	7.19108	11.727	10.5798	11.0107	9.63853	9.05207	10.0832	7.94744	7.51141	7.18933	10.5937	11.0064	10.7018	9.07461
VIT_11s0016g03050	9.2853	10.1111	10.1896	8.00615	8.61847	8.70485	8.5351	9.32045	9.18243	9.28553	9.22108	9.64402	9.7955	9.80901	9.963	8.54429	8.86421	9.23211	7.56708	8.20358	7.3806	9.00722	9.04636	9.0793	9.11478	9.29068	9.26956	10.8164	10.6626	10.8935	8.9074	9.21072	8.83265	9.23792	8.63426	9.01854	10.5592	10.4831	10.3466	9.29186	8.72737	8.92157	9.08663	8.88957	8.59223	7.03909	7.94268	7.63053	9.64825
VIT_11s0016g03070	14.0829	14.0201	14.0532	14.0123	13.8252	13.8548	14.0095	13.9286	13.7926	13.98	14.0216	14.0508	13.911	13.7819	13.8792	14.0934	13.9779	14.1938	13.892	13.85	13.8732	13.7062	13.7572	13.7074	13.7824	13.8637	13.7926	14.1346	14.0811	13.9616	13.88	14.0866	13.8322	13.9121	14.0303	13.9917	14.0016	14.1043	13.9973	13.8911	13.929	13.9787	13.9523	14.0214	13.9978	13.9805	13.936	13.9235	13.9002
VIT_11s0016g03080	9.14822	9.04178	8.23603	9.56504	8.81408	10.7616	10.2703	10.6755	10.0542	8.20042	9.61619	8.79571	8.74988	8.43311	7.5097	7.52741	9.53134	9.64409	9.27844	7.90282	8.71966	9.32206	9.73107	10.5557	11.367	11.4662	12.1179	10.226	10.4018	10.2092	9.38399	9.05506	8.90179	10.4214	9.49171	10.464	8.69902	8.86204	8.35122	10.5294	9.58979	9.62622	11.2161	11.5233	11.4618	8.41475	8.89305	9.13717	10.1046
VIT_11s0016g03100	13.188	12.6695	13.2453	12.3776	13.188	12.3933	12.2887	12.6822	12.6973	12.8315	12.9426	12.7783	12.8814	12.9382	13.047	12.7552	12.7495	12.9913	12.7438	13.2024	12.7628	13.0388	12.879	12.8997	12.5111	12.601	12.6033	13.0703	12.9234	13.3663	12.5413	12.6955	12.6731	12.6139	12.314	12.3849	13.6371	13.1643	13.0866	12.7352	12.9538	12.8236	12.8562	12.3733	12.5556	12.8318	13.2981	12.9999	13.1457
VIT_11s0016g03110	12.17	12.8558	12.3084	12.7287	12.2468	12.6552	13.229	12.6581	12.682	12.3404	12.9698	11.9324	12.2188	12.1299	12.5329	12.7381	12.4742	12.6061	12.2892	12.6696	12.4523	12.6906	12.4375	12.5495	12.3661	12.2441	12.449	12.4549	12.3442	12.8466	12.8693	12.7268	12.9039	12.875	12.2815	12.3105	12.8047	12.3788	11.9569	12.9614	12.2948	12.1677	12.1698	11.7542	12.0198	11.7096	12.0645	12.6363	12.6023
VIT_11s0016g03120	10.4732	10.4419	10.4997	10.4602	10.6922	10.4614	10.0816	10.0219	10.3768	9.73334	10.2213	9.42698	10.3882	10.3862	10.2423	9.92368	9.76393	10.024	10.0034	9.87584	10.2518	10.0043	10.1192	10.0346	9.89577	10.2277	10.1896	9.92992	10.3249	10.1966	10.5832	10.5372	10.8104	9.94738	10.157	9.89645	10.6281	10.4012	10.3073	10.2223	10.114	10.004	10.0919	9.71047	9.7805	9.67481	10.1677	9.81048	10.2924
VIT_11s0016g03130	13.4702	13.5929	13.7094	13.1479	12.8987	13.1831	12.981	13.0391	13.0307	13.3918	13.3938	13.4932	13.2621	13.1242	13.3389	12.6505	12.9983	12.9467	13.0585	13.2781	13.1552	12.9828	12.9177	12.7756	12.6605	12.924	12.6926	13.5886	13.6806	13.5898	13.2075	13.4515	13.3225	12.8816	12.7309	12.69	13.8404	13.9715	14.018	13.0242	13.1085	12.9961	13.2629	12.9895	12.9159	12.6062	12.9724	12.9206	12.9586
VIT_11s0016g03140	9.96859	9.72649	10.1213	9.81283	9.75542	9.77675	10.1905	10.3523	10.4407	9.86793	9.67686	10.0222	9.96453	9.86309	10.0584	9.75973	9.15666	9.66292	9.48232	10.0213	9.9616	10.3005	10.2016	10.1063	10.2061	10.2542	9.92668	9.817	9.69652	9.61847	9.87641	9.76278	9.49228	9.7167	9.51949	9.28629	9.99339	9.77954	9.50963	9.53257	9.64001	9.86747	9.69614	9.37433	9.5618	9.13293	9.73274	9.55178	10.2114
VIT_11s0016g00470	13.8915	13.9893	14.1665	13.0332	12.9959	13.261	12.7462	12.4113	12.6523	13.7016	13.8235	13.7566	12.3783	12.5515	12.498	13.1437	13.2065	12.9298	13.8786	13.655	13.5969	13.1062	13.3661	12.9887	12.848	12.9773	13.3646	13.6604	13.8429	13.5196	12.9163	13.2434	13.4123	13.3311	13.3484	13.2779	13.6772	13.9362	13.8268	13.4493	13.5006	13.3368	12.9481	13.2311	13.1611	14.1114	14.1309	13.9606	12.5786
VIT_11s0016g03170	12.8323	12.8166	13.2624	12.1931	12.619	12.3201	12.1892	12.7777	12.5648	12.9312	12.8227	12.9944	12.2655	12.2588	11.8327	12.7981	12.7255	12.2483	12.5715	12.4961	12.4516	12.3497	12.8906	12.8823	12.2537	12.6588	12.2078	12.5733	12.0581	12.4898	13.1278	12.9545	13.253	12.7432	12.7595	12.4549	12.9856	12.9162	12.8251	12.998	12.6637	13.105	12.5261	12.2296	12.4725	12.6997	13.1152	13.1579	11.6142
VIT_11s0016g03180	12.4649	12.3275	12.5669	11.5059	11.4917	11.077	11.072	11.0436	10.6512	12.1865	11.9825	12.1002	11.426	11.6699	11.2806	9.89066	10.3094	10.5423	12.1008	12.4034	12.1969	11.6673	12.0301	11.697	10.9619	11.4325	11.2387	11.7685	12.0598	11.3382	11.0193	11.3152	11.548	10.6557	11.2424	10.9908	11.9825	12.3721	12.1697	11.4971	11.5922	11.7398	11.1311	11.0054	10.5363	11.7563	11.746	11.5116	10.7529
VIT_11s0016g03200	12.991	13.1335	13.3201	13.0587	12.8543	12.9397	12.9309	13.0815	12.9206	12.957	13.229	13.1917	12.6325	12.6481	12.9272	12.8963	12.7517	12.9246	11.936	12.4026	12.27	13.0045	12.9471	12.9465	12.8613	12.9241	12.8536	12.9313	13.1695	13.0698	13.2066	12.9664	13.0626	13.0341	12.8879	12.7995	12.701	12.8256	12.7871	13.1296	13.0077	13.115	12.951	12.7779	12.8004	12.7528	12.8724	13.0469	12.6855
VIT_11s0016g03210	14.7132	13.8217	14.7045	14.4949	14.4744	13.8953	14.1095	14.2296	13.8317	14.0062	14.3008	14.5953	14.21	14.2169	14.4396	14.2247	14.4538	14.3807	14.6753	14.7502	14.8989	14.6823	14.6983	14.6231	14.4841	14.6208	14.4207	14.7039	14.8606	14.5394	14.3047	14.0282	14.0171	13.93	14.0515	14.1353	14.8318	14.8786	14.9121	14.5228	14.9245	14.7417	14.8033	14.6103	14.6295	14.7175	14.6293	14.6881	14.2646
VIT_11s0016g03230	12.2101	12.5689	12.5247	12.2587	12.3245	12.1851	12.063	12.1952	12.4385	11.9731	12.5183	12.2364	12.1644	12.1468	11.5253	12.1424	12.3632	12.5425	11.7351	11.8083	11.6686	12.218	12.2054	11.8878	11.9829	12.0162	11.9638	12.2785	12.5029	12.4885	12.5107	12.2398	12.4032	12.0543	11.8939	11.99	12.4445	12.5849	12.2563	12.4596	12.4045	12.6701	12.3471	12.3184	12.3676	11.9034	12.7488	12.2298	11.574
VIT_11s0016g03240	11.6062	10.9864	10.8066	10.1143	10.6357	10.0711	11.1936	11.1902	11.3782	10.523	11.1313	10.5322	10.9922	10.9982	11.1103	10.9247	11.6621	11.0008	11.5628	11.6586	11.1463	10.7923	10.6379	10.6757	10.7772	10.7966	11.1678	11.5381	11.2442	11.7743	10.107	9.76387	10.2449	11.6796	11.4447	10.6565	11.8291	10.8051	11.0346	10.627	10.6067	10.6006	11.3576	11.233	11.029	11.9738	12.047	11.9584	11.1634
VIT_11s0016g03260	9.88945	9.3338	9.74256	10.3038	10.3262	9.87935	10.5556	10.7756	10.8158	9.5867	9.8904	10.0067	10.4218	10.2876	10.2627	10.9296	10.9155	11.1264	8.71696	9.16534	9.27556	9.74468	9.81931	9.84054	10.12	10.4034	10.4273	10.2267	10.1197	10.1957	10.8493	10.3837	10.783	11.0394	10.8421	10.5855	10.0866	9.92721	9.51781	10.301	9.95864	10.2665	10.4741	10.391	10.5839	9.68202	10.0459	9.98694	9.92021
VIT_11s0016g00480	11.023	11.2572	11.2532	10.4012	10.114	10.2186	10.5063	10.5158	10.9434	10.4747	10.6727	10.5736	10.7065	10.7509	10.1488	11.0488	11.475	11.2787	10.3553	10.5074	10.5567	9.44564	9.60762	9.33647	10.0371	10.0642	10.2053	10.9964	11.2767	11.3062	10.5228	10.1764	10.5063	10.9497	10.7538	10.4019	11.3928	11.1936	11.144	9.66262	9.51803	9.99168	10.0697	9.88339	10.1487	10.3001	11.0229	10.1637	10.1501
VIT_11s0016g03270	9.69677	10.2821	10.4193	10.371	10.5043	10.4054	9.93521	10.2939	10.883	10.0616	9.62508	10.45	10.4628	10.4644	10.6101	10.438	10.526	10.4934	9.63122	9.1732	9.03935	9.35693	9.64634	9.59574	9.3864	9.75084	9.50929	10.5413	10.6963	10.8722	10.6006	10.6566	10.868	10.2696	9.9711	10.0366	9.96817	9.50693	9.75481	9.97991	10.1977	10.2379	9.95627	9.61462	9.74638	9.7574	10.1809	9.86939	10.1701
VIT_11s0016g03280	10.9143	10.8444	10.4139	11.698	11.3911	11.7262	11.7197	11.6239	11.7604	10.9916	11.1198	10.8987	11.2298	11.3252	11.5235	10.9961	11.2259	11.2941	10.2838	10.5734	10.5578	11.3974	11.3593	11.1705	11.1985	11.3296	11.4858	10.728	10.6078	10.9489	11.7577	11.5657	11.3842	11.2816	11.4311	11.0377	10.5536	10.2808	10.002	11.378	11.0689	11.1748	11.0084	10.8122	11.0375	10.5627	10.8905	10.8805	11.1836
VIT_11s0016g03290	14.2	14.3285	14.3853	13.8839	13.8722	14.0576	14.3404	14.215	14.1262	14.0231	14.0237	14.0962	14.3105	14.3216	13.7911	14.1438	14.4534	14.271	13.9366	13.9286	13.7854	13.5837	13.6396	13.4194	13.6703	13.9171	13.7869	14.1599	14.2547	14.3082	13.8836	13.9048	14.0702	14.4143	14.2816	14.1505	14.1992	14.1979	14.133	13.9224	13.8265	13.9315	13.9208	14.0442	14.0503	13.7869	14.2655	13.6489	13.737
VIT_11s0016g03320	11.8911	12.1088	12.1758	12.3685	12.0379	12.4356	12.4586	12.6542	12.3327	12.1923	11.7653	11.8263	11.9996	11.9365	11.8022	12.4917	12.281	12.4254	11.9168	11.8471	12.0338	12.0676	12.2477	12.1187	12.6216	12.4817	12.5324	12.1041	12.0149	11.7995	12.2406	12.3067	12.2552	12.3596	12.4838	12.4561	11.6077	11.9533	11.9469	11.9156	12.176	12.1125	12.6398	12.6986	12.7027	11.8828	12.0721	12.1311	12.3931
VIT_11s0016g03330	11.7431	11.8517	11.8491	12.0191	11.7051	11.8034	11.698	11.9583	11.7836	11.6616	11.5854	11.7775	12.0301	11.9836	12.2403	11.779	11.9304	11.7122	11.3103	11.353	11.3471	11.4825	11.5278	11.2059	11.5624	11.8429	11.7895	12.0225	11.8038	11.8392	11.9076	12.1314	12.1289	11.8858	11.8976	11.8862	11.6439	11.6674	11.7383	11.3028	11.5406	11.555	11.7737	11.5714	11.4823	11.248	11.4612	11.5047	11.9925
VIT_11s0016g03360	10.7483	11.2027	11.1311	9.7863	9.69856	10.2452	9.09863	9.46099	9.15985	11.0851	10.8791	10.8087	8.99885	8.93947	8.7624	8.5018	9.36469	9.24754	11.3673	10.9988	11.2668	9.68099	10.196	9.88097	9.27412	9.30501	9.28709	10.9551	10.817	11.0285	9.58831	9.15219	9.00584	9.2053	8.65336	9.06699	11.4284	11.1329	11.2326	10.3882	10.1488	10.3391	9.82725	9.14497	9.34004	11.0065	11.3404	11.2703	9.05133
VIT_11s0016g03390	11.8355	11.8337	11.7193	12.0332	11.7631	11.9767	12.1379	12.127	12.086	11.7181	11.8675	11.6914	11.683	11.8918	11.653	11.9837	12.1017	11.9027	11.2577	11.2106	11.497	11.7456	11.9019	11.5474	11.8268	11.8052	11.9632	11.4072	11.2665	11.4275	11.8936	11.9361	11.886	11.9217	12.254	11.9049	11.2302	11.3842	10.9067	11.5093	11.4294	11.8333	11.6996	11.5633	11.5054	11.285	11.4591	11.3967	11.8593
VIT_11s0016g03400	11.6535	11.8047	11.597	11.3259	11.0156	11.6136	11.6684	11.5974	11.6951	11.5989	11.422	11.8255	10.6594	10.7636	10.5936	11.7059	12.0058	11.8968	11.1414	10.9974	11.1158	11.0982	10.9431	10.9264	10.8618	11.4153	10.9204	11.7902	11.7591	12.1688	11.263	10.9468	11.0587	11.7871	11.4517	11.3613	11.1216	11.2769	10.9746	11.5641	11.2309	11.3475	11.4638	10.9436	11.0727	11.4046	11.907	11.8944	11.2011
VIT_11s0016g03410	13.1042	12.894	13.1162	13.0128	12.8808	12.5847	12.859	13.0183	13.0483	13.1863	13.3486	13.4502	12.7706	12.8186	13.1145	13.2902	13.2524	13.1578	13.554	13.4227	13.4536	12.9877	13.0462	13.0678	13.0293	13.0845	13.0758	13.2809	13.4632	13.1836	12.9981	12.9065	13.0565	12.9977	12.9813	13.1048	13.5065	13.5657	13.5689	13.0507	13.2459	13.1306	13.2851	13.325	13.3366	13.3991	13.2987	13.3754	12.772
VIT_11s0016g03430	12.0857	12.174	12.7201	11.9831	11.9789	11.9242	12.405	12.5982	12.4259	12.0111	12.2463	12.4119	12.2479	12.3569	11.9906	12.571	12.7613	12.9504	12.1957	11.7844	11.985	11.5086	11.6894	11.3971	12.019	12.2052	12.2798	12.2733	12.551	11.8512	12.3027	12.3312	12.5789	12.5504	12.5215	12.6127	12.3308	12.6733	12.4242	11.8803	12.0666	12.1587	12.6702	12.7412	12.8624	12.0378	12.5522	12.1141	11.6302
VIT_11s0016g03440	12.3756	12.2673	12.2001	12.3397	12.2067	12.3231	12.3499	12.5783	12.9638	12.3272	12.3403	12.3492	12.3489	12.3104	12.4108	12.4192	12.6483	12.2772	12.8133	12.4985	12.7412	12.1502	12.3494	12.2312	12.5336	12.2989	12.6456	12.2375	12.1521	12.533	12.4661	12.3749	12.4645	12.6973	12.598	12.4016	12.5776	12.3635	12.2443	12.0003	12.0302	12.1544	12.3033	12.137	12.3882	12.24	12.3504	12.3668	12.349
VIT_11s0016g03450	9.61532	9.12366	9.33918	9.70058	9.65345	9.43112	10.3345	10.2986	9.12497	9.08548	9.78571	8.86851	9.9162	9.78487	10.1316	10.2185	9.86933	10.1455	9.07405	9.29047	9.21817	9.30886	9.5074	9.64573	10.1816	10.3399	10.3347	9.69464	9.64973	9.36974	10.3447	10.0875	10.2455	10.6979	10.4833	10.3013	9.20891	9.38661	8.89282	9.61759	9.20901	9.42408	9.83744	10.0098	10.0519	9.32034	9.62994	9.9726	10.195
VIT_11s0016g03460	13.6833	13.5984	13.6407	13.18	13.1238	13.2904	13.201	13.1204	13.3079	13.7706	13.5488	13.7015	13.2884	13.459	13.368	13.099	13.2022	13.1801	13.5744	13.3792	13.5484	13.3002	13.3304	13.0964	12.9398	12.9064	12.9702	13.4938	13.51	13.3593	13.0496	13.3262	13.2763	13.0495	13.2955	13.035	13.2377	13.5627	13.5013	13.174	13.3234	13.2712	12.968	13.0425	13.0374	13.3727	13.3637	13.4384	13.1958
VIT_11s0016g03470	13.0763	13.0711	12.5775	12.9526	12.734	12.8848	12.9953	13.1729	13.0139	13.0549	13.0614	12.8155	12.6732	12.6197	12.9075	12.7298	12.8895	12.6684	13.1019	13.0547	13.0405	13.1066	13.2618	13.2281	13.1113	12.8873	13.1292	12.9572	12.755	13.1061	12.9142	12.7758	12.3526	13.0469	13.0952	13.0885	12.7283	12.5728	12.4721	12.8206	12.5818	12.7106	12.6206	12.5047	12.5883	12.7332	12.7858	12.81	13.1802
VIT_11s0016g03500	10.2614	10.2317	9.58467	10.3523	10.3545	10.3222	11.9392	11.9627	11.7724	10.6522	10.6513	10.4599	11.7236	11.8096	12.2111	11.7595	11.4594	11.611	10.3279	10.5066	10.459	11.2916	10.9331	10.9698	12.0148	11.5425	11.7236	11.3715	10.9336	11.3335	11.3808	11.4045	11.2118	12.0268	12.1975	11.9941	9.6165	9.63215	9.32308	10.8324	10.4084	10.766	11.1663	11.4008	11.5607	9.51636	9.7307	10.3009	12.3489
VIT_11s0016g03510	10.793	10.8975	11.3017	10.623	10.6926	10.7359	11.098	11.0606	11.1569	10.5727	10.5833	10.7202	10.8541	11.1739	10.4652	11.1869	11.4099	11.312	10.845	10.8567	10.7961	10.103	10.2802	10.1218	10.435	10.7501	10.7275	10.8672	10.9611	10.8558	10.979	10.5103	11.1027	11.0576	10.7363	10.8201	11.4471	11.1675	11.1039	10.4534	10.343	10.6507	11.1164	10.8153	10.8345	10.8466	11.1872	10.8608	9.97518
VIT_11s0016g03520	10.5718	10.5599	10.8067	11.2068	11.1743	11.0403	10.7651	11.0085	10.5274	10.8408	10.3879	10.3519	10.6692	10.923	10.7592	10.9707	11.006	11.0339	10.3652	10.2393	10.3729	10.5464	10.8548	10.5216	10.5902	10.8615	10.5575	10.9008	10.6848	10.7979	11.5171	11.0012	11.064	11.1883	11.2006	11.1453	10.9231	10.5202	10.4599	10.8047	10.7162	11.0336	10.7497	10.9643	10.8292	10.8519	10.6721	10.7862	10.9451
VIT_11s0016g03530	10.89	10.6963	10.4678	11.0233	11.0856	11.1553	11.1403	10.8116	10.2771	10.7712	10.8636	10.4075	10.5436	10.5289	10.8591	10.7998	10.4429	10.7523	10.0923	10.5976	10.4159	10.8575	10.9161	11.0141	10.8199	10.8184	10.843	10.6863	10.5456	10.4018	11.2159	10.9575	10.8958	11.0832	11.0039	10.7601	10.3208	10.0501	9.65952	11.0308	10.5095	10.6113	10.2649	10.0416	10.102	10.1852	10.3203	10.685	10.8882
VIT_11s0016g03540	11.6641	10.7252	11.6551	10.3078	10.7987	10.8273	9.13735	9.00138	9.77572	10.2691	10.0986	9.89267	11.1571	10.7199	11.424	11.7024	12.0434	11.229	13.1339	13.1258	13.2103	10.8529	10.2768	10.1044	8.64993	8.75825	8.5188	10.9714	10.1938	10.1333	10.4917	10.1974	10.3771	10.2192	10.4712	10.1193	12.3928	11.401	12.7161	10.1399	9.84197	10.0427	9.10632	9.20363	8.24479	11.4086	11.7273	11.3198	10.096
VIT_11s0016g03560	13.3659	13.4144	13.4438	12.7289	12.8167	12.7131	12.9455	12.7635	12.502	13.253	13.3596	13.3	12.2689	12.4223	12.1594	13.1121	13.1321	13.2256	13.0862	13.5687	13.3354	12.8711	12.8262	13.0785	12.8389	12.9713	12.6322	13.3036	13.3857	13.2948	12.8229	12.6781	12.6662	13.1003	12.9207	12.7521	13.4354	13.4724	13.5526	12.9369	12.9446	12.9397	12.7202	12.6737	12.7621	13.544	13.7077	13.493	12.5677
VIT_11s0016g03630	13.9351	13.5503	14.0315	14.1796	13.9922	14.0013	14.2289	14.2282	14.0152	14.3237	14.0254	14.3341	13.9913	14.0291	14.3067	14.274	13.7305	14.1742	14.29	14.2299	14.1749	14.1745	14.0225	14.238	14.0324	13.8482	14.0535	13.8348	14.0186	13.3114	13.9959	14.027	13.8598	13.699	13.9365	14.0754	13.6353	14.0751	14.261	14.0527	14.4318	14.0773	14.1916	14.0253	14.1531	14.2604	13.5089	14.1677	13.9444
VIT_11s0016g03650	10.7715	11.1094	11.1078	10.8253	10.5702	10.7153	11.3063	11.4055	11.076	11.0325	11.3131	10.9174	10.7647	10.5552	10.837	11.0067	11.0315	11.3876	10.5575	10.8353	10.7006	10.9182	11.004	10.3711	10.717	10.9315	11.0427	11.0154	11.1178	11.1206	11.0842	10.8272	11.3419	11.4215	10.8979	10.9839	11.3077	11.1171	10.627	10.887	10.8697	10.8551	11.0821	10.7341	10.8222	10.3322	11.0744	10.7052	10.6881
VIT_11s0016g03660	14.7403	14.8219	14.4126	14.854	14.6715	14.889	14.7902	14.7794	14.8419	14.8002	14.6535	14.7157	14.6393	14.7127	14.5865	14.4504	14.4863	14.4291	14.0513	14.0966	13.9965	14.5124	14.5069	14.6345	14.6437	14.6508	14.5013	14.5146	14.4126	14.5704	14.5055	14.6806	14.7089	14.5447	14.7271	14.5136	14.3668	14.4757	14.2969	14.6893	14.601	14.5538	14.6677	14.7523	14.6314	14.4694	14.7374	14.5948	14.7036
VIT_11s0016g03670	12.4508	12.7269	12.1947	12.6962	12.389	12.4944	12.7273	12.6507	12.6751	12.4678	12.4333	12.2595	12.6979	12.7006	12.5349	12.5508	12.5318	12.752	11.9831	11.9278	11.7508	12.1769	12.0735	12.0294	12.0555	12.1626	12.2281	12.5048	12.4548	12.8372	12.7937	12.7049	13.0269	12.8682	12.643	12.4648	12.5433	12.2594	12.2487	12.32	12.1474	12.3497	11.9627	12.0498	12.1541	12.0194	12.4998	12.3693	12.4062
VIT_11s0016g03680	9.92825	9.29287	9.42303	9.70963	9.83302	9.88096	9.61986	9.95169	9.68005	10.0147	9.33829	9.0469	9.5257	9.4833	9.70124	10.118	10.5208	10.2091	9.60484	9.31134	9.42483	9.64785	9.65788	9.44568	9.313	9.5415	9.69614	10.0961	9.95856	10.2912	10.1738	10.1788	10.3108	10.6823	10.5225	10.3722	10.0908	9.74552	9.35081	9.56869	9.23892	9.60087	9.43322	9.303	9.34299	9.21424	9.51445	9.78356	9.24422
VIT_11s0016g03690	12.4491	11.9402	12.479	12.8491	12.6898	12.7457	12.8181	12.9776	12.8042	12.4585	12.4851	12.4688	12.627	12.7471	12.2734	13.29	13.1894	13.3742	12.4808	12.2828	12.6245	12.2283	12.3303	12.2757	12.6173	12.7969	12.6523	12.4722	12.6632	12.2617	12.8278	12.6407	12.7445	13.1793	13.1447	12.9904	12.6322	12.6091	12.4917	12.5508	12.3741	12.5555	12.9116	12.9986	13.035	12.5054	12.7107	12.3784	12.5041
VIT_11s0016g03720	13.7267	13.7092	13.9748	14.0426	14.0739	13.9036	13.8729	14.0408	14.0114	14.117	13.8465	14.2264	13.9007	13.886	14.161	14.168	13.7601	13.9224	13.6526	13.689	13.7353	14.0403	13.9293	14.1369	13.8497	13.4666	13.7976	13.7497	13.936	13.5608	13.7417	14.0402	14.1229	13.7789	13.8406	14.044	13.2984	13.7976	13.8162	13.8753	14.2101	13.9479	13.9317	14.1805	14.0579	14.1613	13.8687	13.9152	14.1099
VIT_11s0016g03760	11.5256	11.4936	11.4833	11.0275	10.902	11.1227	11.2242	11.4341	11.2735	11.6742	11.2957	11.5538	11.4954	11.4384	11.6835	10.67	10.555	10.615	10.0264	10.205	10.2029	11.4783	11.5517	11.3	11.3909	11.2617	11.3393	11.464	11.7772	11.2439	11.1013	11.015	10.9328	10.6329	10.87	11.0052	10.5635	10.8379	10.7279	10.9213	11.283	11.1139	11.2805	10.8855	10.9806	10.98	10.9614	11.1176	11.5643
VIT_11s0016g03780	13.0768	12.9542	12.8524	13.2429	13.1277	13.2159	13.2873	13.2252	13.2315	13.1032	13.1644	12.9192	13.1766	13.2041	13.3526	13.2718	13.3115	13.2871	12.9628	13.1298	13.0051	13.3711	13.2112	13.2814	13.3967	13.5358	13.4117	13.047	13.1435	13.0933	13.152	13.0948	13.1627	13.3933	13.284	13.3842	13.1537	13.0619	13.1441	13.1629	13.0907	13.1882	13.3611	13.0269	13.2914	12.9532	12.965	13.1478	13.3497
VIT_11s0016g00530	10.5907	9.88567	9.93659	10.7838	10.8757	11.0151	11.417	11.4926	10.6824	10.6493	10.5755	10.3728	11.151	11.1977	11.4196	11.1131	10.7528	10.768	9.82025	10.046	10.0127	10.6135	10.6676	10.9148	11.4295	11.5422	11.509	10.2738	10.2892	9.70695	10.9414	11.0924	11.0453	11.2592	11.4743	11.3825	9.54993	9.922	9.41206	10.5757	10.3987	10.5756	11.1769	11.1921	11.2318	10.3212	10.2172	10.307	11.4064
VIT_11s0016g03830	12.8563	13.0301	13.383	10.3619	10.5765	10.5626	10.8381	10.2574	11.0489	12.7775	13.1502	12.9406	11.693	11.7044	11.4354	12.348	12.7201	12.461	12.4949	12.5096	12.4376	10.3031	10.3069	10.1373	10.3662	10.5547	10.1177	13.0053	13.1203	12.9709	10.2904	9.76638	10.1949	11.3543	10.9395	10.5322	12.8868	13.0538	13.1123	10.7535	10.6153	10.7955	11.0207	10.6401	10.6568	12.8648	13.2178	13.0964	10.9877
VIT_11s0016g03860	10.2271	9.79132	9.85958	9.69694	9.58169	9.7822	10.8126	11.2801	11.055	9.45961	9.82127	9.55583	10.8582	10.7176	10.527	11.1929	11.2175	11.3215	9.15411	8.67841	9.4029	9.0043	9.50899	9.22758	10.4653	10.497	10.8053	10.4148	10.3644	10.4986	10.3376	10.2006	10.5344	11.4843	11.4669	11.0979	10.0507	10.0152	9.57296	9.55639	9.21402	9.50498	10.6915	10.885	11.0373	9.91652	10.1713	10.0788	10.4067
VIT_11s0016g03870	10.9574	10.9536	10.8693	11.3124	11.3298	11.4067	11.8323	11.9534	11.9879	10.8369	10.7666	10.6586	11.5294	11.6331	11.3839	11.8346	11.5471	11.7553	10.3854	10.2327	10.366	10.8053	10.9194	11.1177	11.39	11.4899	11.4395	11.2941	11.1526	11.0037	11.8304	11.5418	11.759	11.9398	11.751	11.7069	10.6928	10.8787	10.7877	11.2826	10.8982	11.1666	11.388	11.3398	11.4159	10.7252	10.9164	11.0708	11.3662
VIT_11s0016g03880	14.1998	13.9778	14.3268	14.2443	14.4118	14.0372	14.0851	14.2486	14.2723	14.0442	14.3487	14.3474	14.3808	14.4405	14.3162	14.3164	14.318	14.3765	14.1618	14.2048	14.2216	14.2517	14.2342	14.0772	14.306	14.2069	14.2515	14.3687	14.3508	14.4469	14.4767	14.522	14.6744	14.358	14.2775	14.3119	14.3569	14.3493	14.4478	14.0381	14.1846	14.2664	14.3077	14.1574	14.2197	14.2546	14.0692	14.0521	14.1107
VIT_11s0016g03890	12.7409	13.0237	12.9388	12.8936	12.8925	13.0767	12.9567	13.0816	13.206	13.0691	12.9324	12.7311	12.9466	12.8384	12.6255	13.0168	13.2311	13.1462	12.3535	12.3606	12.362	12.1443	12.1445	12.0965	12.6242	12.8342	12.5635	13.0556	12.7696	13.2432	12.8729	12.8541	12.881	13.2434	13.2771	12.997	13.0814	12.9333	12.6794	12.1867	11.8642	12.1822	12.7875	12.8384	12.7789	12.6523	13.1306	13.0296	12.7194
VIT_11s0016g03900	11.3479	11.2521	11.2999	11.9978	12.021	11.9809	12.1747	12.0676	12.2965	11.4879	11.6844	11.6416	12.447	12.4621	12.2679	11.2915	11.556	11.3252	11.1027	11.3152	11.0685	12.0046	11.9599	11.6447	11.9971	12.1631	11.9889	11.5462	11.6252	11.7717	12.2296	12.4749	12.7446	12.4258	12.0426	12.1629	11.3476	11.3741	11.2694	11.7876	11.7638	11.5573	12.1109	11.456	11.593	10.9809	11.4914	11.2653	12.3419
VIT_11s0016g03910	10.7913	10.7586	11.1139	11.4231	11.7147	11.2643	11.3598	11.4608	11.7223	10.5825	11.1327	10.6384	11.443	11.6188	10.9933	11.6858	11.8982	11.7846	10.5759	10.5665	10.6135	10.5272	10.8467	10.6884	10.7548	10.981	10.7199	11.3419	11.3503	11.7136	12.3685	12.0488	12.5789	12.4426	11.7829	11.8489	11.4453	11.0413	11.2281	11.249	11.0937	11.3234	11.2101	11.0675	10.9999	10.6668	11.1449	11.0307	11.2476
VIT_11s0016g03960	12.2341	11.6881	11.904	11.612	11.6518	11.4429	11.0683	10.9045	10.7841	11.6099	11.9554	11.76	11.69	11.3316	11.7068	11.2674	11.5102	11.4902	11.6991	12.1813	12.0915	11.7481	11.9388	11.8356	11.2517	11.4207	11.4259	11.8747	11.9074	11.8596	11.4562	11.2814	11.4779	10.8424	10.9104	10.8673	11.9381	12.0453	11.883	11.6134	11.5617	11.4943	11.0976	10.9803	10.8959	11.9665	12.0096	12.0503	11.5918
VIT_11s0016g03980	10.6945	10.5518	10.3564	11.3208	11.1949	11.0519	11.4512	11.4365	10.9353	10.7993	11.002	10.0608	11.1318	11.1154	11.2733	10.9881	10.8492	11.0278	10.6965	10.8474	10.6157	11.3434	11.2343	11.3298	11.3623	11.314	11.4682	10.8457	10.6659	10.6966	11.2175	11.1623	11.2622	10.9656	11.142	11.0399	10.3168	10.1395	10.0272	10.9706	10.7546	10.6876	10.6334	10.6448	10.8567	10.5888	10.5092	10.6331	11.4153
VIT_11s0016g04010	9.94312	9.94737	10.2328	9.60007	9.75913	9.22962	9.37721	9.19411	9.86976	9.62407	9.8134	10.0735	9.87022	9.87459	10.2471	9.3779	9.47951	9.56004	8.65571	9	8.70033	10.8192	10.8864	10.741	9.77851	10.1108	9.81609	10.3439	10.2328	10.269	10.2244	9.94534	9.97482	9.78648	9.29171	9.47071	9.75255	9.87215	9.70579	10.5896	10.5809	10.6183	9.84471	9.23712	9.15767	9.57743	10.0984	10.2683	10.0662
VIT_11s0016g00550	10.5507	10.1844	10.1743	10.4759	10.4217	10.6052	10.8052	10.7571	10.539	10.6293	10.8058	10.5173	10.502	10.5545	11.2376	10.4248	10.3422	10.2009	10.6669	11.3683	11.2026	11.0869	10.7757	11.0045	11.2444	11.0433	11.1541	10.2929	10.1092	10.3755	10.5142	9.98369	10.0076	10.5626	10.3621	10.2321	10.263	9.74218	9.51107	10.4411	10.0141	9.93114	10.0354	9.86451	10.0417	10.2783	10.2713	10.8137	11.1094
VIT_11s0016g04020	12.3474	11.8483	12.0481	11.8021	11.7504	11.7748	11.253	11.3849	10.782	12.047	12.2768	12.0377	11.397	11.5247	11.6251	11.6783	11.6426	11.6079	12.0467	12.2138	12.2995	11.9377	11.9535	11.9465	11.6102	11.5778	11.6774	12.0145	11.9061	11.6743	11.6056	11.518	11.1874	11.4394	11.6127	11.5528	11.801	11.9777	12.0658	11.6704	11.7051	11.778	11.5161	11.4048	11.3191	11.9985	11.9207	12.2017	11.5684
VIT_11s0016g04040	11.015	11.1653	11.1698	10.8816	11.2075	10.996	10.9373	10.5509	10.5065	11.0314	11.5976	10.661	10.311	10.5683	10.8824	10.5041	10.7094	10.5079	11.2572	11.4817	11.2601	11.176	11.4546	11.294	10.7627	10.6741	10.7186	11.194	11.2381	11.2349	11.0807	11.0719	11.2101	10.7188	10.4866	10.508	11.1854	11.1459	10.7375	11.1169	10.8464	10.7244	10.3569	9.8849	10.0809	10.353	10.7397	10.7647	10.5673
VIT_11s0016g04060	13.3282	13.2626	13.2964	13.9138	13.7026	13.6154	13.8938	13.9882	13.8711	13.1358	13.2346	12.9918	13.8759	13.683	13.3394	13.8806	13.8072	14.1154	12.9482	12.8174	13.0026	13.3995	13.5212	13.2821	13.5395	13.6553	13.5831	13.4376	13.6277	13.3621	13.9118	13.8784	13.8717	13.9614	13.9457	13.8372	13.2096	13.3842	13.3035	13.4854	13.5281	13.7139	13.5891	13.794	13.8363	13.2452	13.4917	13.2937	13.573
VIT_11s0016g04070	12.0658	12.6584	12.3375	12.6699	12.623	12.7851	12.554	12.4186	12.7091	12.2601	12.1584	11.9247	12.4031	12.4409	12.1661	12.6284	12.7315	12.7941	12.1426	11.9671	12.0489	11.9265	12.2411	11.9471	11.8932	12.1773	12.1102	12.43	12.4072	12.5766	12.7842	12.863	12.6531	12.7365	12.6051	12.5448	12.5666	12.2752	12.1316	12.4075	12.3169	12.4521	12.3347	12.2944	12.369	12.1103	12.4224	12.3992	12.2931
VIT_11s0016g04080	11.8892	12.6781	12.0235	13.6772	13.6901	13.6245	12.6735	12.0675	12.3692	11.0232	11.2765	10.62	11.6121	11.5536	11.6846	12.9384	13.3343	12.5019	11.1601	12.1188	10.8925	12.7013	12.6346	12.7804	12.8331	12.6553	12.5402	12.6847	12.1952	13.1237	13.6484	13.2297	13.4288	12.5983	12.3866	12.5672	12.1887	11.7563	11.7147	13.5329	12.3567	13.1686	12.2419	12.1643	12.0855	10.564	10.6949	10.9634	11.8532
VIT_11s0016g04120	12.5816	12.3576	12.4991	12.2735	12.1658	12.3474	12.674	12.2656	12.3731	12.659	12.6837	12.5124	12.6732	12.7491	12.8094	12.6777	11.9633	12.495	12.5544	12.5779	12.6777	12.6716	12.5978	12.6531	13.0236	12.7712	12.8343	11.9123	11.9893	10.7021	11.7574	12.6703	11.9097	11.7624	13.0498	12.9615	11.1086	12.376	12.4299	12.1433	12.4557	12.1961	12.5235	12.7723	12.9043	13.0059	12.2463	12.4669	12.8812
VIT_11s0016g04130	13.4222	13.5847	13.5499	13.066	13.2043	13.1346	13.7729	13.4231	14.1134	13.1857	13.4713	13.1059	13.5841	13.6266	13.0386	13.5376	13.6287	13.4843	13.1944	13.2735	13.2975	12.956	13.0372	12.6066	13.167	13.3855	13.4905	13.1238	13.2009	13.3316	13.0981	13.2686	13.3441	13.6153	13.5969	13.3537	13.2706	13.238	13.0078	12.8023	12.8384	12.8429	13.2036	13.0225	13.2081	12.8787	13.3127	12.8786	13.1743
VIT_11s0016g04160	13.3724	13.7042	13.6765	13.2742	12.7422	13.3777	12.8845	12.9189	13.1796	14.2706	14.0029	13.8517	13.4963	13.4465	13.394	13.5157	14.0759	14.0551	14.6627	14.1561	14.3576	13.3123	13.5848	13.3037	12.8419	13.0707	12.6746	13.8422	13.7115	13.889	13.2064	12.7754	12.601	13.1309	12.3895	13.1536	13.9722	14.0208	14.1944	13.5599	13.5579	13.4458	13.7084	13.0821	12.5331	13.9263	14.3378	14.2216	12.7457
VIT_11s0016g04180	11.2723	11.3242	11.4234	11.2581	11.2455	11.4397	11.4797	11.5791	11.6446	11.3856	11.4603	11.2843	11.437	11.4643	11.2125	11.599	11.6115	11.7189	10.7171	10.6877	10.7559	10.8125	10.845	10.6832	10.8397	11.0854	10.9391	11.247	11.2289	11.1691	11.4288	11.3601	11.4375	11.3878	11.5296	11.1898	11.1335	11.1842	11.1135	10.9808	11.1068	11.2028	11.2821	11.3384	11.4633	11.3886	11.1348	11.3388	10.9489
VIT_11s0016g04190	14.9694	14.9985	15.1842	14.9409	15.0892	15.1267	14.6926	15.3645	15.1456	15.677	14.6702	15.5155	15.2594	15.1906	14.9957	14.5524	14.3025	14.6042	14.3824	14.2454	14.1605	14.4392	14.842	14.5229	14.3796	15.1149	14.2289	14.8871	14.7913	14.8057	15.0125	15.4015	15.6355	14.651	14.9626	15.2231	14.3262	14.9954	14.8113	15.2233	15.1834	15.2922	15.11	15.5509	15.3556	15.3227	15.1203	15.3058	15.1789
VIT_11s0016g04200	10.5925	10.5504	10.8216	8.70169	8.36798	8.76574	10.8668	10.6496	10.9109	10.5794	10.015	9.97019	10	10.3173	9.69946	10.9845	11.2909	11.1962	9.78819	10.2631	9.88215	8.45164	8.71307	8.23616	9.79118	10.0863	10.0946	10.4901	10.2887	10.2244	9.90527	9.47327	10.1392	11.8055	11.9215	11.2777	9.93637	10.1978	9.92245	8.05065	7.84606	8.0847	9.44831	9.48708	9.89724	10.3339	10.8996	10.7834	10.363
VIT_11s0016g04210	11.7298	11.9113	12.0291	12.2724	12.4669	12.1521	12.4965	12.5496	12.5091	12.3279	12.2607	12.5346	12.2361	12.5534	12.4932	12.6739	12.6358	12.8996	11.6261	11.9738	11.4603	12.2621	12.177	12.0103	12.1767	12.537	12.3943	12.4225	12.3492	12.399	12.8786	12.7833	13.0585	12.8751	12.2566	12.7121	12.3552	12.5145	12.3339	12.6372	12.7027	12.8173	12.7622	12.8623	12.9814	12.5936	12.399	12.4165	12.0818
VIT_11s0016g04230	11.7654	12.144	11.9962	11.5988	11.591	12.0005	11.3259	11.4626	11.1299	11.9299	11.9329	11.4054	11.5281	11.5959	12.0745	11.1359	11.5505	11.0839	13.1353	12.9142	12.7252	11.6461	11.9935	11.9045	11.8732	11.9226	11.9771	12.0557	11.7068	12.2246	11.3926	11.3406	11.3405	11.1585	10.867	11.3454	12.3449	11.8061	12.0326	12.0626	11.6665	11.7029	11.7259	11.7353	11.3809	11.8345	11.6604	12.17	12.0614
VIT_11s0016g04240	11.2349	12.0813	11.8954	11.6196	11.4726	11.8761	11.6579	11.8218	12.1406	11.8957	11.5605	12.04	11.8336	11.8446	11.7279	11.5007	11.9479	11.8046	11.0753	10.6959	10.666	11.1907	11.3428	11.2899	11.5959	11.7771	11.7803	12.0068	11.9179	12.1706	11.7717	11.8731	12.0465	12.0453	11.7001	11.8476	11.8723	11.8255	11.5808	11.6923	11.6267	11.6968	11.9403	11.6931	11.659	11.1611	11.7398	11.3833	11.5289
VIT_11s0016g04250	10.3904	9.78638	10.506	10.1628	10.4097	10.4155	10.1248	10.2939	10.5562	10.3285	10.1314	10.2059	10.7976	10.7292	10.4482	10.7779	11.0366	10.6759	10.6217	10.3123	10.6095	9.58619	9.76619	9.605	9.49908	9.60505	9.29902	10.4867	9.94874	10.8111	10.6463	10.1822	10.4837	10.7082	10.3943	10.2136	11.028	10.4443	10.6056	10.2669	9.7427	10.2782	10.0311	9.56979	9.74949	10.5188	10.9221	11.0896	10.0914
VIT_11s0016g04270	8.70407	9.3071	9.36317	11.2035	11.3097	11.9063	11.1403	10.7565	10.9314	9.23223	9.53829	9.58135	11.0981	11.0924	11.4389	11.3744	11.5948	11.4643	7.24184	8.38578	7.45395	11.4505	11.4472	11.567	10.5652	10.7238	10.1814	8.93663	8.88019	9.75188	11.2593	10.9556	10.9066	10.1038	10.2641	9.98159	9.65288	7.90697	8.76224	10.9908	10.9941	11.0347	10.2682	10.3821	10.0865	9.75051	10.6148	10.7745	11.1502
VIT_11s0016g04280	10.9486	10.0266	10.6302	11.0164	11.4127	11.0669	10.9719	10.2361	9.28074	11.1701	11.28	11.4497	11.4417	11.0568	11.1986	11.3351	9.51065	10.9708	11.6667	11.3986	11.3095	11.3839	11.3919	11.8706	11.1619	11.0892	11.2444	10.4481	11.1917	8.48929	10.0656	11.9551	10.8119	10.3864	11.3447	11.8773	9.62142	11.3074	11.765	11.8347	12.5202	11.7974	11.7068	12.229	12.1127	12.5406	10.9922	11.4545	11.2976
VIT_11s0016g04290	12.0825	12.2697	12.0936	12.272	12.1751	12.4017	12.6565	12.5119	12.1469	11.9674	12.1273	11.5241	11.9491	11.9209	11.5181	12.3196	12.1752	12.2901	11.6899	12.0729	12.0662	11.9051	12.0545	11.8656	12.278	12.2856	12.2202	12.2141	12.0992	12.0236	12.1026	11.9823	12.045	12.5175	12.2589	12.3331	11.9321	11.9866	11.9768	11.9906	12.0626	12.1301	12.3081	12.3033	12.2687	11.9999	11.8236	11.7482	11.8919
VIT_11s0016g04300	10.7086	10.7841	10.4037	10.1185	10.287	10.3187	10.3954	10.5097	10.5156	10.2682	10.2857	9.49931	10.3788	10.6034	10.2339	10.6108	10.4352	10.7637	10.1438	10.2632	10.6452	10.2257	10.3058	10.1393	10.3967	10.3977	10.3059	10.2415	10.2776	10.0617	9.96594	9.84657	10.0123	10.4618	10.6518	10.3021	10.5219	10.3847	10.6121	9.70259	10.1786	9.74919	10.3308	10.1573	10.2477	10.3023	10.2014	10.2547	10.2504
VIT_11s0016g04320	11.1064	10.9434	11.295	10.635	10.8834	10.8028	10.1731	10.5879	10.2074	11.1351	10.8918	10.9622	10.6858	10.8083	11.0424	10.5002	10.3519	10.7746	10.7144	10.6086	10.7822	10.8659	10.9061	10.9294	10.6402	10.8401	10.378	11.0073	10.8924	10.8313	10.8136	10.799	10.4718	10.2829	10.8577	10.9103	10.9497	11.262	10.974	10.7815	11.1491	10.8298	11.1297	11.043	11.0943	11.5812	11.0325	11.0412	10.8933
VIT_11s0016g04330	11.478	11.1293	11.2496	11.6138	12.0624	11.8974	11.7152	11.8981	11.6807	11.8448	11.771	11.5493	11.8783	11.8117	12.3333	12.1076	12.1483	11.9701	11.2575	10.4907	11.0469	12.3188	12.3985	12.5487	12.819	12.7674	13.0676	12.5549	12.6218	12.5448	12.0659	12.0755	11.7629	12.3775	11.7685	12.4088	11.3268	11.1707	11.6471	12.7067	12.4179	12.3308	12.464	12.2186	12.8324	11.6509	11.6467	11.9484	11.9972
VIT_11s0016g04340	10.8066	10.8739	10.6575	10.995	10.7834	11.0948	11.7895	11.483	11.6752	10.9057	10.9789	10.6079	11.1678	11.2637	11.1601	11.514	11.5021	11.7128	9.8529	10.1408	10.2382	10.6326	10.605	10.6348	11.3076	11.2611	11.3243	10.905	10.7696	10.8491	11.4014	11.1209	11.3733	11.7682	11.8034	11.7229	10.362	10.5649	10.19	10.9218	10.4894	10.7254	11.0831	11.0935	11.2474	10.2696	10.4034	10.6486	11.3502
VIT_11s0016g04390	13.7476	13.8709	13.6965	13.6751	13.6807	13.881	13.9161	13.8833	13.8537	13.4001	13.9841	13.0194	13.671	13.6888	12.4874	13.5612	13.6128	13.6863	13.0305	13.2956	13.2467	12.8643	13.3971	12.8736	12.9593	13.1136	13.0436	13.6056	13.521	13.7295	13.6336	13.2691	13.4729	13.8323	13.6826	13.501	13.6687	13.5418	13.2162	13.555	13.0259	13.5967	13.1265	13.066	13.3154	13.0239	13.4524	12.9599	13.3903
VIT_11s0016g04410	11.0674	9.99223	10.525	11.2629	11.4203	10.953	11.7466	11.9313	12.0178	11.0465	11.1897	10.9057	11.4978	11.4981	11.4988	12.0347	11.6848	11.9374	11.254	11.2848	11.4848	11.606	11.5247	11.6901	11.9411	11.9252	11.8254	11.1077	11.3554	10.756	11.5313	11.6008	11.6823	12.0208	11.9726	12.141	10.8001	10.767	10.9371	11.2793	11.4001	11.2744	11.7179	11.7036	11.8216	11.6088	10.9324	11.2245	11.6976
VIT_11s0016g04420	11.4551	11.9676	11.8874	11.8897	11.6031	12.0232	12.2075	12.3991	12.4706	11.8634	11.8586	11.8166	11.5358	11.5668	11.5921	11.9266	11.9223	12.0776	11.0055	11.2656	11.1822	11.4737	11.6156	11.3113	11.6137	11.6443	11.7283	11.8262	11.5888	11.6682	11.9284	11.9221	11.9254	11.8685	11.8828	11.8595	11.3843	11.5054	11.0085	11.609	11.5802	11.8899	11.6914	11.4978	11.7067	11.514	11.752	11.9207	11.6135
VIT_11s0016g04450	11.9133	11.5799	11.7863	11.5525	11.6453	11.4963	11.9969	11.9016	12.2388	11.9182	11.8797	12.1472	11.4853	11.7255	11.5307	12.0622	12.1829	12.178	12.1182	12.0728	12.3151	11.574	11.7917	11.5932	11.8011	11.7483	11.9566	11.817	11.8344	11.5777	11.4904	11.4878	11.6678	11.8504	11.9067	11.7514	11.9289	11.888	11.8891	11.2924	11.2544	11.5391	11.6602	11.5949	11.8142	11.73	11.7691	11.9396	11.5621
VIT_11s0016g00590	10.3953	10.1432	10.3764	10.1775	9.95706	10.3681	10.4871	10.2461	10.1044	10.0524	9.43014	9.28031	9.51583	9.49119	9.86281	10.7023	10.3132	10.3052	12.3254	12.709	12.5057	10.2895	10.2966	10.2203	9.7478	9.75523	9.71177	10.2082	9.66213	10.5045	10.1952	9.58237	9.22111	10.2709	9.89102	9.56697	12.1363	10.0658	11.5187	10.334	9.56084	9.97441	9.73121	9.03215	9.38025	10.8599	10.496	11.0651	10.462
VIT_11s0016g04480	12.3008	12.2704	12.0141	12.2006	12.7081	12.3523	12.2761	12.4154	12.5926	12.4659	12.012	12.409	12.4471	12.4445	12.4202	12.3264	12.2521	12.3446	11.3607	11.7889	11.2628	12.593	12.3458	12.596	12.4542	12.7289	12.359	12.6027	12.474	12.4043	12.5867	12.78	12.8969	12.5273	12.2968	12.5023	12.3753	12.6908	12.3053	12.8415	12.9232	12.7892	12.7463	12.9966	12.8785	12.6003	12.5955	12.4399	12.0907
VIT_11s0016g04490	13.082	13.386	13.0453	13.8065	13.6952	13.6538	12.9019	12.9752	13.0022	13.8379	13.9226	13.8547	12.8004	12.7566	12.6684	12.1371	12.4938	12.2739	13.1951	13.028	12.9481	14.0507	13.6781	13.7903	13.5566	13.4821	13.4661	13.3459	13.1863	13.3917	13.2286	13.1533	12.8993	12.7857	12.7731	12.777	12.9604	12.9441	12.8175	13.9632	13.7769	13.8322	13.2901	12.8822	12.8766	13.6739	14.0201	13.7452	13.3238
VIT_11s0016g04500	11.2151	11.6282	11.4746	11.1858	11.1046	10.8444	9.40491	9.49595	9.53187	11.0717	11.0741	11.2046	10.2321	10.2061	10.9173	9.08184	9.48737	9.40016	11.3152	11.4537	11.4218	11.2115	11.2786	11.0574	9.61742	9.74526	9.48992	11.1212	10.8803	11.6696	10.5449	10.1686	9.56444	8.73396	7.94779	8.73569	11.5807	11.2391	11.2597	11.3183	11.2008	11.2208	9.96802	9.04174	9.31447	11.2927	11.7728	11.6903	10.3385
VIT_11s0016g04520	10.2904	10.3202	10.2878	10.4077	10.289	10.3353	10.9188	10.9909	10.7044	10.6008	10.9397	10.4565	10.2867	10.5052	10.8144	10.7263	10.5589	10.7375	10.557	10.4932	10.7428	10.882	10.8852	10.945	11.5969	11.2969	11.5888	10.5055	10.4097	10.5193	10.4408	10.1311	10.0531	10.8408	10.969	10.9358	10.5523	10.4341	10.1251	10.4241	10.2711	10.4388	10.7798	10.7487	10.864	10.3574	10.2434	10.5739	10.3817
VIT_11s0016g04530	11.8425	11.6221	11.526	12.0891	12.0505	12.1101	12.4768	12.3767	12.1559	11.4882	11.304	11.1803	12.2554	12.4779	12.0209	12.0981	11.9821	12.318	10.9426	10.8176	10.8039	11.4761	11.4248	11.3141	11.5012	11.9825	12.1334	11.6756	11.5571	11.6154	12.3955	12.1199	12.4793	12.6951	12.5508	12.1947	11.3628	11.1788	11.0047	11.6846	11.6054	11.8396	11.596	11.7187	11.8701	11.0905	11.4305	11.2533	12.172
VIT_11s0016g04550	11.3719	11.1354	11.1797	11.1928	11.1752	11.2402	11.2842	11.4473	11.5802	11.1377	11.2939	10.822	11.2485	11.1469	11.1959	11.4679	11.5531	11.561	10.8242	10.5951	11.1046	10.7894	11.1067	10.9351	11.1881	11.2575	11.4444	11.3054	11.4965	11.1419	11.4334	11.2738	11.3796	11.8485	11.6485	11.5817	11.2938	11.2102	11.1192	11.1286	11.0264	11.3532	11.4056	11.5994	11.5203	11.209	11.1574	11.1772	10.8472
VIT_11s0016g00600	11.9105	12.1296	11.8576	11.7592	11.4982	11.6798	12.1594	12.2718	12.0769	11.9774	11.7762	11.8445	11.6002	11.4152	11.4792	11.8739	11.8746	12.0131	11.5262	11.7092	11.6586	11.519	11.4855	11.5789	11.9292	12.0086	11.7194	11.9373	11.8398	12.0491	11.4812	11.5418	11.426	11.6425	11.6224	11.7023	11.9637	12.1921	11.9709	11.9155	11.7446	11.9889	12.2468	12.3776	12.1865	12.3584	11.8502	12.1519	11.4382
VIT_11s0016g04590	10.176	9.05949	9.45958	10.9216	10.6909	10.8945	11.194	11.6741	11.4595	9.09757	8.41525	8.65924	9.43252	9.88717	8.69627	10.3167	10.146	10.7146	7.96143	8.30972	8.84782	10.0421	10.1083	10.3998	10.8545	11.2317	11.0335	10.1282	10.369	10.1542	10.7748	10.4111	10.3606	10.8454	11.1133	10.5215	8.94576	8.58053	8.61994	9.32126	9.80658	9.95071	10.8836	10.8365	11.2312	9.35124	9.71961	10.0362	10.9852
VIT_11s0016g04600	9.8689	9.88514	9.72362	9.50715	10.4103	9.9471	9.1872	9.39951	9.55135	9.24049	8.76021	9.36093	9.39342	9.03282	9.00111	9.37266	9.2802	9.15861	9.39495	9.07866	8.773	8.84001	9.00939	9.01606	8.54641	9.25709	8.39815	9.97978	10.2597	9.98326	9.87068	9.9816	9.84951	9.44193	8.98166	9.02882	10.623	10.2947	10.1589	9.50951	9.76806	9.76872	9.35952	8.83869	8.93587	8.90295	9.95839	9.43047	8.67967
VIT_11s0016g04610	10.4906	10.4834	10.5307	10.6527	10.494	10.5047	10.5674	10.4169	10.6346	9.9306	10.6928	9.58198	10.6574	10.5393	10.2458	10.4524	10.6872	10.4349	10.2519	10.6185	10.5617	10.4301	10.6877	10.6029	10.5715	10.4511	10.5675	10.1367	10.3568	10.2467	10.1893	10.1947	10.0874	10.2923	10.4968	10.2787	10.1568	9.85897	9.83775	10.129	10.0356	10.2037	10.0493	10.1589	9.99854	10.0763	10.4105	10.4545	10.5352
VIT_11s0016g04630	11.0994	11.6135	11.1859	11.355	11.3627	11.4901	11.7315	11.6777	11.5208	11.3257	11.5601	11.21	11.7191	11.684	12.0465	11.563	11.5895	11.6723	11.5096	11.9362	11.6546	11.3493	11.2055	11.2829	11.5609	11.6579	11.3909	11.2466	11.3344	11.5001	11.326	11.2333	11.3143	11.7052	11.3473	11.4558	12.0103	10.9449	11.265	11.5481	11.2486	11.3669	11.6865	11.0989	11.3478	11.2539	11.5288	11.7147	11.7051
VIT_11s0016g04650	10.9881	11.2537	11.0063	11.0723	10.9085	11.1323	11.4772	11.3315	11.5137	10.2541	10.3443	10.2356	11.1277	11.3242	10.8877	10.6419	11.2419	11.1063	10.7644	10.7991	10.7762	10.545	10.5427	10.5048	11.1077	11.3787	11.3444	10.8554	10.8316	10.9807	11.0756	10.862	11.412	11.341	11.3278	10.8985	10.8083	10.7805	10.4733	10.6368	10.5207	10.845	11.4939	11.3552	11.1114	9.97578	10.759	10.5571	10.8824
VIT_11s0016g00610	12.1043	11.6233	11.6791	11.5517	11.7721	11.4719	11.6605	11.7772	11.8355	11.6722	11.7697	11.6641	11.8315	11.9387	11.9088	11.8858	11.8201	11.6804	11.7134	12.1142	11.9382	11.8425	11.8916	11.8617	11.8028	11.9395	12.1149	11.5928	11.711	11.1887	11.2217	11.5231	11.3977	11.7228	11.8911	11.9033	11.5147	11.6992	11.3078	11.3526	11.6964	11.3915	11.682	11.6241	11.7362	11.8141	11.5327	11.5484	11.7327
VIT_11s0016g04680	9.95547	11.4045	10.9171	10.5246	10.2849	10.3646	10.3661	10.5194	10.5168	10.7907	10.1684	10.767	10.3023	10.3441	10.6381	10.6165	11.0642	10.4798	10.2987	10.5991	10.4798	10.7727	10.5949	10.4514	10.4907	10.3256	10.1195	10.657	10.6017	10.5778	10.7838	10.6316	10.6315	10.4046	10.1852	10.2515	10.6556	10.5063	10.6887	10.4843	10.8556	10.5652	10.7333	10.5282	10.2933	10.6598	10.8328	10.6277	10.4601
VIT_11s0016g04690	10.2834	9.92402	10.3404	10.1977	10.6189	10.6276	10.0993	10.2193	10.1902	9.6749	10.1559	9.80046	10.3344	10.4085	10.4117	10.1629	10.5605	10.331	9.94778	9.82278	10.1771	10.1762	10.4521	10.3465	10.3323	10.1877	10.0614	10.3557	10.1661	10.7136	10.8819	10.4802	10.8671	10.6162	10.2992	10.3107	10.6409	10.2995	10.2258	10.4533	10.3901	10.6554	10.4667	10.4004	10.0732	10.1712	10.5836	10.7459	10.4347
VIT_11s0016g04700	12.5506	12.958	12.5663	13.9613	13.6846	13.801	13.4123	13.1572	13.2429	12.2609	12.7762	12.7216	13.7562	13.5434	13.4846	12.0211	12.2787	12.2955	12.7591	12.7739	12.7264	13.26	13.1825	12.9071	13.2231	13.4753	13.3303	12.3284	12.652	12.2322	13.405	14.0347	14.1195	13.2162	13.5084	13.4443	12.5305	12.7431	12.6148	13.3118	13.4585	13.144	13.4242	13.3733	13.0635	12.2613	12.164	12.0317	13.227
VIT_11s0016g04710	11.5259	11.9475	11.738	12.1259	11.9301	12.1282	12.2	12.4906	12.0222	12.1046	11.8423	11.9763	11.7689	11.8782	11.9641	12.0874	12.0384	12.0646	11.3075	11.1314	11.1499	11.7419	11.7024	11.683	12.2541	12.1906	12.1494	11.7928	11.6045	11.7949	12.2957	12.1643	12.0813	12.2937	12.2514	12.1709	11.4383	11.4758	11.0926	11.7265	11.7824	11.6981	11.999	12.094	12.1711	11.7785	11.8931	11.9711	12.0356
VIT_11s0016g04720	12.4262	12.3226	12.3268	12.4428	12.58	12.7159	11.098	10.9798	10.895	12.5976	12.6955	12.3622	11.2423	11.3622	12.1618	10.5052	11.2669	10.7415	11.6843	11.9706	12.0692	13.0026	13.0014	12.9544	12.2288	12.1737	12.2566	12.794	12.6183	12.776	11.8049	11.6834	10.9458	10.0811	9.36358	10.4784	11.8315	11.7709	11.7887	12.7121	12.5657	12.5709	12.164	11.7207	11.4765	12.4669	12.0278	12.4602	11.9321
VIT_11s0016g04730	11.5027	11.5087	11.1532	11.7767	11.6391	11.7892	11.7285	11.6516	11.5099	11.3366	11.8445	11.3662	11.2394	11.2977	11.1714	11.748	11.4943	11.7176	11.0058	11.2142	11.3118	11.6699	11.7512	11.6188	11.4568	11.4178	11.4958	11.6661	11.524	11.6393	11.9134	11.8082	11.7169	11.9722	11.7011	11.6052	11.152	11.2814	11.0003	11.7067	11.3385	11.7566	11.429	11.372	11.3861	11.3259	11.3286	11.5188	11.4262
VIT_11s0016g04770	12.2488	12.146	12.0577	12.3106	12.1876	12.0795	12.5212	12.8676	12.2192	12.7828	12.931	12.7914	12.0491	11.8006	12.543	12.6237	12.5269	12.4552	12.7409	12.6452	12.7317	12.8493	12.9448	12.9646	13.426	13.1274	13.2353	12.6842	12.5138	12.4045	12.4716	12.3469	12.1915	12.5469	12.6808	12.7748	12.3366	12.42	12.1911	12.7228	12.3727	12.3749	13.0047	12.9838	13.0177	12.631	12.2265	12.8586	12.1964
VIT_11s0016g04780	13.8741	13.3284	13.4597	13.8326	13.9443	13.705	13.508	13.4093	13.7878	13.5046	13.5967	13.6067	13.7477	13.9781	13.9266	13.5227	13.5202	13.4813	13.8605	14.1104	13.919	14.1707	13.9605	14.0328	13.8418	14.023	14.0153	13.5707	13.656	12.4214	13.3992	13.6548	13.6835	13.2787	13.4193	13.4159	13.3403	13.6213	13.7425	14.0358	13.8702	13.9066	13.8898	13.5458	13.8139	13.6963	13.2362	13.3639	13.7687
VIT_11s0016g04830	12.2224	12.5122	12.3069	11.8429	11.6795	11.8748	11.5852	11.6031	11.5959	11.5274	12.1369	11.6485	11.5957	11.4686	11.0651	11.1351	11.2632	11.1163	12.6703	12.7671	12.8953	11.4821	11.799	11.599	11.6703	11.6146	11.8797	11.5299	11.6833	11.7328	11.4026	11.0468	11.0791	11.5637	11.4203	11.2528	12.3805	11.9485	12.2078	11.4167	11.262	11.4522	11.6727	11.3617	11.4276	11.9322	12.0423	12.0483	11.3927
VIT_11s0016g04850	12.7537	12.2534	12.047	12.4864	12.3167	12.3522	11.7833	11.7994	11.6183	12.129	12.4303	12.2966	12.1548	11.9465	12.1538	11.4755	11.5749	11.6183	12.2989	12.5256	12.5612	12.5727	12.6291	12.4558	12.1984	12.1279	11.9105	12.1748	12.133	12.313	12.1231	12.0391	11.8386	11.6271	11.7774	11.6835	12.033	12.2157	11.9835	12.372	12.1887	12.4554	11.912	11.6946	11.7852	12.3196	12.1179	12.2295	12.4564
VIT_11s0016g04860	13.929	13.6618	13.6101	13.308	13.3191	13.1705	12.7802	12.8813	12.6029	13.6506	13.6987	13.6135	12.9231	12.5819	13.1772	12.6229	12.7807	12.7122	13.898	14.0122	13.8493	13.7661	13.8489	13.6754	13.4204	13.1529	13.4142	13.6203	13.756	13.4403	12.8644	12.926	12.5591	12.5903	12.7109	12.9875	13.8378	13.8303	13.8903	13.5085	13.6195	13.4355	13.2384	12.8721	12.7956	13.8069	13.6298	13.5251	13.1483
VIT_11s0016g04870	13.601	13.8184	13.6459	13.5653	13.3793	13.5137	13.4375	13.4743	13.6037	13.6165	13.8648	13.887	13.604	13.7366	13.6401	13.6685	13.8419	13.9565	13.8817	14.0689	14.099	13.7361	13.666	13.6691	13.4361	13.4363	13.445	14.023	13.9594	13.8445	13.8357	13.7547	13.7722	13.6499	13.5325	13.6548	14.007	14.0836	14.0695	13.7423	13.7847	13.7581	13.505	13.4729	13.4096	13.7699	13.8202	13.8296	13.565
VIT_11s0016g00630	10.049	10.0132	9.65977	9.49672	9.39116	9.28519	10.2106	10.3224	8.88819	10.0279	10.3493	9.45876	9.96579	10.0186	9.4671	10.5111	10.2754	10.6985	9.94613	9.92766	9.63816	9.00074	8.97325	9.17845	9.95084	10.0575	10.2658	10.4286	10.0557	9.93159	9.69541	9.80263	9.87171	10.6015	10.5154	10.4982	9.8676	10.308	10.0849	9.2948	9.28711	9.38686	10.2054	10.1403	10.2225	10.4432	10.2249	10.209	10.1085
VIT_11s0016g04920	14.8336	14.4851	14.1114	15.1208	15.108	15.1309	15.2324	15.3168	15.2137	14.8565	14.9209	14.7135	15.2491	15.2112	15.3799	15.275	14.9767	15.1341	13.0188	13.3091	14.3232	15.0778	15.1569	15.2686	15.1486	15.1251	15.1597	15.1327	15.0047	15.0175	15.1947	15.2268	15.219	15.1323	15.1376	15.1138	14.6699	14.2362	14.3837	15.0945	15.142	15.1414	14.9903	14.7974	15.0605	14.708	14.4502	14.9065	15.2208
VIT_11s0016g04930	9.53361	9.07325	9.48243	9.32882	9.50471	9.24907	7.54016	8.03995	7.60211	9.86994	9.96952	9.32009	7.59109	7.42054	8.53827	7.11219	6.73447	6.8124	10.9459	9.74538	9.9729	9.56899	10.023	9.9823	8.60695	8.61324	8.61101	10.1458	9.41117	9.55206	8.33874	8.21505	7.77101	7.51833	7.03	6.84574	11.4812	11.1694	10.9041	10.5155	9.85397	10.0902	8.3957	7.66015	8.04238	9.09716	8.69708	9.43435	6.68732
VIT_11s0016g04940	10.1454	9.58456	9.90445	10.2858	9.8937	9.76483	11.3887	11.293	11.5226	10.5625	10.6403	10.7656	11.0601	11.061	10.7302	10.6645	10.6954	10.9139	10.4506	10.032	10.4261	9.98591	9.90033	9.86457	10.9195	11.2882	11.2757	10.316	10.5118	10.4704	10.8516	10.9111	11.2715	11.6031	11.3343	11.2254	10.325	10.2344	10.0857	10.2931	10.1571	10.4073	10.9944	10.9779	11.3502	10.6344	11.1121	10.73	11.0245
VIT_11s0016g04950	11.3921	11.365	11.4214	11.3078	11.3118	11.4685	11.1868	11.2602	11.302	11.4908	11.3128	11.0882	11.4802	11.5794	11.572	11.1359	11.1704	11.0996	11.3592	11.0722	11.1554	11.2751	11.5855	11.3231	11.2742	11.3573	11.3083	11.3216	11.0244	11.2839	11.3572	11.4832	11.3557	11.1337	11.498	11.2581	10.9146	11.3598	11.059	11.1154	10.8396	11.1728	10.9476	11.018	10.9487	11.1157	11.1643	11.3533	11.5685
VIT_11s0016g04970	10.634	10.1577	9.89872	10.198	10.5123	10.519	10.9624	11.0833	11.0793	10.0282	10.2242	9.93273	10.1112	10.3534	9.71639	10.5813	10.8984	10.6425	9.49668	9.92666	9.9024	10.2291	10.5993	10.4025	10.9902	11.1096	10.901	10.3528	10.1623	10.3327	10.5409	10.404	10.148	10.922	10.8623	10.7544	9.58007	10.0667	9.1985	10.4758	10.298	10.546	11.0249	10.6501	10.6763	9.58512	10.3466	9.91466	10.3722
VIT_11s0016g04990	11.8658	11.7862	11.6492	10.5388	10.5902	10.8987	10.8463	10.9751	11.0731	12.5241	12.2743	12.1646	11.2143	11.2703	11.6689	10.9435	11.043	10.7936	11.8428	11.8221	11.6784	11.557	11.5662	11.8717	11.6496	11.4648	11.7561	11.8402	11.9228	11.7898	10.924	11.0671	10.806	11.0264	11.3408	11.2391	11.4448	11.7157	11.4396	11.2252	11.2522	11.0598	10.9136	10.7589	10.8344	11.8248	11.2618	11.7522	11.4369
VIT_11s0016g05000	12.1397	12.9178	12.528	11.9095	11.5942	11.4445	9.68847	8.99819	9.8499	11.8917	12.164	11.7949	11.4687	11.0049	10.8233	8.28999	9.07664	7.8795	12.6639	13.115	12.9582	11.6286	11.7342	11.015	10.0528	10.4472	9.57447	11.7867	12.0028	12.1195	10.1146	9.69833	8.87682	6.76469	6.13564	8.10658	12.47	12.0654	11.9835	11.2641	11.2984	10.9135	10.6848	9.25189	9.06156	12.0868	12.1968	12.3707	12.0216
VIT_11s0016g00640	11.9864	11.9155	12.3354	11.6504	11.7287	11.7363	12.5325	12.4964	12.8047	11.9786	12.4303	11.9876	12.4894	12.7782	12.3292	12.7613	12.8825	12.8677	11.3665	11.6969	11.6342	11.1897	11.461	11.3112	12.0065	12.1541	12.0559	12.2747	12.5328	12.1109	11.8351	11.9683	12.2065	12.5048	12.1903	12.4581	11.9766	12.3115	12.0925	11.4215	11.5818	11.6562	12.1816	12.3907	12.5381	11.7195	12.1478	11.6511	12.5927
VIT_11s0016g05010	10.8706	10.8249	10.9445	10.9228	10.9246	10.8917	10.2067	10.4438	9.6753	11.3071	11.4079	11.3929	10.6036	10.6225	10.9385	10.0611	10.2448	9.89083	11.2907	10.8763	10.7236	10.5884	10.8243	11.0069	10.0229	10.264	9.86861	11.6356	11.2334	11.3318	11.5428	11.0489	11.2471	10.058	10.1047	9.94243	11.1539	11.3034	11.2813	11.8785	11.1533	11.7417	10.5068	10.285	10.0857	11.0535	10.7876	11.0082	11.2098
VIT_11s0016g05020	10.6032	10.8635	10.583	11.4134	11.3197	11.3235	11.5551	11.4857	11.6601	10.2364	10.6312	10.2252	11.1987	11.3135	11.0837	11.2563	11.2402	11.5043	9.91339	10.045	10.3405	10.8782	10.8551	10.7467	11.1408	11.1351	11.2332	11.0704	11.1668	11.0671	11.4912	11.4934	11.5268	11.7414	11.4352	11.4211	10.3247	10.5101	10.3653	10.9262	11.118	11.1193	11.4033	11.1033	11.3663	10.4581	10.7756	10.545	10.9462
VIT_11s0016g05040	10.0844	10.7171	10.4476	11.2105	10.9382	10.9828	10.5712	10.977	11.1108	10.8311	10.0578	10.7796	10.8137	10.722	11.3947	10.6178	11.0152	10.8278	9.21417	9.34918	9.23645	10.3509	10.1489	10.334	10.3215	10.7928	10.4406	10.7113	10.4043	10.9753	11.3305	10.9979	11.3789	11.2441	10.8561	10.5136	10.7767	10.2295	9.65348	10.8018	10.5057	10.7969	10.6883	10.4321	10.4527	9.61662	10.4252	10.4408	10.607
VIT_11s0016g05050	11.1586	12.0109	11.7488	11.1434	10.7845	11.2268	11.3769	11.2852	11.5056	11.6366	11.1325	11.4521	10.897	10.8612	11.1832	11.5236	11.575	11.7667	11.3777	11.2577	11.0511	10.9494	10.6845	10.5968	10.7966	11.0606	11.0115	11.3321	11.5954	11.3322	10.9677	10.951	10.9469	11.3713	11.0089	11.3354	11.7799	11.8781	11.6749	11.2419	11.3994	11.1521	11.5698	11.2049	11.4092	11.5229	11.9324	11.8745	11.2102
VIT_11s0016g05060	10.6489	10.3825	10.2992	11.161	11.4134	11.1944	11.1257	11.2647	11.0672	10.4936	10.6993	10.1581	11.21	11.2027	11.1565	10.2266	10.3022	10.1969	10.1963	10.524	10.3883	11.001	11.1478	10.987	11.1579	11.305	11.0464	10.6127	10.5655	10.73	11.5809	11.6706	11.6518	11.0689	11.2729	11.0692	10.4327	10.5792	10.0896	10.699	10.677	10.7977	10.9219	10.5774	10.4339	9.78439	10.1401	10.3368	11.4501
VIT_11s0016g05070	10.477	10.9276	10.3949	11.3277	11.149	11.2087	11.0957	11.2092	11.2953	10.2066	11.143	10.1214	11.0058	10.8626	10.6721	9.97402	10.303	10.2995	10.12	10.3141	10.2757	10.791	11.121	10.5866	10.7286	10.7919	10.7456	10.621	10.4827	10.7778	11.5615	11.5902	11.8792	11.0354	10.7705	10.7719	10.0952	10.6402	9.95582	10.7129	10.4889	10.8968	10.6912	10.5245	10.4216	9.28254	9.98902	9.53489	10.9402
VIT_11s0016g05080	9.73607	8.66015	9.20122	9.57383	9.73963	9.66561	9.63288	9.61861	9.50955	9.12094	9.37868	8.58105	9.52423	9.66141	9.99342	9.67086	9.71471	9.61196	9.24407	9.42137	9.32374	9.6584	9.8226	9.76927	9.56302	9.53828	9.50719	9.7233	9.49474	9.75811	10.4197	9.98281	10.1047	9.71885	9.94378	9.67438	9.29494	9.39	8.42065	9.60648	8.88028	9.13514	9.10805	8.86186	8.82441	8.81169	9.30281	9.36803	10.0466
VIT_11s0016g05100	12.4845	12.0716	12.3863	12.3022	12.5083	12.2239	12.5681	12.3362	11.98	12.612	12.6843	12.4645	12.6656	12.7607	12.8951	12.6365	12.2841	12.1251	12.8462	13.0506	12.946	12.8131	12.614	12.7886	12.7275	12.5904	12.4884	12.2239	12.2314	12.0563	12.5161	12.7369	12.5125	12.3774	12.6194	12.6569	12.342	12.3252	12.256	12.4058	12.4163	12.326	12.2445	12.4283	12.4758	12.5201	12.3593	12.7225	13.1461
VIT_11s0016g00650	12.1987	12.3939	12.2441	12.6152	12.5125	12.4831	11.9418	11.6243	11.234	11.9236	11.9976	11.715	11.9916	11.7745	12.42	12.2138	12.0085	11.9754	12.7862	12.7565	12.8369	12.5345	12.4398	12.4216	11.9971	12.0192	12.0715	12.1919	11.8527	12.1843	12.5175	12.4194	12.2672	12.0439	12.128	12.036	12.2989	12.1885	12.4805	12.4008	12.3738	12.3269	11.9899	11.6972	11.6974	12.2729	12.0482	12.3161	12.1825
VIT_11s0016g05120	12.9926	13.0515	12.5816	13.004	12.859	13.0516	13.1362	12.9418	13.0169	12.9684	12.855	12.8525	12.9053	12.925	13.2088	12.9133	12.8007	12.8832	12.6742	12.8022	12.7441	13.0692	12.8314	12.9769	12.8542	12.983	13.0318	12.9312	12.9906	12.7825	13.1138	12.9989	13.1167	13.1234	12.999	13.0719	12.7775	12.7257	12.7063	13.0202	12.9248	12.8181	12.8084	12.7289	12.7435	12.6778	12.6751	12.7452	13.0304
VIT_11s0016g05140	11.7903	12.0114	11.7087	11.991	12.1684	12.0837	12.0725	11.8288	11.7826	11.8621	12.0847	11.6148	11.8346	11.7736	12.3553	11.8035	11.4595	11.377	12.2183	12.42	12.4085	12.506	12.2381	12.4996	12.4491	12.1289	12.1528	11.8965	11.5911	12.0394	12.2174	12.0334	11.8424	12.0956	11.8679	11.8448	11.6988	11.4173	11.1649	12.3059	11.8892	11.9157	11.6576	11.4329	11.6902	11.8342	11.6743	12.132	12.349
VIT_11s0016g05180	8.02927	8.22942	7.49558	9.74013	9.25307	9.48846	10.0824	10.632	10.2065	7.83734	8.0247	8.15531	10.2266	10.153	9.88062	9.72476	9.9207	10.2203	5.9818	6.1867	6.04526	9.22188	9.02212	8.90206	10.0564	10.1827	9.85882	8.34289	7.92872	8.1904	9.83518	10.1497	9.95821	10.5739	10.705	10.5354	6.59634	6.35158	6.48388	9.05304	8.87957	9.17006	9.85255	10.1456	10.2678	7.16549	7.82013	7.71085	10.2816
VIT_11s0016g05190	14.523	14.555	14.4996	14.5409	14.3259	14.6478	14.475	14.4759	14.4638	14.4614	14.1979	14.5043	14.3872	14.3189	14.346	14.0158	13.8823	14.1691	14.3127	14.2898	14.2168	14.3198	14.205	14.337	13.9623	14.1295	14.1945	14.3071	14.2911	14.1348	14.2221	14.3059	14.094	14.1203	14.0283	14.0933	14.2199	14.289	14.2298	14.4281	14.5859	14.4193	14.4068	14.3232	14.5348	14.5379	14.4223	14.3956	14.473
VIT_11s0016g05210	12.5962	12.4993	12.5015	12.4667	12.545	12.5434	12.5643	12.4073	12.2133	12.5409	12.5262	12.3772	12.7915	12.7023	12.6298	12.1236	12.1901	12.153	12.43	12.2452	12.4358	12.4124	12.6106	12.3868	12.2565	12.2877	12.4694	12.363	12.6037	12.4149	12.4847	12.7015	12.5246	12.4388	12.4027	12.425	12.2974	12.2964	12.3539	12.5419	12.6225	12.4312	12.4489	12.308	12.3465	12.2892	12.3961	12.3607	12.6753
VIT_11s0016g05240	10.4867	10.0406	10.3208	10.6543	10.7851	10.5769	10.4298	10.7365	10.346	10.3249	10.1417	10.2293	11.0951	10.8856	10.5848	10.6147	10.7892	10.8217	10.3547	9.97946	10.1206	9.92438	10.2369	10.1934	10.2229	10.2801	10.148	10.6038	10.5514	11.0067	11.2094	11.0037	11.0213	10.8848	10.6538	10.4678	10.5445	10.0319	9.94789	10.5275	10.2389	10.5795	10.4014	10.3763	10.4006	10.6367	10.6584	10.647	10.7223
VIT_11s0016g00660	8.25284	6.51563	7.59616	7.56541	7.49361	8.40642	9.74997	9.8233	9.64053	7.44922	8.44263	8.94197	10.0084	10.1898	10.0263	9.15486	10.0214	9.73804	11.7427	11.3186	11.8266	8.59048	8.22665	8.71271	10.0116	9.97244	10.5691	9.23478	8.47089	10.0728	8.37973	8.56173	8.97233	10.142	9.58542	9.64718	10.0478	8.94865	8.70285	10.1127	8.96543	9.20232	11.0936	10.6329	10.0081	6.80978	6.91832	5.82054	9.91676
VIT_11s0016g05250	10.9013	10.808	10.7768	11.2547	11.4242	11.1512	11.3082	11.3752	11.7366	11.2115	11.2651	11.2372	11.4715	11.6236	11.6189	11.2437	11.5174	11.3903	10.4037	10.9168	10.7823	11.4454	11.5195	11.3574	11.6356	11.6706	11.7804	11.1151	11.1218	11.5778	11.5417	11.7724	11.8117	11.511	11.078	11.4123	11.196	11.223	10.8363	11.419	11.5613	11.2879	11.6322	11.2667	11.3217	10.9311	11.3527	11.2099	11.4897
VIT_11s0016g05260	10.2967	10.1079	10.3173	10.1581	10.0914	10.4701	9.96982	10.1683	9.96202	10.1748	10.4012	9.34695	10.0251	9.84092	9.84045	9.86228	10.241	10.0112	10.348	10.6224	10.6812	9.89552	10.4975	10.019	9.93597	9.83108	9.58618	10.3619	9.89606	10.1737	10.1765	10.1344	9.57067	9.66697	9.74168	9.79774	10.3457	10.3577	9.7969	10.2557	9.66918	10.0865	9.69465	9.45529	9.41558	10.4225	10.0845	10.5388	10.0899
VIT_11s0016g05270	10.5396	8.87502	9.54415	9.53198	9.81557	9.42722	8.53114	7.39394	7.75703	8.60582	9.77921	8.23273	9.76007	9.74545	10.433	9.10619	9.18738	8.75416	11.3574	11.3438	11.4949	10.092	10.2888	10.3771	9.459	9.29704	9.33504	9.56174	9.39627	9.28078	9.57938	9.44528	9.20717	7.91364	8.83322	8.52464	10.3148	9.98832	10.1609	9.79468	9.22187	9.67622	8.53139	8.27843	8.262	10.4125	9.65716	10.5199	10.2996
VIT_11s0016g05300	10.1213	9.24777	10.4518	9.43026	9.76831	9.63166	9.75478	9.9237	9.44002	8.92971	9.77331	9.1853	9.26721	9.22262	9.0468	9.46085	9.55716	9.40435	10.5623	10.3343	10.4879	9.48753	9.86452	9.56023	9.94889	9.6096	9.94495	9.9717	9.83801	9.94573	9.78145	9.6599	9.43947	9.72749	9.99552	9.76303	10.4076	9.81595	10.0803	9.71432	9.40927	9.58826	9.43644	9.34363	9.4672	9.7054	9.99498	10.004	9.35953
VIT_11s0016g05320	8.48475	7.52526	8.50172	8.61836	9.70608	9.20908	9.41934	9.86364	10.3974	9.69454	8.68349	8.51215	10.069	9.95324	9.8223	10.2781	10.5296	10.332	10.8945	10.5238	10.3449	9.23813	9.10189	8.53163	9.68464	9.9422	9.65831	9.29638	8.49691	8.90276	9.17478	8.48207	7.85806	9.99176	10.0397	10.2122	9.19716	8.63595	9.35274	8.81843	7.89048	8.65536	9.21077	9.3707	8.55398	7.97536	8.52524	8.10552	8.40338
VIT_11s0016g05330	10.7556	10.4083	10.4943	10.2072	10.3287	9.80039	10.6304	10.4866	10.1653	9.07938	9.84856	8.84036	8.95091	9.35543	9.03628	10.7215	10.5476	10.4285	10.5272	10.4117	10.1716	9.47489	9.61757	9.66496	8.40584	8.32144	8.87051	10.0647	10.3816	10.9267	10.517	10.1713	9.99572	10.0849	10.1596	10.0727	11.3812	10.2509	10.8116	10.3352	9.89239	10.1819	9.6864	8.92562	9.16969	10.2026	10.4339	10.941	10.5693
VIT_11s0016g05350	10.3498	9.56427	10.0571	10.7125	10.7426	10.534	9.93546	10.4285	9.9617	9.95216	10.2066	10.0834	10.2615	10.2454	10.7131	10.5286	10.7365	10.5534	9.87391	10.0551	10.184	10.543	10.5237	10.6212	10.4062	10.5133	10.2267	10.2679	10.1128	10.2377	10.7584	10.5206	10.5068	10.2382	10.4547	10.2132	10.2588	10.0645	9.84483	10.5065	10.3051	10.5721	10.2803	10.1894	10.1209	10.0458	10.1997	10.4676	10.323
VIT_11s0016g05390	12.3645	12.3339	11.7921	12.3425	12.3838	12.5493	12.7144	12.5022	12.3236	12.2774	12.3139	11.9635	12.2655	12.2163	12.6357	12.5149	12.1007	12.039	11.7832	12.2805	12.2917	12.84	12.6939	12.7145	12.8215	12.686	12.6409	11.8802	11.905	11.8504	12.0062	12.1339	11.8403	12.2488	12.7297	12.3549	11.4248	11.3527	11.1998	12.3267	12.0076	11.9142	12.0853	11.8878	12.1461	11.8626	11.5741	11.9133	12.6696
VIT_11s0016g05400	13.2645	13.1205	13.1124	12.7716	12.5265	12.839	12.2753	12.38	11.9443	13.1851	13.0865	13.0696	12.5291	12.5376	12.9428	12.5584	12.4894	12.2397	13.1763	13.2258	13.2453	13.1221	13.0722	13.0724	12.7732	12.6806	12.7511	12.9172	12.8818	12.717	12.416	12.4655	12.2062	11.9709	12.3591	12.208	12.7174	12.7339	12.5523	12.6813	12.5477	12.5317	12.1835	11.9193	12.057	12.9662	12.7239	13.0721	12.7189
VIT_11s0016g05410	13.7676	14.2092	14.2752	13.679	13.356	13.6112	13.8907	13.818	13.7014	14.5421	14.3041	14.5021	13.726	13.7311	14.0483	13.8217	13.5963	13.836	13.887	13.8983	13.916	13.5525	13.5329	13.6101	13.4981	13.5674	13.6294	13.8069	13.9526	13.5874	13.3717	13.6534	13.7185	13.4463	13.8708	13.7591	13.8439	14.1009	14.2604	13.3156	13.6972	13.5253	13.8113	13.879	13.8874	14.5406	14.1911	14.2434	13.7052
VIT_11s0016g05420	12.4398	12.3991	12.3796	12.1457	12.03	12.1157	11.8133	12.2252	11.8925	12.5523	12.2422	12.6299	11.6437	11.5023	12.0374	12.0256	12.0176	11.96	12.2156	12.4435	12.487	12.4665	12.3291	12.3612	12.477	12.523	12.5102	12.2539	12.1943	12.1756	11.961	11.9653	11.8082	11.9559	12.0709	12.0643	12.3331	12.4017	12.2173	12.269	12.3171	12.3736	12.5267	12.4955	12.4533	12.5913	12.4157	12.616	12.0727
VIT_11s0016g05430	11.3943	11.5166	10.4954	13.3026	13.4022	13.5563	13.5791	13.5847	13.7226	12.9817	12.9581	12.9239	13.4335	13.4801	13.1561	13.2909	13.3194	13.4369	11.4242	10.0799	10.464	12.1203	12.4856	12.6566	13.2078	13.0792	12.9989	12.9968	12.9158	13.2489	14.0849	14.1368	14.4153	13.9368	13.6349	13.5743	11.2725	11.2193	11.2744	13.0257	12.786	13.0713	12.9446	13.307	13.2175	13.5551	13.2003	13.2404	13.0773
VIT_11s0016g05460	10.7513	11.2983	10.8268	10.6528	10.7487	10.5112	9.45512	9.15509	9.28528	9.99998	10.3964	10.0061	10.0902	9.78313	9.77926	8.97267	9.12954	9.28378	10.8169	11.1022	10.9364	10.2882	10.4179	10.3024	8.76101	8.82674	8.36163	10.4347	10.2852	10.8209	10.2655	10.0744	10.1158	8.93364	8.37869	8.3241	10.8893	10.4119	10.1578	10.7414	10.3583	10.5728	9.08938	8.63274	8.63141	10.1879	11.0439	10.7331	9.9401
VIT_11s0016g05470	11.6059	12.1376	11.9415	11.4787	11.2037	11.4961	11.5086	11.7194	12.0848	11.7516	11.5923	11.821	11.776	11.5473	11.7504	11.8832	11.9259	11.9717	11.4414	11.7984	11.7473	11.1235	11.262	11.1186	11.1874	11.5786	11.3573	11.7544	11.8392	11.2854	11.5117	11.3701	11.4442	11.6219	11.6732	11.6555	11.914	12.0513	11.9297	11.2348	11.3933	11.3233	11.5467	11.4883	11.7528	11.9045	12.0551	11.9176	11.3746
VIT_11s0016g05480	12.3009	13.3232	12.8223	12.3933	12.1874	12.6032	13.3776	13.1434	13.3259	12.9607	12.8874	13.0429	12.7928	12.6868	12.7469	13.0776	13.2872	13.2619	12.0389	12.4193	12.0572	12.3209	12.1575	11.9225	12.24	12.6975	12.4607	13.0719	13.0842	13.3203	13.0699	13.012	13.4319	13.5124	13.1329	13.1037	12.8564	12.7821	12.7148	12.6675	12.6486	12.731	12.7316	12.6351	12.5777	12.4902	13.2075	12.6778	12.8699
VIT_11s0016g05490	9.44956	9.17101	9.44587	9.42152	9.78331	9.59502	9.96568	10.0997	10.9118	8.47222	9.58941	8.96262	10.1634	9.95118	9.56671	10.0239	10.5944	10.309	9.82154	9.2756	9.20484	8.88958	9.19118	9.07772	9.48955	9.94988	9.9843	9.70825	9.74669	10.0853	10.3495	10.1918	10.6627	10.7749	10.2119	10.2717	10.0913	9.75043	9.63621	9.28625	9.4287	9.42063	9.87862	9.76531	9.89076	9.56208	10.1017	9.41398	9.40338
VIT_11s0016g05500	11.8571	11.9534	12.0263	12.2233	12.1205	11.8505	12.3142	12.7364	12.5224	12.0026	12.1641	11.9817	12.215	12.1238	11.7942	12.5429	12.488	12.6197	11.5334	11.3862	11.4891	11.7863	11.9545	11.7752	12.3028	12.3176	12.3138	12.1919	12.0925	12.3321	12.4892	12.2395	12.1341	12.3928	12.3172	12.1301	12.1478	12.1454	11.8986	12.1564	11.8218	12.1847	12.4086	12.2881	12.3828	11.6141	12.0904	11.9988	11.8797
VIT_11s0016g05510	10.4704	10.6281	10.3945	9.54053	9.90745	9.7954	9.98414	10.0457	9.89196	10.2025	9.91941	10.1226	10.3547	10.5036	10.4719	9.9244	10.104	10.1323	10.5999	10.6558	10.9484	9.88979	9.65149	9.69189	9.70503	9.83024	9.91513	10.3453	10.2373	10.6032	9.97178	9.73407	10.1887	10.3439	9.96422	9.7529	10.7426	10.2595	10.2268	9.77326	9.55302	9.73512	9.52309	9.56732	9.6118	10.1728	10.5103	10.5373	10.3825
VIT_11s0016g05520	12.7722	12.7139	12.771	11.4261	11.5261	11.6777	10.5844	10.0694	10.1026	12.3234	12.7717	12.1078	11.0032	11.0198	11.3932	10.2254	10.7321	10.2315	13.5267	13.5249	13.7647	11.9541	11.9778	11.8438	10.4535	10.3719	10.1195	12.2659	11.8273	12.3597	10.5729	10.4398	10.0245	10.3334	10.2205	9.82006	12.7238	12.2089	12.473	11.7726	11.1101	11.0578	10.062	9.40747	9.18246	12.3755	12.6395	12.9586	11.5715
VIT_11s0016g05530	14.5095	14.5459	14.5634	14.3445	14.5142	14.4187	14.0732	14.5536	14.3932	14.7614	14.5816	14.7573	14.4957	14.5247	14.5566	14.1316	13.954	14.1858	14.644	14.2801	14.3217	14.4273	14.4939	14.5108	14.5995	14.6194	14.4797	14.4852	14.5952	14.5987	14.657	14.71	14.6909	14.3801	14.4071	14.5635	14.3129	14.7015	14.7785	14.5831	14.6482	14.4639	14.7758	14.4536	14.4621	14.4783	14.5397	14.5817	14.6622
VIT_11s0016g05540	10.7738	9.57015	9.52854	11.7261	10.9843	13.9333	12.7977	13.1099	12.5227	10.6786	10.0454	9.63855	10.4024	8.93853	8.13188	7.6443	12.2085	12.1344	13.6684	10.7239	12.1615	10.3097	10.7236	12.6581	13.4644	13.2712	13.5045	11.7472	10.9646	11.5962	12.0101	11.5433	11.2871	12.82	11.7876	12.8239	9.25111	10.6896	9.82011	12.447	10.153	10.9378	13.6451	14.074	13.2696	9.5038	9.66264	10.2347	11.9725
VIT_11s0016g05560	11.9248	11.2416	11.4831	12.0996	11.8095	11.6795	11.5658	11.7487	10.6972	11.4864	11.6599	12.1188	12.0406	11.8845	12.349	11.4576	11.1045	11.4735	11.4504	11.6798	11.7777	12.5903	12.5676	12.3684	12.0759	11.9267	11.8745	11.3865	11.6113	10.9417	11.7688	12.1304	11.8722	11.0885	11.7291	11.67	11.0971	11.5328	11.522	12.0481	12.4899	12.2958	11.954	11.8996	11.8429	11.621	11.1511	11.3993	11.9327
VIT_11s0016g00690	10.9532	11.0287	10.6579	13.7993	13.7883	13.9817	13.294	13.0188	12.7552	12.1816	12.1698	11.7193	12.0073	12.09	12.2696	11.4014	11.1339	11.4215	11.8652	12.0253	11.909	14.0942	13.9316	14.0438	13.3226	13.5304	13.1017	11.4926	10.8819	11.1886	13.9506	13.6163	13.5146	12.871	12.7815	12.9023	11.7071	10.4467	10.87	13.9041	13.8319	13.7984	12.6432	12.3631	12.4573	11.7524	12.02	12.3091	12.8516
VIT_11s0016g00100	11.6978	11.9556	12.0545	11.5281	11.6203	11.3438	10.4846	10.6395	10.6446	11.2566	11.3611	11.3886	11.4055	11.2651	11.5403	10.7417	11.0742	10.9726	11.9774	11.921	12.1377	11.1407	11.2623	11.0346	9.85241	10.0282	9.96922	11.6322	11.5005	11.8584	11.2605	10.8938	10.7362	10.1849	10.0638	10.0645	12.222	11.7906	11.8578	11.4118	11.0497	11.249	10.4449	10.0074	10.0802	11.1483	11.7838	11.7976	10.9601
VIT_11s0016g05580	12.8933	12.401	12.5026	12.766	12.954	12.42	12.9023	12.8599	12.9585	12.1653	12.6745	11.9044	13.0384	13.1869	12.2845	12.9736	12.9077	12.8318	12.6556	12.6436	12.8945	12.6189	12.7652	12.3872	12.7778	12.6467	12.6637	12.5271	12.6731	12.4516	12.8045	12.6862	12.9767	12.8665	13.121	13.039	12.4526	12.5001	12.43	12.2788	12.2542	12.5131	12.5849	12.5152	12.5998	12.4794	12.6453	12.2304	13.0381
VIT_11s0016g05600	11.8327	11.6915	11.5647	11.5231	11.3661	11.8365	12.4539	12.2641	12.6078	11.8785	11.7125	11.075	12.2378	12.1993	12.2228	12.6536	12.627	12.4059	10.4468	10.7587	10.8787	11.4453	11.5976	11.2011	11.9659	12.0102	11.984	11.7744	11.6444	11.8561	11.9237	11.769	11.8937	12.4221	12.47	12.2558	11.2357	11.0978	10.9677	11.1532	11.0007	11.1425	11.9058	11.9221	11.9396	10.8285	10.6824	10.8199	11.8545
VIT_11s0016g05610	11.0705	11.3113	10.8644	11.1115	10.9993	11.2032	10.3917	10.5079	10.4601	11.0116	10.8575	11.043	10.6116	10.6197	10.9066	10.1869	10.3537	10.3542	10.6169	10.7601	10.6807	10.8192	10.9334	10.9311	10.5389	10.5044	10.6417	11.0123	10.7392	10.7426	11.0604	10.7519	10.7534	9.74774	9.93044	9.89638	10.8454	10.749	10.5911	11.1602	10.9325	11.0574	10.6449	10.281	10.3443	11.071	10.9278	11.3848	10.6912
VIT_11s0016g05620	11.8334	12.0521	12.1154	12.1162	12.1843	12.3097	12.8296	12.6002	12.5763	12.1899	12.2041	12.0317	12.5835	12.509	12.2517	12.846	12.7869	12.9857	11.5842	11.518	11.539	11.7093	12.0347	11.7013	11.923	12.0782	12.2333	12.4022	12.3203	12.2313	12.5315	12.573	12.9089	12.8769	12.8724	12.6717	12.1787	12.2834	12.2728	12.2454	11.9044	12.1071	12.3184	12.3906	12.3925	11.8815	12.1909	12.218	12.1495
VIT_11s0016g05630	8.95418	9.78672	9.49438	10.1314	9.80232	10.0866	10.219	10.453	10.0588	9.72651	9.49826	9.48142	9.97978	9.72945	10.2645	10.4837	10.4319	10.6001	9.20302	9.14278	9.23213	10.0416	10.0569	10.2305	10.2653	10.1982	10.4208	9.81709	9.84431	10.0651	10.5638	10.5009	10.4634	10.7587	10.2825	10.5656	9.30052	9.25711	9.11491	10.0328	9.87058	9.81718	10.1063	10.051	10.1325	9.16821	9.74349	9.88742	9.8861
VIT_11s0016g00700	12.3309	12.597	12.6267	12.6213	12.3873	12.6069	12.5972	12.6368	12.4008	12.4091	12.5145	12.3746	12.6019	12.4251	12.6371	12.628	12.6547	12.705	12.6327	12.4589	12.53	12.1663	11.9999	12.0778	12.3381	12.307	12.4413	12.6479	12.5599	12.5093	12.5348	12.5617	12.7346	12.578	12.4983	12.5699	12.6938	12.6704	12.8443	12.388	12.5644	12.4232	12.5799	12.6967	12.6167	12.4042	12.2621	12.5038	12.2738
VIT_11s0016g05700	13.2672	13.5994	13.3726	14.0062	13.5166	13.8336	13.6854	14.0252	14.1339	13.6696	13.6428	13.8429	13.4842	13.2942	13.5427	13.8189	13.794	14.0002	13.0332	12.987	13.1499	13.5966	13.5943	13.5042	13.6171	13.6489	13.6801	13.5175	13.5426	13.0796	13.59	13.7682	13.6315	13.7946	13.8494	13.9742	12.8202	13.6336	13.4014	13.656	13.7716	13.8988	13.9048	14.0409	14.1006	13.693	13.626	13.762	13.3894
VIT_11s0016g05730	12.8228	12.9854	12.844	12.4178	12.1863	12.5206	13.0418	12.9752	13.0264	13.0437	13.0313	12.9992	12.7104	12.5517	12.7508	12.9987	12.9179	12.9742	12.5524	12.6387	12.4653	12.4777	12.5941	12.3777	12.771	12.5951	12.9354	13.0838	12.9735	13.1947	12.8851	12.8534	12.9789	13.3983	13.1577	13.0466	12.8227	12.9658	12.7227	12.7833	12.6631	12.803	12.7112	12.9119	12.9815	12.7296	12.9771	13.0043	12.4952
VIT_11s0016g05740	11.028	10.3511	10.2071	8.86174	9.75361	9.47227	10.8703	10.5559	10.5741	10.7887	11.1694	10.5625	11.2483	11.6418	10.5325	10.9595	11.2136	10.9308	11.0422	10.6299	10.7364	10.2009	10.3161	9.90597	10.3499	10.8411	10.8819	10.548	10.6908	10.6614	9.70505	9.68044	9.65237	11.2367	11.2366	10.8638	10.5028	10.5388	10.2318	9.96008	9.83114	10.1569	10.8324	10.6858	10.5246	10.552	10.5226	10.2956	10.9059
VIT_11s0016g05750	11.6923	12.1848	12.0154	12.0107	11.9438	11.972	11.9729	11.9772	12.0977	11.0701	11.3618	11.6688	12.0963	12.1555	12.1555	12.3117	12.2197	12.395	11.3613	11.1473	10.7633	11.9283	12.2595	12.1355	11.3868	11.5187	11.6915	12.6269	12.548	12.76	12.3899	12.2844	12.5477	12.4018	12.0691	12.1984	11.9176	11.88	11.9384	12.612	12.7511	12.8721	11.9613	11.8229	11.8143	11.3226	11.4458	11.7316	12.0862
VIT_11s0016g05760	10.0262	9.36764	9.30878	9.89611	9.69363	9.83718	9.88049	10.0348	9.90608	9.14962	9.25849	8.35299	9.91228	9.83725	9.51838	9.65646	9.69495	9.82956	9.14762	9.11638	9.12524	9.66466	9.85838	9.79977	9.76524	9.94867	9.8812	9.73764	9.31396	8.94372	9.51928	9.91092	9.69492	10.0181	10.3323	9.96298	9.22958	9.37234	9.04019	9.83292	9.33012	9.88089	9.4475	9.32399	9.46169	8.88526	9.15807	9.28437	9.81755
VIT_11s0016g05770	13.7512	14.2737	13.8825	15.0009	15.013	15.1958	14.6537	14.586	14.8862	14.094	14.4548	14.0082	14.7616	14.5322	14.0569	14.5581	14.6949	14.6046	12.5686	12.6598	12.732	14.1787	14.4356	14.0859	14.1118	14.4496	14.2831	14.007	14.1677	14.253	15.1891	15.1787	15.2485	14.8067	14.8239	14.6566	14.2446	14.0868	13.9797	14.6871	14.4584	14.7295	14.6499	14.4491	14.365	13.8144	14.2373	13.7984	14.0574
VIT_11s0016g00710	14.6255	14.6815	14.2997	15.0982	14.7596	14.9665	15.0767	15.1465	15.1856	14.5074	14.4905	14.5832	14.9079	14.8452	14.7887	14.6772	14.8748	14.6153	14.1334	13.8041	13.8336	14.6912	14.829	14.6291	14.8131	15.1667	14.9422	14.7985	14.6507	14.8519	14.9517	14.9106	15.187	15.0647	14.9916	14.9294	14.4373	14.0578	13.8881	14.9044	14.6368	14.6289	14.8031	14.7348	14.711	13.946	14.337	14.1172	14.7766
VIT_11s0016g05820	12.9713	13.5841	13.3309	13.2249	12.9717	13.161	13.4834	13.5986	13.7448	13.4768	13.1087	13.3374	13.3445	13.4193	13.4284	13.3104	13.5023	13.5762	12.9188	12.6651	12.8398	12.8567	12.9642	12.8424	13.0917	13.1914	13.2683	13.3283	13.199	13.3445	13.3021	13.2736	13.2614	13.4975	13.4903	13.3678	13.0611	13.2909	13.0672	12.909	13.0539	12.9132	13.1128	12.9605	13.3403	13.1623	13.2162	13.2592	13.1259
VIT_11s0016g05870	11.1559	11.0861	11.1855	10.3979	10.5072	10.6907	10.4073	10.6531	10.2418	11.4521	11.3927	11.4103	10.5671	10.3092	10.722	10.9595	11.2212	10.9117	11.4231	11.4215	11.0811	10.9363	11.1068	11.0469	10.7757	10.7086	10.7807	11.5445	11.4525	11.2252	10.9872	11.0336	10.9722	11.0344	10.7643	10.8534	11.6337	11.7167	11.7258	11.0208	11.1468	10.9928	10.8472	10.8562	10.8137	11.553	11.5801	11.73	10.7532
VIT_11s0016g05890	11.7551	11.9149	11.9641	11.7855	12.0963	12.0094	12.1445	12.0334	12.2506	11.9913	11.8498	11.7378	11.6337	11.7395	11.5545	12.4349	12.5223	12.61	11.4059	11.532	11.4636	11.4539	11.615	11.3388	11.6147	11.7516	11.7954	12.1645	12.2419	12.2216	12.385	12.0652	12.3153	12.4322	12.2544	12.4542	12.2143	12.0642	12.1507	11.8187	11.873	11.8609	11.9492	11.8225	12.0984	11.6351	12.2574	12.0427	11.7575
VIT_11s0016g05900	11.0402	11.3823	11.4569	11.0261	10.9005	11.0384	11.0129	11.0638	10.9831	11.2599	11.2369	10.8424	10.9362	10.8727	10.2105	10.6803	10.7789	10.781	11.3562	11.243	11.3831	10.5363	10.7952	10.5993	11.0007	11.0363	11.1937	10.8658	11.136	10.4489	10.8174	10.8459	11.1246	11.1208	10.9054	10.9351	11.0417	11.4356	11.1265	10.8038	10.5111	10.8469	10.9747	11.1216	11.0303	11.0166	11.4408	11.3717	10.8283
VIT_11s0016g00720	12.4119	12.5451	12.437	12.6305	12.4971	12.761	12.5474	12.4968	12.6528	12.3581	12.0551	12.4079	12.2817	12.2639	12.1899	12.2592	12.4928	12.4853	11.7242	11.847	11.9114	12.2194	12.2174	11.9879	12.4291	12.3551	12.2491	12.3274	12.3155	12.1057	12.3927	12.4691	12.2198	12.2188	12.5032	12.2293	12.0175	12.2079	12.0017	12.2294	12.3798	12.3049	12.5084	12.3614	12.3656	12.3257	12.1121	12.0377	11.9518
VIT_11s0016g05910	11.5317	11.121	11.151	11.5173	11.3932	11.4394	11.3299	11.5762	11.3374	10.697	10.9539	10.5817	11.4621	11.3193	10.6515	11.1114	11.415	11.4839	11.3625	11.1009	11.4672	10.9151	11.0975	10.6639	11.067	11.1055	11.1476	11.2373	11.1002	11.2457	11.2965	11.0604	11.0679	11.5026	11.4985	11.2708	11.5826	11.0661	11.1723	10.836	10.5286	11.0329	11.1653	11.0353	11.1801	10.7958	11.1131	11.1133	10.9685
VIT_11s0016g00760	12.0704	12.1324	12.251	11.59	11.3362	11.8283	11.7574	11.9143	12.1021	12.2548	12.4777	12.1712	11.7181	11.3908	11.743	12.0199	12.1075	12.1234	12.0269	11.9645	12.2254	11.8682	11.9402	11.8681	12.0622	11.8329	11.9519	12.0389	12.0187	11.8879	11.2563	11.4718	11.409	11.6401	11.5377	11.7565	12.2285	12.3119	12.0935	11.7595	11.6497	11.735	12.1512	11.8778	11.7999	12.1695	12.2794	12.2147	11.3743
VIT_11s0016g00770	9.82553	9.21065	9.3537	9.67531	9.63476	10.067	10.4202	10.4783	10.4149	9.00365	9.52809	8.76683	10.1283	10.3829	9.95247	10.9706	11.0724	11.1369	7.85568	8.15004	8.56815	9.69397	10.0432	10.0325	10.2055	10.1261	10.3465	10.3085	10.1037	10.6454	10.8747	10.3812	10.5467	11.3941	10.8942	10.6548	9.91743	9.11757	8.75288	9.84807	9.40024	9.78609	9.89542	9.77558	10.3716	8.98113	9.78938	9.78674	10.2621
VIT_11s0016g00780	13.1411	13.4513	12.982	13.5881	13.1979	13.6406	13.8828	13.8549	13.5755	13.3045	13.4446	13.0495	13.3975	13.2482	13.48	14.1232	14.0554	14.1443	12.8623	13.0451	13.1404	13.567	13.6081	13.6848	13.9721	13.8185	13.827	13.1799	13.0763	13.2857	13.4248	13.2272	13.0234	13.8371	14.0234	13.8388	13.0591	13.0111	12.9673	13.3081	13.1347	13.2586	13.5766	13.5783	13.6441	13.1241	12.9731	13.2162	13.4612
VIT_11s0016g00170	11.5214	11.7794	11.7592	11.8055	11.7456	11.9316	11.0803	11.4423	11.4432	11.5987	11.4179	11.3072	11.8161	11.7948	11.5892	11.3739	11.4307	11.2696	11.6964	11.5617	11.6026	11.0817	11.5596	11.3698	10.9026	10.8714	10.8897	11.4901	11.3546	11.4228	11.5717	11.6583	11.3858	10.861	10.8668	10.8027	11.4353	11.6531	11.4279	11.4354	11.1837	11.5499	11.1609	10.9994	11.0741	11.2249	11.1881	11.4097	11.3235
VIT_11s0016g00810	12.581	12.8027	12.3598	12.1382	11.8003	12.1856	12.0697	12.0912	11.8701	13.0062	12.8754	12.598	12.2695	12.1613	12.0739	12.3693	12.3694	12.1833	12.251	12.5153	12.216	12.4441	12.7307	12.4557	12.0987	11.9869	11.9313	12.8592	12.3633	12.699	12.0005	11.94	11.887	12.3784	12.5618	12.1814	12.1629	12.3946	12.0222	12.4758	11.8598	12.4111	11.7082	11.5484	11.3807	11.9854	12.2258	12.2588	12.0031
VIT_11s0016g00820	12.0446	12.7085	12.0641	13.2223	12.682	12.7901	12.5865	12.5702	12.7064	11.9488	12.2207	12.0478	12.584	12.3664	11.8619	11.8958	12.2216	12.2464	11.8867	11.6842	11.6688	12.0453	12.233	11.7288	11.8735	12.0296	11.9291	12.1333	12.2037	12.4224	12.9984	12.7997	13.0233	12.5566	12.314	12.0156	12.108	12.3307	12.0899	12.4627	12.3951	12.6751	12.451	11.9758	12.1251	11.8665	12.514	12.0801	11.8056
VIT_11s0016g00830	12.283	12.7445	12.361	12.5531	12.3971	12.6067	12.4608	12.384	12.5408	12.2135	12.2173	12.2028	12.2649	12.4857	12.5209	12.3842	12.3693	12.5186	12.0664	12.2198	12.3677	12.1948	12.25	12.1171	11.892	11.9702	11.9178	12.4775	12.4896	12.7684	12.6605	12.4301	12.767	12.6752	12.4262	12.3234	12.5179	12.1749	12.1346	12.3143	12.0332	12.2758	11.73	11.6193	11.7903	11.6474	12.2529	12.3554	12.4689
VIT_11s0016g00840	12.1329	11.7682	11.3185	12.0339	12.0612	12.1685	12.152	11.916	11.6637	12.1303	12.0514	11.5969	11.8193	11.6726	12.7531	11.8459	11.6898	11.3629	12.2942	12.5854	12.3766	12.5802	12.405	12.6549	12.3999	12.0909	12.3517	12.0462	11.689	12.2838	12.2142	11.9806	11.7071	12.1737	11.7279	11.5332	11.8712	11.6973	11.596	12.4772	11.9375	11.8872	11.8654	11.433	11.5955	11.9343	11.6314	12.3389	12.3878
VIT_11s0016g00850	11.5481	11.1488	11.4369	11.6121	11.4349	11.4679	12.2214	12.3345	12.3465	10.9897	11.1691	10.9145	11.7323	11.8086	11.0189	12.0898	12.2029	12.3932	10.7707	10.64	11.0149	11.075	11.2971	10.9134	11.7601	11.9862	11.9097	11.1336	11.208	11.1115	11.6817	11.5217	11.6693	12.2917	12.4756	12.1448	11.3832	11.2623	10.9143	11.0656	10.9971	11.4884	11.9736	12.1033	12.2431	10.9422	11.2513	10.8858	11.3512
VIT_11s0016g00900	13.7287	13.6302	13.6533	13.4665	13.3076	13.6928	13.6588	13.5399	13.5352	13.5731	13.2838	13.4816	13.422	13.2405	13.1524	13.7703	13.551	13.5685	13.3898	13.2704	13.1372	13.1035	13.0321	13.0845	13.009	13.1632	13.2366	13.4018	13.3398	13.1669	13.1459	13.3711	13.4101	13.585	13.8832	13.6793	13.4133	13.612	13.5783	13.4583	13.3244	13.4325	13.4575	13.598	13.4936	13.2633	13.3637	13.3145	12.9727
VIT_11s0016g00910	10.4688	10.9883	11.0505	11.0947	10.5179	10.9387	11.0964	11.2093	11.3064	10.6958	10.2653	10.8211	11.3069	11.3192	11.6923	10.845	11.8029	11.1384	11.088	11.1608	11.3807	10.8404	11.017	10.8551	11.0779	10.9863	10.914	10.9474	10.8395	11.4837	10.8865	10.9343	11.173	11.6589	11.2588	11.3297	11.1157	10.8047	10.5752	10.7737	10.7123	10.5773	11.3514	10.9329	10.5533	9.63948	10.1712	10.3067	10.5193
VIT_11s0016g00920	11.5719	11.6412	11.4265	11.3674	11.1731	11.2531	11.5757	11.2079	11.1298	11.8099	11.9873	11.6414	11.1961	11.0646	11.8607	11.6407	11.6011	11.2607	11.5083	12.2732	11.867	11.7194	11.6456	11.8515	11.3139	11.2825	11.3866	11.7313	11.7543	11.5746	11.3004	11.1518	11.1456	11.3274	11.3176	11.3861	11.7736	11.5264	11.3744	11.7478	11.205	11.0136	11.0163	10.5321	10.6665	11.2011	11.3124	11.8071	11.5532
VIT_11s0016g00930	11.8274	11.178	12.0971	7.89642	8.55608	9.48876	9.7215	9.99206	10.0026	12.9145	13.3858	11.9304	8.67073	8.99481	8.88606	10.2892	10.8761	10.2602	10.8072	11.2338	10.9628	10.0431	9.62537	9.71293	10.4669	9.87967	10.7022	11.5871	11.5263	11.9477	8.31921	8.84724	8.04195	10.5951	10.7622	9.98531	11.9831	12.3871	11.73	8.5205	8.83308	8.54753	10.0213	10.0322	10.1748	10.2019	10.8354	11.1236	9.35687
VIT_11s0016g00970	11.6502	10.92	10.728	11.2183	11.1592	11.1177	11.7104	11.5095	11.5787	11.2109	11.6951	11.0652	10.9705	11.1387	11.6	11.3883	11.1452	11.267	11.0408	11.4796	11.4011	11.8321	11.7165	11.8748	11.9645	12.0543	12.0023	11.3774	11.1098	11.5367	11.3058	11.0199	10.6695	11.5221	11.545	11.5117	11.1859	10.8916	10.431	11.6084	11.1069	11.2327	11.4841	11.0239	11.32	11.2452	10.8754	11.4153	11.7254
VIT_11s0016g01070	14.6477	15.0782	14.8663	15.0306	14.6591	14.9093	15.0035	14.8942	14.8051	14.3975	14.9804	14.2942	14.3517	14.4563	14.3206	14.8359	15.0065	14.9614	14.6513	14.8389	14.7364	14.7258	14.7459	14.5027	14.652	14.6661	14.773	14.8033	14.871	14.9249	14.6298	14.5889	14.741	14.7651	14.6349	14.649	14.7205	14.543	14.5697	14.5167	14.5717	14.628	14.6386	14.3887	14.564	14.2048	14.6444	14.5681	14.5224
VIT_11s0016g01080	9.43854	9.16169	9.23477	9.92244	10.1003	9.82799	10.1454	10.0731	10.0753	9.27918	9.34306	8.80824	9.96795	10.2436	10.686	9.58907	9.59733	9.7704	8.80196	9.28926	9.21475	10.0761	9.92365	10.2487	10.3143	10.2553	10.2529	9.14906	9.38909	9.28497	10.5678	10.1983	10.4159	10.3281	10.0626	9.81894	9.29106	8.84508	8.90987	9.74533	9.74691	9.69398	9.60513	9.48265	9.43483	8.77079	9.09693	9.04163	10.0713
VIT_11s0016g01090	9.54481	8.00635	9.36641	10.0436	10.1272	10.0482	10.0715	10.1799	10.723	8.95119	9.05638	8.70295	10.4352	10.6952	10.2518	9.83794	9.75773	10.0641	8.79618	9.15546	9.03493	9.92906	9.83824	9.82758	9.94459	10.1033	10.0165	9.18037	9.61166	9.19881	10.5216	10.2488	10.7193	10.3824	10.3687	10.1007	9.42236	9.43028	9.06379	9.70176	9.87154	10.0623	9.9126	9.82157	10.0635	9.12105	9.40751	8.95955	10.2348
VIT_11s0016g01110	11.6444	11.6762	11.14	12.4736	12.2787	12.4799	12.24	12.3488	12.1787	10.7602	10.9893	10.9588	11.5418	11.3286	11.781	12.277	12.1784	12.4136	11.076	11.3788	11.4083	12.1808	12.3738	12.2968	12.0417	12.174	12.097	11.7686	11.6753	11.6355	12.3506	12.1118	12.2037	12.2761	12.0138	12.006	11.4807	11.0212	11.0033	12.3954	11.7705	12.4482	12.0686	12.1617	12.1065	10.9993	11.0047	11.2025	11.3261
VIT_11s0016g01120	10.5254	10.168	10.9251	9.73576	9.63654	9.25413	9.30952	9.69447	9.61513	10.0496	10.4083	10.6131	9.99107	9.94857	10.1089	9.84466	10.2058	9.85813	10.7143	10.2532	10.604	8.99864	9.50305	9.23863	9.39403	9.51681	9.87609	10.2183	10.2118	10.1368	9.64508	9.42895	9.78149	9.66068	9.49519	9.40192	10.7744	10.8161	10.8441	9.48666	9.62097	9.88971	10.0157	9.5107	9.71964	10.6308	10.8408	10.7598	9.47388
VIT_11s0016g01130	12.4778	12.2062	12.0964	11.3201	12.1595	11.804	11.0782	10.7563	9.99587	12.2179	12.2979	12.3881	11.379	11.5282	11.5251	12.0785	11.8875	11.9803	12.0465	12.5557	12.023	12.2697	12.2679	12.0347	10.6208	10.7593	10.9659	12.0978	12.2199	11.4125	11.5816	11.8287	11.5696	10.9038	11.2634	11.2072	12.2169	12.2862	12.2668	12.4256	12.4143	12.4772	11.0561	10.6734	10.8897	12.4595	12.2917	12.3653	11.5478
VIT_11s0016g01150	11.0126	10.5931	11.019	10.9827	10.9675	11.1619	11.4388	11.36	10.9233	10.5209	10.7856	10.2679	11.0283	11.2442	11.4592	11.1881	11.0217	11.1608	11.2642	11.0703	11.4821	11.1708	11.1664	11.26	11.4517	11.3475	11.6072	10.8239	10.8231	10.9883	11.5109	11.1763	11.128	11.6551	11.6483	11.4764	11.1438	10.5432	10.8063	10.642	10.6853	10.8075	10.5424	10.7037	10.9929	10.4423	10.6454	10.9946	11.5575
VIT_11s0016g01170	10.0064	10.5728	10.5635	9.82456	9.71941	9.5683	9.84803	9.91649	10.3953	9.9213	9.46638	10.2408	9.81037	10.1109	9.95279	9.89312	10.4246	10.397	9.91329	9.71153	9.59186	8.63517	8.62233	8.64888	8.96884	9.49441	9.41588	10.0548	10.104	10.4751	9.89564	9.58221	10.1002	10.1743	9.80025	9.64695	10.1665	10.0603	9.67434	9.08458	9.04866	9.44208	9.56231	9.55746	9.37685	9.21348	10.1317	9.23904	9.57659
VIT_11s0016g01180	10.2384	10.3202	10.3818	10.6765	10.5023	10.5275	11.02	11.0115	10.9864	10.5419	10.4922	10.2098	10.9131	10.6499	10.5673	11.0521	11.1023	11.1527	9.54545	9.56098	9.56295	10.1618	10.225	10.061	10.4023	10.6364	10.4824	10.7197	10.631	11.0552	11.1222	10.6773	11.2613	11.4033	10.9551	10.8881	10.6463	10.5794	10.2508	10.5879	10.4518	10.7848	10.8915	10.7344	10.8471	10.3813	10.9503	10.8357	10.5076
VIT_11s0016g01190	11.6503	11.9428	11.5019	11.9493	12.1535	12.2675	11.9204	12.066	11.6852	12.0711	12.3355	12.1367	12.0588	11.8747	11.6448	11.0801	11.0636	11.2109	11.5822	11.6976	11.5061	12.2487	12.2674	12.0661	12.3356	12.2551	12.2752	11.8682	11.8559	11.9314	11.9924	12.1725	12.1585	11.7332	11.2075	11.6362	11.7102	11.9028	11.5206	12.4472	12.5361	12.4309	12.4221	12.0519	12.1619	12.0373	12.4418	12.2759	11.9505
VIT_11s0016g01200	12.5998	12.1856	12.3397	12.6743	12.6537	12.5577	12.3413	12.5093	12.2651	12.5504	13	12.3969	12.7675	12.8216	12.9973	11.981	12.0418	11.9621	12.6602	12.8892	12.8175	13.0487	13.0449	12.9791	12.8333	12.721	12.7487	12.5052	12.4343	12.7014	12.8923	12.7365	12.6121	12.3343	12.4899	12.2359	12.434	12.2803	12.0971	12.4234	12.1703	12.3373	12.1006	11.7241	11.961	11.9376	12.2002	12.3835	12.9921
VIT_11s0016g00260	10.729	10.5963	10.5804	10.4256	10.4287	10.3391	10.5346	10.6484	10.6209	10.2436	10.2313	9.62727	10.3146	10.3518	10.7658	10.4579	10.4445	10.7404	10.1637	10.3224	10.3994	9.91719	10.146	9.88169	10.1309	10.3494	10.3564	10.7768	10.371	10.6448	10.7687	10.534	10.7958	10.5453	10.3631	10.3856	10.8754	10.9096	10.5636	10.2015	9.82719	10.2793	10.4047	10.165	10.1618	10.509	10.2804	10.7224	10.2964
VIT_11s0206g00100	13.578	13.6127	13.7483	12.8631	13.4456	13.0312	12.78	12.8195	13.0144	13.697	13.7126	13.5708	13.2907	13.4554	13.0723	13.0118	13.1871	13.1609	13.8017	13.7963	13.6121	13.5932	13.7926	13.627	13.3702	13.1274	13.2486	13.7797	13.5814	13.7867	13.2592	13.3145	12.9202	13.1017	12.7915	13.0575	13.3795	13.5289	13.5309	13.2993	13.4062	13.3087	13.0811	12.8775	12.8897	13.4482	14.0063	13.9008	13.4955
VIT_11s0206g00110	11.5561	12.1481	11.9362	11.0227	10.8553	11.1549	12.0465	11.9357	11.6016	12.3123	12.5883	12.198	11.3158	11.1429	10.9393	11.7671	11.7277	12.1597	12.4427	12.6065	12.4947	10.7836	11.0135	10.982	12.0656	11.8369	12.0206	11.8189	11.6037	12.0862	10.7877	10.6893	10.5973	12.0844	11.7565	11.7514	12.395	12.2225	12.2583	11.4563	11.0909	11.1682	12.4116	12.2046	12.0327	12.7929	12.9066	12.9168	11.0059
VIT_11s0206g00120	14.4708	14.4815	14.3768	14.2494	14.2987	14.4444	14.0953	13.8386	13.5524	14.1598	14.4742	14.2512	14.178	13.9892	14.3822	14.2617	14.0574	13.9855	14.8923	14.8389	14.7779	14.594	14.5485	14.5755	14.4428	14.3275	14.2679	14.1363	14.2054	13.93	13.9698	14.1031	13.9846	13.7625	13.9875	14.1123	14.0942	14.4449	14.5867	14.2069	14.2177	14.2469	13.9557	13.9974	13.7437	14.4821	13.9739	14.3504	14.0956
VIT_11s0206g00130	13.577	13.7259	13.6201	13.5317	13.2829	13.6805	13.7572	13.5323	13.5654	13.6599	13.8944	13.3765	13.3456	13.3921	13.5269	13.3502	13.5129	13.381	13.621	13.6901	13.7737	13.7716	13.8106	13.5821	13.6983	13.6587	13.7817	13.6306	13.4018	13.7241	13.6814	13.302	13.425	13.5926	13.3759	13.2046	13.5296	13.2388	13.0611	13.5943	13.0517	13.3647	13.1997	12.8758	13.0855	12.767	13.2925	13.3799	13.367
VIT_11s0206g00150	10.9004	10.2967	10.6999	10.0334	10.0764	10.0457	10.0279	10.0077	9.85569	10.4238	10.482	10.3476	10.2875	10.2548	10.3387	10.3466	10.3873	10.4621	10.2334	10.8566	10.786	9.9066	9.997	9.99095	9.83254	10.0227	9.93294	10.6368	10.344	10.5169	10.2258	9.96145	9.94636	10.0113	10.0288	9.40062	11.0499	10.546	10.4774	9.98664	9.49172	9.98852	9.98105	9.60948	9.82234	10.2157	10.683	10.8179	10.0066
VIT_11s0206g00020	11.4653	10.3654	11.3605	10.9851	11.7602	11.1322	11.0562	10.5818	9.83704	11.8241	11.518	12.0408	11.1404	11.0401	10.7485	11.6313	10.0055	10.8708	11.7931	11.7521	11.3368	11.7444	11.7498	12.2618	11.9667	11.4391	11.6366	10.2581	11.4064	9.27773	10.0881	11.5141	11.06	9.93384	11.3215	11.8591	9.93875	12.0601	12.1098	12.1559	12.6607	12.0304	12.1023	12.6402	12.522	12.6372	11.4236	11.5793	11.6154
VIT_11s0206g00060	9.46111	8.24557	9.37279	8.95943	9.37596	9.27046	10.782	11.0536	11.4902	8.73074	9.54828	8.64317	10.5873	10.6453	10.3049	10.7442	11.0464	11.1769	8.86551	9.25871	9.30038	9.13864	9.11055	9.08069	10.1492	10.343	10.4758	9.48667	9.55498	9.63019	10.6531	10.3171	10.5751	11.894	11.1295	11.2011	9.73331	9.83737	9.56635	9.3812	9.16684	9.67313	10.3369	10.4573	10.9183	9.52375	10.267	9.58976	10.4188
VIT_11s0206g00070	13.4329	13.5936	13.2153	13.2334	13.2864	13.2177	13.2842	13.2518	13.0991	13.9086	13.594	14.0478	13.3042	13.3309	13.2674	12.7269	12.8274	12.6713	13.1784	13.1839	12.9604	13.5156	13.4754	13.4125	13.0736	13.2003	13.2866	13.2888	13.5576	13.1388	12.9544	13.4102	13.2715	13.0441	13.126	13.2349	12.8883	13.277	13.1565	13.4437	13.6043	13.4368	13.3098	13.0372	13.0799	14.014	13.9083	13.7817	13.7028
VIT_11s0206g00080	10.7025	10.7605	11.0722	10.7506	10.9945	10.4312	10.5369	10.8988	11.626	11.4123	11.0418	11.924	10.7488	10.938	10.1222	9.96263	10.5497	10.5884	10.4482	10.2159	9.79162	10.801	10.4824	10.06	9.88818	10.4684	10.2945	10.889	11.2407	11.0054	10.6063	10.7935	11.2147	10.9007	10.2992	10.4538	10.7127	11.176	10.7239	11.03	11.351	11.2889	10.8758	10.3126	10.5853	10.8931	11.9901	10.7189	10.2309
VIT_11s0206g00090	10.7449	9.8644	10.2873	9.71086	10.0979	9.36815	10.1663	9.68924	8.61619	9.60138	11.2208	10.6847	10.3324	10.3963	9.59647	9.18325	9.54761	9.86535	10.0806	10.5363	10.1035	10.1929	9.78159	9.42615	9.59945	10.0811	10.2143	9.77982	10.3126	8.48489	9.39171	9.97248	10.0386	9.49849	9.56119	9.73532	9.58529	10.1592	10.0556	10.3067	10.5157	10.2496	10.3071	9.5951	9.65672	10.2827	10.948	10.1767	10.5573
VIT_11s0037g01120	13.1158	12.0528	12.2625	12.4099	12.5891	12.2957	12.8417	12.6514	12.7199	12.4608	12.8952	12.4604	12.7628	12.4991	12.9387	12.7438	12.5229	12.4185	12.8102	13.3379	13.2752	13.3357	13.2602	13.1549	13.4651	13.3736	13.4244	12.5485	12.5555	12.4519	12.6204	12.4137	12.1447	12.3925	12.7549	12.6501	12.2774	12.4656	12.0357	12.7833	12.5767	12.4294	12.6991	12.6323	12.5251	12.6024	12.6143	12.8591	13.3397
VIT_11s0037g01130	14.6132	14.9219	14.8277	14.8021	14.6336	15.0272	14.8889	14.5761	14.589	14.9787	14.8713	15.057	14.4375	14.6928	14.7116	14.5457	14.5673	14.4962	14.7337	14.9074	14.7259	14.73	14.6813	14.8071	14.8293	14.718	14.6468	14.6515	14.6257	14.5657	14.5494	14.6905	14.6279	14.5218	14.6195	14.659	14.3892	14.6768	14.5091	14.6745	14.6997	14.6433	14.6055	14.8407	14.3584	14.6166	14.7255	14.7825	14.8627
VIT_11s0037g01180	9.34229	7.80628	9.10909	8.62021	10.0985	8.40658	8.74967	8.53707	9.12044	8.76773	8.85898	9.02195	9.3992	9.73584	8.55462	9.19353	9.27449	8.85278	11.4867	11.0221	10.7223	10.8901	9.42274	10.2921	10.3979	8.62216	8.34065	9.65193	9.68434	8.2385	8.67302	9.3542	9.10587	8.85434	9.1687	9.69513	9.4546	10.3655	11.4222	8.54237	9.94483	8.73835	9.09662	9.51303	9.2806	10.1769	9.45374	10.3014	9.10956
VIT_11s0037g01210	12.9844	12.6189	13.164	12.3434	12.8445	12.1795	12.5256	12.6845	12.5788	13.7004	13.2767	13.6092	13.4141	13.4579	13.1514	12.4431	12.6306	12.1884	12.0915	12.6178	12.3423	13.1928	13.096	12.8739	12.3192	12.8271	12.2414	13.0551	13.2398	13.2647	13.0417	13.0999	13.289	12.6554	12.5864	12.6298	12.8688	13.4348	13.2467	13.1751	13.2752	13.2341	13.0709	12.4392	12.3731	13.6649	13.5295	13.8542	12.746
VIT_11s0037g01220	12.269	11.4713	11.7629	11.9091	12.0713	11.7096	12.2488	12.2743	12.3423	11.7978	12.4338	11.7569	12.6786	12.6025	12.4914	12.3817	12.0481	12.0828	11.8158	12.1521	12.485	12.6032	12.5811	12.6476	12.6336	12.2574	12.5625	11.7626	11.9856	11.6107	12.2345	12.1536	12.2034	12.239	12.666	12.3852	11.6872	11.4486	11.5275	11.8317	11.8393	11.8517	11.7477	11.8602	12.1054	11.8616	11.9553	12.1708	12.6979
VIT_11s0037g01230	11.1851	10.6713	10.4715	10.9137	10.7492	11.0136	10.0991	10.0958	9.62404	9.95805	11.0414	9.70347	10.9377	10.7502	11.6563	10.6958	10.3748	10.6301	10.0188	10.9774	10.9079	10.9234	10.9274	11.0424	10.1135	10.0913	9.82765	10.7313	10.9303	10.7211	11.213	10.7941	10.5277	9.3714	9.39011	9.56443	10.9295	10.2676	10.2539	10.461	10.4466	10.4397	10.0851	9.54129	9.51726	10.5803	9.92843	10.7147	10.8826
VIT_11s0037g00110	12.5028	12.244	12.4181	12.5229	12.6193	12.4948	12.7371	12.5774	12.2023	12.3996	12.7633	12.4586	12.4767	12.4074	12.5218	12.5936	12.2964	12.4762	12.4805	12.8209	12.6888	12.84	12.8185	12.7575	12.7289	12.7658	12.6556	12.1638	12.1967	12.2124	12.5455	12.3933	12.4583	12.3787	12.5283	12.3637	12.4099	12.4062	12.1086	12.7822	12.391	12.5094	12.3887	12.2455	12.435	12.1891	12.319	12.5662	12.6941
VIT_11s0037g01250	11.2897	9.73631	9.6524	9.83991	10.9511	10.2847	10.5912	9.65101	8.92245	9.92828	10.1852	9.49245	11.1764	11.2723	10.6653	10.9098	10.3828	10.8613	10.5394	11.091	10.8912	10.5962	10.7354	10.6044	11.1192	10.854	10.7896	10.2919	10.4577	8.82664	10.2056	11.1041	10.2875	10.1486	11.62	11.2775	9.6922	10.4939	10.6158	10.3015	10.895	10.4337	10.7881	10.8129	11.1341	11.3723	10.0128	10.5748	11.4233
VIT_11s0037g01390	10.488	9.85173	10.3143	10.4952	10.1849	10.751	10.893	10.1824	9.55463	10.6909	10.7038	10.7925	10.2088	10.0656	10.4661	10.8526	9.9121	10.5955	10.7675	10.7126	10.6118	10.3524	10.5669	10.7154	10.9188	10.8663	10.9406	10.0746	10.2142	8.05678	9.62374	10.5364	10.1499	9.59062	10.5975	10.9518	8.84805	10.5966	10.4121	10.7367	10.7252	10.6378	10.9072	11.4314	11.25	10.9137	9.92813	10.544	10.7983
VIT_11s0037g01400	10.5973	10.8416	10.8556	10.6192	10.849	10.4562	9.92257	9.79912	10.1687	10.0686	10.2845	10.219	11.1961	10.9991	11.1072	9.57258	10.2109	9.6311	9.9898	9.82301	9.64263	10.6128	10.7826	10.5691	9.57858	10.0352	9.19302	10.5724	10.5481	10.5975	10.498	10.5614	10.6735	9.87881	9.63384	9.88528	10.8459	10.9394	10.7462	10.9605	11.1939	11.0442	9.92438	9.3159	9.09609	10.3933	10.8165	10.4228	10.7759
VIT_11s0037g01410	12.3711	12.518	12.3895	12.6582	12.6092	12.5028	12.052	12.3213	11.9337	12.2958	12.0285	12.2945	12.3201	12.2902	12.3694	12.4511	12.5139	12.5209	12.0244	11.9337	12.1356	12.4444	12.4714	12.3317	11.9843	12.1996	11.9038	12.6159	12.6401	12.6488	12.7932	12.7038	12.7209	12.1005	12.0372	12.2998	12.5749	12.5178	12.5806	12.5615	12.716	12.7754	12.2848	12.345	12.2792	12.5486	12.6253	12.6179	12.2142
VIT_11s0037g00130	12.9482	13.0001	12.7176	13.5088	13.6886	13.709	13.7835	13.7708	13.7684	12.7908	12.7198	12.666	13.7528	13.9311	13.3595	13.9435	13.8869	13.86	11.5396	11.4199	11.511	13.1238	13.3272	13.1127	13.1926	13.4638	13.4274	13.6396	13.4808	13.6599	14.066	13.8871	14.0036	14.0172	13.8646	13.8959	12.9402	12.7361	12.8673	13.2102	13.1464	13.6469	13.5107	13.5877	13.8388	12.7768	12.8911	12.8441	13.6628
VIT_11s0037g01420	12.0159	11.9692	11.3103	12.2725	12.2172	12.5545	12.2168	12.3446	12.0389	12.3696	11.8071	12.1474	12.0765	12.0068	12.5139	12.1342	11.5415	11.8175	11.4074	11.4801	11.3542	12.3655	12.4365	12.6477	12.3676	12.2574	12.341	11.7123	11.8522	11.3065	11.9008	12.4828	12.1362	11.7095	12.3464	12.3454	10.6435	11.1135	10.9596	12.0454	12.2793	12.2946	12.0195	12.2239	12.2182	12.2505	11.5489	11.814	12.4316
VIT_11s0037g01430	11.578	12.0425	11.6305	12.2482	12.0187	12.2907	12.2603	12.3057	12.0751	12.1422	12.1096	12.1249	11.953	11.8947	11.9285	12.3706	11.8912	12.3787	11.4246	11.1122	11.1972	11.8653	12.1874	12.312	12.2052	12.0383	12.3553	11.888	12.122	11.4089	12.2207	12.4279	12.4132	12.247	12.576	12.6129	10.9426	11.5556	11.3398	12.2466	12.3732	12.3894	12.0517	12.5747	12.4563	12.1377	11.984	12.0959	12.1539
VIT_11s0037g00150	13.6387	13.6302	13.5652	13.5789	13.5411	13.6183	13.7402	13.6524	13.9633	13.4699	13.3341	13.2688	13.857	13.88	13.5798	13.6035	13.8385	13.7468	13.3943	13.2776	13.4546	13.3707	13.4909	13.3958	13.4928	13.5338	13.825	13.6038	13.5999	13.6392	13.4528	13.5192	13.64	13.8538	13.9038	13.9856	13.2624	13.3487	13.4021	13.2198	13.328	13.2062	13.4801	13.5111	13.4627	13.2455	13.4767	13.1676	13.4512
VIT_11s0037g00180	12.8908	12.7856	13.1119	13.0171	12.9957	12.8828	12.5967	12.8548	12.8449	12.8595	13.0481	13.1603	12.7199	12.788	12.8297	12.9335	12.8945	12.9466	13.0066	12.9858	12.9324	12.9487	12.9197	12.924	12.7984	12.6833	12.7242	13.0635	12.9085	13.0876	12.9009	12.9729	13.1292	12.8086	12.5722	12.8084	13.2645	13.1535	13.1861	12.9826	13.1335	13.0928	12.9682	13.0435	13.0579	12.9785	13.0797	12.9472	12.6387
VIT_11s0037g00190	11.1086	10.875	10.9581	11.1103	11.0549	11.0283	10.9638	11.0278	10.7581	10.8964	11.2982	11.0514	10.9663	10.9034	11.0649	10.9934	11.254	11.0292	11.0787	11.0133	11.0605	11.2297	11.1899	11.0842	11.0697	11.1693	11.2877	11.1017	11.2998	11.2314	10.9867	10.7865	11.0169	11.2561	10.8961	10.8995	11.1681	11.1671	10.987	11.314	11.3628	11.363	11.1727	11.0906	11.1175	10.9029	10.9338	10.9052	10.4343
VIT_11s0037g00200	10.4785	10.3314	10.341	10.3513	10.3311	10.4125	10.5015	10.4465	10.1285	10.2118	10.7181	9.87674	10.2993	10.1241	10.5051	10.476	10.5091	10.5887	10.4831	10.3917	10.3119	10.7722	10.6812	10.6873	10.6637	10.5489	10.6372	10.5796	10.742	10.716	10.5537	10.3624	10.2789	10.6933	10.3596	10.4357	10.6506	10.5262	10.354	10.7721	10.4719	10.5985	10.471	10.2817	10.389	10.2587	10.238	10.5857	9.83135
VIT_11s0037g00210	13.464	13.4339	13.6415	13.728	13.3776	13.2763	13.7658	13.6799	13.9072	13.2298	13.5682	13.5996	13.5363	13.538	13.4115	13.5099	13.6054	13.698	13.5333	13.5417	13.4948	13.2898	13	12.8577	13.2448	13.2852	13.5853	13.4931	13.7729	13.6629	13.6369	13.7598	14.0628	13.6916	13.608	13.4508	13.6177	13.6756	13.5755	13.3013	13.5773	13.5957	13.6104	13.5942	13.6827	13.3576	13.4693	13.2158	13.2118
VIT_11s0037g00220	13.2409	13.0376	13.2982	13.147	13.1623	13.1952	12.9943	13.2857	13.2893	13.5168	13.179	13.4027	13.2608	13.2073	13.5892	13.2472	12.7581	13.0855	13.2735	13.319	13.2909	13.3155	13.2893	13.3723	13.4095	13.2054	13.351	12.9609	13.0988	12.539	13.1078	13.3905	13.3194	13.0007	13.2184	13.2885	12.7785	13.2994	13.3078	13.1551	13.0924	13.0786	13.1988	13.2126	13.201	13.3321	12.8605	13.2596	13.4006
VIT_11s0037g00230	13.5269	13.8262	13.9348	13.4764	13.3463	13.4942	13.6285	13.667	13.3954	13.6455	13.457	13.7628	13.3642	13.2237	13.5258	13.9205	13.8279	13.7383	13.6632	13.6044	13.6876	13.2627	13.3264	13.2085	13.4925	13.6678	13.6373	13.6635	13.7453	13.4695	13.4824	13.4197	13.5315	13.5515	13.6398	13.7878	13.6558	13.6689	13.6581	13.3293	13.4699	13.493	13.742	13.8804	13.785	13.6903	13.7478	13.7733	13.2417
VIT_11s0037g00250	10.1693	10.1012	10.0162	9.85014	9.79606	9.88871	10.2311	10.2828	10.2922	9.84437	9.94071	9.02191	10.1079	9.97785	9.71398	9.99674	9.96664	10.2776	9.46098	9.8215	9.68761	9.42726	9.40503	9.39627	9.49674	9.8087	9.82437	9.69634	9.81915	9.7609	10.1103	9.94334	10.0952	10.2703	10.16	10.041	9.98079	9.86426	9.50309	9.7235	9.28434	9.38747	9.66583	9.54226	9.56275	9.48197	10.007	9.90068	9.85713
VIT_11s0037g00260	9.35805	8.40039	9.37572	9.32011	9.44563	9.16311	9.40333	9.6067	9.05775	8.93438	9.38267	9.28708	9.50911	9.44148	9.06201	9.81867	9.69562	9.75302	9.65958	9.61346	9.64149	9.30576	9.62434	9.64125	9.58033	9.55671	9.64525	9.38854	9.54416	9.58764	9.63582	9.72814	9.67384	9.80785	9.70343	9.82083	8.95051	9.36352	9.3685	9.51564	9.27012	9.45983	9.5124	9.49347	9.56786	9.43239	9.52681	9.71783	9.38589
VIT_11s0037g00280	9.6425	8.80764	9.70453	9.58231	10.0596	9.5077	9.92806	10.1013	9.9879	8.67092	9.71984	9.02	9.79772	9.93188	9.26766	10.2825	10.3588	10.3562	9.72791	9.77751	9.92706	9.66596	9.79014	9.4805	9.67349	10.0324	10.0196	9.82117	9.88656	9.96711	10.2084	10.0322	10.1745	10.2884	9.78096	9.99217	10.3328	9.83464	9.80179	10.0265	9.80565	9.83925	10.0161	9.66967	9.85006	9.80734	9.96782	9.92282	9.54171
VIT_11s0037g00300	13.6737	13.9777	13.8748	14.1012	13.7547	13.989	14.2656	14.1964	13.9116	13.7026	13.9807	13.5113	13.8357	13.7174	13.3837	14.1766	14.0235	14.2882	13.6141	13.6521	13.6446	13.7633	13.9026	13.5511	14.0564	13.8744	13.9613	14.0617	14.0188	13.9891	14.0001	14.1732	14.1551	14.4485	14.2724	14.3236	13.7911	13.9139	13.8783	13.8601	13.7165	14.0171	13.9856	14.0438	14.126	13.5275	13.5087	13.493	13.4195
VIT_11s0037g00330	11.3439	10.6464	10.9566	10.9372	11.0217	11.0705	10.9735	11.1561	11.2545	11.4522	11.3476	11.3046	10.913	10.9451	11.3668	11.3899	10.9976	11.1104	11.7282	11.7829	11.8912	11.4213	11.4305	11.4828	11.4909	11.4042	11.5459	10.7675	10.9541	10.7251	10.7677	10.9389	10.7522	10.8141	11.2657	11.1679	10.9729	11.1148	11.0357	11.0103	10.9794	10.8358	11.1747	10.9097	10.8972	11.2586	11.1874	11.3303	11.0814
VIT_11s0037g00340	12.0092	12.3118	12.1879	12.1207	11.918	11.9295	11.7184	11.867	11.9451	11.9276	12.0637	11.9529	11.8551	11.8953	12.1375	11.6821	11.8205	11.6818	12.1477	12.2315	12.2621	12.1058	12.2122	12.1448	11.6115	11.6851	11.7504	12.0661	12.0907	12.3957	11.7264	11.6641	11.7207	11.3943	11.1372	11.3744	12.5193	12.196	12.1473	12.1394	12.1452	12.0745	11.7956	11.4524	11.5674	12.2932	12.2273	12.3683	11.7961
VIT_11s0037g00390	13.5365	13.1905	13.3266	13.4586	13.7486	13.4692	13.4572	13.2394	13.6824	13.3205	13.2501	13.2819	14.067	14.2129	13.9127	13.3832	13.336	13.1982	13.0278	12.9156	12.9752	13.2323	13.2869	13.1905	13.3796	13.6245	13.409	13.3825	13.2047	13.3228	13.5382	13.6035	13.6767	13.5657	13.8208	13.4527	13.0447	13.0343	12.8817	12.9937	12.9522	12.9416	13.1648	13.1988	13.2776	12.7372	13.1289	12.8079	13.8915
VIT_11s0037g00400	10.3176	10.7903	10.7239	11.1528	10.8093	10.9623	10.5494	10.587	10.5677	9.71702	9.8294	9.745	10.6473	10.5523	10.205	10.3161	10.3441	10.5248	9.40735	9.40322	9.76754	9.71036	10.2213	9.59022	9.60061	10.0677	9.80939	10.3902	10.412	10.557	10.9066	10.4828	11.0865	10.2164	10.3531	10.1543	10.3672	10.2144	10.2737	10.6087	10.2788	10.9834	10.1341	10.2072	10.329	9.87732	10.2178	10.0146	10.4337
VIT_11s0037g00410	10.5638	10.7091	10.1727	11.157	10.6751	10.9533	11.0482	10.969	11.4248	9.67173	10.0889	9.68379	10.611	10.6743	10.6183	10.3257	10.3448	10.4082	9.58882	9.68072	9.97529	10.1768	10.3728	9.97968	10.1843	10.3426	10.5307	10.0697	10.0913	10.5065	10.8727	10.2425	10.67	10.7535	10.7273	10.2879	10.2268	9.85322	9.34234	10.4281	10.1481	10.5014	10.1763	9.94293	10.2411	9.00294	9.84784	9.42578	10.3917
VIT_11s0037g00420	12.15	12.2013	11.9985	12.125	12.0967	12.3667	13.2798	13.1629	12.9631	12.4097	12.2685	11.8313	12.0477	12.1378	12.5137	12.95	12.6348	12.5415	12.0276	12.6737	12.4845	12.4239	12.347	12.4374	12.7159	12.7419	12.7708	11.9904	11.5572	12.1429	12.2462	11.9436	11.7119	12.81	12.7664	12.7631	11.728	11.5342	11.1393	12.062	11.5386	11.5701	12.3308	11.9209	12.1243	11.679	11.5539	12.065	12.5485
VIT_11s0037g00040	12.3655	12.768	12.5572	10.0535	10.619	10.4448	12.5792	12.5984	12.7321	11.904	11.8151	11.8721	11.891	11.7512	10.8585	12.5382	12.8232	12.7836	12.9069	12.569	12.1599	10.4819	10.6445	10.0781	12.7125	12.9684	12.5792	11.9586	12.0134	12.344	11.0404	11.1158	11.3772	13.1169	12.6552	12.659	12.5882	12.5116	12.3436	10.7063	10.6884	10.8472	12.7393	12.9478	12.6462	12.2245	12.4486	12.0375	11.9869
VIT_11s0037g00430	12.6998	13.0882	12.5175	12.9309	12.7386	13.006	13.52	13.1245	13.3454	12.774	12.8423	12.7247	12.8286	12.7647	13.0478	13.4273	13.3506	13.4573	11.8591	12.51	12.2652	12.7533	12.6246	12.8599	12.7839	12.8167	12.8311	13.4072	13.2901	13.6378	13.3859	13.1233	13.3602	13.8851	13.0283	13.1704	13.4409	12.944	12.6841	13.3541	12.9191	13.0554	12.8543	12.5965	12.9844	12.7091	12.692	13.0075	12.8299
VIT_11s0037g00440	10.1941	10.9549	11.0453	10.3935	10.3187	9.81081	8.8907	8.78492	8.92444	10.2457	10.3012	11.0565	8.90315	8.80216	8.93985	8.20637	9.57759	9.02793	10.1918	9.28868	9.79736	9.64	10.0794	9.89369	8.93061	9.40288	8.74516	11.5712	11.3283	11.7806	10.5128	10.1064	10.0524	10.065	9.08719	9.42317	11.334	11.1398	11.2253	10.5872	10.542	10.5564	10.5491	9.14885	8.65407	9.78928	10.3773	10.3136	7.66699
VIT_11s0037g00450	9.92377	8.74338	9.08003	10.6344	10.9112	11.0006	10.7506	10.5334	9.0944	10.1172	10.7603	8.99315	11.3055	11.0979	11.934	10.9558	10.5385	10.6532	9.11641	10.2059	9.62129	11.6628	11.414	11.3284	11.1198	10.9274	10.7976	10.3381	10.0555	9.87445	11.5471	11.7154	11.563	10.7454	10.7499	10.8292	8.76063	9.24488	8.71584	10.8228	9.87768	10.2939	9.79846	9.44648	9.78319	9.56587	9.14285	9.95026	11.4022
VIT_11s0037g00470	11.8155	11.9559	11.9669	11.3259	11.9382	11.6104	11.745	11.7178	11.7514	12.7312	12.3271	12.4342	11.9379	12.1263	12.5119	12.2387	12.0841	12.0274	9.87502	11.2303	10.5054	11.7718	11.7131	11.9119	11.4936	11.4752	11.3359	11.9729	12.3072	11.8955	11.7872	11.8903	11.7649	11.9845	12.0822	12.0068	11.4626	11.7741	11.5136	11.8066	11.7717	11.5342	11.6525	11.5044	11.6309	12.0854	11.9288	12.2956	12.2299
VIT_11s0037g00490	13.3766	13.5543	13.5107	13.6905	13.5433	13.5584	13.526	13.6253	13.5885	13.6088	13.5452	13.5111	13.4916	13.4944	13.5624	13.6703	13.8125	13.7176	13.4537	13.5358	13.53	13.3105	13.3606	13.3603	13.253	13.3625	13.3151	13.8281	13.7872	13.8139	13.8184	13.52	13.8746	13.8759	13.4157	13.6132	14.05	13.6344	13.7258	13.6577	13.6873	13.6909	13.5631	13.4001	13.6918	13.6332	13.5277	13.7188	13.266
VIT_11s0037g00510	11.8465	12.876	12.7146	13.6717	13.8692	13.7539	12.4323	12.1683	12.5705	12.5187	12.6792	12.6617	12.0555	12.2288	12.4535	12.2735	13.0721	11.3958	12.1113	11.6209	11.3351	12.7144	12.9082	13.2531	12.1251	12.2824	12.4363	13.0706	12.5086	13.3468	13.5754	13.5513	13.7814	12.4817	12.3109	11.9622	12.8832	12.4375	13.3651	13.8989	13.7208	14.159	12.1289	12.2092	11.6683	12.2039	12.2756	11.7837	12.6506
VIT_11s0037g00520	13.0434	12.847	12.515	12.7662	12.4936	12.8658	11.9356	11.8299	11.9688	12.4222	12.6525	12.3689	12.5561	12.4406	12.6346	12.2644	12.401	12.1999	13.0179	13.0136	13.1851	12.6594	12.4516	12.5403	12.13	12.1505	12.1269	12.6011	12.5622	12.6443	12.5021	12.2966	12.1027	11.8343	12.1328	11.8129	13.1991	12.879	12.9846	12.5018	12.3753	12.6296	11.9764	11.8301	11.9165	12.6268	12.3279	12.5989	12.6718
VIT_11s0037g00050	13.6241	13.4553	13.6141	13.5984	13.8304	13.5946	13.428	13.5608	13.7069	13.216	13.1783	13.0401	13.9985	14.1256	13.4439	13.7852	13.9953	13.7666	13.3157	13.181	13.2086	13.4403	13.5356	13.3695	13.3179	13.4467	13.3846	13.7914	13.8027	13.6965	14.0808	13.7574	13.9326	13.8567	13.7258	13.6552	13.5441	13.2381	13.3714	13.1717	13.2069	13.5526	13.2703	13.0661	13.1679	12.773	13.3481	13.1217	13.5912
VIT_11s0037g00560	11.5168	11.3002	11.6422	10.9669	11.1729	11.0401	11.2361	11.4361	11.3835	11.1924	10.9414	10.9066	11.5211	11.5889	11.0528	11.4152	11.4355	11.3611	11.3958	11.6234	11.5069	10.8044	10.6945	10.3653	10.9192	11.0184	10.9061	11.5069	11.6398	11.7155	11.4432	11.2903	11.2038	11.6467	11.3711	11.4325	11.7792	11.7162	11.5926	10.8124	10.806	10.8069	11.2147	11.1118	11.0653	11.0729	11.3402	11.1564	11.5531
VIT_11s0037g00600	11.3061	11.4689	11.1511	11.2387	11.4365	11.4848	11.6212	11.558	11.3088	11.2311	11.8179	11.141	11.2318	11.1162	11.1469	11.5636	11.5496	11.6674	11.3204	11.5235	11.597	11.76	11.8631	11.788	11.6702	11.561	11.8201	11.922	11.8872	12.1266	11.7121	11.4317	11.4753	11.8566	11.3931	11.5447	11.8098	11.5651	11.3325	11.6025	11.3559	11.4775	11.4079	11.2121	11.3476	11.4246	11.4666	11.6365	11.1925
VIT_11s0037g00610	11.5914	11.8179	11.4495	11.7154	11.7015	11.4623	11.6582	11.7036	11.832	11.8507	11.7474	11.5825	11.8414	12.0404	11.795	11.6799	11.939	11.7008	10.7569	11.1026	11.0296	11.6364	11.5918	11.2708	11.4764	11.7685	11.4779	11.8291	11.8648	11.9505	11.5053	11.3949	11.4653	11.4426	11.7446	11.5235	11.1586	11.0091	10.9005	11.4261	11.6735	11.5822	11.8184	11.3693	11.2393	10.5816	11.1348	10.8084	11.5613
VIT_11s0037g00630	9.05222	8.10471	8.91623	9.35172	9.62755	9.7189	9.82271	10.3556	9.96006	9.33127	9.3009	8.88423	9.80931	9.96829	9.40959	9.91749	10.3214	10.0656	8.85721	8.59874	8.30122	8.77491	9.21809	8.81215	9.29389	9.31336	9.53183	9.33175	9.31585	9.9522	10.0881	10.0521	10.008	10.3288	9.97785	9.8009	9.36059	8.61268	8.60943	9.40914	9.15355	9.48743	9.45139	9.55568	9.75632	9.43705	9.24222	9.18232	9.56529
VIT_11s0037g00650	10.6039	7.71601	10.5613	10.1063	10.8655	9.99737	9.9599	10.0635	9.30283	9.31218	10.3287	10.5552	10.4804	10.8348	10.4453	10.8077	9.51698	10.4614	10.3341	10.3042	10.4788	10.381	10.4901	10.5059	10.0281	10.1527	10.1221	9.48309	10.1637	7.59849	9.95577	10.845	10.3199	9.56244	10.6416	10.715	8.92679	10.9142	10.8228	10.4065	10.9385	10.8667	10.5041	10.9453	10.7556	10.9125	10.3577	10.39	10.5593
VIT_11s0037g00060	9.42341	9.36007	10.1933	9.66992	9.51002	9.38894	9.54491	8.38379	7.98765	9.92626	10.4114	11.0829	9.11505	9.59232	9.76777	9.38527	7.25905	9.23882	11.2464	10.6564	10.3243	10.9321	10.2713	10.9347	10.6267	9.96544	9.94303	8.02403	9.09933	6.98777	8.12804	10.0205	8.63712	6.77454	9.72884	10.4286	6.97458	10.2626	10.7753	10.0717	11.9293	10.063	10.0246	11.6587	11.4594	12.1988	10.2507	10.414	10.5721
VIT_11s0037g00730	12.224	12.5807	12.4369	12.239	12.1016	12.2405	12.4523	12.2351	12.311	12.3494	12.0671	12.1073	12.103	12.1561	12.1663	12.3657	12.456	12.5074	11.7997	12.2074	11.9149	11.7153	11.6986	11.6942	11.7347	11.8269	11.9532	12.3079	12.0834	12.1949	12.0461	12.1603	12.3721	12.3784	12.4588	12.1819	12.1219	12.1698	11.9933	11.9937	11.7079	11.6938	11.7805	11.9451	11.9411	11.9417	12.2493	12.1856	12.0838
VIT_11s0037g00740	12.5376	12.0107	12.4908	12.3142	12.2773	12.1746	12.3195	12.2014	12.266	12.1054	12.4899	12.3465	12.1964	12.1327	11.8969	12.5343	12.6057	12.7167	12.7948	12.8262	12.8605	12.2308	12.3737	12.1724	12.5061	12.6419	12.5392	12.4174	12.8244	12.1468	12.2016	12.1236	12.4428	12.3746	12.335	12.5138	12.8751	12.9432	13.007	12.2948	12.4361	12.4687	12.8112	12.6112	12.7216	12.6306	12.6947	12.5841	12.2054
VIT_11s0037g00750	10.0987	10.2029	9.81617	9.90781	10.1668	9.84105	9.72293	9.93119	10.0595	10.0726	10.2837	9.64803	9.96401	10.0256	9.77788	9.83727	9.82286	9.90127	10.0337	10.6936	10.4074	10.2965	10.2235	10.1939	9.86346	9.78719	9.67691	9.81239	9.70903	10.1815	10.0473	9.69685	9.80973	9.6617	9.31619	9.34842	10.1612	9.9176	9.75172	9.98843	9.58317	9.84132	9.78842	9.35202	9.39523	9.98897	10.1083	10.062	10.1358
VIT_11s0037g00070	13.1016	13.586	13.6275	13.4318	13.5346	13.2298	13.0285	12.7892	12.9433	12.8868	13.0743	13.2494	13.4271	13.2098	13.2042	13.1895	13.3985	13.0587	12.9495	12.9643	12.987	13.1397	13.2578	13.1965	12.6856	12.9032	12.2122	13.5966	13.5387	13.7763	13.5526	13.3999	13.7015	13.5256	12.9206	13.1477	13.2375	13.3789	13.5228	13.3873	13.5655	13.6779	13.0568	12.9991	12.9356	13.5968	13.8477	13.9081	13.0913
VIT_11s0037g00800	9.32412	9.46268	9.70683	8.57477	8.97821	8.93554	9.00223	8.56059	7.86038	10.1219	9.75975	9.85578	8.63734	8.79916	8.68798	9.01647	8.21242	8.91332	10.542	10.0979	10.0479	9.08753	9.35408	9.15311	9.32391	9.52833	9.41503	8.07918	8.84874	6.9151	7.85138	9.31182	8.29971	7.59147	9.21564	9.85315	7.77739	9.86716	10.0706	9.05189	10.1219	9.43819	9.62074	10.5077	10.267	10.5958	9.28717	9.48203	9.37854
VIT_11s0037g00810	14.2527	14.5255	14.3594	13.9823	13.4877	13.9664	14.051	14.1967	14.027	14.4864	14.559	14.5841	13.8107	13.6444	13.9359	14.061	14.0747	14.184	14.2313	14.1269	14.2006	13.8635	13.745	13.826	14.1428	13.9903	14.1588	14.2533	14.3967	14.2834	13.8041	13.8301	13.878	14.2318	14.1637	14.0783	14.3991	14.4616	14.4593	13.9062	14.0156	14.107	14.145	14.1821	14.3271	14.4901	14.2855	14.3194	13.6788
VIT_11s0037g00820	10.4355	10.4152	10.4718	11.0873	11.2787	10.8893	9.99392	10.1632	10.2475	10.491	10.2006	10.6407	10.7679	10.7219	10.3719	10.3048	10.5349	10.5522	10.5623	10.1466	10.1119	10.3364	10.9471	10.3893	9.82698	10.2155	10.1606	11.189	11.0225	11.0362	11.1581	11.2717	11.3299	10.4464	10.2663	10.4004	10.4064	10.7185	10.5549	10.8403	10.9921	11.152	10.6218	10.3391	10.3856	10.6919	11.1898	10.8465	10.5791
VIT_11s0037g00850	10.2399	9.39875	10.6634	8.45653	9.23943	8.80004	8.97905	8.24338	8.37108	8.66866	9.3737	7.97402	10.4699	10.3769	9.70094	9.449	9.98991	9.78324	11.1456	10.808	11.2315	8.41184	8.60734	8.45156	7.61195	8.0709	7.94947	10.164	9.91399	10.1912	9.65076	9.12885	9.6286	9.16448	9.01463	8.66982	11.213	10.3621	10.9918	8.75369	8.48237	8.83421	8.23922	8.25467	7.67415	10.1168	10.8254	10.5621	9.6351
VIT_11s0037g00860	10.9318	10.1609	10.7522	10.3763	10.4218	10.1269	9.6388	9.82732	9.79664	9.72431	10.4806	10.4787	9.77542	9.92391	10.0453	8.71876	8.46211	8.5514	9.87107	10.0564	9.89208	10.146	10.5309	10.2265	9.75334	10.1829	10.2874	10.418	10.5053	10.6266	10.3004	10.2841	10.3985	9.26898	9.23724	9.00113	10.8173	10.7868	10.3758	10.2231	10.313	10.5166	10.038	10.0627	9.73481	9.89563	10.3611	10.3496	10.2328
VIT_11s0037g00080	14.0086	13.4227	13.8986	14.0367	13.9141	13.6836	13.8117	13.8853	13.321	13.7829	14.0113	14.0013	13.6475	13.7866	14.2036	13.4707	13.2445	13.3011	14.1651	14.3112	14.1961	14.2616	14.1301	14.3351	13.9395	13.9168	13.8875	13.6179	13.7596	13.1737	13.7171	13.8234	13.5503	13.2574	13.6466	13.5992	13.6836	13.686	13.825	13.9927	14.1215	13.9451	13.8537	13.8533	13.7757	14.2425	13.811	14.1403	14.3007
VIT_11s0037g00890	8.34567	9.59333	8.45257	11.1913	10.5917	10.4172	11.2452	11.6558	11.6145	9.67769	9.56043	10.2703	10.1748	9.98442	9.57435	10.83	10.456	10.5225	9.13351	8.33004	9.40797	10.7001	11.1428	10.6281	11.3731	11.5416	11.3873	10.8124	9.72151	9.90315	11.938	11.6431	12.8839	11.6094	11.7108	11.8427	9.4895	9.1068	9.23743	11.2141	11.1545	11.4282	11.1052	11.6578	11.2436	8.48736	8.54625	7.70531	10.2185
VIT_11s0037g00930	12.5674	13.1511	12.9003	12.8063	12.6351	12.5724	12.0032	12.133	12.1387	12.4926	12.6639	12.5655	11.9654	12.0612	12.3358	11.9813	12.2943	11.9918	13.2059	13.1447	13.1434	12.7449	12.8861	12.6948	12.0917	11.9745	11.8988	12.9718	12.7708	13.1412	12.4958	12.3227	12.2432	11.8865	11.2401	11.7932	13.3428	12.9822	13.1268	12.9623	13.0211	12.9439	12.3267	11.7723	11.9427	12.7234	13.0269	13.1063	11.9708
VIT_11s0037g00940	13.4713	13.6428	13.9539	12.5055	12.2761	12.3305	13.2683	13.0688	13.3923	12.7834	12.7328	13.2925	13.3124	12.8841	12.7868	12.8319	13.2422	13.0881	13.8466	13.2367	13.3885	12.278	12.3737	12.0357	12.6399	13.1388	13.1175	13.0216	13.3545	13.1613	11.7799	12.3416	12.7244	13.5426	13.4197	12.6142	13.3776	13.5663	13.7172	11.9386	13.1926	12.9636	13.3222	13.5782	13.2804	13.2077	13.4863	12.7641	12.3303
VIT_11s0037g00950	13.8743	14.331	14.1944	13.4619	13.2368	13.558	14.2274	13.8144	14.1358	13.5861	13.7765	13.9414	13.9669	13.623	13.6459	14.144	14.002	13.9212	14.3744	14.0487	14.0908	13.2604	13.3754	13.1955	13.5221	13.9143	13.8407	13.7364	14.2484	13.6618	13.0644	13.292	13.7527	14.0999	14.0672	13.6378	14.0816	14.3097	14.3158	13.3745	13.981	13.6782	14.1421	14.2672	14.0646	13.9414	14.299	13.8409	13.1719
VIT_11s0037g00970	10.6984	10.4733	10.2631	10.5071	10.4036	10.4426	11.0371	11.0327	10.8476	10.7267	10.948	10.8882	10.8024	10.7707	10.8741	11.1831	11.2719	11.5055	9.90207	9.82434	9.73841	10.3387	10.2163	10.1555	10.5662	10.9298	10.6597	10.8216	10.618	10.5046	11.0538	10.784	11.038	11.2835	11.0547	11.1301	10.5801	10.8332	10.6689	10.5224	10.6411	10.8242	11.002	10.7886	11.0435	10.6552	10.662	10.7785	10.408
VIT_11s0037g00980	9.01025	9.70414	9.09517	8.70845	9.29404	9.0658	9.10224	9.65828	9.10555	10.3018	10.4871	9.89418	9.10223	8.90384	9.41444	9.24101	9.40469	9.22841	8.07802	7.81453	7.6686	8.62212	8.26769	8.56948	8.22207	8.38141	8.65232	10.1428	9.75964	10.3762	10.2357	9.96094	9.74383	9.83654	9.48614	9.05523	9.7272	9.67178	9.11384	9.3392	8.99111	9.52983	8.9899	8.45575	8.82684	9.06254	9.58918	9.59676	9.74205
VIT_11s0037g00990	11.3397	11.2504	11.4739	11.0456	11.2757	11.37	11.5436	11.502	11.3871	11.1225	11.5593	10.9412	11.229	11.2986	10.7835	11.3898	11.2976	11.6553	10.8544	10.9029	10.9304	10.8949	11.1227	10.6818	11.1239	11.1228	11.2747	11.5123	11.5766	11.4308	11.6416	11.6067	11.6716	11.5464	11.7096	11.5646	11.2567	11.6109	11.3093	10.9144	10.973	11.1706	11.0048	11.0705	11.186	10.9153	11.0444	10.9525	10.9804
VIT_11s0037g00090	13.059	13.2831	12.9892	12.9916	12.9099	13.0995	13.1164	13.2842	13.2567	12.9489	13.0622	12.8823	13.1938	13.1257	12.4779	13.1115	13.2778	13.2969	13.0812	12.9634	12.9285	12.4642	12.8428	12.215	12.9365	13.0131	12.9268	13.1212	13.2197	13.3488	13.0054	13.1144	13.2888	13.105	13.1153	13.221	12.7414	12.8583	12.7833	12.8121	12.7709	12.7195	12.9739	12.8359	12.9208	12.9133	13.2373	12.9015	13.0614
VIT_11s0037g01020	10.9474	10.7002	10.4492	11.0765	11.0743	10.9992	11.2545	11.0826	11.4393	10.423	11.0717	10.5144	10.7658	10.9016	10.4092	10.7804	10.8731	11.058	10.1553	10.7446	10.4833	10.8882	10.8533	10.7656	10.7483	10.7532	10.9736	10.7746	10.7252	11.0056	11.0932	10.7332	11.1574	11.2786	11.0479	10.7411	10.6765	10.6621	10.4449	11.1518	10.4801	11.0415	10.5992	10.2996	10.5474	9.98036	10.5379	10.3479	10.6458
VIT_11s0037g01080	9.67567	7.98303	9.02927	9.55128	10.1163	8.91878	9.37429	9.15766	7.96499	8.86877	9.76095	9.21531	9.90291	10.228	10.5825	9.70078	9.03098	9.29442	8.9991	9.29783	9.36363	10.4479	10.6398	10.4781	9.83815	10.0501	9.5772	9.0575	9.47556	8.48201	9.59924	9.95279	9.49642	8.88395	9.92154	9.88023	8.01239	8.8374	9.22431	9.96898	10.6324	9.98046	9.64212	9.51304	9.48972	10.4809	9.74917	9.88457	10.3593
VIT_11s0037g01100	11.1813	10.3197	10.7041	11.6253	11.5155	11.2087	11.3256	11.4201	11.6566	10.3876	10.6127	10.5389	11.3696	11.6425	11.1877	11.2525	11.3461	11.3741	10.622	10.4456	10.8401	10.695	10.8594	10.5017	10.9269	11.1444	11.0096	10.5894	10.674	10.6199	11.5471	11.6295	11.6419	11.2901	11.4806	11.2856	11.298	11.3143	10.9878	10.8489	11.0755	11.135	11.4977	11.5041	11.7189	10.946	10.8947	10.7109	11.1769
VIT_11s0037g00100	12.9073	12.9421	12.9247	12.6477	12.4273	12.7123	12.8867	13.0481	12.8021	13.0969	12.9219	12.6903	12.3679	12.4453	12.3183	12.4548	12.2071	12.2518	12.5279	12.8981	12.8008	12.9115	12.8044	12.7276	12.8835	12.81	12.8293	12.243	12.2201	12.235	12.0978	12.1323	11.8353	12.0524	12.5268	12.45	12.1549	12.3016	12.1622	12.2231	12.4202	12.4341	12.4772	12.3216	12.4736	12.6669	12.2937	12.3562	12.8462
VIT_11s0052g00730	13.5503	14.0526	13.9374	13.8769	13.8198	13.8523	14.3371	14.4638	14.4227	13.6	13.7558	13.5694	14.048	14.1693	13.131	14.3281	14.4906	14.6432	13.5064	13.6581	13.5736	13.3487	13.4885	13.0057	13.4099	13.4846	13.52	14.1063	14.2326	14.3503	14.2124	14.0316	14.5037	14.6389	14.1013	14.4339	14.3198	13.96	14.0645	13.5799	13.4814	13.8405	14.1084	14.037	14.0177	13.7275	14.0077	13.7404	13.665
VIT_11s0052g00720	9.60812	10.1871	9.68472	9.50292	9.27524	9.58696	9.9104	9.86165	10.2044	9.6866	9.69576	9.23289	10.0348	10.0006	8.62713	9.68528	10.0749	10.2918	9.37399	9.29077	8.7638	8.68096	9.2523	8.59926	8.92898	9.14829	9.52314	8.95835	9.56549	9.53484	9.78712	9.6286	10.0272	9.88124	9.83608	9.5413	9.42582	9.17525	9.27484	9.10636	9.23436	8.9186	9.53398	9.21055	9.64643	8.52848	9.64288	8.92884	8.89104
VIT_11s0052g00710	11.4923	12.1018	11.7581	12.1788	12.0327	12.2458	12.3517	12.5342	12.6775	11.6129	11.4597	11.5646	11.8077	11.9314	12.1217	12.5085	12.5642	12.6804	11.0577	11.0948	11.1579	11.6593	11.7449	11.7193	11.8999	11.9506	11.6552	12.0307	12.0091	12.0498	12.709	12.4244	12.4635	12.2585	11.9754	12.1983	12.0628	11.7947	11.7758	12.0769	12.007	12.2453	12.3329	12.1352	12.3532	11.4313	11.6536	11.8105	11.5105
VIT_11s0052g00700	10.418	10.8028	10.0234	12.0277	12.2534	12.2858	12.2224	12.1879	12.2508	11.1585	10.9448	11.2181	12.3106	12.2379	11.9479	11.2695	11.3909	11.413	9.22002	9.00872	9.18915	11.0064	11.3354	10.9758	12.1198	12.3841	11.9982	11.0085	10.7323	10.9592	12.6353	12.7024	13.0007	12.5583	12.4639	12.4352	10.0758	10.2794	9.80262	11.5305	11.6134	11.4754	12.176	12.0136	11.8826	10.0444	10.6423	10.2035	12.2414
VIT_11s0052g00680	12.2677	12.0758	12.2619	12.2277	12.2566	12.4814	11.8762	11.5561	11.5315	12.0158	11.9372	11.5831	11.888	11.7573	12.0199	12.2571	12.0867	11.8117	12.2859	12.4238	12.3893	12.1463	12.0285	12.0869	11.8157	11.6905	11.601	12.0936	11.8477	11.9755	11.9673	11.9542	11.7498	11.7734	11.9583	11.807	12.1072	11.8759	12.0965	11.9286	11.5114	11.8423	11.4725	11.3001	11.2346	12.0417	11.6653	12.2293	11.9779
VIT_11s0052g00670	12.3978	12.4436	12.3783	12.3145	12.4773	12.3925	12.5769	12.4961	12.5436	12.5447	12.4962	12.5162	12.5588	12.6403	12.4471	12.5462	12.4202	12.4771	12.0994	12.3031	12.1414	12.2075	12.2928	12.1176	12.1973	12.3093	12.2884	12.2221	12.3063	11.8863	12.3392	12.4738	12.5666	12.2379	12.3329	12.2681	12.2798	12.3578	12.2025	12.4039	12.2022	12.4487	12.5652	12.1865	12.4213	12.1443	12.5307	12.2889	12.4055
VIT_11s0052g00660	13.6837	13.8319	13.7671	13.7309	13.8149	13.6657	13.5734	13.4508	13.5827	13.5603	13.5515	13.4838	13.5362	13.7887	13.7721	13.5863	13.501	13.5261	13.5881	13.7986	13.5955	13.6381	13.6823	13.6655	13.2943	13.5656	13.4914	13.6109	13.6295	13.4311	13.4701	13.5453	13.5113	13.1994	13.4169	13.4553	13.5346	13.5995	13.729	13.5977	13.7065	13.5064	13.5887	13.2732	13.4978	13.6186	13.611	13.6579	13.7152
VIT_11s0052g01730	9.27512	7.65734	9.10266	7.37932	8.28916	8.84866	10.5534	10.4492	10.2485	9.67569	10.0102	9.17961	10.0576	9.90171	9.93948	11.1257	11.451	11.0968	8.48636	7.00929	8.30682	8.00206	8.61888	8.09131	9.56126	10.058	9.56466	10.3861	10.2988	10.1766	8.42768	7.79388	8.35415	10.3866	9.98305	10.3388	9.19837	8.849	8.74088	9.26299	8.74584	9.49893	10.337	10.2294	9.83008	10.1954	10.0145	10.2441	8.86048
VIT_11s0052g00640	10.441	10.8425	10.7263	10.6168	10.2207	10.5464	11.2993	11.4322	11.3736	10.3994	10.5095	10.5836	10.7479	10.7591	10.8236	11.4725	11.5709	11.5703	9.50274	9.87742	10.0204	10.0893	10.1131	10.2717	10.9968	10.9852	10.8932	10.7353	10.7399	10.8745	10.936	10.4804	10.511	11.5835	11.5495	11.2482	10.749	10.4349	10.4239	10.182	9.941	9.91061	10.8384	10.6155	10.926	10.5492	10.7853	11.1287	11.034
VIT_11s0052g00630	14.0764	14.2486	13.9976	13.2683	13.2712	13.3869	13.7151	13.6216	13.707	14.2191	14.3276	13.8351	14.0951	14.2141	14.4121	13.7226	13.6741	13.7719	12.4899	13.3335	13.4446	13.2984	13.5026	13.3804	13.7235	13.8064	13.6162	13.9759	14.0522	13.9723	13.4749	13.6649	13.6057	13.1733	13.1896	13.4842	13.6691	13.945	13.7822	13.2627	13.0888	12.7754	13.7875	13.5375	13.6855	14.058	13.6512	13.7172	14.3129
VIT_11s0052g00620	11.2569	11.6793	11.6802	11.3031	11.3825	11.0878	11.0125	11.4513	12.199	11.7371	11.9553	11.6952	10.6894	10.6786	10.9213	12.0482	12.8405	12.2656	11.2997	11.6773	11.581	11.4227	11.4593	11.6703	12.5022	12.78	12.4638	11.8232	12.0005	12.083	10.6586	10.6744	10.467	11.4108	10.4635	11.09	13.5625	13.1552	12.9008	12.4551	12.2113	12.2546	13.4388	12.4216	12.2662	10.8508	11.2724	11.2191	9.61477
VIT_11s0052g00610	11.4712	10.8789	11.2626	10.2023	10.1832	10.1093	9.35485	9.08903	9.00661	10.3328	10.471	10.1306	10.4159	10.2457	10.3636	9.47893	9.82437	9.83321	10.2386	10.3876	10.6581	9.69433	9.8193	9.81273	8.97041	9.46782	9.07593	11.1799	11.2084	11.2926	10.7575	10.0983	10.6384	10.1839	9.81298	9.64708	11.6712	11.4473	11.195	10.1952	9.95303	10.2537	9.53501	9.16206	9.03907	10.5591	10.6366	10.9687	10.2767
VIT_11s0052g00600	9.39457	9.13218	9.41763	10.8348	10.2141	10.2912	10.6016	10.589	11.2562	9.287	9.09284	8.83382	10.4219	10.2498	10.101	10.6756	11.1753	10.9237	9.29437	9.35137	9.64023	9.32461	9.79134	9.62295	10.4879	10.517	10.6404	9.11269	9.88433	9.18673	10.4631	10.3253	10.4823	10.6106	10.6462	10.526	9.50965	9.11368	9.00947	9.47393	9.39384	9.43525	10.3297	10.4821	10.384	8.75259	9.13552	9.02098	10.0615
VIT_11s0052g00590	12.5138	12.2463	12.1573	12.1737	12.1915	12.3042	12.9418	12.5911	12.5541	12.4044	12.4417	12.0889	12.3636	12.4195	12.6812	13.1382	12.933	13.0071	11.9993	12.4325	12.3458	12.4877	12.5382	12.5805	12.8406	13.0686	13.1177	12.78	12.265	12.5713	12.5681	12.6422	12.4869	13.1195	13.2543	13.2139	12.2424	11.9967	11.565	12.5801	12.2136	12.1591	12.3979	12.8024	12.8545	12.0479	11.8898	12.216	12.8241
VIT_11s0052g00570	8.61582	9.12079	7.93302	8.97846	8.56073	8.89713	10.567	10.639	10.1721	7.397	9.46822	7.34656	8.70648	8.74748	7.94213	10.8801	9.83093	10.4781	6.27874	6.81476	6.38943	8.83617	9.87649	9.87308	10.1686	10.0587	10.2918	8.71667	8.66242	7.68656	9.53813	9.79775	9.49424	10.5168	11.0123	10.8711	6.77274	6.96961	6.41404	9.51249	9.07659	9.26887	9.42383	9.9019	9.98608	7.8041	7.92526	8.01644	9.44863
VIT_11s0052g00550	10.8999	10.983	10.9024	11.6266	11.6884	11.7328	11.7189	11.5903	11.7706	10.8198	10.9745	10.8071	11.7222	11.8303	11.607	11.4829	11.7286	11.6685	11.004	10.4686	10.9559	11.0286	11.3525	11.1662	11.3381	11.5199	11.6069	11.1892	11.2417	11.4903	12.0473	11.8842	12.0759	12.1058	11.8763	11.7206	10.7869	10.5293	10.7699	11.3609	11.1349	11.4151	11.3755	11.2168	11.4184	10.6312	11.1616	10.8815	11.2496
VIT_11s0052g00540	11.8817	12.3972	12.3479	12.0474	11.9353	12.19	12.0156	12.0246	12.1898	12.6101	12.8466	12.3839	11.9951	11.7501	12.2418	12.2007	12.3693	12.2555	13.2598	12.9631	13.0277	12.3225	12.237	12.4344	12.6073	12.6559	12.8444	12.428	12.478	12.5634	12.2093	12.2473	12.0527	12.735	12.1691	12.3601	13.1491	12.7682	13.0215	12.5309	12.0438	12.3084	12.4205	12.3976	12.4341	12.683	12.6152	12.6753	11.612
VIT_11s0052g00510	13.413	13.003	13.5533	12.9894	13.3547	12.7559	13.0062	13.0258	13.2695	13.3844	13.154	13.5368	13.57	13.5661	13.3169	13.1128	13.1825	13.0788	13.5562	13.34	13.317	13.1706	12.9111	12.9635	12.8899	13.2333	12.969	13.1877	12.9998	12.8742	12.6968	13.0658	12.9896	12.7737	13.0787	12.8987	13.1575	13.4061	13.5468	12.9988	13.2709	13.1144	13.25	13.2408	13.2807	13.6236	13.5692	13.3281	13.5353
VIT_11s0052g00500	12.6088	12.8422	12.1848	13.1368	12.9573	13.1468	13.772	13.4854	13.3746	12.5205	12.8981	12.1174	13.0089	12.8325	12.8628	13.2809	12.9725	12.8867	12.184	12.7085	12.5582	13.007	12.9839	13.0928	13.2051	12.9168	13.0185	12.854	12.4593	12.9873	13.4075	13.0818	13.1657	13.734	13.2602	12.9302	12.404	11.9263	11.6628	13.0488	12.384	12.5645	12.2462	12.115	12.552	12.2138	12.4198	12.5916	13.1585
VIT_11s0052g00480	9.38943	9.27201	8.89544	9.65374	9.39174	9.96888	9.80109	10.0181	9.65222	8.77755	9.2439	8.14962	9.71062	9.53581	9.46468	9.53327	9.52601	9.80755	7.81361	8.4015	7.99441	9.46287	9.60937	9.47081	9.25094	9.45543	9.6217	9.36044	9.54555	9.18677	9.88302	10.0155	10.0398	9.84963	9.81617	9.85964	8.67943	8.64857	8.28638	9.66551	9.81454	9.989	9.37909	9.42571	9.73477	8.7943	8.75984	9.26501	9.43459
VIT_11s0052g00460	10.555	10.114	10.1835	10.6627	10.6345	10.6128	10.5949	10.8114	10.449	10.238	10.6433	9.85187	10.859	10.7586	10.7881	10.4883	10.1476	10.4128	9.9689	10.0974	10.2225	10.6634	10.7236	10.7743	10.9011	10.7123	10.8487	9.84582	10.081	9.46723	10.8117	10.745	10.4592	10.722	10.961	10.8681	9.49996	10.0772	9.64409	10.4689	10.4071	10.24	10.4465	10.4514	10.7292	9.7567	9.70029	10.3129	10.7341
VIT_11s0052g00430	12.0646	11.5561	11.7951	12.839	12.9415	12.6292	12.4288	12.6313	12.8987	11.3903	11.0503	11.475	12.6943	12.7442	12.6733	12.6394	12.8926	12.7651	11.9451	11.9946	12.0281	12.5397	12.6101	12.3371	12.6559	12.753	12.644	11.7442	11.8006	12.1823	12.8967	12.7121	12.6463	12.6678	12.6221	12.4913	12.2964	11.7091	11.731	12.5166	12.3154	12.5933	12.7355	12.4772	12.7235	11.156	11.5557	11.5369	12.4165
VIT_11s0052g01710	13.6481	13.468	13.6123	13.3952	13.4576	13.3224	13.1834	13.2058	12.8159	13.5682	13.5257	13.6511	13.2081	13.0899	13.2756	13.5199	13.3071	13.3883	13.7762	13.7904	13.646	13.2824	13.293	13.3686	13.2703	13.2428	13.2798	13.5878	13.7001	13.3677	13.3441	13.2192	13.3102	13.0273	13.2184	13.2243	13.6317	13.8796	13.7628	13.5001	13.6794	13.4954	13.5287	13.558	13.5376	13.7227	13.6	13.7912	12.9069
VIT_11s0052g00400	12.4373	12.7767	12.6278	12.6399	12.8129	12.9214	13.3463	13.5293	13.0215	13.0611	12.7528	12.6069	12.7778	12.6489	12.9508	13.3744	13.2596	13.1125	12.5716	12.7257	12.2877	12.6604	12.8068	12.888	12.9867	12.9449	12.9831	12.8713	12.806	13.0453	13.0005	13.2069	13.0657	13.202	13.0348	13.3175	12.8188	12.4598	12.3544	12.9959	12.9011	12.7307	13.0232	13.1575	13.2286	12.6768	12.7697	13.0279	13.309
VIT_11s0052g00320	14.0128	14.0421	14.2401	13.7815	13.8545	13.93	14.0006	14.0081	13.2767	14.3059	14.1671	14.4216	14.0388	13.9552	14.085	14.1963	13.9266	14.2355	13.7139	13.7067	13.5626	13.7585	13.7279	13.7302	13.8868	13.9025	13.8324	13.8179	14.0321	13.65	13.8228	14.0443	13.7528	13.6491	13.9308	13.9521	13.5521	14.1547	14.0209	13.6917	13.9111	13.9451	14.0395	14.3147	14.22	14.4814	14.0047	14.1398	13.7999
VIT_11s0052g00300	9.56119	9.86756	9.50215	9.57414	9.94081	9.86634	9.83194	9.99928	10.5123	9.05683	10.0647	7.96949	9.96008	10.1372	9.04417	9.75627	9.90247	9.77702	10.5978	10.1103	10.3006	9.39245	9.48983	9.35934	9.65569	9.5075	9.61334	9.54543	9.23464	9.12325	9.92645	9.78751	10.1109	10.141	9.99053	9.80495	9.59046	9.5926	9.25526	9.45342	9.22195	9.56606	9.99316	9.74094	9.94927	9.69733	10.1367	9.77847	9.58187
VIT_11s0052g00290	13.7572	13.732	13.5082	13.4043	13.4765	13.428	13.0941	13.1122	12.8043	13.4522	13.6169	13.3925	13.2936	13.1853	13.4872	13.0318	12.9012	12.763	14.0682	14.1064	13.9944	13.807	13.6679	13.751	13.482	13.1825	13.4282	13.6161	13.2851	13.2538	13.3002	13.311	13.0451	12.9002	13.026	13.0024	13.4781	13.49	13.4745	13.467	13.2894	13.3009	13.1656	13.1964	12.977	13.5354	13.2776	13.6959	13.5261
VIT_11s0052g01700	12.8677	13.15	13.3702	12.7441	12.4075	12.6146	12.7292	12.9364	13.1815	13.2057	13.3059	13.1087	12.8361	12.8619	12.2558	12.571	12.9331	12.8787	13.2478	12.8424	13.1495	12.7077	12.5818	12.262	12.6001	12.4696	12.5226	12.8971	12.8215	12.5263	12.5292	12.4709	12.2111	12.5991	12.5575	12.5026	12.8861	13.2262	13.0759	12.5921	12.76	12.906	12.8473	12.7371	13.0939	12.8286	13.3464	12.9583	12.2057
VIT_11s0052g00240	10.5135	9.83133	10.1045	9.04923	8.95505	9.34036	7.99899	8.76513	8.02914	8.56764	10.054	8.85652	6.86943	6.809	6.95573	6.03736	7.29239	7.47746	12.2095	11.3869	12.0537	9.60872	9.94763	9.81132	10.9168	10.3061	11.5139	9.4893	9.33016	8.4448	7.58144	7.60267	7.18939	7.71714	8.23445	8.30281	10.307	10.2623	10.2534	9.61115	8.5374	9.23823	9.93336	10.4219	9.86973	10.1469	10.1306	9.72368	8.7458
VIT_11s0052g00210	11.5965	11.8196	11.4755	11.4364	11.2423	11.5216	11.2055	11.3089	11.5466	11.4445	11.5972	11.4433	11.3805	11.3855	10.9199	10.7795	10.9206	11.3516	10.9264	10.4214	10.6888	10.7093	10.7919	10.169	10.5744	10.9286	10.804	11.6567	11.5885	11.6742	11.1842	11.1085	11.2978	10.8544	10.6924	10.5993	11.6606	11.4366	11.344	10.9455	11.168	11.3217	10.9417	10.9654	10.9946	11.4419	11.6709	11.376	11.1037
VIT_11s0052g00190	10.219	9.71639	10.1949	10.8958	10.8591	10.7385	11.2932	11.5937	11.3384	10.3928	10.8187	10.4143	11.0697	11.1035	10.8201	11.3432	11.0671	11.5508	9.98841	9.65782	9.80657	10.2168	10.3911	10.2014	11.0203	11.1388	11.2116	10.8772	10.9835	10.7118	11.3418	11.162	11.395	11.8292	11.6061	11.4345	10.3696	10.511	10.1024	10.4451	10.5067	10.7798	10.8889	11.079	11.2532	10.4548	10.655	10.5839	10.7734
VIT_11s0052g00170	10.8069	11.0117	10.6409	10.6551	10.5677	10.7438	10.8915	10.9361	11.026	10.6882	10.6581	10.6704	10.8191	10.7744	10.5245	11.0899	11.2143	11.3447	10.0686	10.584	10.3913	10.2385	10.0986	10.0282	10.3276	10.7846	10.6021	10.9516	11.0866	11.0404	11.0008	10.9778	11.104	11.3665	11.1248	11.0523	10.8036	10.7579	10.657	10.3942	10.2549	10.5414	10.6632	10.6698	10.7668	10.6336	10.9272	10.8599	10.4134
VIT_11s0052g00100	9.86289	10.0628	9.43127	11.954	11.8148	11.9025	10.5574	10.8181	10.678	9.94837	10.4432	10.2229	11.367	11.2338	11.1092	8.49239	9.14905	8.76064	12.0084	11.4855	11.6035	11.1571	11.3432	11.3368	10.9	11.0615	11.2392	10.6901	10.247	10.7767	11.4207	11.6499	11.9889	10.6156	10.7007	10.8584	9.98738	9.64865	9.61535	11.4562	11.0945	11.3366	11.099	10.8694	10.0218	8.85793	9.546	9.4796	10.9989
VIT_11s0052g00090	9.62033	9.71208	9.67216	10.389	10.28	10.3153	10.0636	10.4037	10.3614	8.75657	9.50053	9.23261	10.3011	10.445	9.90091	9.98823	10.0529	10.2509	8.69842	8.76248	9.08458	9.85223	10.0207	9.99435	9.82642	9.99113	10.1156	10.2573	10.1469	10.6105	10.7781	10.6182	10.8378	10.6769	10.346	10.1489	10.0496	9.32117	9.24082	10.3628	10.1296	10.3492	10.0234	9.71487	9.75516	9.21667	9.99528	10.0758	10.167
VIT_11s0052g00080	12.9669	13.1241	13.0747	13.4363	13.2388	13.3122	13.211	13.5033	13.7653	13.2105	13.187	13.2008	13.4359	13.3271	13.2152	13.5627	13.6722	13.6658	12.9683	12.6841	12.948	13.0527	13.1454	13.0398	13.0294	13.1841	13.2226	13.4435	13.3228	13.792	13.5406	13.5261	13.6727	13.7954	13.6562	13.6007	13.2643	13.2318	13.1873	13.3587	13.2906	13.3485	13.2796	13.3108	13.3816	12.9793	13.3596	13.365	12.8459
VIT_11s0052g00040	9.87582	8.93604	9.29154	9.31875	9.72718	9.62367	9.59996	9.2619	8.9568	9.26091	9.66663	8.22628	9.67613	9.67392	9.91412	8.98232	8.73906	9.07571	9.04818	9.82793	9.40829	9.75288	9.72631	9.73513	9.20278	9.34783	9.52044	9.50947	9.43548	9.92398	9.80872	9.64162	9.57443	9.29595	9.50159	9.40035	9.17394	8.92596	8.65133	9.65993	9.14437	9.4002	9.09766	8.49184	8.71738	9.40292	9.30583	9.98891	10.3443
VIT_11s0052g01680	14.5966	13.4844	14.7777	14.8169	14.7312	14.0903	14.509	14.6601	14.5978	14.6452	14.5691	15.2918	14.7038	14.8927	15.0785	14.952	14.8019	14.7662	15.1519	15.167	15.0513	14.6231	14.2064	15.0059	14.6357	14.7575	14.7377	14.7172	15.035	14.2269	13.7111	14.5333	14.7003	14.1287	13.7687	14.9943	14.821	15.1691	15.1646	14.3035	15.0276	14.5152	15.1626	14.6988	14.4342	15.2921	14.5152	14.6437	14.8232
VIT_11s0052g00030	13.4867	13.5987	13.2552	13.7473	13.555	13.6645	14.0881	13.9036	14.1977	13.346	13.4162	13.2812	13.64	13.6146	13.4109	13.6009	13.7164	13.6842	13.2283	13.4379	13.2921	13.4106	13.5106	13.2821	13.6178	13.5845	13.673	13.3414	13.4915	13.5845	13.5069	13.5605	13.6922	14.0663	13.8812	13.7126	13.327	13.303	13.0508	13.3811	13.368	13.4684	13.3996	13.5737	13.6952	13.1257	13.2306	13.0514	13.3851
VIT_11s0052g00020	13.3799	13.1319	13.5833	13.9813	14.0571	13.6012	13.2154	13.2236	13.4362	13.0655	13.1137	13.5395	13.6359	13.5702	13.583	13.4407	13.4205	13.7149	13.6739	13.4866	13.1855	13.4451	13.2977	13.3182	12.8347	13.2426	12.9711	13.2884	13.351	13.2107	13.6153	13.8288	13.7495	12.8936	12.7653	12.9991	13.664	13.5709	13.7232	13.4653	13.9192	13.7883	13.4656	13.3401	13.5325	13.3918	13.4894	13.3111	13.2719
VIT_11s0052g00010	11.6826	11.4349	11.5172	11.8587	12.079	11.6116	10.6902	10.4728	11.0329	10.5833	11.3229	11.0653	11.4556	11.2263	10.7891	10.4401	10.9844	11.2787	12.241	11.8676	11.3625	11.255	11.6013	10.9491	10.5347	11.1904	10.9956	10.7541	10.823	10.7076	10.6968	11.2741	11.3087	10.0084	10.2329	9.91091	11.5845	11.3306	11.3823	10.8829	11.818	11.4835	11.1213	10.9827	10.8773	10.5811	11.2993	10.0433	10.3676
VIT_11s0052g01660	11.725	11.815	11.9018	11.6636	11.6419	11.7517	11.1428	11.0771	11.4189	11.5105	11.7419	11.5428	11.0778	11.2361	11.2184	10.7757	11.2028	11.0855	11.7695	11.623	11.7695	11.4423	11.5651	11.3524	11.0508	11.0615	11.1411	11.8316	11.6179	11.8385	11.3122	11.4472	11.6505	10.9412	10.9807	10.8262	11.7548	11.7751	11.4553	11.415	11.4687	11.6796	10.8461	10.8278	10.904	11.3554	11.6952	11.5685	11.3637
VIT_11s0052g01850	10.8423	11.0318	10.4355	10.7841	11.3202	10.9668	11.0387	11.2322	11.3343	10.3314	10.1161	10.2854	11.2362	11.4708	10.9706	10.89	10.9688	10.8738	9.83314	9.90662	9.75943	10.5561	10.4612	10.5263	10.292	10.81	10.4775	10.4393	10.5876	10.4434	10.9343	10.8188	10.8925	11.0112	10.9219	10.7881	10.311	10.2327	10.0152	10.578	10.2092	10.4266	10.4426	9.9599	10.2113	9.54694	10.3344	10.1347	10.8143
VIT_11s0052g01630	9.11484	9.00813	9.45126	9.72907	9.94113	9.89116	10.6987	9.7714	10.7565	8.49787	9.40407	9.12846	9.76571	9.81458	9.25126	11.0595	10.6258	10.4992	7.91309	7.44697	7.9676	8.56762	9.04673	8.62213	9.66087	9.81814	9.34382	9.81708	9.36221	10.3096	9.827	9.93486	10.86	11.1309	11.2829	10.8693	8.5301	8.72315	8.20674	8.78927	9.44002	9.48668	10.0813	10.065	10.2307	9.82371	10.1441	9.69898	10.0948
VIT_11s0052g01600	10.5587	10.3556	10.6521	10.3866	10.2683	10.1657	11.4979	10.7405	11.4953	10.2871	10.3393	10.793	11.0536	10.8967	10.5265	11.6461	11.6083	11.4105	9.35389	9.7051	9.94516	9.9861	10.2083	10.3125	10.7991	10.7956	10.452	10.8481	11.0273	10.7698	10.5911	10.4579	11.3349	11.8533	11.5189	11.5689	9.72682	9.55218	10.016	9.944	10.1778	10.2075	11.1273	11.0251	11.2619	11.3078	11.4514	11.0621	11.2818
VIT_11s0052g01560	11.3396	11.3481	11.403	10.6209	10.3752	10.3853	8.80052	8.97205	8.65925	11.1948	11.3927	11.0641	9.66506	9.31986	9.7742	7.93823	8.78098	8.66004	11.9654	11.9869	12.0628	11.2801	11.3735	11.0065	10.1877	9.90592	9.73115	10.8583	10.9659	10.3518	9.64803	9.27784	8.5904	7.68532	8.38156	8.6281	10.9459	11.0507	11.3663	10.6002	10.7942	10.8411	10.0053	9.54146	8.87728	11.6687	11.4425	11.8969	9.59125
VIT_11s0052g01540	10.9189	9.56539	10.7956	9.99945	10.331	9.68277	8.77788	8.3425	8.61925	10.5715	10.907	11.1989	9.8747	9.63979	9.52711	8.60347	8.54054	8.79972	11.5833	11.4684	11.6249	11.1498	11.1008	10.7796	10.1318	9.82222	9.72843	9.28893	10.4682	8.01262	9.05089	9.4071	8.5768	6.81175	8.46326	8.89068	9.72506	11.0595	11.2779	10.465	11.2432	10.6626	10.1693	10.237	9.89691	11.7573	11.0716	11.2674	10.0071
VIT_11s0052g01840	12.6963	13.1003	12.6864	12.9726	12.6922	12.9446	12.7953	12.7746	12.7405	12.8495	12.8604	12.7534	12.4784	12.6463	12.1193	12.4392	12.4789	12.531	11.9135	11.8808	11.566	12.4253	12.5712	12.172	11.8551	12.2971	12.1643	12.7174	12.7686	12.8058	12.6766	12.6866	12.9162	12.4436	12.5233	12.3626	12.3119	12.5206	12.3095	12.8462	12.6874	13.0893	12.3952	12.4539	12.234	12.3469	12.6368	12.1693	12.3532
VIT_11s0052g01480	12.8171	12.4712	12.7504	12.6578	12.5176	12.387	12.9004	13.0337	12.7772	12.5779	12.6924	12.5986	12.9335	13.1244	13.0434	12.9192	12.8069	12.9994	12.6665	12.698	12.7133	12.4787	12.5021	12.5285	12.7393	12.8473	12.8962	12.7144	12.7178	12.6294	12.8372	12.742	12.8506	13.008	13.201	12.9773	12.6611	12.8476	12.8072	12.1476	12.3524	12.6014	12.7671	12.9608	12.9148	12.8261	12.848	12.7036	12.9298
VIT_11s0052g01400	12.4321	12.3642	12.5552	12.7647	12.7665	12.7455	12.4095	12.4241	12.5177	12.3123	12.2245	12.3073	12.6089	12.5283	12.7119	12.3419	12.4603	12.4839	12.3296	12.1908	12.4277	12.567	12.6329	12.5615	12.1303	12.1311	12.0432	12.7335	12.5096	12.685	12.6755	12.561	12.6243	12.2261	12.3951	12.1814	12.692	12.5529	12.5494	12.5932	12.5351	12.5549	11.9828	11.7734	11.9682	12.2201	12.3384	12.479	12.44
VIT_11s0052g01380	13.0953	13.0871	13.3688	12.6761	12.5204	12.6309	12.9656	13.0188	12.9442	13.3183	13.179	13.2605	12.8848	13.0106	12.9654	12.9655	12.9292	13.1623	13.2015	13.1322	13.2771	12.665	12.6563	12.8119	12.9442	13.0278	13.0666	13.2341	13.2138	13.006	12.7772	12.6314	12.7734	13.136	13.0144	13.121	12.9975	13.2402	13.2541	12.5261	12.6303	12.7017	12.804	12.912	12.9576	13.2983	13.2633	13.2446	13.0314
VIT_11s0052g01370	13.152	13.2614	13.1171	13.1719	13.2321	13.213	13.2187	13.1461	13.2659	12.9195	12.8619	12.7995	13.3865	13.5913	12.834	13.2433	13.4149	13.3677	12.725	12.5343	12.4689	12.787	12.8342	12.5771	12.5844	12.9331	12.8547	13.0974	13.2417	13.255	13.4466	13.2729	13.3399	13.588	13.4957	13.2062	13.0986	12.9728	12.9287	13.0892	12.9478	13.2739	12.7885	13.0046	13.0309	12.5652	13.0836	12.8099	13.0847
VIT_11s0052g01320	7.88824	7.09046	8.0054	12.3273	13.1784	12.4092	12.144	11.7293	10.8856	8.76615	9.80971	11.0854	13.23	13.4085	13.1453	11.7094	10.8829	11.4226	11.0566	9.16584	10.5314	12.2304	11.7467	11.6858	12.8146	12.6613	12.0991	8.78915	8.22214	6.7695	12.5614	13.5364	13.1305	11.6916	12.5933	12.9221	7.22523	9.33891	9.03821	12.4498	12.8256	12.6473	12.8831	12.8785	12.6685	9.42533	9.00254	8.73255	13.2753
VIT_11s0052g01310	6.80474	8.9629	7.09637	10.5449	11.0461	10.7612	10.5205	9.50927	8.86792	7.58021	8.24666	8.21714	11.6106	11.4059	11.0085	10.2272	8.8684	9.71052	9.12569	7.39247	8.4081	10.5652	10.2651	9.95447	11.7262	11.7013	10.8772	7.18104	7.09056	6.14202	10.1333	12.0885	11.1386	9.52235	11.4164	11.533	6.53966	7.86612	7.54601	10.8427	11.6399	10.7059	11.4604	11.1022	11.3338	8.26127	8.08308	7.66688	12.3778
VIT_11s0052g01300	8.05485	9.72732	7.93006	13.3591	13.3353	13.02	12.5121	12.1035	12.0157	8.63625	9.59035	10.2199	13.758	13.6519	13.5457	11.2796	11.0805	10.9966	11.1323	9.68284	10.6867	12.2177	11.7342	11.6582	12.9558	13.0797	12.2829	9.09532	8.00489	8.7827	13.4184	13.6542	13.7344	12.5676	12.8906	12.7907	7.96159	8.87397	8.70693	12.4777	12.1585	12.1833	12.3655	12.309	12.0127	8.94072	8.88962	8.94997	13.9443
VIT_11s0052g01280	6.43816	6.58039	5.69352	10.6773	11.5274	10.9549	10.1563	9.72855	9.93376	5.63833	7.9876	7.19112	11.6098	11.3555	11.1995	9.27415	8.5529	8.68922	8.81591	7.12202	8.74075	10.3691	10.0865	9.92809	11.3614	11.3973	10.2366	5.99944	6.34411	6.59607	10.9575	11.4933	11.7661	10.0765	10.6294	10.6902	6.40061	7.56698	7.79873	10.3678	10.6912	10.3739	11.3975	10.6346	10.5364	7.21909	7.62967	6.30992	11.954
VIT_11s0052g01270	7.81251	7.85071	6.98924	11.3953	11.4833	11.259	11.3104	10.8209	10.3067	7.41273	8.76511	8.25001	11.9073	11.567	11.8354	10.1308	8.9174	9.91351	9.72389	8.26362	8.94435	10.5596	10.3678	10.1587	11.7047	11.842	10.931	7.11926	6.90935	8.07712	11.2963	12.0929	11.9006	11.0107	11.6185	11.6001	6.01318	7.97216	8.11935	10.7954	11.3038	10.5242	11.6026	11.2364	11.0239	8.29995	8.72086	8.53333	12.4121
VIT_11s0052g01260	7.88366	7.94935	7.96295	12.918	13.3994	12.9809	13.2881	12.7431	12.3329	9.44117	10.4338	10.7608	13.5073	13.4995	13.1188	11.3578	10.9818	11.0396	10.3971	8.9381	9.86891	11.964	11.8531	11.5479	13.0228	13.2452	12.5305	9.96247	8.59479	9.4315	13.2699	13.7532	13.7916	13.1067	13.1991	13.2576	8.04505	8.39859	7.0546	12.5668	12.5891	12.6129	13.0152	12.4867	12.352	8.42718	9.10761	8.1239	13.9375
VIT_11s0052g01250	11.099	11.2664	10.92	9.45801	9.55883	9.74681	10.5518	9.47924	10.2165	10.7358	11.0046	11.3228	8.73538	8.66697	8.80539	9.36671	8.79565	8.98055	13.0348	12.8897	13.4676	10.0765	10.5006	10.2259	11.3425	11.3979	10.7442	11.4136	10.9633	11.1532	10.1406	9.95872	10.0703	10.9051	9.80464	10.2189	12.5699	11.8653	12.2352	10.6527	10.1821	10.3377	12.1187	11.3446	11.0058	12.7441	12.7868	13.2207	11.1225
VIT_11s0052g01200	6.49565	5.83241	5.86033	11.7408	11.7094	11.2682	11.4812	11.4271	11.5404	6.49925	9.18351	7.55966	12.3019	12.3092	11.9338	10.2185	9.7676	10.119	9.79308	7.00729	8.85916	10.7569	10.6124	9.88751	12.1086	11.9685	11.2484	6.12392	6.38353	5.63188	12.1764	12.4195	12.5935	10.9827	11.5655	11.2467	6.32287	7.06113	7.36455	10.5575	10.8398	10.6225	11.3218	10.5949	10.8201	6.45509	8.06747	7.57248	12.9632
VIT_11s0052g01180	6.93169	5.53037	6.10411	10.9617	11.0874	10.6496	10.7241	10.7299	10.717	7.82371	8.66346	7.68035	11.9163	11.5279	11.7387	9.77264	9.36244	9.73198	9.37349	7.497	8.71735	10.9721	10.7025	10.342	11.9212	11.7873	11.4159	6.89904	6.77805	7.7546	11.4642	12.1997	11.7797	10.5248	11.1891	11.251	6.0639	7.48102	7.27992	10.7265	11.2933	10.6541	11.4085	10.8771	11.0137	7.36468	7.86456	8.26224	12.0119
VIT_11s0052g01130	10.8972	10.6611	10.7449	11.0663	10.961	11.1694	11.234	11.3295	11.2437	10.8058	10.9893	10.7301	11.3063	11.1277	11.3496	11.24	11.4354	11.3557	10.3772	10.6829	10.5127	10.999	11.0981	11.0465	11.3104	11.1924	11.3219	11.2483	11.0684	11.5768	11.5393	11.2918	11.3111	11.5933	11.3747	11.4508	10.9936	10.7541	10.4398	10.8702	10.8687	11.0216	11.0481	10.8855	11.0476	10.3836	10.6959	11.2039	11.1931
VIT_11s0052g01800	11.1138	11.8882	11.5469	9.93624	10.0602	10.3875	10.9165	10.4261	10.6924	11.5625	11.709	11.4501	10.6543	10.6986	10.8885	10.5794	11.1992	10.8397	11.6708	11.8057	11.488	10.0454	9.97268	9.90704	9.51284	9.92413	9.5664	10.9859	11.0076	11.4941	10.5876	10.2889	10.5839	10.3447	10.2898	10.0293	11.9372	11.3069	11.2139	10.6658	9.86248	10.0186	10.0983	9.40085	9.4428	10.9688	11.693	11.775	10.3997
VIT_11s0052g01090	10.8033	11.0179	10.4689	10.7094	10.615	12.1953	12.3375	12.3224	12.2065	10.9882	11.2328	11.0969	10.3945	10.2746	10.1692	10.1463	10.4736	11.273	11.0302	10.2478	10.2916	10.5191	10.6714	10.8173	12.1757	12.0295	12.7448	11.2432	11.8128	11.864	10.8581	10.8064	11.2562	12.9955	12.3569	12.515	11.02	11.1275	10.9261	11.9477	10.5106	10.7946	11.855	12.2414	12.4397	10.3859	11.2867	11.3011	11.3551
VIT_11s0052g01040	11.003	11.4666	11.0607	11.2106	10.9439	11.0786	11.789	11.8596	12.0606	10.9977	11.4122	11.0075	10.8532	10.7515	10.8699	11.1949	11.5385	11.5013	11.0841	11.1162	11.1424	10.8504	10.7474	10.6765	11.3941	11.3687	11.5691	11.2456	11.1408	11.8335	11.4636	10.8003	11.2388	11.9734	11.226	11.1101	11.7213	11.0649	10.7516	11.393	10.5053	10.8782	11.4673	11.159	11.2027	10.5282	11.3841	11.2735	10.5267
VIT_11s0052g01030	12.5175	12.5235	12.5503	12.5596	12.5312	12.2742	12.7051	12.8651	12.9818	12.363	12.5365	12.6544	12.5397	12.4326	12.5545	12.8	12.736	12.712	12.7424	12.7599	12.8545	12.5881	12.631	12.784	13.0725	13.0498	13.0656	12.5203	12.6158	12.5208	12.5485	12.6618	12.3897	12.8382	12.6551	12.8446	12.687	12.7461	12.6277	12.4628	12.4925	12.5107	13.0393	12.9454	13.1594	12.9888	12.959	13.1327	12.7664
VIT_11s0052g00980	14.1007	13.8586	13.9452	13.9157	14.1169	14.0413	13.9983	13.8892	13.9208	13.9421	14.0892	13.7421	14.0801	13.9876	13.8705	14.0178	14.0491	13.9416	13.8723	13.8802	13.8709	14.0316	14.1394	13.9387	13.8458	13.931	14.0697	14.0139	13.9501	13.8479	13.884	14.1133	14.1313	13.9197	13.9716	13.9959	13.9048	13.9397	13.831	14.0782	14.0593	14.1117	14.085	13.9304	13.7845	13.6145	13.8871	14.0259	14.1771
VIT_11s0052g00970	12.4802	13.3493	12.9371	11.3903	11.445	11.3378	11.5488	11.3379	12.0987	12.0414	13.0909	12.3193	11.7766	11.9707	11.6835	10.9762	10.8479	11.1337	12.9949	13.4209	12.933	11.7585	11.6026	11.2953	10.9576	11.0682	11.1895	12.5238	13.0958	13.3131	12.1704	11.8256	12.0853	11.6506	10.5686	10.9389	13.7641	13.6723	13.443	12.244	12.1664	12.1315	12.1075	11.1409	11.3753	12.6235	13.7549	12.9329	11.7673
VIT_11s0052g00960	12.2929	12.3481	12.2041	12.2943	12.223	11.986	12.0486	12.006	12.1379	11.9566	12.4661	12.2126	12.3481	12.3295	12.1247	12.2276	12.2637	12.263	12.1424	12.5375	12.4282	12.1095	11.9443	12.012	11.6766	11.9833	11.8228	12.165	12.4634	11.8422	12.2635	11.9796	12.4379	12.1672	12.0203	11.9536	12.3506	12.498	12.4967	12.3919	12.5122	12.6592	12.3954	12.2966	12.1812	12.3934	12.4834	12.2657	11.9098
VIT_11s0052g00950	13.4925	13.4328	13.413	13.4477	13.2748	13.307	13.1678	13.1988	13.3884	13.5937	13.4563	13.6063	13.5151	13.5265	13.5858	13.2439	13.2133	13.1342	13.4882	13.5774	13.6192	13.3978	13.4424	13.4103	13.2429	13.2831	13.2525	13.2915	13.3555	13.1597	13.1978	13.2052	13.3057	13.1904	13.1873	13.3574	13.1643	13.5481	13.5113	13.5018	13.4135	13.7002	13.2973	13.4784	13.4343	13.6957	13.4461	13.5982	13.6689
VIT_11s0052g00930	9.93511	8.99251	9.89228	9.65886	9.80114	9.51682	9.40501	9.66739	9.3653	9.48772	9.53664	9.41963	9.82201	10.0846	9.85045	9.82549	9.89659	9.95225	9.58299	9.37408	9.38246	9.2296	9.68086	9.49526	9.43158	9.64858	9.72035	10.0182	9.71057	9.70198	9.74471	9.59399	9.87473	9.85628	10.0183	9.88392	10.1556	9.70783	9.65208	9.56708	9.55602	9.58793	9.73422	9.77461	9.6501	9.89826	10.0293	9.86064	9.58679
VIT_11s0052g00920	11.8143	12.2321	12.1223	11.8711	11.7062	11.7615	12.0266	11.9838	12.6932	11.6445	12.019	12.0194	11.7331	11.8741	11.3455	11.7333	11.908	12.0727	11.4207	11.7083	10.9752	11.3968	11.1707	10.8601	10.9049	11.4879	11.47	11.8654	11.9008	11.9576	11.7153	11.6522	12.1592	11.8996	11.5713	11.3873	12.1295	12.0333	11.6555	11.9715	11.7334	11.8436	11.6047	11.4678	11.5013	10.9801	12.1334	11.4872	11.1278
VIT_11s0052g00890	9.18263	9.88204	9.17999	10.627	10.234	10.2861	9.81609	9.87329	10.2531	9.20009	9.86479	9.80528	9.70194	9.63611	9.16683	9.7894	9.82039	9.99297	8.55203	8.97433	8.7211	10.087	9.95023	9.90873	9.33589	9.50716	9.43925	9.78951	9.79213	10.2917	10.6617	10.4689	10.7541	9.82067	9.20985	9.48805	9.38661	9.25932	8.9714	10.7152	10.0835	10.5363	9.99042	9.19579	9.44065	9.01129	9.67194	9.11338	9.09666
VIT_11s0052g00880	14.1187	14.2514	14.3188	14.2425	14.216	14.4009	14.3217	14.2232	14.1269	14.175	14.1415	14.1078	14.1153	14.1542	14.1673	14.0322	14.0595	14.0419	14.0136	14.2411	14.0172	13.9057	14.0178	14.0369	13.9794	14.0585	13.9508	14.2829	14.1931	14.1502	14.2179	14.3554	14.3176	14.1367	14.063	14.1146	14.285	14.3334	14.2962	14.0767	14.2335	14.2462	14.1281	14.0246	13.9713	14.0855	14.0031	14.0371	14.2052
VIT_11s0052g01770	12.5973	12.8405	12.5914	12.9113	12.9427	13.0649	13.188	13.2785	13.0754	12.9415	12.6895	12.5238	12.8391	12.6674	12.9639	13.4155	12.9717	13.1615	12.5038	12.6185	12.6981	12.859	12.9546	12.9226	13.1238	13.0061	13.0276	12.6213	12.7803	11.9771	12.9182	12.8682	12.8723	12.8191	13.2198	13.2758	12.1532	12.6225	12.3742	12.9806	12.7224	12.8112	12.9574	13.1614	13.1115	12.7703	12.4857	12.6492	13.0768
VIT_11s0052g00860	10.4567	10.2101	10.6085	10.6064	10.7884	10.5726	10.8695	10.969	10.9031	10.8301	10.7759	10.4822	10.6459	10.6617	10.7829	11.2917	11.2872	11.1311	10.2886	10.5829	10.3651	10.9779	11.0038	11.087	11.1128	10.9669	10.9377	11.0025	10.9869	11.1926	11.3559	11	11.1497	11.4277	11.0765	11.215	10.8808	10.7142	10.214	11.0561	10.9733	11.0835	10.8994	10.7032	10.8307	10.3581	10.7301	11.0713	10.9906
VIT_11s0052g00850	10.4218	10.2073	10.2199	10.752	10.3977	10.4363	11.4392	11.29	11.2658	10.6375	10.5404	10.333	10.5095	10.7158	11.1658	11.3711	11.3035	11.3316	9.83451	10.174	10.3097	10.6409	10.5556	10.7484	11.1727	11.2229	10.931	10.7579	10.6548	11.1019	11.1305	10.7785	10.9018	11.7782	11.3899	11.3929	10.7762	10.2304	10.0969	10.6936	10.38	10.4767	10.9302	10.4697	10.9417	10.3846	10.5781	10.9351	10.8044
[truncated: 12,775 more rows]
[truncated: 50 more columns]
