# Supplementary material for: The plasticity of the grapevine berry transcriptome
Source: Genome Biol. 2013 Jun 7;14(6):r54. doi: 10.1186/gb-2013-14-6-r54 (PMC3706941; doi:10.1186/gb-2013-14-6-r54)
Supplement: Additional File 11 — Dataset S4. Functional categories and expression values of 1478 plastic transcripts in 2008. The Kruskal-Wallis Statistic (H) and P value are indicated for each transcript. Expression was measured as the average intensity of each biological triplicate. [file gb-2013-14-6-r54-S11.XLSX]

## Sheet: 1478
Gene ID	Annotation ID	Network ID	GO Process - Functional Category	Kruskal-Wallis Statistic (H)	p-value	AM081	AM082	AM083	BA081	BA082	BA083	BM081	BM082	BM083	CC081	CC082	CC083	CS081	CS082	CS083	FA081	FA082	FA083	GIV081	GIV082	GIV083	MN081	MN082	MN083	PM081	PM082	PM083	PSP081	PSP082	PSP083	VM081	VM082	VM083
VIT_03s0017g00410	magnesium-dependent phosphatase 1	glycation repair	Carbohydrate Metabolic Process	23.3726	0.0094519	789.195	966.88	459.05	1252.93	1630.95	961.236	1985.77	3100.51	2264.7	549.306	978.348	1147.77	775.234	1838.56	1890.67	1670.68	2092.19	1953.2	1148.74	1476.88	2027.41	2131.75	2074.56	1863.03	1084.66	1337.81	1470.95	1083.82	1244.01	1305.95	1173.1	1193.07	1388
VIT_08s0007g02120	glycoside hydrolase starch-binding domain-containing protein	glycosyl hydrolase	Carbohydrate Metabolic Process	21.3832	0.0185741	1009.83	1189.6	1385.2	1098.49	1643.19	1215.8	965.316	1010.65	1065.99	1063.94	1280.1	1303.07	886.98	1150.69	871.288	1168.82	1257.51	1190.2	961.702	1061.16	1055.33	690.228	808.072	877.478	992.306	1159.82	911.024	1196.94	1326.61	1256.42	1056.89	1231.87	1310.3
VIT_19s0014g02880	glycosyl hydrolase family 5 protein	glycosyl hydrolase	Carbohydrate Metabolic Process	21.7754	0.0162906	11932	11612.5	11062.3	12359.2	14399.3	17620.3	18256.8	14911.8	14046.7	14462.6	15953.2	15605.4	19547.3	16873.8	18970.3	14169.1	14514.6	16796.3	17735.5	19374.7	22575.9	19159.4	16720.6	15770.5	19575.4	15658.5	18751.9	14433.1	15589	15621.5	16016.2	16978	16818
VIT_15s0046g01620	glycosyl transferase family 1 protein	glycosyl transferase	Carbohydrate Metabolic Process	20.1497	0.0278679	5617.93	4780.11	5428.18	5641.39	5252.82	5654.74	3785.91	3975.13	4869.79	5565.11	5007.72	5108.51	5918.04	4555.95	5485.99	4305.12	4073.9	3364.66	4845.83	4496.46	4756.94	6663.48	4584.79	4690.96	4848.79	4151.21	4419.45	4932.37	5087.94	4645.21	5511.95	5414.05	5615.33
VIT_07s0151g00580	UDP-GLUCOSYLTRANSFERASE 74F2	glycosyl transferase	Carbohydrate Metabolic Process	22.5312	0.0126157	729.381	743.065	265.6	578.156	1123.65	778.991	1302.89	1443.64	1132.77	506.923	807.041	753.714	1030.58	1566.44	1521.25	1074.56	752.676	614.141	762.826	1337.92	1468.11	1975.42	1933.86	1385.59	1083.79	1077.93	957.539	1048.79	1144.39	874.421	844.955	1072.9	770.199
VIT_07s0005g04760	pfkB-type carbohydrate kinase	Unclear	Carbohydrate Metabolic Process	21.4831	0.0179659	1156.79	1253.58	1078.05	1079.83	1170.14	1122.62	927.516	987.005	1043.56	1090.92	1191.54	1000.69	843.619	991.76	897.995	1111.24	1153.95	1314.93	1148	1139.3	775.4	1105.39	1117.4	1093.25	955.844	1008.33	1034.67	819.605	865.479	940.643	1076.44	1001.34	1040.05
VIT_07s0151g00560	UDP-glucoronosyl and UDP-glucosyl transferase	Unclear	Carbohydrate Metabolic Process	18.7879	0.0430412	1306.79	1426.94	1116.71	1454.06	1192.69	1174.61	1162.61	1284.79	972.297	1274.1	1370.12	1006.61	1565.83	1753.66	1569.48	1313.93	1392.93	1281.99	1273.27	1646.01	1594.74	1507.88	1579.28	1007.02	1792.68	1718.52	1472.73	1515.62	1582.79	1453.27	1649.53	1446.34	1333.58
VIT_15s0024g00630	pyruvate decarboxylase isozyme 2	vv10010glycolysis.xml	Carbohydrate Metabolic Process	20.3066	0.0264826	1648.68	1771.2	1362.22	1984.64	1059.9	1143.07	2092.06	3192.38	2895.52	1258.88	1892.68	1441.64	1534.21	5375.59	4257.19	2018.57	1190.69	1327.78	2466.02	3633.75	4753.9	4921.36	5485.29	3447.96	1523.74	3289.3	2539.76	2669.76	2610.05	1878.05	2718.58	3701.63	1588.25
VIT_05s0020g00380	dihydrolipoyl dehydrogenase	vv10010glycolysis.xml vv10020CitrateCycle.xml vv10252Alanine_and_aspartate_metabolism.xml vv10260Glycine_serine_and_threonine_metabolism.xml vv10620Pyruvate_metabolism.xml	Carbohydrate Metabolic Process	23.7077	0.00841532	21462.8	20143.4	24268.6	19665.2	20007.2	22107.5	14061.4	16872.4	19500.2	22655.7	20878.5	22893.1	18959.5	18637.8	18356.1	18030.9	18764.2	19903.7	18717.6	18529.1	20128.9	17437	16618.2	19027.1	17570.2	19215.7	19974.6	20257.1	20060.2	22297.9	19485.1	20764.7	20885.3
VIT_18s0072g00770	fructose-1,6-bisphosphatase, cytosolic	vv10010glycolysis.xml vv10030pentose_phosphate.xml vv10051Fructose_and_mannose_metabolism.xml vv10710Carbon_fixation.xml	Carbohydrate Metabolic Process	18.9661	0.040695	1233.72	1707.25	1967.29	1823.22	903.67	1580.28	1174.01	1263.63	1495.79	1802.5	1659.06	1972.18	1599.78	1705.28	1214.45	1261.99	694.605	1100.6	1998.56	1961.1	1984.1	1157.4	1272.07	1470.21	2126.53	1443.4	2374.99	1809.59	1279.68	1179.15	1938.43	1526.13	1938.26
VIT_03s0038g01780	triosephosphate isomerase, chloroplast precursor	vv10010glycolysis.xml vv10051Fructose_and_mannose_metabolism.xml vv10710Carbon_fixation.xml	Carbohydrate Metabolic Process	20.1783	0.0276111	7815.65	8569.19	8885.09	9411.53	10300.8	11552.6	11567	9793.99	10670.1	9216.6	9546.19	9660.09	12526.8	10275.5	10702.4	10958.6	9900.52	11092.8	10461.4	9694.54	9858.83	9161.69	10784.2	11210.5	11125	11174.5	11023.8	8939.89	8900.91	9987.4	9190.78	9571.82	10096.2
VIT_06s0004g04800	triosephosphate isomerase, cytosolic	vv10010glycolysis.xml vv10051Fructose_and_mannose_metabolism.xml vv10710Carbon_fixation.xml	Carbohydrate Metabolic Process	21.0695	0.020614	6628.73	6337.37	5891.29	6516.22	6114.81	5857.34	6720.34	7249.91	7130.82	6101.38	5245.76	5888.64	5519.27	6594.6	6852.77	7007.23	7553.04	8518.7	6983.15	5757.54	6142.26	5924.38	6285.64	6715.16	7268.85	6649.23	7073.16	5740.57	5766.4	5974.62	5784.4	5532.9	6418.27
VIT_01s0137g00080	aldehyde dehydrogenase (NAD+)	vv10010glycolysis.xml vv10071Fatty_acid_metabolism.xml vv10220Urea_cycle_and_metabolism_of_amino_groups.xml vv10280Valine_leucine_and_isoleucine_degradation.xml vv10340Histidine_metabolism.xml vv10410beta-Alanine_metabolism.xml vv10561Glycerolipid_metabolism.xml vv10620Pyruvate_metabolism.xml vv50101Channels_and_pores.xml_1.B.17	Carbohydrate Metabolic Process	21.5544	0.017543	1285.61	960.53	534.421	2251.5	1426.17	1153.05	2205.69	2089.94	2202.3	701.685	1098.92	1653.5	1722.03	2401.38	4465.15	2880.2	2090.57	2892.88	1897.45	1953.17	3611.55	4884.98	2693.75	4197.02	3482.98	1854.49	2773.94	1865.7	1925.04	2250.16	1797.65	1811.02	2081.03
VIT_04s0044g01130	alcohol dehydrogenase 2 [Vitis vinifera]	vv10010glycolysis.xml vv10071Fatty_acid_metabolism.xml vv10350Tyrosine_metabolism.xml	Carbohydrate Metabolic Process	18.6952	0.0443095	6119.57	5095.61	4181.35	7394.2	6208.91	4578.25	4463.79	5679.63	3867.9	4569.17	5651.83	5351.06	5561.51	8756.29	9002.61	6335.22	7017.2	7322.99	5599.92	6647.21	7370.18	8429.78	7347.07	8402.28	7970.17	5946.34	7071.23	6093.22	7017.4	6479.66	6664.48	8148.87	6348.1
VIT_08s0007g07600	pyruvate kinase, cytosolic isozyme	vv10010glycolysis.xml vv10230Purine_metabolism.xml vv10620Pyruvate_metabolism.xml vv10710Carbon_fixation.xml	Carbohydrate Metabolic Process	23.6578	0.00856252	1511.29	1645.63	1195.31	517.204	489.372	517.016	605.991	1063.36	1016.23	1022.93	903.129	600.557	885.681	988.172	688.077	622.508	387.619	681.823	698.497	969.606	838.762	391.345	418.597	505.852	955.57	1024.69	780.357	769.877	753.826	925.848	710.223	437.527	379.636
VIT_15s0046g02510	2-oxo acid dehydrogenase, lipoyl-binding site	vv10010glycolysis.xml vv10252Alanine_and_aspartate_metabolism.xml vv10290Valine_leucine_and_isoleucine_biosynthesis.xml vv10620Pyruvate_metabolism.xml vv10650Butanoate_metabolism.xml	Carbohydrate Metabolic Process	18.4171	0.0483222	4140.11	3538.06	4971.38	3456.56	3996.34	5680.74	2701.9	2584.28	2903.38	5841.2	5032.62	5463.01	4587.3	3166.12	3638.13	3625.62	4317.6	4745.76	3980.47	4020.52	4534.99	3796.71	2723.86	3105.57	4286.96	4032.45	4553.31	4371.39	3966	5617.01	4014.17	4268.5	4149.1
VIT_04s0008g02300	pyruvate dehydrogenase E1 beta subunit	vv10010glycolysis.xml vv10252Alanine_and_aspartate_metabolism.xml vv10290Valine_leucine_and_isoleucine_biosynthesis.xml vv10620Pyruvate_metabolism.xml vv10650Butanoate_metabolism.xml	Carbohydrate Metabolic Process	18.8235	0.0425622	408.408	427.799	244.064	654.674	433.564	260.325	556.218	768.988	821.568	159.368	351.02	654.978	316.161	1012.68	1939.72	1192.95	854.982	907.361	443.053	848.5	1998.02	1596.97	1198.29	1365.24	540.997	665.864	939.41	585.721	770.996	675.711	504.458	880.881	965.329
VIT_14s0060g00550	ATP-citrate synthase	vv10020CitrateCycle.xml	Carbohydrate Metabolic Process	21.5258	0.017711	15677	17637	15789.2	15848.4	18465.1	19187.8	18651.6	18027	19162.3	17164.6	18908.5	18095.9	20171.6	21686.4	21220.6	17334	16627.3	17466.5	19806.4	19011	20278.2	20856.5	21535.9	17842.2	18871.9	20260.7	18766.4	18418.5	18566.5	19359.7	17670.7	18847.1	16902.4
VIT_07s0005g03360	malate dehydrogenase, cytosolic	vv10020CitrateCycle.xml vv10620Pyruvate_metabolism.xml vv10630Glyoxylate_and_dicarboxylate_metabolism.xml vv10710Carbon_fixation.xml vv10720Reductive_carboxylate_cycle.xml	Carbohydrate Metabolic Process	26.082	0.00363146	8358.78	7494.11	7403.53	10422.5	9347.03	9351.41	11290.7	11369.8	10092	7487.58	8211.07	8608.65	9861.48	11409	13898.5	11762.6	11473.6	12944.3	10206	10665.6	12572.2	12041.1	10775.6	12977.9	11723.1	9688.92	10783.3	8807.64	9697.43	9848.41	9466.98	8617.48	9511.32
VIT_07s0005g03350	malate dehydrogenase, cytosolic	vv10020CitrateCycle.xml vv10620Pyruvate_metabolism.xml vv10630Glyoxylate_and_dicarboxylate_metabolism.xml vv10710Carbon_fixation.xml vv10720Reductive_carboxylate_cycle.xml	Carbohydrate Metabolic Process	19.4866	0.0344997	1949.7	2051.65	1619.09	2116.64	1785.6	2110.55	2084.5	2260.28	2062.77	1516.76	2090.36	1845.49	1901.18	2924.65	2922.21	2392.02	2386.06	3436.31	2259.37	2745.39	2999.8	2340.38	2214.99	3148.51	2214.8	2496.65	2606.53	2262.44	2184.99	1814.69	1467.51	2298.37	1669.49
VIT_12s0142g00610	citrate synthase, glyoxysomal precursor	vv10020CitrateCycle.xml vv10630Glyoxylate_and_dicarboxylate_metabolism.xml	Carbohydrate Metabolic Process	18.8734	0.0418999	18658.1	18166.2	21024	19008.5	14997	18824.7	14878.7	15114	17350	17032.6	17518.8	19801.7	15174.3	14972.6	15772.6	16124.1	15231.9	17734.3	15999.1	16997.3	18703.6	19292.5	18536	21565.2	16167.5	14604.6	17945.6	15873.2	15612.7	17499.6	17835.5	18163.5	19364.7
VIT_04s0079g00530	isocitrate dehydrogenase, chloroplast precursor	vv10020CitrateCycle.xml vv10720Reductive_carboxylate_cycle.xml	Carbohydrate Metabolic Process	20.6774	0.0234591	13325.9	12670.2	13090.3	13402.5	12481.8	12309.1	14889.7	13748.4	15039.1	11365	11958.3	12321	13213.6	14138.2	15317.9	13457	13699.1	14234.7	12886	13492.2	13232.3	12988.6	12858.1	14201.1	13800.9	13239.9	13248.3	12880	12513.6	12958.8	13005.7	12377.6	13749
VIT_16s0013g01670	6-phosphogluconate dehydrogenase, cytosolic	vv10030pentose_phosphate.xml	Carbohydrate Metabolic Process	21.533	0.0176688	464.512	557.807	353.231	1022.37	739.095	496.895	1116.46	1628.03	1404.19	186.576	458.617	740.537	475.924	1726.99	2793.92	1924.17	1036.81	1355.72	815.649	1124.05	2529.2	2297.51	1837.16	2682.8	1035.17	930.71	1135.21	987.428	1047.6	1212.6	777.586	1041.18	1101.05
VIT_03s0038g00920	Carbohydrate kinase, PfkB	vv10030pentose_phosphate.xml	Carbohydrate Metabolic Process	21.4403	0.0182242	1242.6	1579.97	1230.54	1271.36	1348.31	1510.3	1178.32	1402.41	1401.87	1581.31	1726.44	1321.54	2119.27	1592.89	1531.49	1893.46	1760.36	1924.54	2050.08	1780.82	1430.94	1149.89	1483.55	1272.26	2040.76	1761.02	1808.76	1422.05	1273.31	1543.75	1567.45	1862.29	1574.09
VIT_11s0016g00830	ribose isomerase	vv10030pentose_phosphate.xml	Carbohydrate Metabolic Process	20.2282	0.027167	5702.11	5880.21	5647.05	4741.77	5511.44	5501.49	4781.45	4667.1	3894.05	6143.53	6321.11	5723.19	4995.03	4747.67	3361.53	4442.99	5335.67	5073.73	5148.35	5195.55	4091.5	4145.21	5162.23	4453.78	4834.39	4699.03	3666.33	4613.87	5086.69	5056.26	4858.99	5091.64	5282.14
VIT_18s0001g08260	xylulose kinase	vv10040Pentose_glucuronate_interconversion.xml	Carbohydrate Metabolic Process	21.1979	0.0197553	8821.37	8628.18	7060.34	7889.63	6907.21	8396.01	4925.02	5266.19	5009.96	7525.05	7077.76	6248.11	7420.59	6331.39	5901.78	6415.6	5670.16	5283.46	6637.41	5440.16	5531.47	7169.16	6633.71	6339.33	7052.66	6381.9	6587.81	6789.97	6450.96	7061.98	6553.3	6506.93	6499.19
VIT_08s0007g01000	aldo/keto reductase	vv10040Pentose_glucuronate_interconversion.xml vv10051Fructose_and_mannose_metabolism.xml vv10052Galactose_metabolism.xml vv10561Glycerolipid_metabolism.xml vv10620Pyruvate_metabolism.xml	Carbohydrate Metabolic Process	23.0731	0.01048	2926.64	2117.66	1823.11	3235.36	2602.98	2500.03	4307.87	4524.23	3495.45	1904.67	2315.15	2555.98	2851.84	3935.24	3665.46	4261.3	3513.31	3638.43	3664.8	2777.01	3616.63	4118.52	3266.05	3498.97	3207.95	2838.75	2653.95	3623.43	3370.66	3196.48	3262.32	2964.97	3168.68
VIT_04s0044g00710	UTP--glucose-1-phosphate uridylyltransferase	vv10040Pentose_glucuronate_interconversion.xml vv10052Galactose_metabolism.xml vv10500Starch_and_sucrose_metabolism.xml vv10520Nucleotide_sugars_metabolism.xml	Carbohydrate Metabolic Process	19.6078	0.0331878	22230.7	23936.1	21928.3	27264.7	27411	26117.5	24677.6	29269.9	25199.9	25351.7	28315.8	24027	26072.8	29429.9	28716.8	24786.7	26842	26444.9	23555.4	27216.5	25578.2	27011.3	27676	26628.6	25901.3	25495.6	24251.3	22961.5	24853.2	23318.8	25073.7	25261	23136.4
VIT_12s0055g00160	UDP-glycosyltransferase 71E1	vv10040Pentose_glucuronate_interconversion.xml vv10500Starch_and_sucrose_metabolism.xml	Carbohydrate Metabolic Process	20.7772	0.022702	720.389	688.041	451.083	437.164	634.245	260.943	2107.35	761.265	1070.28	855.224	525.234	616.444	1268.4	841.125	1217.08	890.195	418.442	331.616	775.577	1041.07	820.83	935.487	814.277	774.616	1114.5	815.192	1191.46	784.544	759.743	363.113	660.785	482.401	528.558
VIT_18s0089g00160	1,4-beta-mannan endohydrolase	vv10051Fructose_and_mannose_metabolism.xml	Carbohydrate Metabolic Process	18.7023	0.0442107	2766.18	1691.48	3071.96	3865.25	5471.47	7389.1	666.283	1389.49	1965.53	2974.89	3805.7	3667.91	1210.61	772.283	2027.72	2144.63	3666.5	3934.45	4101.59	2034.64	4821.48	5658.89	1387.43	4234.89	2441.49	2151.18	4164.65	4396.74	2952.7	4598	5495.7	2837.09	7226.17
VIT_18s0089g00140	1,4-beta-mannan endohydrolase	vv10051Fructose_and_mannose_metabolism.xml	Carbohydrate Metabolic Process	19.0802	0.0392556	719.15	442.505	523.965	920.685	1665.91	2060.28	344.977	566.934	917.83	505.273	993.717	998.098	354.674	254.944	681.302	456.911	822.643	900.976	1065.62	805.624	2016.89	2451.13	706.206	1923.45	522.608	624.678	1344.32	1412.02	1100.18	1605.09	1813.51	881.058	2193.73
VIT_04s0023g00110	alpha-1,4-glucan-protein synthase	vv10500Starch_and_sucrose_metabolism.xml	Carbohydrate Metabolic Process	19.3583	0.0359409	9096.98	8199.13	8643.38	7895.59	7204.53	9485.29	7585.77	6110.22	6456.81	10310.9	9004.03	9058.8	9667.84	6658.54	6480.09	7487.19	8482.96	8271.94	9358.64	8069.57	7615.91	6897.34	5801.87	5897.87	9510.88	8798.03	8636.48	8198.11	7630.67	8543.63	10220.8	8637.89	9023.16
VIT_18s0001g00560	alpha-amylase / 1,4-alpha-D-glucan glucanohydrolase	vv10500Starch_and_sucrose_metabolism.xml	Carbohydrate Metabolic Process	22.0107	0.0150502	4053.45	3958.31	4266.87	3273.61	3601.87	4180.3	2924	3385.26	3657.65	4186.32	4158.42	4195.84	3391.29	3833.7	3702.86	2582.05	3186.48	3642.45	4239.02	3700.83	4118.07	4069.19	3774.35	3983.18	3285.44	3316.33	3397	3093.14	3398.19	3788.73	3768.83	3711.88	3845.47
VIT_06s0004g01200	beta-1,3-glucan synthase	vv10500Starch_and_sucrose_metabolism.xml	Carbohydrate Metabolic Process	20.3137	0.0264212	6830.6	6222.3	5934.62	7036.52	7297.81	7110.72	6291.04	5022.15	4989.51	6948.82	7097.5	6287.78	6911.23	6096.26	6466.42	7232.72	5872.66	5075.62	5296.64	6159.32	5334.62	8327.13	7971.32	6471.39	6108.08	6007.05	5433.43	6747.66	6492.02	6417.19	6608.63	7999.79	6841.04
VIT_05s0077g00280	beta-amylase	vv10500Starch_and_sucrose_metabolism.xml	Carbohydrate Metabolic Process	18.8806	0.0418061	27723.4	24608	24724.1	30633.4	25409.8	26618.8	24716	24552	23775.1	26007.4	25182	27346.1	22352.1	22928.1	24051.9	28108.9	27188.6	28037.1	25769.3	23031.8	26131.5	24626.9	19651.7	25516.4	25924.4	23692.3	25336.5	29499.6	25790.3	27615	25336.2	24672.9	28986.4
VIT_05s0051g00010	beta-amylase 1	vv10500Starch_and_sucrose_metabolism.xml	Carbohydrate Metabolic Process	22.5526	0.0125241	3100.75	2462.12	1047.67	3951.3	3933.78	1933.6	4463.18	4450.14	3402.05	1570.22	2396.63	3104.2	3316.81	5643.61	7224.52	6275.99	5426.21	5306.91	4406.71	5442.96	6568.53	6231.34	4932.16	6259.01	5392.06	4769.24	5470.44	4149.49	4382.17	4368.41	3584.82	5529.52	5160.48
VIT_07s0104g00370	isoamylase-type starch-debranching enzyme 2	vv10500Starch_and_sucrose_metabolism.xml	Carbohydrate Metabolic Process	21.697	0.016725	1788.73	1514.98	2078.5	1571.47	1672.14	1892.24	1592.47	1038.28	1302.53	1501.28	1611.83	1499.29	1790.73	1255.04	1537.75	2253.54	1654.53	2267.32	1440.58	1234.68	1522.73	1168.2	962.448	1254.94	1774.68	1500.7	1555.13	1682.52	1505.21	2135.51	1002.49	1069.86	1363.13
VIT_14s0060g01750	Serine/threonine-protein phosphatase PP1	vv10500Starch_and_sucrose_metabolism.xml	Carbohydrate Metabolic Process	19.7504	0.0317034	6931.2	6951.7	6637.4	7742.34	6238.95	5587.33	5947.03	6471.2	5558.64	6469.97	7415.56	5914.94	6220.95	6222.74	4755.53	5258.31	5165.97	4027.81	5512.2	5793.34	4782.56	6776.98	6326.49	5589.07	4991.89	5257.14	4302.26	5978.89	5712.24	4867.08	6106.23	5740.4	5221.88
VIT_07s0005g00750	Sucrose synthase	vv10500Starch_and_sucrose_metabolism.xml	Carbohydrate Metabolic Process	22.9519	0.0109256	30536.4	28649.8	30128.3	32745.6	28856.7	31787.8	31340.4	32605.9	31411.7	31784.9	31817.6	30640	33018.3	34181.4	34823.1	30200.2	23659.9	27003.1	28856.5	30887.8	32073.5	36440.8	35366.1	33588.1	34572.6	29871	31269.8	28587.6	26073.9	26371.3	32875.5	33770.6	29131.7
VIT_12s0055g00170	UDP-glucose glucosyltransferase	vv10500Starch_and_sucrose_metabolism.xml	Carbohydrate Metabolic Process	19.5437	0.0338765	959.154	823.94	525.615	1460.15	1034.87	659.175	1682.17	1060.28	1255.03	435.471	551.521	884.558	1005.17	1480.47	2181.33	2107.33	1287.28	1461.62	976.152	1334.23	2203.28	1643.18	1472.24	1651.04	1539.22	1175.4	1626.26	1227.24	1217.62	1034.12	976.099	1151.71	1444.44
VIT_12s0055g00250	UDP-glucose glucosyltransferase	vv10500Starch_and_sucrose_metabolism.xml	Carbohydrate Metabolic Process	24.1711	0.0071589	768.575	671.205	504.084	1065.88	1001.2	775.483	2772.63	1088.38	1381.47	711.766	588.336	972.229	1525	1658.9	2967.4	2383.69	1146.5	1176.02	1340.88	1679.72	2124.98	1552.78	1524.62	1953.36	1570.88	1275.61	1653.96	1364.81	1506.25	1014.72	948.511	904.442	1221.21
VIT_12s0055g00310	UDP-glucose glucosyltransferase	vv10500Starch_and_sucrose_metabolism.xml	Carbohydrate Metabolic Process	20.7772	0.022702	601.398	576.133	387.51	986.835	797.731	426.764	2238.48	1367.72	1869.41	308.657	409.573	844.056	742.963	1265.23	3332.19	2214.28	1280.61	1312.53	640.121	1705.75	2320.78	1331.92	1351.31	2212.85	1038.82	1183.44	1412.56	1342.42	1467.92	885.242	566.996	681.678	942.62
VIT_10s0003g00250	glucan phosphorylase	vv10500Starch_and_sucrose_metabolism.xml vv10510N-Glycan_biosynthesis.xml	Carbohydrate Metabolic Process	20.3494	0.0261161	1343.9	1707.91	1835.82	1271.96	1592.68	1745.39	663.496	1073.52	986.57	1235.8	1899.12	1520.81	1064.92	1593.53	1445.19	1297.66	1070.63	915.604	955.341	1205.39	1090.02	1441.22	1957.65	1481.29	797.388	1336.41	1209.38	1286.36	1119.52	1111.72	1215.35	1586.29	1310.36
VIT_07s0005g00490	UDP-glucuronic acid decarboxylase 1	vv10500Starch_and_sucrose_metabolism.xml vv10520Nucleotide_sugars_metabolism.xml	Carbohydrate Metabolic Process	21.7326	0.0165262	7186.38	8138.99	11307.5	6710.08	7445.92	10356.8	5643.12	4755.12	6128.36	8955.16	11415.4	9055.94	9233.42	8551.74	9123.1	5617.7	6362.52	7600.26	7730.23	10781.4	10027.8	6680.76	6439.63	7075.01	8421.91	7825.99	8039.41	7161.44	8332.94	8228.53	6557.05	8729.76	6386.75
VIT_02s0087g00440	Beta-amylase 8	vv10500Starch_and_sucrose_metabolism.xml vv60010BES1.xml	Carbohydrate Metabolic Process	23.943	0.00775324	7036.68	7071.45	8575.52	5386.8	6038.81	8269.97	5296.67	4864.72	5205.5	8300.2	6875.34	8267.87	7827.77	6395.19	6084.97	5457.98	4954.98	5347.67	6166.47	5998.9	6457.22	5575.86	5864.92	5925.44	6609.24	6163.9	6096.09	6054.18	5751.15	6587.9	6069.52	5904.82	6910.73
VIT_09s0054g00230	mannosyl-oligosaccharide 1,2-alpha-mannosidase IA	vv10510N-Glycan_biosynthesis.xml vv11030Glycan_structures-biosynthesis1.xml	Carbohydrate Metabolic Process	18.9162	0.0413398	3239.61	3875.8	2690.22	3561.92	4974.36	3682.79	3562.09	5156.58	4764.74	2110.44	4415.63	3967.57	3681.46	6499.51	7063.14	5148.08	6238.74	6804.17	4393.87	5441.3	6178.61	5709.83	6072.04	6231.81	3997.83	5174.59	5241.07	4187.83	5088.85	5257.8	4045.62	5553.24	5480.01
VIT_05s0094g00350	Chitinase class IV	vv10530Aminosugars_metabolism.xml	Carbohydrate Metabolic Process	23.1943	0.0100517	981.091	1824.75	1413.78	2303.99	2905.83	4213.58	797.325	1195.07	1287	1054.74	1773.4	1260.09	1122.77	1213.68	1360.26	872.073	1747.89	2561.98	2027.63	2163.33	2343.77	2606.78	2061.4	2030.23	2355.95	2788.43	2247.89	1742.32	1479.59	2056.21	2022.26	1486.65	2182.62
VIT_05s0094g00330	Chitinase, class IV [Vitis vinifera]	vv10530Aminosugars_metabolism.xml	Carbohydrate Metabolic Process	20.3993	0.0256944	562.633	591.249	416.745	1319.23	843.651	665.486	996.601	937.988	1011.47	358.613	749.327	773.708	663.463	1160.09	1468.46	1258	904.727	1212.17	891.309	1006.96	1270.68	1407.01	1325.6	1836.64	1388.19	1050.05	1257.14	852.333	990.469	970.313	777.124	1145.99	1065.85
VIT_13s0106g00380	phosphoacetylglucosamine mutase	vv10530Aminosugars_metabolism.xml	Carbohydrate Metabolic Process	22.4029	0.0131788	1486.02	1773.16	1600.05	1449.12	1553.84	1587.35	1510.8	1893.8	1709.3	1142.68	1498.55	1526.85	1502.91	1689.81	2067.32	1773.88	2008.88	2100.22	1849.03	1709.62	1657.95	2280.94	2253.65	1916.38	1513.98	1653.08	1712.54	1360.83	1650.86	1638.17	2128.45	1971.07	2044.26
VIT_00s2207g00010	UDP-N-acetylglucosamine pyrophosphorylase	vv10530Aminosugars_metabolism.xml	Carbohydrate Metabolic Process	19.1943	0.0378631	977.316	1218.67	1629.29	871.535	906.104	1609.77	530.296	682.617	641.433	885.501	1319.04	1262.66	834.488	1037.88	709.816	398.94	498.43	1120.57	1386.76	1305.43	1262.89	821.638	971.889	953.275	1032.47	1070.77	889.275	869.856	852.294	1224.58	1102.95	1271.65	1330.46
VIT_16s0098g01140	CRK (CDPK-related kinase)	vv10562Inositol_phosphate_metabolism.xml	Carbohydrate Metabolic Process	21.9893	0.0151592	3737.67	3522.15	4748.46	3843.66	3730.63	3709.13	2397.67	3239.18	3438.18	4782.21	4274.31	3446.74	2841.36	3200.8	2989.16	3266.11	4278.41	3583.45	3799.7	3187.14	3168.62	2957.09	3157.44	3228.14	2837.97	3534.4	3098.36	3707.39	3653.12	3935.08	4167.77	4470.19	4248.12
VIT_06s0080g00350	myo-inositol-1-phosphate synthase	vv10562Inositol_phosphate_metabolism.xml	Carbohydrate Metabolic Process	20.7986	0.0225427	1620.97	1941.86	1970.17	1474.44	1937.09	2544.47	1057.97	1534.73	1520.82	2217.92	2425.7	2188.78	1662.87	1920.23	1643.87	1483.8	1732.75	1897.5	1832.89	1978.78	1986.12	1745.24	1726.53	1582.59	1591.32	1991.48	1763.5	1883.86	2062.64	2156.73	2165.16	2117.54	2007.41
VIT_08s0007g08300	CALCIUM-DEPENDENT PROTEIN KINASE 32 CPK32	vv10562Inositol_phosphate_metabolism.xml vv30001ABA_signaling.xml	Carbohydrate Metabolic Process	18.7094	0.0441122	18630.7	16809.4	17729.9	17057.6	14167.6	17259	14038.9	11120.6	14077.2	18948.5	19936	17799.2	19356.1	14787.5	17167.6	14789.5	11171	10024.9	15282.8	16304.9	17505.3	18221.5	13692.1	15179.3	16740.2	13673.8	16498.3	17062.2	16794.9	13606.3	16135.6	16869.5	14907.6
VIT_13s0074g00300	inositol or phosphatidylinositol phosphatase	vv10562Inositol_phosphate_metabolism.xml vv34070Phosphatidylinositol_signaling_system.xml	Carbohydrate Metabolic Process	21.6542	0.0169666	10229.6	10469.6	10814.7	9408.82	10656.6	12333.2	6842.67	5371.51	7064.43	10626.2	10633.6	10586.9	10102	7248.34	8947.91	9639.85	7541.37	7633.32	8996.85	8371.26	8573.64	10481.3	8792.82	8746.97	9083.87	8371.15	9501.34	8989.23	8483.33	9919.75	9081.16	8216.18	9457.21
VIT_03s0038g04370	inositol-1-monophosphatase	vv10562Inositol_phosphate_metabolism.xml vv34070Phosphatidylinositol_signaling_system.xml	Carbohydrate Metabolic Process	19.1872	0.0379488	2283.78	2606.87	2814.95	2105.51	2197.36	2451.9	2584.61	3112.01	3450.74	2679.1	2927.64	2826.7	2283.28	2699.89	2817.21	2117.15	2458.79	2427.51	2112.77	2434.23	2469.37	2039.29	2277.3	2310.94	2104.07	2559.14	2375.05	2455.76	2635.63	2932.49	2053.1	2391.22	2543.77
VIT_04s0044g01210	phosphatidylinositol 4-kinase	vv10562Inositol_phosphate_metabolism.xml vv34070Phosphatidylinositol_signaling_system.xml	Carbohydrate Metabolic Process	23.9216	0.00781132	2411.28	2548.11	2482.92	1887.08	2371.28	2931.99	1320.84	1654.93	1634.77	2628	3066.4	2358.53	2342.33	1897.68	2041.94	1864.49	1741.81	1885.18	1768.09	2396.49	2178.09	2241.63	2216.99	2127.61	1812.82	1929.93	2116.22	2281.25	2312.51	2416.91	2214.38	2317.33	2213.27
VIT_05s0094g00850	phosphoinositide phosphatase	vv10562Inositol_phosphate_metabolism.xml vv34070Phosphatidylinositol_signaling_system.xml	Carbohydrate Metabolic Process	20.2353	0.0271041	4803.23	4795.1	5936.79	4029.84	5080.63	6047.45	3675.56	3198.01	3512.33	5624.34	6404.9	5761.57	5246.99	3277.36	3992.66	3900.56	4321.33	4329.52	3993.7	4541.06	4195.15	4298.32	3952.85	4041.93	4814.55	4037.02	4661.8	4284.14	4764.1	5115.99	4552.95	5075.98	4744.59
VIT_14s0081g00460	SAC domain phosphoinositide (3,5)P2 phosphatase	vv10562Inositol_phosphate_metabolism.xml vv34070Phosphatidylinositol_signaling_system.xml	Carbohydrate Metabolic Process	20.8913	0.0218647	2122.81	2349.22	3686.62	2137.45	1869.03	3520.05	1309.57	1382.87	1785.53	2960.11	2927.75	3250.84	2126.6	2202.01	1990.53	1885.2	1765.07	2221.5	2171.38	2386.88	2614.85	2064.89	2056.58	2314.82	1999.58	2075.47	2463.1	2347.86	2230.63	2746.32	2682.59	2860.02	2977.88
VIT_18s0086g00710	phosphatidylinositol-4-phosphate 5-kinase	vv10562Inositol_phosphate_metabolism.xml vv34070Phosphatidylinositol_signaling_system.xml vv44810Regulation_of_actin_cytoskeleton.xml	Carbohydrate Metabolic Process	23.7861	0.00818885	8769.84	8441.98	8666.11	7756.2	7973.71	8798.3	5760.33	5284.15	6330.85	8861.8	9699.35	8964.39	8522.27	7884.35	8386.01	7707.41	6264.08	6488.03	6420.17	7720.81	8411.13	9703.19	8733.5	7920.28	6707.14	7206.42	7289.34	8495.78	8178.26	8796.23	8058.59	7696.44	9009.11
VIT_01s0011g01260	phosphatidylinositol N-acetylglucosaminyltransferase subunit C	vv10563Glycosylphosphatidylinositol(GPI)-anchor_biosynthesis.xml	Carbohydrate Metabolic Process	20.2995	0.0265441	2392.41	2550.81	2298.94	2398.21	2721.7	2313.33	2610.59	2711.76	2709.12	2206.4	2499.04	2730.86	2297.55	1995.19	2212.98	2436.79	2603.83	2744.82	1932.35	2008.48	2185.21	2483.46	2407.41	2611.3	2026.03	2273.58	2214.18	1959.55	2023.22	2692.11	2112.73	1792.08	2307.22
VIT_11s0016g03440	lactoylglutathione lyase	vv10620Pyruvate_metabolism.xml	Carbohydrate Metabolic Process	21.1693	0.0199432	4982.99	5011.55	6441.63	5180.61	5247.06	5620.23	6610.39	4857.35	5791.8	5102.39	5540.48	6083.99	5411.4	4279.29	4972.93	5113.77	4403.41	4512.5	4691.8	4414.91	4860.4	5042.1	5244.46	5886.85	4907.07	4432.64	4413.61	4167.07	4304.63	4602.83	3905.75	3906.06	4736.79
VIT_16s0039g00580	NADP dependent malic enzyme	vv10620Pyruvate_metabolism.xml vv10710Carbon_fixation.xml	Carbohydrate Metabolic Process	22.0036	0.0150865	900.305	848.749	639.865	1048.07	721.511	555.5	1388.97	1070.94	1036.77	433.72	508.934	552.172	1111.22	1305.51	1632.45	1388.32	872.225	893.298	829.342	1187.88	1697.9	1682.9	1340.9	1058.28	1338.66	918.627	971.556	1031.41	906.402	898.954	800.846	822.68	893.205
VIT_15s0021g00500	NADP-dependent malic enzyme	vv10620Pyruvate_metabolism.xml vv10710Carbon_fixation.xml	Carbohydrate Metabolic Process	18.3815	0.0488599	9613.27	9871.53	10802.6	9584.48	7972.3	9018.74	6551.63	8608.83	9189.02	8357.15	8636.78	7496.49	7686.52	8859.64	9248.05	8904.25	7455.5	6821.12	6110.79	8235.83	7698.99	8584.9	9893.39	8909.51	5829.75	7553.86	6633.06	8774.27	8419.1	7715.69	7409.39	8633.38	7841.81
VIT_05s0062g00890	Alpha-glucan water dikinase isoform 3, Chloroplast	vv10620Pyruvate_metabolism.xml vv10720Reductive_carboxylate_cycle.xml vv50108Accessory_Factors_Involved_in_Transport.xm_8.A.7	Carbohydrate Metabolic Process	20.5419	0.0245244	8303.08	8129.5	8365.34	7504.18	7577.33	9110.12	5095.68	5374.51	5445.48	9197.96	9068.58	7039.19	8967.06	7446.99	8111.67	7539.3	7307.3	7262.41	8252.06	9833.18	8790.36	7894.95	7987.91	6737.68	7560.35	8324.22	7549.66	7709.04	8303.91	7788.8	9157.15	9908.09	9314.77
VIT_05s0062g00900	Alpha-glucan water dikinase isoform 3, Chloroplast	vv10620Pyruvate_metabolism.xml vv10720Reductive_carboxylate_cycle.xml vv50108Accessory_Factors_Involved_in_Transport.xm_8.A.7	Carbohydrate Metabolic Process	22.1889	0.0141704	1637.75	1399.95	1119.94	1226.4	1385.39	1249.5	762.472	604.295	947.716	905.346	1223	879.484	1214.22	1117.65	1127.43	691.463	324.831	487.096	995.476	2069.28	1414.97	1664.71	1759.37	1816.4	1051.8	854.736	723.77	1442.49	1374.96	800.334	658.92	1551.92	974.848
VIT_00s0972g00010	N-acetylglucosaminyltransferase	vv11030Glycan_structures-biosynthesis1.xml	Carbohydrate Metabolic Process	18.5169	0.0468451	4567.33	5961.53	5694.12	4851.49	5985.85	4997.6	3417.89	4742.98	4699.95	4578.21	5896.54	4901.31	4508.08	5200.03	5451.61	4499.38	4441.29	3548.53	3668.89	5291.25	4241.75	5287.49	6317.32	5405.47	3524.82	4395.72	3953.57	4425.33	4987.02	4128.48	4498.75	5304.08	4803.89
VIT_18s0001g12130	RRA2 (REDUCED RESIDUAL ARABINOSE 2)	arabinosylation of cell wall components	Cell Wall Metabolism	18.8877	0.0417124	4781.98	4477.76	4781.58	4983.64	4027.29	4323.8	4454.46	4338.28	5233.87	4507.35	4348.85	4144.11	4447.45	5035.31	5095.19	3745.27	3046.86	3479.83	4336.18	4648.44	5062.26	4087.08	4020.1	3824.33	4154.02	4543.15	4211.45	5122.84	4477.35	4484.01	4175.07	4610.53	4542.71
VIT_12s0028g01750	Cell wall hydrolase	Unclear	Cell Wall Metabolism	20.0428	0.0288506	3604.33	3274.18	2575.7	3313.33	3370.63	2721.94	4208.65	4405.39	3965.45	2838.34	2605.25	2577.14	2579.25	3259.54	2707.92	3593.01	4410.53	4791.98	4258.47	3146.23	2640.11	3082.34	3187.75	3505.85	3408.62	3445.32	3331.52	2927.46	3280.52	2935.37	3426.72	3176.15	3528.68
VIT_18s0001g03450	glycine-rich protein	Unknown	Cell Wall Metabolism	19.3226	0.036351	8697.83	8610	8059.89	7773.6	8913.54	7161.23	9002.18	10351.6	9770.46	6630.63	6739.51	7267.27	5412.39	7439.74	6522.12	6752.62	10288.4	11131.4	9214.34	7717.08	7669.8	7429.56	9099.29	9878.2	7513.93	7070.75	7646.8	6988.11	7397.84	7382.04	8246.13	7355.64	8269.65
VIT_02s0012g00050	glycine-rich protein	Unknown	Cell Wall Metabolism	21.1836	0.0198491	916.971	1168.1	1179.93	689.524	816.737	822.227	726.855	780.687	711.003	564.34	715.575	788.389	545.867	771.986	599.849	552.642	422.64	740.275	857.092	884.89	856.75	694.181	891.862	947.943	788.731	819.615	756.614	811.762	834.742	782.997	838.527	680.19	745.626
VIT_03s0038g01950	glycine-rich protein	Unknown	Cell Wall Metabolism	19.123	0.038728	16158.5	16393.8	19165.2	12390.6	16193.9	19282.5	9475.64	7310.72	7963	15793.9	16556.6	17927.8	14275.8	12607.8	12492.1	15137.5	13903.1	15421.9	13541.1	17657.1	19322.5	12186.9	13342.8	15030.8	12867.1	14265.1	17948.2	17149.9	17015	18076.9	12848	16315.2	13652.4
VIT_11s0016g04610	Glycine-rich RNA-binding protein	Unknown	Cell Wall Metabolism	20.6417	0.0237352	1449.92	1501.64	1491.43	1132.52	1439.14	1478.1	1434.29	1528.1	1479.69	1217.37	1142.48	1313.73	995.1	1116.21	1075.26	1281.28	1382.34	1380.88	1248.39	1223.93	1292.99	1252.55	1301.52	1444.04	1138.64	1143.67	1292.79	1226.92	1355.97	1260.45	1313.82	1193.19	1547.6
VIT_19s0014g02860	Cellulase	vv40006cell_wall.xml	Cell Wall Metabolism	18.6524	0.0449063	21220	19425	18779.4	19869.5	21202.7	24074.4	24382.1	22456.1	21149.9	22549.5	22504.8	21598.9	25683.6	21776.6	22689.2	19186.9	19920.6	22483.6	23584.8	25965.3	26596.2	24249.7	19497.6	21454.4	26337	24094	27384.9	21963.5	21733.4	23118.5	24181.7	21776.9	23835.1
VIT_01s0137g00440	Cellulase	vv40006cell_wall.xml	Cell Wall Metabolism	18.6881	0.0444085	1030.6	1351.72	1211.51	446.971	953.573	1340.41	668.214	532.862	646.554	711.292	1355.08	1013.61	840.355	786.505	850.09	641.131	316.235	455.436	708.735	1191.22	1032.98	1127.84	1315.92	1223.53	1058.53	703.244	836.686	899.994	1058.81	682.252	818.795	1249.14	1079.75
VIT_12s0028g03740	hydroxyproline-rich glycoprotein	vv40006cell_wall.xml	Cell Wall Metabolism	20.82	0.0223845	4996.16	4939.15	4458.39	4438.65	4201.22	3905.18	3906.61	3999.67	3321.06	3888.53	4099.41	3697.89	4491.44	5258.82	4029.05	3828.63	2907.15	3520.09	4227.22	5293.74	4945.57	5697.52	5732.08	4944.64	4998.23	4405.28	3698.25	4577.14	3935.02	4061.18	3503.41	4547.17	3170.2
VIT_11s0016g00590	invertase/pectin methylesterase inhibitor	vv40006cell_wall.xml	Cell Wall Metabolism	19.2585	0.0370999	1268.95	1157.9	1250.18	791.188	794.283	1401.2	5881.22	1234.08	854.177	1148.61	845.254	981.168	2835.89	1017.33	679.958	1815.07	1458.09	2125.3	1596.34	589.548	767.884	445.174	531.91	708.14	3313.6	1153.05	1158.79	990.567	849.315	1201.15	599.542	428.033	757.157
VIT_14s0108g01170	pectinesterase family	vv40006cell_wall.xml	Cell Wall Metabolism	25.2549	0.00488272	3685.38	4293.37	4205.45	3536.99	3179.63	4356.99	2931.04	3678.05	2971.76	4798.34	5284.97	4854.09	4315.32	4335.18	3026.51	4134.86	3531.12	4485.53	4482.78	4835.39	4409.63	2405.32	3183.79	2660.45	4631.84	4922.45	4551.77	4724.73	3701.39	4602.74	4515.11	5052.04	4434.91
VIT_04s0044g01010	pectinesterase family	vv40006cell_wall.xml	Cell Wall Metabolism	21.7398	0.0164867	646.591	754.188	363.033	735.213	507.425	258.333	1385.75	1496.03	805.777	412.038	490.612	332.879	626.675	1482.04	1005.4	1418.69	1036.37	762.241	825.314	883.808	764.397	1115.38	1051.45	884.567	1019.23	1118.74	541.468	751.922	781.343	457.278	469.334	628.22	399.23
VIT_05s0062g00240	xyloglucan endotransglucosylase/hydrolase 23	vv40006cell_wall.xml	Cell Wall Metabolism	21.1123	0.020324	892.669	785.847	1998.57	1351.26	1524.68	1147.64	1929.69	2894.42	3764.51	2046.35	1590.62	3105.41	1541.85	2584.72	3581.07	1795.11	3792.62	2196.18	1202.17	1793.38	1668.81	2769.29	3422.96	2610.61	705.967	1493.12	1107.44	1614.24	2165.63	1617.94	1899.17	2662.47	2071.84
VIT_06s0061g00550	xyloglucan endotransglucosylase/hydrolase 32	vv40006cell_wall.xml	Cell Wall Metabolism	21.3405	0.0188407	44296.3	44892.7	41926.7	47343.3	50093.2	47992	45892.3	46046.6	45816.3	48910.9	46865.6	46603.9	47719.6	46841.2	46656.3	45828.5	46823.1	47158.3	45417.2	48889	46007.7	45029.4	45769.9	47023.1	51665	49178.9	48002.4	46140.3	47865.3	47452.8	47892	45939.8	47264
VIT_13s0019g05100	amino acid binding protein	Unclear	Cellular Amino Acids and Derivative Metabolic Process	18.5526	0.0463276	1021.18	775.562	787.573	743.638	1060.93	804.499	985.195	1074.15	849.328	1329.44	1014.07	1054.3	904.715	1205.59	778.312	836.932	850.43	783.698	1031.99	1182.98	1338.88	1493.45	1374.55	991.887	993.99	930.207	824.723	985.284	1079.78	1151.47	1418.76	1260.21	1078.8
VIT_06s0080g00560	Beta-alanine synthase	vv10220Urea_cycle_and_metabolism_of_amino_groups.xml	Cellular Amino Acids and Derivative Metabolic Process	21.0267	0.0209079	2387.36	2511.56	2113.32	1949.14	2066.68	2427.69	1884	2046.84	1575.91	2383.82	2304.32	2476.79	1704.94	1783.35	1752.71	1855.27	2073.45	1962.38	1951.38	2307.86	2102.61	2054.74	2127.89	2102.01	2196.86	1633.61	2196.91	1888.81	2162.58	1970.55	2517.19	2312.07	2299.12
VIT_02s0033g00360	urease	vv10220Urea_cycle_and_metabolism_of_amino_groups.xml	Cellular Amino Acids and Derivative Metabolic Process	19.8503	0.0307011	1448.16	1678.73	1117.05	1116.37	1503.29	1538.43	1160.11	1180.06	1398.43	982.113	1686.46	1579.26	1703.25	1887.21	2379.39	1531.17	1206.05	1213.45	1369.08	2096.21	2247.69	1899.45	2302.3	1668.14	1452.04	1680.17	1670.77	1680.18	1789.41	1689.07	1632.58	2133.23	2017.25
VIT_17s0000g01690	argininosuccinate synthase, chloroplast precursor	vv10220Urea_cycle_and_metabolism_of_amino_groups.xml vv10252Alanine_and_aspartate_metabolism.xml vv10330Arginine_and_proline_metabolism.xml	Cellular Amino Acids and Derivative Metabolic Process	19.5793	0.0334923	3473.19	3032.82	2449.07	2248.82	2639.65	2218.75	5008.52	3506.74	3186.86	2393.85	2548.27	2646.15	3068.99	3552.77	3218.94	3049.31	2876	2875.34	2772.07	3441.31	2826.66	2459.66	3785.95	3059.14	3372.64	3313.23	2483.13	3050.37	3047.99	2824.58	2278.96	2543.32	2064.09
VIT_18s0001g12780	ornithine carbamoyltransferase	vv10220Urea_cycle_and_metabolism_of_amino_groups.xml vv10330Arginine_and_proline_metabolism.xml	Cellular Amino Acids and Derivative Metabolic Process	19.3939	0.0355351	1096.7	985.593	1008.16	904.206	850.62	1035.06	1244.72	1041.1	1289.47	1168.53	954.604	1015.58	1026.11	1173.22	1094.87	1242.84	1023.37	1205.63	1190.27	1030.84	1102.38	899.693	1010.31	1007.34	1293.43	1372.26	1135.4	1434.82	1030.65	1198.63	881.667	959.35	1041.53
VIT_18s0001g13640	amine oxidase	vv10220Urea_cycle_and_metabolism_of_amino_groups.xml vv10340Histidine_metabolism.xml vv10350Tyrosine_metabolism.xml vv10360Phenylalanine_metabolism.xml vv11002auxin_biosynthesis.xml	Cellular Amino Acids and Derivative Metabolic Process	26.1961	0.00348523	3057.87	2962.34	2719.09	2224.62	2649.43	3126.61	1907.94	1630.94	1997.71	2577.54	2684.93	2470.55	2371.56	2057.08	2133.2	1720.5	1228.07	1610.29	1843.97	2539.95	2432.29	2797.14	2549.02	2724.12	2184.99	2205.59	1837.89	2710.15	2625.73	2555.31	2347.35	2648.47	2504.95
VIT_00s1937g00010	amine oxidase	vv10220Urea_cycle_and_metabolism_of_amino_groups.xml vv10340Histidine_metabolism.xml vv10350Tyrosine_metabolism.xml vv10360Phenylalanine_metabolism.xml vv11002auxin_biosynthesis.xml	Cellular Amino Acids and Derivative Metabolic Process	20.2852	0.0266676	2168.41	2455.72	2526.68	892.942	1597.83	3251.72	778.506	879.098	1157.7	2502.39	4084.72	1913.61	1953.76	1987.6	2430.37	1364.92	1430.03	1590.01	1343.44	2356.39	2086.09	1469.54	1422.5	2080.68	1321.15	1775.72	815.657	2148.33	2576.49	1913.23	433.087	1826.23	1382.51
VIT_14s0083g00990	IMP dehydrogenase	vv10230Purine_metabolism.xml	Cellular Amino Acids and Derivative Metabolic Process	20.4492	0.0252791	1897.96	1843.66	1979.84	2479.43	2185.48	2001.33	1327.96	2178.44	2062.18	2209.7	2278.35	2159.24	1978.17	2182.03	1737.89	2060.53	1990.15	2001.12	1881.13	1726.86	1622.71	2162.04	1821.05	1672.65	1638.78	1983.36	1733.34	2204.6	1970.94	2437.94	2383.17	2312.15	2476.06
VIT_13s0073g00650	Pyrimidine 5'-nucleotidase	vv10230Purine_metabolism.xml vv10240Pyrimidine_metabolism.xml vv10760Nicotinate_and_nicotinamide_metabolism.xml	Cellular Amino Acids and Derivative Metabolic Process	18.6168	0.0454093	3066.7	3675.12	3021.09	2300.1	3421.3	2843.29	2977.85	3516.76	2766.8	3008.33	3016.03	2689.23	2832.13	2855.5	2524.12	2845.25	3144.71	2949.06	2853.66	2900.87	2313.54	2874.01	3531.04	2757.66	2312.73	2743.77	2309.93	2440.69	2762.89	2685.89	2436.6	2481.49	2080.76
VIT_13s0139g00170	Orotidine-5'-phosphate decarboxylase.	vv10240Pyrimidine_metabolism.xml	Cellular Amino Acids and Derivative Metabolic Process	18.8734	0.0418999	12580.1	13602	15595.1	11372.1	14486.1	18973	13068.4	10709.7	14153.4	16579.1	18139.8	16599.4	17193.9	16112.5	18129	13882.5	12204.3	12689.6	13864.2	15786.4	18114.6	12622.6	13135.1	12231.5	13643.3	15393.5	15403.6	14962.7	15955.6	17481.1	12678.8	15979.6	13279.3
VIT_04s0044g00550	Carbamoyl phosphate synthetase small subunit	vv10240Pyrimidine_metabolism.xml vv10251Glutamate_metabolism.xml	Cellular Amino Acids and Derivative Metabolic Process	20.7487	0.022916	6505.25	6127.26	5674.64	6862.6	6635.62	5756.98	9249.17	7068.49	6945.73	6002.78	5144.97	5625.8	8841.01	7020.17	7347.87	8103.39	5421.91	5405.64	6302.25	6020	6564.45	7125.23	6870.34	6898.33	8329.57	7268.75	6156.64	6900.46	7108.84	6536.33	5878.53	5393.45	6030.94
VIT_01s0011g02200	Glutamine synthetase	vv10251Glutamate_metabolism.xml vv10550Peptidoglycan_biosynthesis.xml vv10910Nitrogen_metabolism.xml	Cellular Amino Acids and Derivative Metabolic Process	22.4242	0.0130834	5346.18	5698.93	3917.97	5383.34	4527.82	5895.42	5931.27	6283.27	4609.42	9172.18	7352.08	6812.58	5358.25	5432.87	3290.75	3997.38	4755.73	4146.46	5055.23	5449.99	4201.27	5481.44	5839.35	4764.9	4798.63	5095.29	3287.46	5753.92	6208.21	5939.83	7896.6	7504.81	7411.51
VIT_07s0005g00530	NADH glutamate synthase	vv10251Glutamate_metabolism.xml vv10910Nitrogen_metabolism.xml	Cellular Amino Acids and Derivative Metabolic Process	20.5847	0.0241832	973.052	840.434	1513.03	753.504	626.764	848.12	334.164	370.473	543.163	333.776	1159.25	545.252	1445.06	1359.56	1276.46	535.4	242.143	352.533	1122.7	2979.4	1719.15	1392.52	1954.44	1923.25	1572.85	650.839	561.501	543.489	1114.56	470.49	435.755	1971.23	446.051
VIT_01s0010g03260	alanine:glyoxylate aminotransferase 2	vv10252Alanine_and_aspartate_metabolism.xml vv10260Glycine_serine_and_threonine_metabolism.xml	Cellular Amino Acids and Derivative Metabolic Process	21.2478	0.0194306	641.457	578.717	363.012	893.288	731.456	580.791	1187.62	1452.18	1407.42	351.395	655.65	813.719	718.902	1622.3	2104.13	1691.11	1138.57	1066.59	715.328	1079.9	1969.47	1832.23	1629.07	1659.81	896.992	1095.46	1084.68	1016.44	1102.02	1167.4	786.778	998.161	1198.24
VIT_11s0016g02660	aspartate aminotransferase	vv10252Alanine_and_aspartate_metabolism.xml vv10272Cysteine_metabolism.xml vv10330Arginine_and_proline_metabolism.xml vv10350Tyrosine_metabolism.xml vv10360Phenylalanine_metabolism.xml vv10400Phenylalanine_tyrosine_and_tryptophan_biosynthesis.xml vv10710Carbon_fixation.xml vv10950Alkaloid_biosynthesis_I.xml	Cellular Amino Acids and Derivative Metabolic Process	23.2371	0.00990452	2031.99	1766.3	1596.75	2096.99	1590.05	2498.89	2180.25	1768.69	2536.38	1859.89	1811.24	2676.29	3055.83	2340.44	3789.45	2714.46	2426.85	2906.1	2714.21	3263.02	3253.01	2233.05	1937.29	2276.25	3225.05	3286.68	4101.42	2526.72	2417.77	3039.35	2575.11	2528.66	3003.35
VIT_05s0029g01030	aspartate aminotransferase	vv10252Alanine_and_aspartate_metabolism.xml vv10272Cysteine_metabolism.xml vv10330Arginine_and_proline_metabolism.xml vv10350Tyrosine_metabolism.xml vv10360Phenylalanine_metabolism.xml vv10400Phenylalanine_tyrosine_and_tryptophan_biosynthesis.xml vv10710Carbon_fixation.xml vv10950Alkaloid_biosynthesis_I.xml	Cellular Amino Acids and Derivative Metabolic Process	23.0731	0.01048	1695.89	1496.01	1836.14	1960.43	1422.67	2102.81	1993.53	1692.68	2515.41	1481.46	1553.34	2202.1	2629.78	2024.56	3626.11	2538.47	2319.56	2733.72	2302.94	2914.8	3088.26	1977.59	1807.93	2191.26	2717.92	2734.5	3673.34	2117.62	2219.48	2590.7	2296.08	2285.78	2766.67
VIT_05s0020g03410	aspartate aminotransferase	vv10252Alanine_and_aspartate_metabolism.xml vv10272Cysteine_metabolism.xml vv10330Arginine_and_proline_metabolism.xml vv10350Tyrosine_metabolism.xml vv10360Phenylalanine_metabolism.xml vv10400Phenylalanine_tyrosine_and_tryptophan_biosynthesis.xml vv10710Carbon_fixation.xml vv10950Alkaloid_biosynthesis_I.xml	Cellular Amino Acids and Derivative Metabolic Process	18.631	0.0452075	299.888	341.009	145.156	461.727	465.816	203.527	435.044	760.226	731.418	80.7713	337.258	634.438	232.421	1204.91	1812.73	1400.79	640.421	742.663	346.808	876.011	1727.43	1824.02	1402.83	1790.7	489.053	709.802	997.631	559.732	628.43	769.298	570.795	631.42	656.45
VIT_03s0017g01090	Alanyl-tRNA synthetase	vv10252Alanine_and_aspartate_metabolism.xml vv20970Aminoacyl-tRNA_biosynthesis.xml	Cellular Amino Acids and Derivative Metabolic Process	18.7522	0.043525	2984.28	2759.69	1882.01	2643.13	3038.03	2337.57	2868.75	1865.57	2369.39	1397.51	2474.22	2976.45	2981.32	3719.09	4323.99	2477.72	1510.39	1554.31	2045.28	4404.89	4694.2	4930.59	5419.18	3702.31	2400.22	2969.99	2614.76	3322.02	3400.36	3271.6	2367.46	3739.59	3586.06
VIT_07s0129g01060	D-amino acid oxidase	vv10260Glycine_serine_and_threonine_metabolism.xml	Cellular Amino Acids and Derivative Metabolic Process	19.123	0.038728	3877	4092.15	3528.08	3243.09	2924.64	4521.98	2295.3	3238.54	2529.43	5204.21	4898.83	3655.76	4362.04	4664.54	3217.29	3601.38	3037.91	3412.82	4672.09	4609.02	3467.8	2802.84	3243.66	2549.92	4351.79	4656.67	3856.47	3995.39	3463.24	3078.32	4816.82	4038.96	3490.81
VIT_03s0097g00380	Monofunctional aspartokinase	vv10260Glycine_serine_and_threonine_metabolism.xml vv10300Lysine_biosynthesis.xml	Cellular Amino Acids and Derivative Metabolic Process	23.0374	0.0106092	574.451	732.115	332.67	479.908	672.178	450.743	493.187	513.596	499.614	287	661.36	631.329	766.71	947.947	996.881	749.587	450.866	538.993	650.213	949.873	963.84	1222.03	1493.99	1026.02	497.752	672.915	628.614	589.235	773.132	678.679	838.518	987.434	854.832
VIT_07s0095g00200	Phosphatidylserine decarboxylase	vv10260Glycine_serine_and_threonine_metabolism.xml vv10564Glycerophospholipid_metabolism.xml	Cellular Amino Acids and Derivative Metabolic Process	20.4777	0.0250447	873.252	850.973	544.565	885.312	686.11	391.703	1069.72	924.064	960.778	406.126	476.165	522.903	568.993	791.359	1137.28	1043.75	810.484	611.669	700.221	744.053	673.317	1303.47	1224.43	1178.38	724.704	774.915	696.074	656.276	680.389	627.46	905.881	759.615	760.073
VIT_04s0008g00770	Glycine hydroxymethyltransferase	vv10260Glycine_serine_and_threonine_metabolism.xml vv10670One_carbon_pool_by_folate.xml vv10680Methane_metabolism.xml	Cellular Amino Acids and Derivative Metabolic Process	19.8289	0.0309134	4859.6	6244.16	6402.34	4407.43	5560.02	7836.68	5575.93	5392.82	5286.35	6946.33	7990.49	7743.47	7236.55	7030.06	6894.95	6324.66	5909.13	7461.52	7251.54	7442.97	7687.75	4274.76	5521.75	4209.42	7004.48	8558.8	7705.18	6242.7	5598.85	7875.28	7032.05	6304.77	6457.51
VIT_07s0005g06570	glycine hydroxymethyltransferase	vv10260Glycine_serine_and_threonine_metabolism.xml vv10670One_carbon_pool_by_folate.xml vv10680Methane_metabolism.xml	Cellular Amino Acids and Derivative Metabolic Process	19.1729	0.0381207	1718.15	2620.52	1903.7	3359.67	4592.32	4328.3	4917.21	7062.77	6437.99	2323.12	4445.37	4451.72	3469.35	7250.95	9513.58	6193.78	7108.59	8683.74	4574.76	5876.95	8546.43	6531.65	6549.63	7873.29	4075.77	5455.26	5711.01	4424.87	5150.99	6072.22	4288.82	7362.2	6890.82
VIT_18s0001g07960	Serine hydroxymethyltransferase	vv10260Glycine_serine_and_threonine_metabolism.xml vv10670One_carbon_pool_by_folate.xml vv10680Methane_metabolism.xml	Cellular Amino Acids and Derivative Metabolic Process	18.4029	0.0485366	3567.17	3069.94	4824.36	2693.02	2462.33	2733.34	3731.8	2984.38	3481.62	2849.74	2998.48	3324.98	3643.71	3571.51	3968.98	3392.37	2402.36	3066.1	2798.61	3275.15	3549.82	2843.32	3033.87	3240.63	3364.49	3130.8	3147	3199.6	2989.45	3252.33	2810.75	3025.42	2950.28
VIT_06s0009g01080	5-methyltetrahydropteroyltriglutamate--homocysteine S-methyltransferase	vv10271Methionine_metabolism.xml	Cellular Amino Acids and Derivative Metabolic Process	22.9305	0.0110061	1981.06	2047.22	2151.52	2430.64	2014.97	2348.7	1752.57	1681.45	1637.78	2612.56	2226.15	1943.2	2512.89	2341.49	2201.7	2710.47	2423.75	2709.02	2276.18	2281.11	2397.54	2065.92	1793.68	1943.88	3034.54	2888.5	2353.92	2461.55	2302.31	2441.05	2149.88	2308.42	2350.96
VIT_03s0088g00730	methionine sulfoxide reductase	vv10271Methionine_metabolism.xml	Cellular Amino Acids and Derivative Metabolic Process	22.9376	0.0109792	2560.59	2808.34	1596.25	4049.22	4106.38	2518.15	5689.49	6186.95	4902.32	1193.28	2041.63	2774.46	3537.97	5705.49	6498.45	5969.12	5856.76	6724.45	4333.83	4742.08	6509.33	6182.06	5362.57	6419.93	6245.72	4793.61	5918.4	4377.45	4797.93	4850.72	4231.53	4868.06	5190.18
VIT_08s0007g01780	mRNA cap guanine-N7 methyltransferase 1	vv10271Methionine_metabolism.xml	Cellular Amino Acids and Derivative Metabolic Process	21.8752	0.015753	6084.07	6162.56	7072.53	5763.01	6690.63	7000.4	5978.12	5645.9	5800.07	6061.51	6906.96	6717.35	5827.32	4995.53	5404.92	5780.51	5855.04	5907.75	5855.32	5618.7	5418.57	5995.96	5700.48	5968.55	5342.03	5525.13	5366.46	5655.02	5511.42	6170.62	6190.41	5931.5	6504.97
VIT_19s0014g02190	tyrosine aminotransferase	vv10271Methionine_metabolism.xml vv10350Tyrosine_metabolism.xml vv10360Phenylalanine_metabolism.xml vv10400Phenylalanine_tyrosine_and_tryptophan_biosynthesis.xml vv10750Vitamin_B6_metabolism.xml vv10950Alkaloid_biosynthesis_I.xml	Cellular Amino Acids and Derivative Metabolic Process	19.0731	0.0393442	1471.3	2076.78	2442.07	2986.83	3388.36	5118.45	780.187	918.054	1652.83	3130.75	4311.16	5214.45	3153.8	1477.47	2164.76	896.078	1367.02	2499.42	2588.24	2200.99	3408.52	5361.11	3091.17	2821.24	3166.1	1258.13	4508.7	1698.97	1945.05	4937.49	6070.73	3062.07	5442.74
VIT_14s0083g01190	S-adenosylmethionine synthetase 1 (SAM1)	vv10271Methionine_metabolism.xml vv10450Selenoamino_acid_metabolism.xml	Cellular Amino Acids and Derivative Metabolic Process	20.5205	0.0246967	2538.8	2579.5	1621.49	4556.7	4219.64	3478.01	4348.47	5042.13	4034.88	1597.29	3540.5	3921.9	3376.6	6466.05	9000.05	6058.26	5872.62	6865.64	3382.74	5632.34	8337.15	5776.09	6644.54	9215.04	5494.05	4309.71	5106.32	4479.25	5151.84	5419.78	2666.29	5316.49	5389.06
VIT_18s0001g15170	S-adenosylmethionine sythetase 2	vv10271Methionine_metabolism.xml vv10450Selenoamino_acid_metabolism.xml	Cellular Amino Acids and Derivative Metabolic Process	23.1586	0.0101759	911.487	739.475	377.914	1100.33	641.283	416.78	2163.56	2041.45	1504.41	415.75	610.445	762.162	1252.7	2073.74	2376.64	1964.21	1008.73	928.499	857.789	1401.62	1797.63	2325.79	1495.53	1533.14	1203.29	1405.29	956.303	1521.1	1523.24	1126.75	1038.01	1349.07	914.417
VIT_03s0132g00210	methylmalonate semi-aldehyde dehydrogenase	vv10280Valine_leucine_and_isoleucine_degradation.xml vv10640Propanoate_metabolism.xml vv50101Channels_and_pores.xml_1.B.17	Cellular Amino Acids and Derivative Metabolic Process	20.3066	0.0264826	1364.6	1638.86	1464.78	1331.26	2037.55	1733.48	1327.11	1398.38	1600.56	1550.94	1820.18	1884.47	1512.89	1530	1576.69	1660.26	1878.78	2129.55	1557.2	1827.31	2384.48	2596.82	2257.53	1776.05	1873.17	1820.7	1961.16	1238.82	1294.25	1530.47	2093.25	1669.59	1844.13
VIT_05s0102g00100	isoleucyl-tRNA synthetase	vv10290Valine_leucine_and_isoleucine_biosynthesis.xml vv20970Aminoacyl-tRNA_biosynthesis.xml	Cellular Amino Acids and Derivative Metabolic Process	18.6025	0.0456119	7797.38	8336.56	7055.1	7708.15	6833.92	7065.18	7032.19	6341.66	6727.24	5262.55	7101.7	6753.64	7257.85	7737.63	9742.36	7618.02	7909.08	8029.4	6475.57	8484.37	8577.7	9181.93	9232.62	7976.18	7706.34	7941.78	7812.27	7378.01	8906.81	8773.08	7999.02	8263.2	8542.43
VIT_13s0101g00360	valyl-tRNA synthetase	vv10290Valine_leucine_and_isoleucine_biosynthesis.xml vv20970Aminoacyl-tRNA_biosynthesis.xml	Cellular Amino Acids and Derivative Metabolic Process	21.7112	0.0166452	1681.91	1795.12	1448.8	1282.5	2063.98	1636.25	983.265	1022.19	1067.15	1380.36	1771.76	1519.39	1739.14	1265.47	1429.77	1391.28	1239.61	1157.15	1357.47	1814.51	1636.76	2244.85	1966.25	1905.66	1280.03	1284.51	1214.81	1711.89	1649.44	1633.21	1642.11	1698.25	1314.02
VIT_14s0108g01370	saccharopine dehydrogenase	vv10300Lysine_biosynthesis.xml	Cellular Amino Acids and Derivative Metabolic Process	21.7326	0.0165262	2310.51	2246.98	2668.77	2449.08	1855.31	2729.25	1457.04	1353.67	1567.54	2564.37	2394.02	2544	2301.04	2199.39	2200.91	2105.49	1907.7	2421.03	2390.53	2279.74	2476.87	1718.25	1704.94	1801.21	2216.52	2385.88	2407.17	2429.63	1964.2	2599.87	2031.86	1772.64	1869.27
VIT_14s0068g00910	histidine biosynthesis bifunctional protein	vv10340Histidine_metabolism.xml	Cellular Amino Acids and Derivative Metabolic Process	20.0784	0.0285195	3770.7	3710.66	4038.98	4344.78	3849.07	2737.29	4652.84	4056.13	4763.31	3546.35	3545.59	3819.52	3207.69	3532.52	3332.95	4548.49	3118.91	3406.17	2935.24	3109.49	3249.97	2883.3	3559.04	2998.89	3009.99	3391.95	3045.82	3874.79	3325.6	3614.2	2499.05	3170.94	2661.96
VIT_18s0001g03600	histidyl-tRNA synthetase	vv10340Histidine_metabolism.xml vv20970Aminoacyl-tRNA_biosynthesis.xml	Cellular Amino Acids and Derivative Metabolic Process	20.656	0.0236244	6653.17	7604.5	7206.77	4047.3	7855.99	6216.3	2523.27	2619.1	3330.54	4237.84	6145.67	5342.93	4048.07	4776.97	4652.47	3655.14	2652.21	3019.43	2716.58	6312.02	5015.6	4339.84	5929.99	7170.19	3877.83	4440.67	4185.18	5131.26	7062.26	4785.86	2467.39	5673.65	3910.67
VIT_08s0040g01360	histidyl-tRNA synthetase	vv10340Histidine_metabolism.xml vv20970Aminoacyl-tRNA_biosynthesis.xml	Cellular Amino Acids and Derivative Metabolic Process	24.7629	0.00581346	2513.43	2427.37	2366.33	2239.42	2182.26	2332.12	1645.61	1752.76	1829.1	2146.73	2004.99	2005.36	2122.15	1951.53	1859.89	2032.18	1661.09	2205.91	2154.42	2073.67	2053.68	2417.52	2181.01	2451.44	2216.62	2073.45	2284.81	2297.78	2118.01	2475.22	2325.29	2330.72	2299.71
VIT_02s0012g01990	4-hydroxyphenylpyruvate dioxygenase	vv10350Tyrosine_metabolism.xml vv10360Phenylalanine_metabolism.xml	Cellular Amino Acids and Derivative Metabolic Process	18.902	0.0415258	2539.26	1750.35	1038.04	3410.68	2045.91	1686.89	2270.57	2095.04	1939.44	1099.09	1476.08	1842.07	2286.98	2648.03	3357.17	3748.22	2710.64	2995.52	3096.14	2374.74	3324.04	5778.64	3066.24	2841.49	4583.47	2598.16	3090.54	3091.92	2333.92	2513.59	2833.74	2458.7	2825.1
VIT_06s0004g01180	peroxidase	vv10360Phenylalanine_metabolism.xml vv10680Methane_metabolism.xml	Cellular Amino Acids and Derivative Metabolic Process	18.4742	0.047473	660.374	747.367	1489.36	418.578	356.643	298.466	1024.09	788.106	2115.34	551.928	535.267	590.488	557.697	559.47	2565.2	349.657	479.879	1222.19	724.794	1370.5	490.497	659.363	847.722	1220.11	751.622	1284.2	2417.17	338.776	575.497	424.723	751.801	422.246	344.508
VIT_12s0055g00100	Anthranilate synthase component 1	vv10400Phenylalanine_tyrosine_and_tryptophan_biosynthesis.xml	Cellular Amino Acids and Derivative Metabolic Process	20.1426	0.0279324	1795.16	2192.19	1208.3	665.402	1553.9	699.768	3068.8	1911.05	1606.41	1196.01	1343.09	1267.3	2794.9	739.046	900.509	1126.09	484.14	414.253	2171.19	1006.07	1259.99	494.39	756.692	366	1979.38	626.431	1427.11	791.865	1140.31	1216.14	2457.8	2373.35	2917.29
VIT_05s0020g02030	shikimate dehydrogenase	vv10400Phenylalanine_tyrosine_and_tryptophan_biosynthesis.xml	Cellular Amino Acids and Derivative Metabolic Process	21.59	0.017335	3458.46	3249.75	3234.97	3684.43	3074.2	3521.4	2578.88	2718.03	2815	3014.19	2666.81	2878.65	3796.82	3354.5	3569.25	3336.24	2467.36	2738.66	3129.25	2562.53	2959.71	3986.16	3503.8	3230.44	3212.32	3021.97	2824.49	3259.77	3267.85	3515.97	3515.98	2989.52	3563.4
VIT_14s0068g01460	shikimate kinase	vv10400Phenylalanine_tyrosine_and_tryptophan_biosynthesis.xml	Cellular Amino Acids and Derivative Metabolic Process	20.3708	0.0259346	1391	1376.85	1388.06	1403.53	1757.35	2277.25	1188.19	1215.56	1271.83	1698.23	1823.48	2083.1	2291.4	1387.58	1464.27	1902.76	1534.4	1946.08	1582.28	1416.11	1546.14	1462.47	1495.12	1614.64	2278.01	1383.69	1757.45	1193.02	1185.75	1593.56	1378.62	1168.56	1334.19
VIT_19s0027g01470	phenylalanine-tRNA synthetase	vv10400Phenylalanine_tyrosine_and_tryptophan_biosynthesis.xml vv20970Aminoacyl-tRNA_biosynthesis.xml	Cellular Amino Acids and Derivative Metabolic Process	20.1497	0.0278679	424.65	623.788	272.368	592.319	643.674	433.897	570.319	704.75	801.822	150.119	459.16	709.37	580.727	1104.9	1975.4	1220.9	1102.37	1138.78	548.649	886.313	1625.32	1512.56	1505.58	1666.53	587.666	689.47	872.929	758.465	930.504	971.51	604.937	808.409	936.752
VIT_10s0003g00670	apoptosis inhibitory 5 (API5)	Apoptosis	Cellular Homeostasis	18.6595	0.0448064	3383.21	3420.5	3532.24	2885.16	3182.51	3936.31	3035.08	2146.09	2588.05	2910.28	3452.78	2793.97	3251.44	2442.87	2919.51	2710.13	2421.93	2467.73	2817.54	2905.65	2794.71	2925.62	3017.65	2946.08	2557.61	2706.87	2868.71	2827.27	3000.75	2957.77	2979.9	2974.01	3168.39
VIT_03s0063g00080	E3 ubiquitin-protein ligase MARCH6	ko04121	Cellular Homeostasis	19.7504	0.0317034	10700.3	11052	11254.8	12221.1	11392.9	10220.1	9456.57	10989.7	11212.8	9106.9	9841.44	9757.33	9868.14	10067	11634.8	10330.3	10852.8	11376.7	7644.57	9931.62	11447	13281.7	12147.8	12826.1	8324.04	8669.03	9726.97	10961.8	11237.6	12074	10736.3	9631.14	10810.3
VIT_10s0071g00770	aspartic proteinase nepenthesin-1 precursor	peptidase	Cellular Homeostasis	19.1373	0.0385536	4004.62	3658.9	6806.14	3797.78	1752.49	5282.71	2693.51	2939.1	5135.28	3508.16	1294.68	3888.08	7616.69	5408.2	9779.38	12174.7	2221.26	5684.56	3461.04	3074.12	4775.97	1454.55	3022.79	3054.22	4868.97	6797.48	7650.94	4185.51	1683.06	5205.45	1447.27	1367.54	1633.4
VIT_14s0083g00660	aspartic-type endopeptidase	peptidase	Cellular Homeostasis	19.9572	0.0296599	1013.28	832.188	698.379	746.097	772.849	487.437	761.636	742.451	607.55	802.99	685.737	737.069	1378.73	998.975	1049.74	1304.71	912.852	877.795	957.755	874.853	1124.67	1593.54	913.663	1152.98	1164.17	958.765	913.277	1001.05	751.725	1070.9	826.069	1019.94	760.545
VIT_08s0007g02440	aspartyl protease	peptidase	Cellular Homeostasis	25.1052	0.00514968	1066.27	867.979	1299.86	572.224	389.465	271.396	2607.55	1386.15	1714.73	1068.6	486.257	736.524	1347.84	1596.87	1960.05	1277.34	828.224	662.756	789.403	550.139	458.027	945.778	729.906	540.737	1494.03	1006.7	839.261	1398.9	1074.59	1043.62	437.726	666.551	727.488
VIT_08s0040g00430	COP9 signalosome complex subunit 2	peptidase	Cellular Homeostasis	18.4456	0.0478959	5787.16	5387.31	5254.24	4832.55	4786.61	4990.94	3631.38	4557.11	4197.65	4303.14	5029.36	4848.27	4372.81	4918.75	4394.67	4371.99	4583.11	4953.73	5052.03	4737.82	4331.99	4599.88	4754.54	4611.64	4103.09	4852.8	4345.14	4856.02	4732.52	4271.8	5251.01	4947.95	5340.93
VIT_00s0208g00020	COP9 signalosome complex subunit 4	peptidase	Cellular Homeostasis	20.877	0.0219677	1563.74	1746.52	1441.04	2479.55	2158.61	1216.91	2162.17	2235.41	1979.09	625.958	1517.33	1788.72	1658.94	3063.39	3494.48	2730.91	2243.86	2621.96	1921.14	2609.12	3500.14	3208.44	3218.23	3016.36	2611.45	2593.74	2491.77	2358.19	2318.68	2606.18	1869.4	2460.89	2113.38
VIT_06s0004g02480	Cysteine peptidase	peptidase	Cellular Homeostasis	21.7112	0.0166452	1741.59	1991.28	1967.05	1673.58	1671.94	1483.53	1221.64	1455.5	1367.14	1512.07	1605.95	1394.41	1311.29	1872.19	1654.22	2045.9	1592.62	1580.44	1142.06	1279.64	1325.61	1237.6	1490.81	1253.07	1155.13	1694.7	1313.69	1684.55	1617.8	1701.71	992.966	1272.95	1276.61
VIT_01s0026g00900	metalloendoproteinase 1 precursor	peptidase	Cellular Homeostasis	20.1569	0.0278035	736.583	1198.13	833.494	1050.8	627.497	791.359	1216.46	961.854	2215.38	1617.42	1187.32	1008.42	1280.75	1442.64	2173.78	307.567	1064.3	693.895	1079.8	1458.14	412.237	1053.1	948.866	732.891	1695.06	2111.87	2544.57	690.818	1089.18	813.902	1607.05	1119.18	1265.04
VIT_15s0048g02150	Methionine aminopeptidase 2B	peptidase	Cellular Homeostasis	26.0036	0.00373539	6132.66	5651.49	5637.32	5266.92	4615.12	4782.78	5006.85	4711.89	4831.78	4672.8	4585.92	4600.52	5262.47	4754.42	5488.24	4678.11	4112.86	4217.42	3947.39	4683.56	4709.66	5396.09	5573.2	5538.05	4566.71	4089.53	4016.28	4424.36	4585.7	4581.22	4712.43	4545.03	5237.8
VIT_15s0048g00390	O-sialoglycoprotein endopeptidase	peptidase	Cellular Homeostasis	20.0499	0.0287841	636.136	783.079	1082.94	687.618	984.115	1271.81	406.019	587.101	674.565	1143.36	1280.16	1261.66	833.723	785.945	751.051	777.676	637.579	776.631	829.904	864.482	826.685	773.066	800.529	796.549	705.2	803.172	913.119	768.597	789.569	1014.13	1056.64	1037.45	1226.41
VIT_05s0102g00570	O-sialoglycoprotein endopeptidase	peptidase	Cellular Homeostasis	21.7897	0.0162127	4715.57	4706.34	4461.73	4620.39	3866.71	5718.59	4231.99	4576.61	3840.66	6347.85	5520.07	4717.71	5105.59	5093.11	4663.43	4690.18	4524.32	4725.37	5761.97	5818.73	5265.73	4473.45	4096.39	4176.03	5308.08	5683.88	5023.23	5145.04	4921.22	5106.3	5223.71	5228.82	4680.72
VIT_11s0016g02870	Peptidase alpha subunit, Mitochondrial	peptidase	Cellular Homeostasis	19.1658	0.0382069	7686.42	7967.99	7324.41	7899.52	7210.08	7914.35	6810.14	6912.49	7037.5	7129.12	7985.98	7527.85	8220.38	8820.23	9442.58	7327.1	6573.82	6955.24	6610.97	8618.59	9166.87	9090.6	8228.83	8051.37	7495.28	8054.15	7410.89	7777.34	7514.05	7386.58	6561.94	7661.01	7457.6
VIT_04s0069g00760	UBIQUITIN-SPECIFIC PROTEASE 15	peptidase	Cellular Homeostasis	19.5793	0.0334923	1889.95	2315.88	2642.47	2125.94	1823.97	2555.88	990.586	1267.02	1726.81	2471.77	2981.88	2514.55	1826.69	1520.79	1855.01	1763.6	1530.1	1837.26	1789.34	2047.01	2258.28	2446.55	1982.85	2189.65	1246.05	1813.96	2217.89	1973.06	1733.16	2459.13	2231.07	1799.79	2037.62
VIT_04s0008g03170	ubiquitin-specific protease 26 (UBP26)	peptidase	Cellular Homeostasis	22.139	0.0144117	3319.93	3371.68	4147.74	3229.8	4195.78	3803	2468.63	3022.33	3086.3	3118.4	3743.6	3746.26	2490.78	2617.17	2611.8	3128.56	3925.1	3930.15	2750.98	2971.44	3136.49	3085.17	2982.27	3380.82	2498.64	2993.18	3076	3139.82	3306.67	4048.77	3234.2	3037.14	3755.98
VIT_09s0002g02500	ubiquitin-specific protease 6 (UBP6)	peptidase	Cellular Homeostasis	20.82	0.0223845	7438.54	7456.34	7515.8	6845.51	6848.27	7023.42	7029.36	7744.42	7168.82	6549.53	6786.38	6455.33	6861.06	7717.31	6912.65	6367.92	7292.11	6786.82	6922.7	7353.33	7013.52	7171.81	7104.04	6819.95	6487.57	7257.62	6711.44	7063.42	7836.07	7581.81	8484.65	7519.39	8074.23
VIT_18s0164g00060	calcium-dependent cysteine-type endopeptidase DEK1	peptidases	Cellular Homeostasis	18.5027	0.0470535	2431.49	2496.11	2013.24	2100.1	3525.07	1985.47	1951.35	2204.61	2235.56	1809.7	2270.09	2557.25	3045.88	2774.48	3896.87	3168.84	2677.51	2572.49	2192.17	3183.73	3760.06	3631.07	2997.7	2790.54	2609.69	2817.33	3378.4	3392.88	3713.64	3709.96	2640.99	3433.82	3074.87
VIT_02s0025g00670	CAAX amino terminal protease	Protease	Cellular Homeostasis	25.754	0.0040855	821.25	881.949	978.195	963.517	1039.48	1006.53	668.393	852.408	708.91	1138.59	1169.55	935.76	834.51	841.09	624.63	870.039	755.717	930.393	974.499	1019.06	944.678	737.4	649.803	688.298	1256.17	1106.84	1103.94	1068.74	978.134	1054.33	907.784	998.531	819.222
VIT_06s0004g00420	calpain-type cysteine protease	Protease	Cellular Homeostasis	23.1444	0.010226	5583.08	5394.69	5925.26	4828.5	6453.2	6357.55	3963.5	4907.68	4799.74	5603.54	6207.19	5548.35	4685.2	4046.9	5074.15	5757.52	6108.64	6276.49	3800.22	4923.66	5244.75	5206.16	5030.3	5304.2	4341.52	5132.82	5200.01	5258.56	5341.5	6576.15	4336.39	4768.91	4795.43
VIT_16s0022g01840	Clp amino terminal domain-containing protein	Protease	Cellular Homeostasis	24.6417	0.00606763	2770.74	2704.99	2497.92	3433.5	2991	2939.55	4521.59	3703.7	3694.73	2722.71	2656.91	2544.77	3361.77	2535.82	2926.24	3657.09	3088.84	2744.22	2237.65	2215.67	2467.85	2536.38	2619.51	3164.88	3111.05	2389.12	2501.99	2349.09	2352.81	2503.96	2063.86	2066.31	2528.09
VIT_14s0006g01570	DegP protease	Protease	Cellular Homeostasis	20.9982	0.021106	12047.6	11584.3	11480.1	10009.6	10075.1	10963.1	9053.89	8301.83	8661.69	11200.6	10281.6	10315.6	11312	9965.82	10836	10828.2	8608.44	8745.45	9652.61	10752.4	11481.4	10056.5	9608.42	8856.99	10274.5	10259.9	10299.9	11176.2	10914.3	10248.7	10817.9	11313.1	11111.8
VIT_07s0255g00060	prolyl oligopeptidase family	protease	Cellular Homeostasis	18.7807	0.0431375	1261.67	1065.55	1583.42	1292.36	1742.91	1389.6	864.315	849.493	1050.57	1425.59	1594.78	1496.16	1287.3	997.551	1100.77	1317.48	1276.58	1041.62	1124.99	1150.95	1238.93	1465.55	936.12	1165.97	967.193	1030.85	1208.13	1433.94	1285.44	1295.78	1251.71	1396.08	1034.78
VIT_17s0000g04690	protease SppA	Protease	Cellular Homeostasis	20.0143	0.0291181	2877.67	2310.13	2009.5	1553.15	2428.17	2749.02	1520.65	1493.74	1413.12	2387.43	2088.85	2272.27	2349.01	1713.82	1580.77	2055.9	1845.79	1591.55	1650.93	1492.32	1422.28	2027.92	2029.02	1940.83	1923.59	1527.6	1304.31	1716.93	2017.04	1673.2	1679.79	1801.59	2179.77
VIT_02s0109g00400	serine-type peptidase SLP3	Protease	Cellular Homeostasis	19.6007	0.0332637	1016.4	861.08	459.875	1325.19	1019.72	666.452	2578.96	1595.13	1341.1	425.268	534.224	499.536	1553.28	1762.95	1924.13	2246.9	1013.89	704.75	809.198	935.99	1693.17	1871.5	1569.82	1206.2	1393.12	1261.68	713.203	1556.16	1369.45	1121.59	833.153	984.231	1114.52
VIT_09s0002g01040	subtilase	Protease	Cellular Homeostasis	22.3316	0.0135018	16109.6	13563.7	13701.5	11812.4	8860.28	11856.9	15561.1	12856.7	13744.5	14179	10931.4	11473.5	14511.7	13177.9	13737.5	12030.4	7705.24	8665.9	9283.47	10386.4	13479	10654.5	8914.37	10068	14771	14573.5	12077.7	14601.1	12705.2	14423.2	9118.11	10417.4	10784.8
VIT_15s0045g00290	ECT2	protein binding	Cellular Homeostasis	19.4367	0.0350537	615.064	985.923	302.085	710.775	1052.37	671.475	1897.55	1017.14	981.109	504.185	907.299	779.741	1300.81	2104.87	2235.16	1504.95	668.189	568.15	940.238	1839.79	2712.11	2319.04	2462.37	1461.13	1320.67	1323.19	981.831	1361.53	1345.41	1014.97	610.963	1250.41	673.974
VIT_15s0046g01760	BTI1 (VIRB2-INTERACTING PROTEIN 1)	protein fate	Cellular Homeostasis	18.5169	0.0468451	28153.8	28284.7	29978.2	30305.4	30316.4	25399.6	30368.2	29117.9	27562.5	23792.2	26347.7	25893.3	26658.3	29032.1	27618.7	30803.9	31570.1	29801.4	26739.5	28705.1	27128	30427.7	33299.4	30584.1	27140.2	28027.6	25754.7	25866.4	29210.5	28681.3	25714.2	29829.5	29952.8
VIT_06s0009g02550	chaperonin	protein fate	Cellular Homeostasis	18.41	0.0484293	1700.97	1998.59	2199.25	2427.18	2391.66	1342.39	3279.32	3603.04	3013.72	1320.57	1704.05	1462.1	1177.89	1982.21	1824.1	2108.52	2736.64	2776.22	1969.01	1400.24	1211.34	1148.9	1932.28	1904.69	1631.25	1734.49	1248.79	1532.37	1817.88	1904.32	1351.86	1377.8	1663.46
VIT_10s0003g03880	F-box domain containing protein	protein fate	Cellular Homeostasis	25.8324	0.0039722	11667.5	12028.9	12209.3	12043.1	11995.3	13581.8	9930.55	10500.6	10190.1	12640.6	13585.9	12760.1	11847.7	11964.6	11603.2	12040.4	12048.8	12855.5	12839.2	12483.5	12876.1	10580.6	10981.7	10656.9	10304.7	11779.8	11710	13234.9	12277.8	13557.2	12008.1	13210.1	12130.5
VIT_02s0087g00090	F-box family protein	protein fate	Cellular Homeostasis	19.8289	0.0309134	910.925	863.31	963.749	981.439	1123.65	868.825	404.21	396.524	449.348	799.488	706.769	723.575	921.257	647.741	591.662	988.225	749.537	724.525	804.552	934.565	783.477	646.937	765.16	809.23	663.423	695.218	826.818	1155.27	838.664	906.973	693.702	882.512	465.563
VIT_11s0037g00430	F-box protein (FBL19)	protein fate	Cellular Homeostasis	19.779	0.031414	7074.86	7623.07	10361.6	7038.93	7566.96	10902.9	4823.52	6884.45	7184.56	11208.9	10047.6	10901.1	8527.13	8909.56	7234.02	7182.63	8688.04	10968	11322.5	9563.4	11551.5	6249.93	6099.96	6071.12	8561.34	8975.23	10096.1	8591.38	8045.45	11721.5	11977.4	8607.65	9548.49
VIT_06s0009g01760	F-box protein / WD-40 repeat	protein fate	Cellular Homeostasis	19.5437	0.0338765	9353.18	7296.5	8594.73	8227.35	9898.92	8084.65	6170.31	4220.94	6587.57	7939.4	7008.61	8061.18	8490.91	5892.52	7621.61	7343.43	7020.57	5783.76	6809.53	6430.86	7692.45	9851.5	7018.35	7572.78	7244.87	5864.99	6523.55	8713.29	8280.93	8434.77	6455.61	6857.4	7350.52
VIT_11s0016g01180	F-box/LRR-repeat protein 20	protein fate	Cellular Homeostasis	18.4029	0.0485366	1273.56	1521.04	2056.6	1371.81	1684.1	2199.51	752.988	1136.85	1458.57	1800.03	2107.04	2196.36	1450.41	1567.95	1815.09	1713.36	1807.7	1742.64	1282.84	1504.09	1801.23	1202.81	1248.15	1511.33	1288.11	1598.5	1624.75	1972.92	1916.68	2294.95	1472.11	1763.22	2035.28
VIT_14s0066g00960	Glutaredoxin	protein fate	Cellular Homeostasis	19.9786	0.0294557	9818	10625	11379.3	10222.9	9958.23	10254.1	13420.2	14735.8	12751.8	10270	8735.36	8758.2	10288.3	10305.5	9096.39	9808.9	12185.4	15080.8	13321.6	10690.6	10370.8	11206.2	9193.77	13060.7	15827.5	12140	13319.7	9015.37	9582.69	8698.6	11785	8999.17	12190
VIT_17s0000g08670	Glutaredoxin	protein fate	Cellular Homeostasis	18.9234	0.0412471	1211.68	1224.64	1129.7	1080.21	1253.88	805.367	1940.07	1892	1568.18	806.625	1046.5	865.234	971.043	1376.4	1152.26	1234.91	1600.6	1771.65	1450.95	1219.69	1028.94	1177.71	1390.69	1129.56	1268.61	1224.45	1110.64	1060.77	1123.2	998.31	1298.64	889.659	1177.65
VIT_11s0065g00480	prefoldin KE2	protein fate	Cellular Homeostasis	19.2299	0.0374374	1745.74	2066.32	1816.81	2052.92	1977.28	1578	2683.45	3160.18	2684.4	1764.26	1693.54	1642.62	1127.7	1630.84	1141.63	1553.77	2281.72	2339.61	2172.05	1531.2	1253.52	1413.59	1899.27	1698.29	1693.1	1537.39	1446.14	1423.21	1609.9	1513.26	1975.94	1655.29	1902.76
VIT_03s0180g00170	Reticulon-like protein B11 RTNLB11	protein fate	Cellular Homeostasis	20.549	0.0244673	14670.6	16233.9	14912.8	14755.9	16648.1	14565	13923.3	17043.6	17240	13308.1	14727.4	14892.6	12438.9	14093.1	13790.8	12490.5	15553.9	13759.1	11344.7	13194.5	12048.5	14025.3	15755	15163.3	11215.4	13187.6	12078	12319.4	14019.1	14097.9	11343.8	12899.1	14035.7
VIT_06s0004g00600	SUB1 (short under blue light 1)	protein fate	Cellular Homeostasis	18.8734	0.0418999	11208.6	9075.75	9830.51	8736.81	10772.2	9042.73	9038.48	7279.39	8447.32	7578.35	7918.85	8289.88	10206	8370.02	9465.95	8493.47	7446.06	7247.29	7162.03	7807.72	9236.66	10031.9	7265.9	9483.9	9008.39	8695.87	6641.4	10605.6	10582.8	9880.41	6124.55	7863.01	7450.97
VIT_04s0069g01110	Tyrosine specific protein phosphatase	protein fate	Cellular Homeostasis	21.0053	0.0210563	1204.23	1188.27	1286.65	959.149	1342.23	1033.13	813.016	841.811	856.471	707.131	1104.65	910.847	954.348	1217.18	1427.47	994.899	617.889	634.128	805.292	1314.56	1487.97	1795	1698.16	1462.56	706.518	932.821	837.729	1063.82	1230.24	1050.53	854.418	986.79	805.261
VIT_14s0006g00380	nicastrin	Unclear	Cellular Homeostasis	18.9447	0.0409702	1809.15	2080.16	2005.4	1414.22	1705.1	1994.61	1329.64	1392.89	1535.36	2023.56	2041.84	1595.22	1987.94	1821.52	1787.5	1498.99	1198.3	1278.27	1355.95	1822.32	1629.63	1870.33	2105.12	1708.99	1426.79	1843.36	1514.37	1728.67	1595.99	1617.34	1581.83	1910.11	1703.72
VIT_14s0068g00220	proteasome	Unclear	Cellular Homeostasis	18.4813	0.0473678	10607.2	10991.4	12847.5	11243.6	11480.9	12376.6	10008.9	9291.14	10648.7	11459.8	13109.2	12899.4	11146.7	10763.3	12414.8	12126.7	12318.8	12779.1	10637.4	10714.8	11532.1	9339.97	9648.53	9818.67	10599.8	12318.1	12139.2	11644.5	10847.1	13476.8	11944.2	11328.2	12599.9
VIT_19s0093g00620	RING-type E3 ubiquitin ligase	Unclear	Cellular Homeostasis	18.5312	0.0466375	9141.59	9331.81	8107.02	7573.91	7523.38	9866.55	7280.03	7266.7	7956.82	9097.75	9425.14	9098.72	9594.91	7895.74	8627.14	7555.38	5666.31	6274.32	7851.7	8641.94	7587.23	9162.42	8816.94	8256.01	8081.24	7983.37	8325.24	8710.17	8306.45	7832.5	8748.17	8032.84	8249.12
VIT_18s0001g09190	CUE domain containing protein	Unknown	Cellular Homeostasis	18.4884	0.0472629	2153.06	2413.74	2937.92	1416.38	2170.23	2505.42	1204.16	910.002	1073.98	1588.61	1739.89	1644.98	1833.92	1590.76	1595.99	1283.12	879.628	1257.32	1135.85	2295.38	2544.94	1489.12	1428.67	2176.45	1846.74	1513.03	1788.48	1953.02	2365.62	2039.91	984.077	1956.43	1793.8
VIT_09s0002g05210	F-box family protein	Unknown	Cellular Homeostasis	20.0285	0.0289841	4483.73	5541.9	3509.94	7232.47	2930.46	3603.95	4975.02	8236.42	5701.13	2560.26	4923.01	4915.82	4430.03	10705.5	8671.28	7272.06	5781.69	7262.96	6268.95	8880.49	10192.3	8049.52	11510.2	9735.1	7736.46	8099.39	8727.95	6816.77	5970.68	5939.45	6044.61	8707.77	6824.11
VIT_10s0003g03730	Kelch repeat-containing F-box protein	Unknown	Cellular Homeostasis	18.3244	0.0497316	7667.1	7483.31	6535.53	7266.13	6996.93	6778.98	5057.26	5934.12	5109.43	9149.89	7244.02	6950.49	6878.07	6436.4	5812.25	6553.06	7618.82	6721.59	6901.94	7171.34	6728.93	7443.66	6976.64	6929.21	6705.42	6643.01	6846.08	7050.66	6687.82	6930.55	7096.93	7276.19	7562.59
VIT_07s0005g05160	proteasome 26S AAA-ATPase subunit (RPT2)	vv23050Proteasome.xml	Cellular Homeostasis	28.3066	0.001612	25236.9	22378.9	24132.2	20104.3	20826.4	20318.1	18091.9	16965.2	19291.6	19595.3	19726.9	19201.8	21766.7	19818.4	19626.1	17739.6	15759	16461.9	19787.5	21055.7	19552.2	20892.9	21896.8	22282.6	18871	18899.4	18940.5	21259.4	21641.3	20326.4	20812.8	22383.1	22884
VIT_03s0038g02720	proteasome 26S regulatory subunit (RPN2)	vv23050Proteasome.xml	Cellular Homeostasis	22.4385	0.0130201	1399.9	2102.11	1085.79	1260.68	1711.37	1405.92	1382.01	1157.12	1181.38	1010.45	1817.13	1366.97	1763.09	2083.32	1981.03	1278.1	1018.31	1247.73	1760.25	2600.04	2043.27	2211.4	2724.94	1953.36	1723.86	1629.78	1525.2	1690.45	1875.49	1468.52	1982.97	2755.04	1954.12
VIT_12s0035g00780	proteasome 26S regulatory subunit (RPN5)	vv23050Proteasome.xml	Cellular Homeostasis	18.9305	0.0411546	2017.65	2064.94	1365.96	3102.78	2846.08	1433.41	3586.15	3666.55	4141.33	541.016	1385.35	2544.48	1929.05	3464.45	5595.89	2841.65	2087.15	2517.48	1709.58	3476.53	5525.42	4954.74	4682.05	4293.01	2830.86	2522.89	2894.73	2704.12	3010.64	3387.74	2006.37	2499.89	2752.45
VIT_12s0034g00940	proteasome 26S regulatory subunit (RPN6)	vv23050Proteasome.xml	Cellular Homeostasis	21.8538	0.0158668	634.023	566.453	290.896	721.843	594.639	486.672	1261.63	934.048	1006	287.247	563.508	914.458	902.928	1140.06	1788.29	1388.46	754.586	960.971	845.063	937.187	1780.58	1868.91	1421.3	1328.51	884.542	1089.18	1133.31	1041.09	897.738	1161.42	769.828	716.565	948.418
VIT_03s0017g00150	proteasome 26S regulatory subunit (RPN8)	vv23050Proteasome.xml	Cellular Homeostasis	21.1622	0.0199904	650.205	777.664	455.462	1611.82	1522.9	1233.55	1988.3	3143.45	2970.8	485.239	1133.64	1805.43	1338.25	3022.16	4644.16	2789.8	2108.5	2520.86	1162.79	1994.33	3955.61	3578.17	3274.72	3449.49	1370.97	1435.02	1887.43	1396.6	1775.36	2038.44	1325.95	1846.47	1799.91
VIT_03s0038g02590	proteasome 26S regulatory subunit S3 (RPN3)	vv23050Proteasome.xml	Cellular Homeostasis	21.1551	0.0200378	6068.7	6704.3	7736.9	6278.28	5440.02	7437.09	5057.29	5086.92	5852.1	6410.73	7016.32	6982.51	5926.09	5949.62	6348.78	6039.49	6072.73	7001.65	5989.54	6083.59	7495.85	5017.08	4986.44	5398.67	6239.67	6211.11	5968.49	6607.97	6715.01	8081.78	6788.87	7074.7	7533.85
VIT_04s0008g00060	proteasome 26S regulatory subunit S5A (RPN10)	vv23050Proteasome.xml	Cellular Homeostasis	19.6791	0.0324377	994.349	1056.56	753.128	2041.77	1722.84	1105.22	2039.42	2671.32	2842.67	552.812	1378.49	1800.2	1279.67	2699.68	5246.81	3177.8	2108.31	2657.42	1358.1	2242.85	4353.96	3756.62	3042.28	3266.91	1865.46	1815.65	2448.02	1966.2	2274.01	2854.55	1991.48	2487.95	2897.24
VIT_03s0017g01690	CIP1 (COP1-interacting protein 4)	vv24120Ubiquitin_mediated_proteolysis.xml	Cellular Homeostasis	18.3387	0.0495123	15757.9	14218	12080.6	15828.5	14325.5	15411.1	18825.9	16523.1	14938.5	11051.5	11175.5	13167.3	15941.3	14219.2	17617.8	14862.4	13141.3	13540.2	12892.9	16041.9	17133.6	17615.2	15758.8	17095.7	15926.1	15713	15462	17373.7	16163.4	16398.2	15501.8	14297.2	16671.5
VIT_04s0069g00120	Cullin 3a	vv24120Ubiquitin_mediated_proteolysis.xml	Cellular Homeostasis	21.5258	0.017711	968.227	748.379	432.99	1386.65	875.662	551.064	1119.45	1172.91	1009.03	343.047	649.094	944.951	1188.61	1608.54	1947.09	1661.08	1200.34	1254.67	1233.59	1349.79	1823.67	2002.17	1485.08	1234.24	1474.66	1269.98	1499.59	1253.43	1181.45	1241.24	1340.98	1320.44	1464.63
VIT_00s0187g00150	E3 ubiquitin-protein ligase HUWE1	vv24120Ubiquitin_mediated_proteolysis.xml	Cellular Homeostasis	19.2727	0.0369323	10814.1	11918.8	11954.6	10448.6	11845	13737.9	7374.33	8835.35	10174.5	12308.7	13306	12482.2	11101.8	11511	11831.5	9561.8	8591.17	9783.68	8642.5	11246	12937.2	12501.2	12151.5	10856.6	9299.47	10841.9	10750.4	10770.8	10932.6	12591.1	10334.4	10890.8	11197.4
VIT_18s0001g03960	mekk1	vv24120Ubiquitin_mediated_proteolysis.xml	Cellular Homeostasis	20.0357	0.0289173	8718.35	8845.57	10475.6	7697.19	9745.37	9112.68	6246.33	6022.23	6948.05	7870.36	9487.01	9151.57	7028.23	8269.51	8092.82	7291.94	7250.44	5731.43	7324.53	8409.26	8858.12	7827.38	7845.32	9619.98	6239.41	7044.33	7085.95	8509.2	9001.34	7471.65	6369.03	9237.96	7744.34
VIT_07s0129g00040	peptidyl-prolyl cis-trans isomerase-like 2	vv24120Ubiquitin_mediated_proteolysis.xml	Cellular Homeostasis	19.9715	0.0295236	1654.57	2111.57	2108.2	1686.02	1661.92	2338.69	1302.23	1767.43	1897.22	2221.96	2416.74	2496.4	1598.09	1777.29	1646.41	1587.14	1848.48	2051.52	1830.57	1986.7	1849.8	1472.15	1553.71	1331.16	1730.34	1905.9	1980.71	1746.92	1795.77	2178.78	2213.33	1995.87	2345.91
VIT_00s0513g00020	peptidyl-prolyl cis-trans isomerase-like 2	vv24120Ubiquitin_mediated_proteolysis.xml	Cellular Homeostasis	18.41	0.0484293	1169.55	1573.96	1383.97	1015.89	1192.41	1581.59	731.413	844.847	1035.43	1330.21	1792.41	1532.9	1160.1	1279.69	1242.23	1180.21	969.116	1018.5	1166.58	1507.66	1444.34	1146.08	1307.85	1049.3	1219.08	1342.68	1291.04	1339.09	1319.33	1334.94	1201.23	1563.01	1358.71
VIT_05s0049g01840	Pre-mRNA splicing factor 19	vv24120Ubiquitin_mediated_proteolysis.xml	Cellular Homeostasis	26.5455	0.00307186	8163.82	9089.3	7677.65	7883.7	9634.47	8994.02	7657.51	8205.16	7697.28	8466.63	9683.23	9503.93	8805.27	9257.52	8681.11	9670.78	10825.1	10326.9	9997.51	10293.2	10579	8376.78	9764.77	8541.41	10389.9	10952.2	10570.9	9394	9864.33	10761.4	11010.3	11046.7	11354.4
VIT_08s0032g00310	ubiquitin-conjugating enzyme E2 A	vv24120Ubiquitin_mediated_proteolysis.xml	Cellular Homeostasis	23.672	0.00852022	12779.8	13318.8	9796.59	13825.5	14639.8	11263.4	15847.4	17450	15011.8	12094.6	10783	11240.6	14128.8	15896.7	14811.1	12393.1	12371.2	11850.6	12627	14172	14310.4	15285.3	15114.3	15162.6	14239.8	15093.1	13031.1	13031.7	14423.9	13070.4	14591	12721.2	13005.8
VIT_16s0050g02410	ubiquitin-conjugating enzyme E2 D/E	vv24120Ubiquitin_mediated_proteolysis.xml	Cellular Homeostasis	20.9911	0.0211558	8911.93	9011.76	9915.44	11074.5	9745.66	9476.59	16678.3	14895.1	12051.1	10054.4	10382.6	9632.13	9720.39	11262.7	10483.8	11719.8	11799.7	11315.4	10025.6	10741	11432.7	10877.1	12359.6	11665.4	11967.1	9750.85	9981.29	10473.1	10596.2	9435.48	9568.44	10593.9	10515.9
VIT_08s0040g00040	ubiquitin-conjugating enzyme E2 D/E	vv24120Ubiquitin_mediated_proteolysis.xml	Cellular Homeostasis	21.8538	0.0158668	10592.9	12214	11027.1	10950.3	10420.2	11535.2	15098.3	15699.7	15342.9	11328.6	10790.3	11394.1	11624.8	12612.9	11754.5	11198.8	12595.4	14468.6	14246.8	12204.8	12544.2	10355.8	11130.9	11493.9	12985.7	13447.5	13678.5	10226.7	11507	11418.3	12146.3	10652.5	12673.7
VIT_12s0028g02220	ubiquitin-conjugating enzyme E2 N	vv24120Ubiquitin_mediated_proteolysis.xml	Cellular Homeostasis	20.4064	0.0256347	10400.2	9655.41	8965.33	10801.5	9990.91	10410.1	15538.9	15003.1	13488.4	12369.8	10455	10210.5	11164.3	11543.9	10742	12396.8	12325.8	11525.1	11899.9	8823.44	8946.5	9760.53	9905.09	8996.31	11493.3	10639.2	9566.52	10535.4	10646.2	10091.6	10748.3	9898.77	10389.3
VIT_01s0146g00010	Calreticulin	Chaperones and folding catalysts	Cellular Process	19.9501	0.0297283	618.22	829.878	473.502	1082.93	1033.85	624.745	1653.95	1931.93	1996.94	219.188	880.246	965.799	754.258	2094.58	3387.07	1587.07	1243.53	1083.79	720.27	1646.25	2496.06	2460.34	2495.18	2877.91	911.123	1065.89	1245.12	1007.02	1193.02	1134.11	728.59	1215.98	1016.43
VIT_07s0005g01390	calreticulin 2 (CRT2)	Chaperones and folding catalysts	Cellular Process	18.5811	0.0459174	3402.74	3590.38	2500.66	3454.23	3532.16	2906.16	3763.71	4284.73	3837.06	2511.39	3060.89	2574.69	2961.9	4218.63	4952.37	3950.2	3100.12	3152.87	2755.84	3686.61	3626.54	3425.09	4443.7	3783.43	3744.99	3857.1	3284.91	3309.9	3232.68	2955.39	2113.78	2900.1	2648.04
VIT_01s0146g00410	GEM-like protein 5	development	Cellular Process	21.0838	0.0205169	6218.55	5570.77	5720.09	10273.9	10200.8	7873.13	7379.7	8275.31	7728.36	11341.2	6542.05	7312.29	6350.78	7414.06	6822.41	7621.37	10447.5	9533.3	10485.6	7737.77	7232.56	7183.45	7119.43	7172.45	9302.7	7678.94	9964.44	7359.52	7696.5	6924.16	12656.8	9816.96	7928.79
VIT_11s0052g01370	Micro-fibrillar-associated 1, C-terminal	extracellular matrix	Cellular Process	24.0713	0.00741337	9268.65	9448.62	9482.64	7440.22	10117.5	10396.1	6123.8	6827.09	7123.14	9408.54	10476.9	11105	8202.55	8840.06	7887.45	7307.27	7399.69	7020.35	9333.44	9984.25	9477.55	9467.47	9427.94	9891.6	7915.19	8634.14	8820.35	8647.48	9264.27	8823.89	8360.22	9739.86	9065.59
VIT_10s0003g04630	SIT4 phosphatase-associated	G1 cyclin transcription	Cellular Process	21.3761	0.0186183	9605.94	9145.85	9961.53	10451.3	10031	13388.7	7730.18	8175.19	9130.75	10947.4	13308.8	12518.4	10660.7	10276.2	10961.8	10258.4	9371.29	10109.5	9383.17	10320.4	11744.9	11663.6	9731.86	10154.6	8884.47	9252.04	10428.8	10941.6	10174.2	11903.5	10684.2	11511.7	12025.8
VIT_06s0004g02770	SIT4 phosphatase-associated	G1 cyclin transcription	Cellular Process	20.0856	0.0284537	7756.19	7180.8	7046.12	8242.55	7980.38	8164.35	7012.93	6389.64	6973.83	7417.94	8103.77	7508.54	8120.08	7619.52	8779.39	8053.8	6691.94	6133.56	6727.78	8450.28	8210.98	7915.1	7400.9	6975.8	6900.58	7434.02	7392.23	8583.54	8538.44	8241	8134.06	8076.94	7500.04
VIT_15s0107g00090	gag-pol polyprotein	polyprotein	Cellular Process	25.1337	0.00509778	534.882	481.271	422.878	210.497	537.471	534.455	997.531	446.44	541.467	622.33	596.326	965.941	2100.98	766.362	1660.6	1463.83	860.315	1040.37	1437.1	811.322	1358.81	1619.26	1646.6	1390.1	1453.55	1251.45	1700.11	416.239	446.899	736.396	551.328	577.868	773.438
VIT_04s0008g06010	gag-pol polyprotein	polyprotein	Cellular Process	25.4688	0.00452428	765.293	594.741	859.993	325.093	757.127	825.814	976.985	574.523	689.283	876.993	1182.64	1527.17	2194.8	844.707	1372.04	1673.52	1394.22	1708.57	1694.08	1077.45	1389.03	1852.78	2100.93	2266.01	1414.48	1951.86	2448.58	441.297	468.247	816.548	661.138	546.803	966.732
VIT_00s0922g00010	gag-pol polyprotein	polyprotein	Cellular Process	27.508	0.00216311	1130.21	579.582	1184.54	360.23	847.601	951.502	1232.5	674.786	827.218	2263.79	2400.03	2801	2782.54	1258.59	2190.58	2769.61	2511.45	2818.49	2348.39	1951.85	1866.24	2577.83	3372.63	3565.62	2519.81	3817.32	4913	493.762	532.288	1016.01	590.797	585.426	1058.23
VIT_11s0078g00280	Pol polyprotein	polyprotein	Cellular Process	19.4439	0.0349741	1485.8	1243.67	1074.6	1376.36	1027.02	949.683	2077.8	1644.41	853.677	988.46	734.06	790.957	2323.96	2210.43	3013.53	2427.67	1596.98	1174.2	2143.81	1247.18	1188.79	1617.68	1358.4	2020.4	2315.46	1253.46	1174.81	1040.79	1166.56	890.371	1284.54	1591.96	1259.71
VIT_15s0024g01360	polyprotein	polyprotein	Cellular Process	21.4118	0.0183984	1086.79	932.528	615.962	1415.3	1535.51	725.957	1902.94	2564.07	2441.29	481.642	860.196	1484.78	856.608	1542.83	2141.01	1798.09	2402.29	1807.1	1162.84	1404.24	1916.94	2430.54	1936.16	2269.51	944.9	1274.82	1554.05	1218.93	1524.22	1673.2	1449.47	1367.2	1709.1
VIT_00s1869g00010	Polyprotein	polyprotein	Cellular Process	20.656	0.0236244	1711.3	1455.21	824.591	2100.62	1318.75	804.09	2072.63	2097.51	1681.04	502.081	1068.11	1383.96	1432.03	2802.15	4013.01	2856.97	1852.77	3015.15	1707.99	2061.03	3752.89	3075.79	2804.34	3691.07	2257.83	1795.89	1988.71	1698.55	1747.19	1730.63	1166.91	1678.11	1510.21
VIT_19s0177g00210	protein disulfide isomerase (PDIL) protein	protein folding	Cellular Process	18.631	0.0452075	2636.51	2365.3	2815.35	2743.74	2116.43	1806.79	2749.26	2067.21	2726.84	1777.79	2341.97	2015.51	1938.23	1893.34	2379.88	2183.51	2076.26	1816.69	2018.56	1516.09	1293.88	2082.48	1927.41	1713.01	1699.64	1489.98	1597.58	2003.79	1853.29	1844.45	1989.07	1973.93	1850.17
VIT_17s0053g00620	nascent polypeptide-associated complex subunit beta	Protein folding	Cellular Process	19.7576	0.0316308	10182.1	10371.7	10395.3	10641.2	9505.58	8713.06	15077.3	15625.3	13818.4	8547.35	8119.56	9669.02	8951.31	10559	9248.53	10023.6	12679.7	15685.1	13276.2	9882.35	10198.3	8115.77	9004.22	9576.33	11410.7	10303.3	10694.4	9659.2	10407.7	10729	11482.3	9216.19	10169
VIT_02s0025g02260	ORMDL protein	protein folding	Cellular Process	22.0178	0.015014	2886.39	2293.12	2590.99	2608.98	2098.26	2314.65	3748.68	3444.48	3704.85	3144.28	2050.47	2865.95	3023.99	2911.05	2837	3783.35	3383.2	4067.02	3390.85	2381.57	2867.03	2768.74	2192.28	2951.9	3373.8	3460.72	3483.9	2834.31	2611.93	2937.5	3136.21	2330.98	3012.61
VIT_14s0081g00700	peptidyl-prolyl cis-trans isomerase A (cyclophilin A)	Protein folding	Cellular Process	19.672	0.032512	2133.12	2448.07	3515.16	2626.67	2663.87	2115.14	3262.05	2685.92	3623.5	2556.7	3297.74	3838.13	1865.6	2332.45	2465.22	3222.51	3756.34	4976.82	2477.97	2449.9	2708.85	1156.66	1779.55	2275.5	2494.5	2518.23	2651	2584.67	2583.33	3718.54	1459.13	2256.14	2749.98
VIT_08s0007g02900	peptidyl-prolyl cis-trans isomerase cyclophilin-type	Protein folding	Cellular Process	19.615	0.0331121	1351.28	1489.77	1678.88	1562.28	1864.47	1705.66	2086.5	2171.73	2271.02	1749.27	1540.94	1884.74	1174.55	1223.75	1170.81	1225.85	1458.1	1898.21	1858.99	1218.92	1186.68	1184.2	1520.85	1511.08	1358.81	1311.36	1633.11	1183.28	1243.66	1547.17	1685.58	1338.54	1585.88
VIT_18s0001g14400	peptidyl-prolyl cis-trans isomerase ROC5 (ROTAMASE CYP 5)	Protein folding	Cellular Process	21.975	0.0152322	41967.4	41069.7	44626.2	41765.4	38671.1	42105.7	38067.6	32325.5	32612	40894.8	41023.3	42370.7	40547	37381.9	39460.1	44968.4	43298.8	42893.4	43522.3	40849.7	45154.6	38728.2	38210.3	37575	41610.4	42141.5	45303.4	44458	37753.5	42848.5	40482.4	39307.7	39386
VIT_14s0006g02550	Non-specific lipid-transfer protein 2 (LTP 2)	storage	Cellular Process	18.738	0.0437199	681.068	503.665	151.321	505.092	804.178	221.937	1844.47	1560.36	993.02	303.648	369.014	452.453	700.857	1255.82	841.989	1263.64	1052.61	595.183	767.204	747.975	919.149	1777.21	1048.72	588.194	1696.79	873.576	722.159	887.168	906.465	499.809	925.936	905.005	716.937
VIT_02s0154g00310	protease inhibitor/seed storage/lipid transfer protein (LTP)	storage	Cellular Process	20.2638	0.0268539	1593.98	3243.36	1126.71	1266.94	889.348	404.463	2414.94	4721.72	3404.76	655.59	446.023	160.475	1427.04	4217.21	2847.7	1175.35	1006.85	441.635	797.397	2628.5	624.019	445.267	1112.03	637.922	837.927	4315.48	1178.52	1052.21	1185.46	635.008	532.183	746.241	514.917
VIT_14s0108g00520	protease inhibitor/seed storage/lipid transfer protein (LTP)	storage	Cellular Process	22.1462	0.014377	345.745	518.162	769.192	576.546	850.199	1198.82	509.567	588.633	429.263	767.634	1159.66	665.981	4203.75	1211.19	764.261	447.946	609.973	669.079	1429.44	790.549	823.805	282.958	318.833	336.183	638.803	950.597	593.338	234.301	617.352	407.059	437.738	665.243	689.618
VIT_18s0157g00200	Steroleosin-B	storage	Cellular Process	19.9786	0.0294557	2534.5	2453.95	2055.9	2183.17	2600.47	2233.02	2116.17	2017.23	1551.06	2088.99	1762.9	1846.25	1786.99	1705.17	1322.7	2115.78	2571.85	2365.35	1833.74	1509.42	1085.68	1710.42	2140.17	1731.12	2004.07	1575.92	1230.3	1916.63	2199.91	1643.09	1659.78	1851.17	2121.66
VIT_19s0135g00050	Calcineurin phosphoesterase	unclassified	Cellular Process	20.3636	0.025995	3470.32	3884.86	3916.81	4979.94	3986.73	3619.93	4551.9	5881.41	5587.55	2378.99	3734.03	4051.32	3662.1	5569.4	6183.47	5726.81	6601.98	7368.65	5245.6	5115.36	5727.22	4497.73	4935.71	5315.1	4224.3	5195.99	5144.36	4228.2	4548.03	5390.96	4892.94	5188.33	5746.44
VIT_06s0004g01050	calcineurin phosphoesterase	unclassified	Cellular Process	20.9768	0.0212557	897.63	903.047	589.724	2354.57	2393.81	2263.31	999.61	2060.12	907.005	1157.77	1027.48	756.968	855.989	1078.61	608.75	1288.76	1700.48	1637.9	825.101	1058.12	736.137	793.821	745.431	848.567	1149.5	1519.34	532.807	2036.13	2049.93	1382.12	963.623	1296.79	2450.41
VIT_07s0005g02810	2Fe-2S-binding	Unclear	Cellular Process	19.3226	0.036351	2808.73	2266.51	3301.42	3255.77	3346.4	3163	1872.08	2389.35	2762.18	2617.37	2501.93	2822.87	2407.52	2564.93	2945.4	3534.83	3027.42	2635.53	1990.06	2169.3	2777.14	2214.87	2393.8	2649.28	2204.06	2396.48	2780.7	3620.56	3279.18	3945.85	2519.79	3192.57	3356.15
VIT_08s0058g00940	2OG-Fe(II) oxygenase	Unclear	Cellular Process	20.6845	0.0234043	3950.99	4322.57	4266.09	3500.36	3732.74	3955.11	3649.52	3263.21	3600.35	4581.5	4301.05	4338.23	4226.4	3790.21	3485.1	3673.87	3308.53	3119.49	3862.44	4296.95	4095.36	3474.82	4205.49	3903.4	4082.82	3847.28	3832.18	4077.82	3747.32	3839.08	3770.45	4325.96	3833.1
VIT_04s0044g01670	ankyrin	unclear	Cellular Process	20.6774	0.0234591	1918.42	1937.33	2351.23	1844.34	1410.97	1572.48	1934.49	1855.39	2372.79	2578.37	2463.42	2154.2	2491.85	2293.2	2265.3	1997.79	1585.15	1344.48	1852.77	2341.13	1818.23	2816.96	3197.54	2674.92	1898.91	2057.77	2181.16	2059.6	1721.69	1528.11	2242.27	2746.19	1622.91
VIT_00s2326g00010	Ankyrin	unclear	Cellular Process	18.9091	0.0414327	2456.7	1941.87	1698.32	2224.22	1989.67	1828.23	3031.78	2392.54	2227.49	2081.19	1239.03	1681.87	2933.8	2013.86	2173.34	2681.04	1670.09	2144.69	1723.8	1606.23	1571.43	3200.24	2334.64	2212.14	2989.54	2284.27	2399.78	1923.45	1754.76	2309.76	1941.39	1289.27	1988.39
VIT_01s0011g00870	appr-1-p processing enzyme family protein	Unclear	Cellular Process	22.6738	0.0120168	14058.6	13885.9	15168.9	14597.6	14825.7	14741.7	12696.3	12248.2	13390	14183.3	15085	14729.4	14490.1	12648.2	13505.6	13029.3	12484	12255	12814.6	13065	13815.8	16345.6	14375	14322.5	12492	13005.7	14232.3	14444.9	14331.2	14566.2	16217.8	14316.6	15043.3
VIT_14s0081g00600	c-myc binding protein	Unclear	Cellular Process	20.6631	0.0235692	1195.28	1199.79	1042.65	1150.77	1091.4	691.773	1019.52	1588.6	1282.77	934.786	792.511	597.373	738.223	766.962	752.677	871.082	1304.6	920.177	981.276	877.444	689.267	1126.13	1008.74	1021.83	924.275	865.746	843.29	819.681	848.963	768.776	837.118	857.103	826.355
VIT_00s0558g00020	LINC4 (LITTLE NUCLEI4)	Unclear	Cellular Process	25.1765	0.00502086	10888.5	9391.28	9437.46	9439.46	9808.22	8883.33	9431.72	9509.73	8646.65	8575.88	7266.21	8270.43	8003.32	7354.47	7047.98	8765.03	7681.26	6956.72	7810.22	7298.96	6708.32	9110.78	8909.19	8334.05	6577.55	7373.66	7214.11	8427.91	8400.43	8113.08	9125.76	8256.32	9246.86
VIT_02s0025g00710	Loricrin	Unclear	Cellular Process	20.5134	0.0247544	26115.3	25051.7	27978.3	23801.5	22720.5	25714.3	16839.5	19349.2	18935.1	25655.4	26197.7	24561.2	21585.4	25541.9	23817.6	24819	23008.9	22597.4	24187.6	26562.7	24335.2	19720.9	21118.9	21460.9	20346.3	24505.8	25604.2	24933.1	22065.3	22867.8	22176.7	24997.8	20367.4
VIT_06s0009g00650	PDE247 (PIGMENT DEFECTIVE 247)	Unclear	Cellular Process	19.0945	0.039079	808.938	889.109	1111.21	855.891	1119.83	1257.58	500.662	603.156	751.205	1244.63	1139.47	1219.07	612.457	762.307	812.772	783.706	782.68	890.147	739.605	739.527	987.707	653.207	832.558	773.499	660.444	794.21	949.903	817.101	741.862	1214.49	797	822.731	1137.88
VIT_06s0004g02720	pleckstriny (PH) domain-containing protein	Unclear	Cellular Process	24.0998	0.0073398	5669.55	5282.32	5272.7	4491.88	4807.78	3941.51	3006.69	4070.14	4410.06	4121.21	4376.85	4215.05	4862.74	4372.36	4356.16	3867.73	4108.16	3078.51	3997.27	3767.03	4137.34	4666.81	4325.52	4924.64	3647.54	4104	3973.92	4990.95	5051.29	4270.84	5157.58	4940.25	4697
VIT_13s0019g04120	rhomboid	Unclear	Cellular Process	20.0642	0.0286515	4656.14	5244.22	4934.91	4908.34	4292.99	4255.16	4355.41	5453.27	5300.53	4213.21	5057.02	4438.9	4560.28	5267.92	4987.08	4284.04	4049.34	4287.78	3943.47	4160.39	4112.56	4521.05	4963.98	4669.59	4029.44	4732.55	4235.2	4316.43	4662.09	4406.28	3752.72	4386.75	4198.69
VIT_07s0031g02090	SH3 domain-containing protein	Unclear	Cellular Process	21.7469	0.0164473	14575.1	15056.7	17437.7	14237	14515	16703.1	9622.22	10387	11689.8	14231.5	15569.6	13793.4	13781.6	12424.5	13481.6	13650.1	12607.1	12098.4	10743.9	13711.8	14676.7	13880.2	12909.9	13733.5	10842.1	13580.3	13269.3	14881.1	14346.2	15699.6	11178.6	15405.8	13519.8
VIT_05s0020g02840	short-chain dehydrogenase/reductase	Unclear	Cellular Process	20.8485	0.0221752	1347.61	1288.6	1790.05	1382.41	1204.51	1593.18	962.786	1037.8	1123.27	1781.21	1598.06	1553.5	1714.1	1452.44	1258.63	1481.43	1309.79	1580.74	1748.19	1467.89	1520.82	1206.62	1075.15	1103.27	1962.49	1670.66	1774.01	1609.35	1400.52	1645.97	1531.18	1460.14	1351.47
VIT_12s0035g01780	short-chain dehydrogenase/reductase (SDR)	Unclear	Cellular Process	20.7629	0.0228087	1351.92	1334.54	1764.22	1315.26	1439.37	1560.83	1130.29	1311.08	1275.72	1579.41	1529.1	1669.03	1354.71	1274.6	991.185	1289.43	1339.94	1750.83	1712.68	1380.63	1358.55	1061.03	1133	1160.05	1567.92	1657.53	1622.6	1328.02	1420.53	1653.63	2159.51	1548	1754.22
VIT_07s0095g00730	sterile alpha motif (SAM) domain-containing protein	Unclear	Cellular Process	21.697	0.016725	4318.48	4101.71	4719.4	3779.94	3835.13	5128.9	3145.29	3063.7	3496.43	5058.28	4661.61	4976.23	4515.16	3853.58	3992.55	4507.49	4757.36	5425.61	5487.72	4725.46	5176.45	3964.74	3555.84	3976.01	4810.82	4093.08	5105.87	3874.35	4243.49	4643.29	5117.74	4786.14	4720.46
VIT_12s0034g02390	T-complex protein 11	Unclear	Cellular Process	20.492	0.0249282	10219.5	11033.9	11624.6	10685.4	9495.97	12219.8	7023.27	9475.43	7218.29	13131.5	12610.4	11745.1	10674.9	12628.4	8797.18	8109.27	4597.81	6594.85	9433.9	12179.5	9710.55	11840.3	12313.8	10418.4	10578	11299.1	8805.7	11612.5	9804.49	10150.1	12825.4	12159.7	11775.7
VIT_19s0015g01220	transducin family protein / WD-40 repeat	Unclear	Cellular Process	23.3369	0.00956906	4912.38	4422.9	4699.05	4303.73	6312.53	4669.07	3435.92	4249.67	4108.82	4888.72	4864.52	4726.36	3752.84	3689.78	3694.99	5075.17	6442.64	5631.66	4049.59	4078.96	4064.89	4482.27	3920.74	4180.16	4604.56	4364.6	3662.88	4261.34	4783.7	4967.71	3550.66	4183.72	4658.35
VIT_03s0038g00170	transducin protein	Unclear	Cellular Process	19.8788	0.0304202	3151.04	3484.82	3879.46	3541.25	3316.83	3616.04	2314.06	3101.2	3126.67	3374.3	3919.95	3357.11	3572.74	3437.99	3206.76	3000.32	2855.76	3030.3	3607.61	3714.46	3421.44	3644.06	3432.1	2963.64	3087.14	3415.78	3684.8	3668.15	3865.43	3631.2	4330.59	4163.56	3829.39
VIT_05s0077g00140	transducin protein	Unclear	Cellular Process	21.1836	0.0198491	2020.7	2302.44	2294.3	1871.59	2526.48	2886.67	1366.52	1928.02	1692.84	2656.81	3151.69	2396.66	1986.46	2026.83	1694.95	1874.43	1947.5	2148.13	2068.11	2209.26	2177.18	2276.04	2281.64	2136.28	1751.36	2106.61	2072.38	2098.94	2187.61	2386.76	2270.25	2587.39	2249.07
VIT_05s0077g00260	transducin protein	Unclear	Cellular Process	20.2852	0.0266676	530.556	477.229	420.853	908.9	700.675	269.955	696.661	744.453	686.522	227.616	398.917	573.072	606.214	943.598	1445.31	937.857	784.545	829.526	582.372	818.385	1269.43	1185.26	1023.39	1139.6	753.246	721.68	905.76	855.968	885.766	939.851	649.757	782.409	919.111
VIT_18s0001g00120	transducin protein	Unclear	Cellular Process	18.4456	0.0478959	4737.73	4368.13	5118.2	5123.09	3572.46	4709.32	3590.65	4492.49	4561.99	5037.36	4933.57	4584.18	4625.16	4997.68	4418.93	4088.42	3683.35	4422.02	5567.5	5079.65	4851.65	4558.18	4199.7	3860.71	4641.11	4634.69	4291.46	5007.41	5125.03	4615.66	6208.18	5306.96	4724.06
VIT_19s0176g00090	Agenet domain-containing protein	Unknown	Cellular Process	19.3012	0.0365991	1949.03	1873.92	1836.48	1490.37	1553.2	1888.92	1683.15	1261.2	1498.02	1415.31	1675.44	1630.99	2001.29	1783.01	2177.17	1635.38	752.402	1020.32	1454.69	2252.57	2816.05	2374.76	2336.1	2096.93	1643.81	1618.96	1695.08	1985.2	2024.65	1926.03	1484.61	2154.82	2060.73
VIT_08s0007g08650	binding	Unknown	Cellular Process	20.1783	0.0276111	1723.68	2148.13	2379.88	1472.88	2007.67	1820.03	1324.69	981.809	1468.22	1541.32	1979.2	1659.4	1407.65	1412.77	1705.09	1218.39	666.88	876.298	965.137	1837.84	1714.95	1455.14	2075.11	2172.22	1281.89	1359.74	1184.54	1761.24	1761.95	1451.67	1083.61	1789.64	1431.04
VIT_18s0122g01080	calcium ion binding protein	Unknown	Cellular Process	20.5205	0.0246967	8512.6	8303.44	9027.93	9773.26	10325.9	10813.4	6778.53	8990.31	7393.8	10831.2	10846.2	9722.26	9802.34	8750.35	7841.83	8988.42	9658.15	9659.62	7651.02	8494.41	8359.22	8770.37	8703.5	7508.08	8157.76	9631.05	7719.75	9994.25	9041.79	11266.1	7986.72	10054	9756.16
VIT_03s0038g03870	calcium ion binding protein	Unknown	Cellular Process	26.795	0.00280599	13568.2	14082.7	14210.9	12787.7	13548.7	13707.1	9765.51	10733.3	10878.7	13887.8	13585.6	13778.5	12317.6	11559	11308.2	12176.7	13201.2	12305.2	10769.3	11135.6	11348.8	11740.1	12785	11784.8	9919.61	11895	11148.3	12051.2	11643.2	13615.4	12004.5	12658.4	13043.7
VIT_13s0047g01070	Calcium-binding EF-hand	Unknown	Cellular Process	21.4831	0.0179659	2925.73	2477.53	2184.91	2040.67	2889.35	2279.67	1474.02	948.849	958.012	2157.73	1691.09	1616.88	2287.18	1332.95	1474.39	1359.04	1121.54	1085.99	1369.28	1909.86	2046.44	2410.84	1951.48	2602.93	2563.01	1423.85	1670.25	2178.94	2633.44	2382.01	1209.27	2121.59	1907.18
VIT_17s0000g01200	CBS domain containing protein	Unknown	Cellular Process	18.5882	0.0458154	5457.69	5641.5	5115.42	4822.05	5332.28	5794.74	4278.69	4449.49	4448.56	6012.4	6057.48	5869.04	5559.66	4725.83	4317	4714.12	5005.75	5177.09	5100.89	4742.48	4554.74	5208.21	4767.56	4205	5061.19	5023.88	5233.04	4504.58	4625.51	5803.11	5913.46	4825.62	5468.62
VIT_08s0007g00080	CUE domain containing protein	Unknown	Cellular Process	25.1266	0.00511071	5509.1	4921.78	5484.79	5528.95	5851.4	5511.98	4371.49	5751.71	4909.16	5344.31	5489.16	5561.87	4605.4	4875.61	4417.94	5253.74	5851.65	5363.11	4581.82	4654.4	4622.92	4152.61	4208.84	4241.87	4567.07	4294.3	4277.77	4796.19	5039.56	5387.63	4611.58	5121.23	5004.9
VIT_11s0118g00820	D111/G-patch domain-containing protein	Unknown	Cellular Process	23.4225	0.00929016	6045.88	7052.69	7058.82	5458.26	6944.4	6964.74	3903.57	5278.02	5770.63	6441.56	6561.56	6641.03	5621.55	5966.82	5816.9	4438.51	3918.63	3739.76	5330.19	6677.44	6299.33	7154.81	6708.53	6658.06	5305.68	5857.94	5202.55	6213.89	7101.8	6388.24	6518.36	7316.32	7571.01
VIT_11s0118g00830	D111/G-patch domain-containing protein	Unknown	Cellular Process	19.2727	0.0369323	11229.6	11721.4	11277.6	9086.82	11723.9	13044.9	6805.34	10472.7	10453.8	13308.9	11668.7	12995.9	10319.4	10084.6	8608.2	9370.77	10976.3	11218.2	11159.4	11390.5	9356.74	9835.84	9447.49	9500.59	9184.73	11193.5	10317.1	10273.2	10756.3	12370.1	13493.4	12411	14017.7
VIT_19s0015g01450	DJ-1 family protein	Unknown	Cellular Process	24.2567	0.00694745	2575.04	3199.74	1945.67	2985.38	3276.3	3577.13	3643.35	3926.56	3811.76	2850.04	3548.57	3551.55	3815.57	4720.22	4911.71	4379.31	3738.72	4174.98	4258.38	4014.79	5006.51	4267.49	4184.7	4273.45	3523.34	4457.94	4206.65	4474.25	4264.33	4414.06	3742.57	3414.61	3747.14
VIT_11s0078g00150	EXECUTER1 protein, chloroplast precursor	Unknown	Cellular Process	22.9376	0.0109792	1747.84	1608.67	864.572	1864.23	2149.2	1678.64	1934.02	1921.1	2341.3	988.681	1462.64	1825.28	2094.14	2544.49	3651.2	2085.33	1358.53	1714.15	2150.79	2288.04	3747.42	3246.05	2712.29	2931.9	1919.29	1810.77	2453.42	2108.06	2030.06	2284.91	1769.81	2253.65	2102.86
VIT_18s0001g06010	hydrolase, alpha/beta fold	Unknown	Cellular Process	21.6399	0.0170478	1533.05	1693.7	2111.37	1332.62	1514.16	1527.04	1246.16	1343.58	1604.92	1840	2441.78	1890.22	1805.4	2322.78	1804.86	2335.68	1825.99	1684.3	1667.22	1890.76	1787.4	1427.38	1299.49	1090.37	1616.58	2045.07	1763.55	2287.61	1988.38	1862.34	1593.59	1869.72	1411.43
VIT_03s0017g02230	hydrolase, alpha/beta fold	Unknown	Cellular Process	21.426	0.0183111	556.989	618.891	581.379	730.902	629.945	706.654	719.699	894.672	1011.22	565.379	843.676	757.643	911.939	1326.59	1356.33	1224.32	869.689	855.943	735.233	1041.24	1246.72	919.22	907.344	793.259	881.093	1174.33	1222.24	1002.77	1027.94	972.365	1120.77	939.048	947.907
VIT_03s0017g02220	hydrolase, alpha/beta fold family protein	Unknown	Cellular Process	20.656	0.0236244	720.833	961.008	421.904	776.355	874.216	762.689	869.263	1385.24	1355.97	567.34	864.786	1070.04	759.357	1892.06	2313.99	1767.09	1810.95	1680.9	1141.76	1495.28	2215.19	1639.49	1518.51	1443.57	1131.76	1592.48	1675.86	1240.87	1159.2	1339.46	1371.44	1211.7	1308.01
VIT_01s0146g00380	LITAF-domain-containing protein	Unknown	Cellular Process	20.8128	0.0224372	3737.76	3361.12	3320.27	3937.03	2777.8	2613.9	6146.51	6021.88	6042.47	3451.39	2625.22	3081.34	3290.42	3427.5	3021.57	3217.25	4445.76	5414.01	4644.9	3937.8	3379.52	2784.64	2843.67	3146.46	4817.8	4067.7	4599.89	3026.98	3434.67	3680.01	4227.56	3023.56	3775.89
VIT_19s0014g01010	NHL repeat-containing protein	Unknown	Cellular Process	22.1034	0.0145865	10755	11116.3	11195.6	9114.39	11834.3	11743.2	9485.6	8648.12	8825.68	11105.9	11465.6	11463	10669.4	10979.6	10497.7	10517.4	9970.33	9876.58	9810.97	9654.9	9820.02	9644.6	10048.2	9627.8	10091.8	10972.8	8885.98	10387.1	10417.4	10503.8	8890.13	9691.49	9226.8
VIT_13s0106g00480	NHL repeat-containing protein	Unknown	Cellular Process	19.508	0.0342648	3873.05	4200.42	5040.44	3006.32	4520.72	5116.48	3452.96	2877.51	3090.97	4192.29	5330.54	4149.52	4879.32	4649.04	4472.19	3625.57	3474.75	3382.7	3722	4005.9	4717.96	4147.47	4255.36	3733.05	4066.66	3951.35	3446.08	4200.86	4173.12	3846.45	3544.02	3600.75	3364.62
VIT_04s0079g00560	protein binding / zinc ion binding	Unknown	Cellular Process	20.1426	0.0279324	1466.34	1331.38	967.193	2199.92	2329.37	1817.03	3105.94	2600.17	3102.85	1010.5	1606.43	2339.52	2282.56	2649.13	4976.33	3415.01	2600.66	2865.99	1895.02	2723.79	5251.69	4410.67	2825.53	3678.41	2667.01	2241.38	3223.13	2778.5	2919.6	3880.75	1969.76	2629.89	2623.96
VIT_13s0084g00760	WD repeat-containing protein 61	Unknown	Cellular Process	20.2139	0.0272932	1493.15	1166.7	828.297	1693.51	1296.77	1004.87	1737.44	1726.39	1558.1	855.262	1061.21	1062.37	1325.13	1658.82	1513.55	2129.64	1924.18	1787.11	1778.8	1369.12	1425.12	1508.42	1520.73	1139.56	1442.94	1694.31	1442.66	1699.69	1457.25	1489.35	1533.59	1524.09	1547.14
VIT_00s1405g00020	WD40	Unknown	Cellular Process	20.0998	0.0283226	1463.89	1883.92	1857.59	895.056	1443.98	1273.05	743.115	723.676	1116.07	1153.3	1418.95	1241.84	1217.57	1469.07	1609.15	924.833	563.252	797.059	1093.19	2851.67	2321.23	1483.85	1864.62	1955.67	1261.38	1025.7	1005.84	1400.24	1812.4	1055.2	663.654	1834.65	976.536
VIT_17s0000g08690	WD-40 repeat	Unknown	Cellular Process	20.7701	0.0227553	680.27	691.571	601.79	662.866	925.276	819.32	584.824	606.008	626.463	999.218	820.193	725.157	699.905	700.537	563.892	792.872	812.44	851.069	879.015	678.67	700.246	634.955	686.747	573.36	595.788	750.916	611.666	836.571	753.42	935.109	723.651	741.599	731.394
VIT_00s1206g00020	WD-40 repeat	Unknown	Cellular Process	19.5793	0.0334923	2906.9	2928.45	3053.92	2603.16	2540.45	3191.87	2015.37	2184.53	2172.37	3348.34	3301.21	2879.92	3038.13	2414.82	2191.96	2859.03	3487.61	3591.89	3108.9	2448.62	2428.04	2509.86	2080.89	1941.05	3246.78	2691.84	2652.71	2422.33	2687.49	3110.5	3139.42	2972.42	2955.48
VIT_00s0568g00010	WD-40 repeat	Unknown	Cellular Process	20.5205	0.0246967	2399.57	2459.63	2503.76	1708.27	2603.18	2088.15	1950.27	2183.84	2103.55	2172.21	2582.75	2093.1	1916.67	1889.58	1621.16	1317.12	1757.24	1940.21	1896.37	2298.44	1928.55	2136.45	2098.9	2339.58	1918.73	1904.2	1712.9	1854.68	2085.85	2059.87	1471.21	2074.4	1707.29
VIT_00s0179g00210	WD-40 repeat / beige	Unknown	Cellular Process	19.0089	0.0401496	8326.12	8549.04	11062.8	7564.16	7085.3	12309.3	4563.43	5795.39	6323.98	9882.81	11017	11129.6	7984.37	8627.56	10108	7238.1	6815.87	8539.92	7964.48	9597.94	10520.9	7571.7	7365.93	7851.9	7527.56	9719.63	10282.5	8519.19	8652.19	11263.3	9534.69	11422.3	11908.4
VIT_12s0057g01610	WD-40 repeat family protein / beige-related	Unknown	Cellular Process	18.5098	0.0469492	2315.82	2393.04	1761.62	2617	2271.89	2082.98	2295.46	2175.6	2133.75	1310.32	2153.21	1697.83	2134.49	3372.07	4020.63	2273.98	1308.27	1418.8	1760.23	2981.47	3199.73	4447.74	3973.21	3391.68	2210.09	2842.54	2155.01	2943.17	2938.97	2639.34	1919.94	2845.18	2429.65
VIT_00s0526g00010	WD-40 repeat family protein / beige-related	Unknown	Cellular Process	20.6916	0.0233495	1491.77	1573.22	1084.76	1307.84	1289.42	926.672	905.541	850.715	981.445	448.784	998.739	646.167	1326.66	1383.64	1703.57	833.316	331.312	429.303	720.544	1847.27	1631.7	2120.41	1837.32	1833.59	913.353	772.178	682.748	1369.72	1443.47	776.644	682.462	1680.33	959.372
VIT_19s0135g00020	WD-40 repeat family protein / beige-related	Unknown	Cellular Process	19.3583	0.0359409	929.896	1098.61	574.54	998.41	1332.07	1394.08	1106.94	1282.73	1607.35	589.905	1124.22	1450.75	1248.89	1926.16	2808.29	1355.21	1003.82	1220.81	1183.58	2232.78	3334.91	2668.65	2140.89	2148.42	1301.64	1698.18	1850.76	1559.5	1824.76	2025.41	1329.01	2663.42	2560.08
VIT_05s0020g03460	XS domain-containing protein	Unknown	Cellular Process	18.7023	0.0442107	5707.59	6657.66	6090.07	4651.91	7860.02	7614.29	3449.23	4494.99	4318.4	7161.66	7590.89	7648.77	5424.5	5896.68	5508.86	5259.63	5616.14	5783.74	6000.1	6872.17	6881.01	5656.5	6263.94	5858.24	4913.03	6262.45	6361.97	5636.65	6456.03	7527.14	5245.25	6391.9	5499.47
VIT_18s0001g09070	ZCW7 protein	Unknown	Cellular Process	20.221	0.0272301	2006.47	2273.55	2043.06	1544.6	2046.58	1747.3	1469.48	1756.05	1669.17	2230.15	2200.7	1922.81	2015.14	1790.5	1610.07	1681.72	1452.08	1676.45	1893.3	1879.41	1682.93	1686.95	1777.43	1545	2139.83	2038.61	1937.09	1689.75	1937.34	1951.65	1723.93	1749.19	1475.68
VIT_00s0199g00130	Cysteine desulfurase	vv10730Thiamine_metabolism.xml	Cellular Process	18.852	0.0421826	12471.1	13343.1	13363.7	11115.8	10967.5	12917.8	8730.82	8405.43	9631.12	11056.4	11880.8	12355.5	10216.1	11674.2	12609.1	11178.6	9860.86	11399.5	10203.7	11666.3	13442.7	11736.4	11635.5	12761.1	9414.95	11589.8	11215.7	11342.1	10667.1	12627.7	10162.3	9594.33	10470
VIT_04s0008g04900	WD-40 repeat protein (LEUNIG)	vv30009Flower_development.xml vv60041LUG.xml	Cellular Process	21.2121	0.019662	2014.96	2259.69	1121.76	2671.91	3117.93	2587.63	3596.48	3245.88	3544.67	1315.58	2241.85	2710.65	3016.65	4200.14	6853.83	4084.65	2769.99	2943.7	2347.78	3551.82	5866.31	5381.87	4337.43	4391.9	3328.79	3105.1	3491	3243.63	3415.48	3642.14	2949.42	3838.55	4019.81
VIT_01s0150g00090	AML5 (ARABIDOPSIS MEI2-LIKE PROTEIN 5)	vv44110Cell_cycle.xml	Cellular Process	23.4225	0.00929016	7526.11	6799.36	6984.13	7948.46	8128.67	7454.21	6867.4	7779.58	7465.86	6639.87	7249.42	6960.99	5750.57	5838.02	6297.03	7685.06	8224.97	8213.71	5309.76	5558.43	6967.49	8067.09	7398.39	7790.15	6560.04	6332.2	6366.33	6372.85	6396.45	8277.2	6039.98	6208.52	6798.59
VIT_06s0009g01800	CDKC;1; CDKC;1 (CYCLIN-DEPENDENT KINASE C;1)	vv44110Cell_cycle.xml	Cellular Process	20.7273	0.0230777	5036.05	5293.38	5480.89	4432.64	4282.32	6825.39	4475.66	3746.58	4207.84	6281.91	6441.84	5530.52	6406.29	5943.62	5213.46	4817.16	4698.83	5558.22	6596.93	6166.47	5767.91	4070.41	4671.43	3817.09	5753.26	6096.9	5773.74	5579.41	5063.87	5552.23	5924.15	5785.41	5425.33
VIT_11s0016g03650	CDKF;1 (CDK-ACTIVATING KINASE 1A	vv44110Cell_cycle.xml	Cellular Process	18.7451	0.0436224	2054.77	1671.98	2467.97	2191.02	1691.18	2276.65	1666.07	1771.06	1915.22	2172.94	2194.53	2225.41	2112.49	1872.41	1893.93	1705.01	1888.09	1838.87	2020.17	1786.87	2438.98	1549.79	1241.71	1628.32	1958.19	1996.59	1937.49	2218.55	1996.81	2069.48	1639.38	1849.49	1931.18
VIT_01s0026g00710	cyclin delta-2	vv44110Cell_cycle.xml	Cellular Process	18.738	0.0437199	429.835	1052.39	1159.5	510.917	1573.18	630.186	285.938	1211.56	862.336	1443.76	1168.35	571.181	310.948	1096.42	946.378	819.958	1970.62	456.699	297.106	472.514	602.08	208.417	440.429	461.425	219.991	417.426	228.183	1537.06	2809.93	1587.39	685.602	1720.62	1230.61
VIT_13s0064g00590	cyclin-related	vv44110Cell_cycle.xml	Cellular Process	18.6595	0.0448064	983.581	1178.51	892.749	760.251	688.323	952.928	876.545	857.816	836.749	812.792	1018.78	661.16	1061.42	1183.07	1036.67	931.694	861.033	877.059	904.444	759.458	672.471	1016.9	912.059	644.841	886.117	860.286	731.187	1034.53	962.138	950.002	1150.19	1042.94	929.242
VIT_05s0020g03070	Cyclin-T1-4	vv44110Cell_cycle.xml	Cellular Process	18.6453	0.0450065	3724	3462.45	3436.21	3422.97	5674.84	4677.99	3062.86	3507.01	3380.72	3650.43	3960.5	3794.47	3338.26	3014.71	2992.19	3109.36	4171.38	3759.54	3746.21	3303.86	3308.09	4315.57	4656.94	4378.2	3393.71	2828.52	3754.4	2739.15	3400.53	3766.85	4664.69	3584.76	3985.64
VIT_19s0027g01670	Cyclin-T1-4	vv44110Cell_cycle.xml	Cellular Process	20.6488	0.0236797	11111.7	10574.8	11686.2	9446.36	10667.9	11483.1	9008.32	9809.06	9612.75	10315.7	11334.8	10381.4	10296.5	9452	11244.2	10493.9	7877.98	8129.1	8251.84	9500.91	10725	12395.5	11478.8	11069.3	9005.4	9425.39	8733.03	10021.9	9835.98	10326.2	9241.33	9054.09	9271.12
VIT_16s0022g01790	histone deacetylase complex, SIN3 component -LIKE 2 SNL2	vv44110Cell_cycle.xml	Cellular Process	19.672	0.032512	1001.18	1091.48	780.471	980.075	1068.2	858.747	625.708	690.122	813.156	437.734	809.066	994.492	808.121	1023.98	1102.93	870.528	804.473	801.539	750.831	1331.39	1390.51	1447.96	1149.76	1594.36	883.293	880.133	1084.33	1068.72	1108.15	1266.63	1017.4	1199.81	1212.01
VIT_12s0034g00950	kinetochore protein	vv44110Cell_cycle.xml	Cellular Process	20.1141	0.0281919	1582.15	1389.87	1608.48	1069.73	1338.19	1795.74	884.959	929.964	1232.77	1338.55	1608.45	1781.56	1229.52	1304.73	1622.79	1155.22	782.87	1059.67	1135.45	1226.53	1304.06	1578.79	1554.78	1518.47	829.866	1102.83	1195.89	1127.09	1292.79	1578.08	1221.03	1420.86	1568.16
VIT_12s0034g00410	kinetochore protein	vv44110Cell_cycle.xml	Cellular Process	22.2032	0.0141022	5155.36	4373.53	3550.41	3870.36	5055.02	4802.58	3972.79	3308.52	3868.23	3737.28	3960.94	3815.94	6028.76	4320.68	5369.09	3789.85	2466.69	2480.81	3825.13	4164.66	4107.59	5748.12	5025.85	5156.39	3595.76	3222.98	3089.52	4066.54	4161.04	3853.37	3053.21	4651.77	3424
VIT_16s0013g00940	kinetochore protein NDC80	vv44110Cell_cycle.xml	Cellular Process	26.2888	0.00337061	3030.03	2569.02	2613.37	2244.43	2345.54	2559.64	1759.48	1785.41	2014.59	2277.74	2308.93	2396.17	2576.22	2210.31	2602.93	2078.43	1459.98	1516.96	2134.64	2128.37	2254.33	2846.63	2802.53	2478.31	1840.88	1645.02	1837.82	2302.06	2305.02	2517.33	2030.74	2364.4	2429.09
VIT_00s0239g00140	mei2 AML4	vv44110Cell_cycle.xml	Cellular Process	19.0232	0.0399693	441.914	363.479	169.113	539.891	602.406	373.114	531.631	1027.29	992.688	162.301	496.987	741.691	461.732	1192.01	2245.36	1324.77	898.802	1055.46	471.589	944.983	1615.26	1754.1	1412.41	1462.35	549.3	627.909	809.111	521.553	598.243	669.741	543.126	625.099	680.795
VIT_07s0005g03440	structural maintenance of chromosomes (SMC1)	vv44110Cell_cycle.xml	Cellular Process	22.5098	0.012708	4334.44	3324.29	3609.12	3675.71	3695.03	4504.58	3354.89	2668.94	3207.81	3501.14	3493.36	3517.19	3544.61	2528.18	3388.2	3386.27	2813.07	2676.29	3064.91	3340.25	3129.99	4551.09	3918.63	3537.05	3075.64	2329.65	2842.6	3209.12	3122.5	3079.37	3348.03	3463.08	4026.85
VIT_04s0069g00890	Structural maintenance of chromosomes SMC3	vv44110Cell_cycle.xml	Cellular Process	18.5811	0.0459174	6750.59	6064.61	5215.42	5255.52	5967.42	5917.95	4798.38	3957.46	3869.6	5082.3	5504.03	4664.82	5534.35	3895.08	4167.85	5032.12	4317.25	3711.71	4543.35	5315.64	4299.4	6091.93	5797.03	5161.71	5169.06	4229.75	4047.87	4924.9	5279.74	3834.46	5168.07	5662.84	5476.58
VIT_05s0094g01240	caltractin / centrin	vv44110Cell_cycle.xml vv23420Nucleotide_excision_repair.xml	Cellular Process	19.4866	0.0344997	6086.54	5939.32	5272.39	5805.63	6182.92	4370.88	6158.44	8103.48	6307.68	4344.03	5113.54	4649.2	3766.04	5214.25	4041.8	4804.97	7282.12	6671.62	5994.27	5561.52	4276.84	5298.5	6592.28	6313.21	4621.03	4504.48	4564.49	4407.25	5341.87	4469.56	6159.76	5383.73	6026.06
VIT_01s0026g02730	anaphase-promoting complex component APC2	vv44110Cell_cycle.xml vv24120Ubiquitin_mediated_proteolysis.xml	Cellular Process	19.4011	0.0354545	2031.8	2413.35	2701.41	2138.04	2369.88	3190.06	1439.09	1398.68	1850.07	2204.33	2405.81	2504.02	2371.76	1965.25	2617.04	2287.06	1732.79	2093.21	1993	2343.38	1983.28	2026.1	2300.07	2189.8	1865.85	2020.8	2232.11	2290.1	2416.47	2374.44	2377.42	2623.04	2992.11
VIT_05s0020g01730	anaphase-promoting complex component APC7	vv44110Cell_cycle.xml vv24120Ubiquitin_mediated_proteolysis.xml	Cellular Process	19.7718	0.0314861	727.813	772.517	881.313	565.205	654.415	922.934	434.805	526.105	703.222	837.52	992.739	970.706	662.384	800.359	729.379	649.935	558.617	611.871	809.041	914.921	856.361	809.957	825.007	673.222	676.91	922.624	812.882	735.256	762.234	888.817	960.322	783.64	926.608
VIT_04s0023g01940	anaphase-promoting complex, subunit 10 / APC10	vv44110Cell_cycle.xml vv24120Ubiquitin_mediated_proteolysis.xml	Cellular Process	19.7932	0.0312702	2000.19	1716.45	1940.72	1948.98	1942.08	1709.51	1788.39	2366.74	2452.77	1854.34	1674.88	2100.54	1496.88	1534.29	1316.94	1785.63	2135.23	2391.19	2170	1632.81	1759.82	1663.47	1296.36	1433.34	1889.96	1842.66	2214.39	1953.81	1914.67	2051.59	2580.38	2001.92	2414.73
VIT_07s0031g02680	HEN3 (HUA ENHANCER 3) CDKE	vv44110Cell_cycle.xml vv30009Flower_development.xml	Cellular Process	18.3173	0.0498415	3152.41	4042.92	4712.27	2978.6	3298.99	4880.64	2292.43	2662.43	3291.2	4034.31	4921.35	4772.89	3406.04	3172.94	3731.75	2813.77	2224.29	2644.17	3127.69	4295.92	4410.03	3451.69	3357.71	3680.2	3370.16	3412.3	4131.75	3297.86	3587.44	3941.14	4212.62	4058.09	3920.93
VIT_10s0071g00680	cell division cycle protein 48	vv44110Cell_cycle.xml vv50133Primary_Active_Transporter_cat_A9_to_A18.xml	Cellular Process	20.3993	0.0256944	1592.17	1697.77	1802.23	1527.88	1437.56	1742.71	1560.41	1519.52	1427.52	1809.03	1448.54	1688.09	1596.68	1453.69	1430.61	1434.74	1306.22	1477.82	1534.92	1437.9	1340.5	1409.04	1590.84	1334.15	1665.47	1632.92	1690.64	1591.31	1625.56	1731.91	1919.32	1653.73	1883.39
VIT_08s0040g01300	DPB-1 transcription factor (DPB)	vv44110Cell_cycle.xml vv60026E2F-DP.xml	Cellular Process	18.9091	0.0414327	6202.97	6042.33	5751.31	5199.07	6355.43	5618.31	4778.83	4973.39	4642.44	5779.47	5931.97	5558.29	4969.5	5339.94	4454.76	6145.34	6038.99	5407.82	5743.56	5168.07	4617.46	5592.39	5892.53	5034.74	4767.74	5527.75	5107.04	5498.39	5376.49	5772.82	6748.18	5269.32	5876.97
VIT_13s0175g00030	origin recognition complex 1b protein	vv44110Cell_cycle.xml vv60048PHD.xml	Cellular Process	20.1783	0.0276111	520.5	729.081	723.331	533.982	997.431	759.922	849.013	1042.93	1116.65	399.378	750.44	798.581	697.202	912.927	1042.07	909.238	1330.83	1194.12	907.45	793.594	1078.95	1006.62	1055.04	975.208	570.604	845.176	976.752	880.496	1163.08	1200.61	1193.71	1046.93	1230.88
VIT_04s0008g02780	RBR1 (RETINOBLASTOMA-RELATED 1)	vv44110Cell_cycle.xml vv60051RB.xml	Cellular Process	18.9733	0.0406036	3804.8	3576.59	4360.17	3560.67	3947.43	4632.79	3121.15	3351.21	3631.6	3571.08	4197.14	4058.43	3421.91	3073.36	3687.04	3458.91	3812.6	4413.05	3381.67	3540.33	3558.91	3465.29	3231.37	3869.66	2852.48	3255.79	3110.53	3653.71	3542.13	4606.27	3833.51	4476.16	4365.7
VIT_04s0079g00840	Beta-catenin protein 1	vv44810Regulation_of_actin_cytoskeleton.xml	Cellular Process	20.8984	0.0218133	4550.94	4225.04	4026.39	4339.1	4538.21	2925.67	3158.07	2801.32	2976.59	3678.97	3578.82	3297.48	3048.54	3179.94	2886.36	3823.2	3878.84	3291.35	3050.24	3650.75	3442.2	4429.68	3719.58	3336.93	2599.39	3109.04	2889.17	4050.12	3800.57	3714.13	3401.17	3754.05	3054.72
VIT_13s0175g00180	catenin, beta like 1	vv44810Regulation_of_actin_cytoskeleton.xml	Cellular Process	19.9929	0.0293202	5681.36	5550.63	5215.18	4960.68	5432.64	3806.44	3962.9	4300.21	3756	3992.08	4468.34	4275.12	3953.6	4572.64	4151.79	4793.34	4646.95	3917.05	3960.01	4587.91	4443.46	5129.99	5419.6	4408.17	3492.31	4117.07	3659.01	4855.05	4999.16	4909.04	4243.75	4364.65	3838.19
VIT_10s0092g00330	cofilin	vv44810Regulation_of_actin_cytoskeleton.xml	Cellular Process	23.5152	0.00899675	3484.83	3293.81	2432.51	5071.66	4287.99	3228.84	5805.8	6678.06	5571.99	2666.61	3486.65	4093.44	3773.21	7077.76	7137.39	6631.67	5814.27	6849.98	5204.82	5183.3	7264.68	6630.44	6089.81	6122.66	5501.62	5534.24	4964.44	4734.34	4720.29	4846.04	4736.42	5407.19	5266.47
VIT_05s0077g02110	dynein light chain LC6, flagellar outer arm	vv44810Regulation_of_actin_cytoskeleton.xml	Cellular Process	20.4421	0.0253381	5959.62	5145.3	6297.58	5368.63	5005.2	4334.88	6912.43	7273.3	7666.29	5106.77	3760.9	5322.86	4663.98	4677.43	4226.08	5494.84	6117.74	7539.76	6296.61	4437.67	4717.24	3924.5	3904.85	4750.8	5707.8	5822.57	6535.47	4752.14	4906.29	6227.04	6161.05	4045.65	5586.14
VIT_14s0060g02220	F-actin capping protein alpha subunit	vv44810Regulation_of_actin_cytoskeleton.xml	Cellular Process	23.0517	0.0105574	6084.14	6160.57	5645.43	5132.35	4655.91	4768.24	5458.15	4998.04	4914.88	4567.27	4945.78	4493.01	4872.22	5330.82	4652.58	4641.96	3869.41	4240.1	4848.23	4287.53	4716.98	4295.27	4474.1	4231.93	4854.93	5266.6	4484.5	5229.29	5147.65	5067.37	4879.38	4837.99	5522.28
VIT_17s0000g06640	formin-2	vv44810Regulation_of_actin_cytoskeleton.xml	Cellular Process	19.1087	0.0389031	5282.91	3596.9	3965.75	4730.68	4051.69	3956.38	3325.49	2739.64	3159.02	3702.26	3668.97	4397.73	3725.81	3214.89	3613.6	5457.65	4857.64	4672.09	4496.01	3577.3	4164.86	5275.34	3469.47	4158.47	4044.04	3836.84	4285.34	4849.6	4793.99	4752.42	4798.44	3926.51	4448.75
VIT_10s0042g00380	kinesin family member 2/24	vv44810Regulation_of_actin_cytoskeleton.xml	Cellular Process	21.9608	0.0153056	1226.76	1269.9	961.16	1920.62	1263.02	1057.93	2061.9	2075.72	1981.68	673.128	1036.68	1292.76	1253.82	1906.6	2640.79	1992.19	1829.21	2032.27	1395.73	1874.84	2350.97	2438.05	2189.65	2387.83	1459	1516.44	1868.51	1555.61	1484.49	1779.77	1440.06	1522.63	1614.81
VIT_02s0025g03480	kinesin motor domain containing protein	vv44810Regulation_of_actin_cytoskeleton.xml	Cellular Process	18.9733	0.0406036	2240.05	2294.85	2312.41	1994.59	1678.49	2566.81	1181.18	2087.29	1851.25	2318.73	2816.33	2043.12	2134.01	2837.97	2295.85	1895.47	1151.1	1433.7	1757.87	1837.57	1790.88	2148.3	2014.13	1777.62	1622.83	2202.45	1706.97	2894.69	2565.87	2034.56	2035.21	3177.23	2476.7
VIT_13s0019g00970	kinesin motor protein	vv44810Regulation_of_actin_cytoskeleton.xml	Cellular Process	21.0481	0.0207605	656.507	906.551	293.36	907.177	1425.67	795.054	1267.25	1394.07	994.424	413.097	890.199	1032.33	1049.43	1837.92	1403.84	1034.31	1199.48	778.137	1113.4	1288.11	1688.38	1395.84	1746.67	1224.19	1000.32	1070.66	1107.41	1376.66	1726.71	1399.05	1221.3	2295.67	1841.98
VIT_02s0033g00910	kinesin motor protein	vv44810Regulation_of_actin_cytoskeleton.xml	Cellular Process	22.0891	0.0146569	714.271	783.944	330.501	920.321	1132.4	780.652	1000.03	1094.97	790.478	468.474	925.747	943.151	974.311	1412.36	1134.68	731.358	717.224	492.522	778.981	1106.56	1285.44	1074.59	1312.15	1100.57	762.221	765.209	781.779	1198.27	1386.5	1154.51	916.639	1632.95	1217.18
VIT_10s0116g00460	microtubule organization 1 protein (MOR1)	vv44810Regulation_of_actin_cytoskeleton.xml	Cellular Process	20.3422	0.0261768	2693.49	2210.02	2473.34	1887.24	2051.63	1775.22	898.903	754.259	1329.39	979.605	1907.1	1269.25	2066.42	1983.74	2350.38	1119.42	336.764	668.887	1503.76	3221.65	2878.92	2689.84	2526.88	3161.58	1865.61	978.591	938.072	2186.32	2795.11	899.26	859.214	2849.28	1481.71
VIT_00s0652g00030	microtubule organization 1 protein (MOR1)	vv44810Regulation_of_actin_cytoskeleton.xml	Cellular Process	18.738	0.0437199	11944.5	11517.8	13776.1	13315.1	13484.1	14678.6	7590.36	10551	10624.4	13725.6	15101.3	13197.8	11781.2	13160.7	14112.5	13574	12845.1	12781.1	11824	13279.9	12906	12978.4	13284.2	12356.9	9781.97	12943	12101.3	13636.3	14167.2	13943.9	12392	14634.6	14412.8
VIT_10s0116g00490	microtubule organization 1 protein (MOR1)	vv44810Regulation_of_actin_cytoskeleton.xml	Cellular Process	18.5526	0.0463276	3204.81	2489.47	2889.08	2271.88	1903.42	1868.81	1874.48	1402.97	1409.15	2043.14	1699.8	1244.37	2444.18	1668.36	1690.65	1641.17	1039.14	1315.17	2063.12	3659.34	2925.42	2285.12	2126.36	3488.31	3882.65	1815.09	1883.42	2820.64	2467.43	2446.44	815.519	3994.19	1845.16
VIT_13s0320g00070	Myosin-like protein XIF	vv44810Regulation_of_actin_cytoskeleton.xml	Cellular Process	22.139	0.0144117	2010.39	1515.93	2378.43	2087.29	2108.69	3316.95	941.82	1682.48	2175.36	2169.06	2372.43	2717.01	1442.38	1270.15	2155.72	1344.55	1462.08	1336.37	1086.74	1179.81	1528.66	2097.06	1514.14	1874.36	1346.17	1371.81	1368.81	1860.66	1908.91	2470.31	2493.56	3212.77	4056.98
VIT_03s0132g00310	Myosin-like protein XIK	vv44810Regulation_of_actin_cytoskeleton.xml	Cellular Process	21.2692	0.0192929	870.09	973.193	831.543	1324.22	1320.98	1414.31	1744.93	1473.01	1431.01	1005.91	1142.28	1498.44	1251.83	1439.32	1988.1	1994.78	1778.29	2130.12	1499.14	1420.64	1680.24	1936.84	1505.67	1748.48	1977.24	1331.14	1775.91	1264.33	1387.67	1516.4	1364.52	1307.89	1448.78
VIT_09s0054g01300	Myosin-like protein XIK	vv44810Regulation_of_actin_cytoskeleton.xml	Cellular Process	21.4545	0.0181377	585.796	476.838	389.168	850.694	635.491	784.022	818.425	696.792	724.273	369.639	604.433	767.084	742.762	877.989	1158.08	1026.57	928.29	1110.11	743.193	876.803	1387.76	1354.39	1044.03	959.44	940.267	765.54	1009.29	878.588	957.121	995.128	1000.28	790.579	820.157
VIT_07s0141g00180	POR (PORCINO)	vv44810Regulation_of_actin_cytoskeleton.xml	Cellular Process	18.8021	0.042849	1371.38	1475.5	1661.86	1429.79	1768.73	1415.25	1195.43	1472.8	1568.07	1462.74	1538.82	1344.54	1320.02	1309.77	1304.72	1462.26	1648.36	1523.59	1431.34	1238.05	1253.85	1504.11	1318.68	1413.64	1146.69	1395.11	1182.03	1692.09	1615.65	1762.6	1371.89	1394.64	1204.1
VIT_01s0011g00370	SP1L2 (SPIRAL2)	vv44810Regulation_of_actin_cytoskeleton.xml	Cellular Process	18.7451	0.0436224	9947.53	9461.28	7807.07	9138.13	7651.15	6850.5	14871.1	14879.1	12415.6	11874.1	7182.13	5508.19	12511	12394.1	10549.1	12699.7	11718.8	9892.02	14801.9	9221.16	8428.56	10945.6	8271.79	8041.83	12926	13925.7	11035.9	11628.8	11183.2	8098.11	11516.7	7533.83	8014.63
VIT_08s0007g06730	SPINDLE POLE BODY COMPONENT 98	vv44810Regulation_of_actin_cytoskeleton.xml	Cellular Process	19.5365	0.0339538	3889.91	2955.38	3317.9	3952.62	4369.16	3558.49	4666.44	3779.69	4149.19	3524.57	3587.43	3670.76	4121.48	3459.49	3448.82	4615.75	3952.89	3725.21	3759.76	2981.71	3507.07	4008.26	3242.3	3397.75	3100.36	3362.59	3109.02	4301.08	4192.89	4361.79	3505.99	3667.3	3710.28
VIT_13s0067g03320	Tonneau 1b TON1B	vv44810Regulation_of_actin_cytoskeleton.xml	Cellular Process	22.6524	0.0121049	7792.53	7651.68	7852.35	8520.01	7834.41	7625.37	7718.8	10286.3	9581.05	7120.84	7136.23	7486.58	5903.1	7346.79	6245.68	7549.28	9243.12	9770.34	8430.72	7456.62	7179.22	5883.96	6384.46	6821.79	6941.85	7216.46	8096.45	7565.43	7467.25	8202.84	8673.28	7931.34	9102.41
VIT_05s0020g01710	Tonneau 2	vv44810Regulation_of_actin_cytoskeleton.xml	Cellular Process	19.3084	0.0365162	9147.6	9799.53	10273.2	8673.38	9273.36	9410.95	6589.62	8358.19	8958.6	8420.62	9754.29	9264.3	7212.63	8972.15	8761.18	7422.33	8039.07	8161.43	7414.86	8170.15	8079.48	8438.83	8923.08	8841.59	7225.21	8419.9	8074.03	8656.14	9329.31	9555.78	7610.46	8994.21	9453.07
VIT_10s0116g00610	Tubulin alpha	vv44810Regulation_of_actin_cytoskeleton.xml	Cellular Process	23.9144	0.00783076	1325.53	1589.37	1568.89	2251.47	1981.33	1476.22	2208.03	2338.47	2379.84	1019.97	1909.68	1866.85	2016.16	3594.03	4334.73	3603.01	2741.47	3117.33	2134.61	2524.69	3679.21	3614.53	3532.38	3319.95	1953.32	2270.53	2245.67	3023.14	2945.16	2724.34	1866.87	2340.64	2378.11
VIT_14s0006g00800	tubulin alpha-2 chain	vv44810Regulation_of_actin_cytoskeleton.xml	Cellular Process	25.7754	0.0040543	831.247	673.415	571.444	861.807	733.197	647.392	1040.59	898.413	944.814	730.826	723.439	792.35	1077.89	959.924	1186.26	1302.42	1182.04	1105.52	1143.79	1032.31	1246.07	1293.99	1099.42	1109.42	1135.57	1048.66	1041.51	994.365	1039.07	927.178	977.696	1120.88	993.76
VIT_03s0088g00400	tubulin alpha-6 chain	vv44810Regulation_of_actin_cytoskeleton.xml	Cellular Process	19.1872	0.0379488	1918.05	1522.87	1388.44	1256.97	2072.83	1596.85	1724.32	1360.87	1393.75	1265.39	1381.15	1548.86	1067.13	1034.34	1022.28	1215.82	2207.51	2062.42	1002.09	1150.68	1048.62	1432.89	1339.78	1578.22	1083.54	1067.63	1083.4	1205.18	1524.96	1427.83	996.333	1241.44	1753.99
VIT_15s0048g00470	tubulin folding cofactor D	vv44810Regulation_of_actin_cytoskeleton.xml	Cellular Process	20.8057	0.0224899	1115.78	1144.68	1258	977.72	986.229	1118.9	924.451	963.839	1063.68	765.701	1112.97	907.019	1084.78	1046.18	1206.38	988.427	613.773	742.409	710.248	1044.94	1054.37	1111.99	1174.35	1185.41	776.094	946.456	801.282	1078.88	1072.42	1078.54	784.705	1079.29	1045.73
VIT_14s0066g01030	tubulin gamma complex component 2	vv44810Regulation_of_actin_cytoskeleton.xml	Cellular Process	20.1996	0.0274199	1685.11	1841.95	1826.57	1652.38	1637.91	2231.45	1318.43	1234.78	1503.43	1904.98	1940.93	1891.8	2127.4	1863.86	1896.39	1846.48	1562.62	1935.82	1797.63	1570.29	1747.78	1529.62	1568.09	1660.21	1811.67	1797.16	1744.05	1891.39	1738.53	2312.1	1810.52	1977.33	2555.54
VIT_15s0046g01350	tubulin gamma-2 chain	vv44810Regulation_of_actin_cytoskeleton.xml	Cellular Process	20.4421	0.0253381	3002.09	2369.17	2645.43	3120.72	2034.03	2415.58	2107.18	2004.05	2190.36	2345.07	2210.99	2036.23	2545.2	2059.34	2149.27	2934.03	1792.23	2033.3	1904.02	1640.04	1694.38	2205.18	2053.12	2048.47	2148.23	1914.19	1775.5	2394.88	2029.82	2053.62	1698.7	1748.73	1770.98
VIT_11s0052g00670	villin	vv44810Regulation_of_actin_cytoskeleton.xml	Cellular Process	20.0214	0.029051	5430.42	5390.78	5952.32	5870.02	6000.6	5721.23	4653.23	4730.41	4924.69	4542.7	5645.42	4974.03	4978.22	5240.56	5402.32	5149.36	4779.45	4335.48	4192.04	5077.91	5471.95	5640.87	5131.61	6111.1	4675.46	5127.82	5302.91	6639.7	6727.94	5867.02	4969.08	6638.8	6132.25
VIT_06s0004g06500	villin	vv44810Regulation_of_actin_cytoskeleton.xml	Cellular Process	23.3868	0.00940542	1520.4	1279.68	1286.06	1763.89	2076.52	2460.88	1284.18	1374.26	1325.62	1899.96	1755.59	1689.39	1544.68	1314.9	1214.34	1819.14	1922.85	1462.57	1722.52	1237.97	1278.48	1680.24	1753.38	1470.16	1472.28	1242.02	1157.14	1805.65	1597.08	1603.12	2206.47	1795.35	2169.25
VIT_08s0007g08690	villin-3	vv44810Regulation_of_actin_cytoskeleton.xml	Cellular Process	18.4242	0.0482153	11022.4	8929.49	10949.4	12347.8	11455.1	11223.5	11735	10151.9	9731.84	9559.02	9991.76	10404.5	10628.2	8839.52	9195.94	11465.7	12248	11806.2	9348.58	8683.69	10393.4	9249.18	8379.55	9823.79	10863.6	9447.64	9744.69	10135.9	10262.2	11994.5	8718.37	9810.12	9868.01
VIT_10s0003g01270	WAVE1 (WASP (Wiskott-Aldrich syndrome protein)	vv44810Regulation_of_actin_cytoskeleton.xml	Cellular Process	23.7861	0.00818885	2372.96	2660.78	2179.23	2265.77	2378.75	2336.16	1677.52	1772.22	1615.81	2348.09	2990.38	2318.24	2072.64	1804.07	1595.27	2260.04	2008.34	1974.17	1799.37	2184.01	1657.36	1773.94	2258.09	2146.42	1521.73	1904.74	1454.74	2077.54	1933.59	1784.26	2046.61	2054.87	1893.68
VIT_01s0011g04640	Auxin Efflux Carrier	vv50004Auxin_transport.xml vv50125Porters_cat_66_to_94.xml	Cellular Process	19.1658	0.0382069	11799.3	11086.4	10569.4	10556.6	12302.9	10714.8	8954.35	10300	10724.8	10589.7	10383.7	9855.3	9755.46	10059.9	9862.92	8952	12267.9	10144.6	9861.59	9149.84	8389.19	10631.1	9820.85	10887.9	8354.13	9538.19	8746.83	8944.81	9419.75	9801.27	9667.92	10029.1	10617.6
VIT_13s0019g04450	ATSYTA/NTMC2T1.1/NTMC2TYPE1.1/SYTA	vv50109_Incompletely_Characterized_Transport_Systems.xml_9.A.48	Cellular Process	20.9198	0.0216599	2674.05	3035.12	2386.35	2418.33	2693.41	1999.24	2010.13	2141.01	1589.83	3198.13	3103.1	1768.82	2620.45	2645.28	1658.76	1296.35	1841.3	1091.96	2386.01	2816.98	1278.67	3159.41	4117.59	2824.56	2347.15	2207.49	1645.54	1772.94	1946.95	1407.68	3963.92	3660.86	2773.71
VIT_04s0069g01020	NBS1 (NIJMEGEN BREAKAGE SYNDROME 1)	vv60028FHA.xml	Cellular Process	20.9198	0.0216599	844.227	899.301	819.647	636.756	1105.62	1016.68	665.028	772.757	805.358	885.375	1011.14	844.062	773.324	758.506	651.568	708.501	838.298	815.919	880.364	887.773	759.183	753.431	835.24	786.095	937.518	985.299	842.546	941.551	1002.94	924.084	1184	1028.94	1088.59
VIT_14s0108g01470	circadian clock coupling factor	circadian rhythm	Developmental Process	18.8378	0.042372	4311.18	4839.43	4913.93	4274.16	4455.5	4258.5	3539.84	5094.31	4908.22	3125.01	3833.99	4242.03	3715.26	4182.74	4188.78	4618.1	5759.18	7719.85	5117.71	4362.63	5099.04	3428.12	3742.94	4196.11	4590.73	5138.17	5297.51	3937.73	4477.62	5568.72	4922.81	3885.15	5278.09
VIT_18s0001g11220	EMB1427 (EMBRYO DEFECTIVE 1427)	embryo	Developmental Process	21.1123	0.020324	1275.11	1343.74	1497.61	878.072	1195.92	1570.44	735.219	740.491	927.413	1202.2	1278.83	1184.29	1193.65	1029.32	1279.93	1070.76	943.409	934.867	921.031	927.529	998.995	1183.52	1173.88	1214.01	969.429	1022.74	1006.08	1188.38	1260.01	1229.96	987.201	1241.43	1563.54
VIT_19s0015g00800	EMB2734 (EMBRYO DEFECTIVE 2734) lyase	embryo	Developmental Process	19.8217	0.0309845	3479.42	3713.4	4227.34	3233.07	4273.97	4253.91	3121.23	2433.94	3079.47	3079.86	4029.99	3616.45	4119.84	3565.2	5041.45	2771.36	2758.37	2579.22	2866.38	4129.52	5208.4	4612.38	3995.98	4420.81	3397.84	3192.01	3362.64	4325.42	4933.18	4273.3	2946.89	4324.91	3546.02
VIT_09s0002g00110	EMB2734 (EMBRYO DEFECTIVE 2734) lyase	embryo	Developmental Process	18.8663	0.041994	689.724	594.731	396.542	634.353	796.663	477.392	660.544	494.577	650.243	213.426	502.022	624.032	819.859	907.175	1514.37	746.759	505.345	486.993	467.74	1103.86	1891.4	1655.25	1259.16	1710.92	759.145	589.352	724.149	995.309	1071.56	822.001	548.482	1070.96	715.496
VIT_16s0098g01840	EMB1796 (EMBRYO DEFECTIVE 1796)	embryo development	Developmental Process	19.6078	0.0331878	9548.28	9150.44	9195.87	8617.71	11345.6	7213.93	8431.65	7268.08	7030.38	6849.34	9083.43	8770.72	6717.17	7341.15	7377.26	8622.42	8152.41	6354.33	5446.9	8118.26	7399.76	7486.71	8817.98	8407.56	5687.88	6383.99	5508.32	8172.42	8468.21	8414.62	4806.87	7403.43	5245.17
VIT_00s2397g00010	EMB2261	embryo development	Developmental Process	24.1854	0.00712324	1352.98	812.13	1015.09	976.31	1122.57	1064.63	771.523	584.128	779.377	933.976	919.402	1040.55	775.927	631.342	658.178	934.625	665.88	683.268	857.717	744.845	968.389	1100.01	806.07	799.57	446.551	599.031	602.846	1192.93	907.359	1162.91	787.41	704.895	777.018
VIT_19s0015g00910	EMB2731	embryo development	Developmental Process	20.107	0.0282572	4698.15	4603.15	5260.44	4821.56	4532.43	4598.88	5498.83	5590.01	5982.34	4790.51	4215.2	4394.53	4210.82	3744.75	3039.89	3610.8	4412.59	5243.52	6116.79	4245.05	3991.71	3427.38	3561.84	4290.97	5409.72	4777.95	4865.46	4268.13	3994	4605.74	4550.13	4221.84	4316.5
VIT_15s0046g02250	angustifolia	leaf-morphogenesis	Developmental Process	19.1301	0.0386407	4515.27	4086.56	4900.93	4597.01	4340.61	4288.94	4097.53	3712.09	3906.76	4212.91	3921.2	4112.9	4820.93	3924.73	3914.57	3972.21	3393.56	3340.61	4097.44	3746.93	3866.17	4230.72	3423.11	3476.9	4056.56	3885.69	3988.72	4738.06	4276.9	4600.49	4799.32	4037.28	4435.23
VIT_03s0088g00460	angustifolia	leaf-morphogenesis	Developmental Process	21.6898	0.016765	1173.72	1315.61	1453.35	1241.61	1409.48	1327.06	1188.38	972.099	1254.88	798.556	1127.64	1188.26	1462.9	1493.58	1905.8	1276.99	678.172	796.698	1028.9	1565.2	1781.35	1866.86	1513.03	1384.28	1147.71	1226.06	1245.53	1484.46	1578.37	1420.94	1257.7	1372.54	1302.36
VIT_03s0063g01150	nodulin 1A, Senescence-associated	Nodule Development	Developmental Process	20.9626	0.0213561	818.917	621.367	542.668	860.699	1459.44	1533.59	1119.49	1148.38	1228.96	1348.49	1264.16	1138.83	1009.72	1144.24	1029.46	560.544	592.062	1031.25	827.712	1466.27	1061.56	1923.3	1593.44	1324.37	1257.31	1533.61	2509.63	1069.77	892.276	909.859	1726.59	854.754	1204.14
VIT_03s0063g01160	nodulin 1A, Senescence-associated	Nodule Development	Developmental Process	21.7398	0.0164867	455.52	473.754	364.034	798.891	1172.44	788.5	554.258	893.826	1324.61	540.058	765.423	1107.67	866.722	1664.14	2504.11	964.338	819.972	1058.24	764.525	1787.06	1448.74	2867	2297.11	1861.34	1253.41	1478.13	2432.87	915.904	787.78	1078.11	1294.69	1172.95	1485.04
VIT_03s0063g01330	nodulin 1A, senescence-associated	Nodule Development	Developmental Process	18.5312	0.0466375	959.416	861.758	988.262	1582.04	2530.83	4082.09	1014.04	2119.88	2489.65	1166.79	1920.43	2632.42	1936.05	3850.9	5556.88	1950.2	1653.6	2898.29	1334.4	3565.11	3256.24	6888.6	5401.01	3653	2294.86	3114.75	6915.3	1779.86	1587.21	2521.84	2818.21	2383.15	2958.84
VIT_05s0029g00710	RPD1 (ROOT PRIMORDIUM DEFECTIVE 1)	root morphogenesis	Developmental Process	22.4884	0.0128009	2903.41	2529.89	2210.88	1559.81	2625.31	2420.38	1525.72	1377.85	1474.97	2153.98	1919.94	1634.59	2912.58	2137.96	2526.77	1805.69	1101.15	956.091	1684.75	2713.19	2448.29	3244.43	2810.65	2678.17	1824.06	1448.11	1396.62	2029.68	2416.72	1812.81	1459.99	2225.76	1332.22
VIT_14s0066g01810	SAG101 (SENESCENCE-ASSOCIATED GENE 101)	senescence	Developmental Process	20.5775	0.0242398	395.6	753.311	585.732	455.384	699.087	505.613	1368.12	970.44	1181.71	586.848	586.726	693.873	587.497	789.598	1254.56	884.606	1544.58	846.364	705.789	986.275	702.043	781.096	926.769	881.822	953.078	1041.81	1180.46	715.507	1208.55	637.512	827.466	1077.18	818.354
VIT_13s0019g04050	TET6 (TETRASPANIN6)	senescence	Developmental Process	19.6863	0.0323636	3854.17	3066.25	3057.41	2657.44	1865.28	1912.07	4583.69	4333.47	2994.86	3465.01	2484.25	2306.23	3068.44	3194.94	1821.7	3340.81	3064.41	3998.66	4005.44	2355.52	2122.56	1796.72	2556.87	1828.7	4057.37	4719.85	3456.67	2253.51	2057.35	2721.25	2737.28	1914.83	1874.73
VIT_08s0058g00180	male sterility 2 (MS2)	Unclear	Developmental Process	18.4314	0.0481086	2878.72	2646.72	1744.51	943.408	1881.53	979.429	3380.59	2210.6	1401	1832.46	1590.77	1564.3	3107.07	749.844	730.345	1207.17	660.737	624.06	2915.29	1093.22	1217.7	514.544	655.485	368.13	3113.49	730.177	1452.96	798.228	1251.68	1259.91	2517.61	2360.31	2858.4
VIT_10s0003g02510	SRG1 (SENESCENCE-RELATED GENE 1) oxidoreductase	Unclear	Developmental Process	24.9626	0.00541691	453.935	442.918	283.783	510.343	533.848	599.674	798.868	768.998	777.035	401.909	536.861	714.857	780.488	1018.29	1411.88	916.284	856.752	1128.86	724.032	942.101	1488.71	1040.15	938.454	1098.53	681.768	712.244	867.13	645.198	689.111	776.807	687.665	838.364	954.401
VIT_00s0313g00030	auxin-independent growth promoter	Unknown	Developmental Process	23.0303	0.0106353	20523.5	18979.8	19563.3	16387	17835.5	17681.5	25034.6	19628.3	21830	18922.7	19145.4	19863.9	21528.6	19935.4	21854	18448.2	18626	19564.6	17358.2	21360.7	23367.8	17591.2	15638.6	18187.2	20257.5	20562.6	19215.6	18840.9	18105.2	20475.4	15010.4	14952.3	16577.3
VIT_11s0065g00370	senescence-associated protein	Unknown	Developmental Process	20.7701	0.0227553	17209.2	18608.3	16303.7	15821.7	16554	16257	13832.9	13455	13087.1	16430.6	15925	15955.2	15437.5	15785	14976	15407.2	15516.2	14726.9	16147.8	18122	16147	16880.4	16322.7	16528.7	15837.3	15164.8	17339.3	14933.4	16014.1	12512.8	17469.4	15217.9	15371.7
VIT_01s0011g06210	CONSTANS interacting protein 6	vv30009Flower_development.xml	Developmental Process	18.6595	0.0448064	3988.3	4498.33	4801.34	3751.45	4798.71	4795.86	2454.27	3560.46	3652.7	4878.59	5534.99	5063.45	4023.83	4402.03	3970.93	3652.05	3510.44	3388.67	3734.59	5282.16	5111.28	3871.03	3666.3	4788.05	3592.24	5218.53	4824.73	4506.03	4183.23	4199.01	3667.78	5296.01	4282.64
VIT_11s0016g01260	EARLY FLOWERING 8 (ELF8)	vv30009Flower_development.xml	Developmental Process	23.5579	0.00886433	2884	3003.64	3535.89	2784.88	2894.07	3338.39	2457.33	2721.34	2658.4	2984.06	2835.63	2835.75	2529.01	2463.58	2229.87	3280.87	2877.06	3187.15	2675.35	2952.22	2509.34	2401.57	2496.66	2666.78	2831.74	3043.73	3033.05	3197.31	2851.31	3198.98	3099.9	3392.5	3277.2
VIT_17s0000g05450	ELF5 (EARLY FLOWERING 5)	vv30009Flower_development.xml	Developmental Process	20.4492	0.0252791	10519.3	11043.1	12543.7	8914	11852.2	17543.1	6340.69	7127.38	8478.92	16209.8	16888	17943.9	14133.4	11110	13415	12335.2	12712.9	13120.6	14642.6	13879.2	15811	12511.6	11365.9	10526.1	10994.9	12398.8	15296.2	11367.6	12132.3	14565.2	14190.8	13612.9	13268.2
VIT_02s0234g00050	embryonic flower 2	vv30009Flower_development.xml	Developmental Process	21.3476	0.018796	850.703	984.431	940.958	747.815	902.186	1377.75	761.738	676.357	744.461	1077.85	1303.27	1163.65	1274.75	1052.57	960.931	970.143	656.15	820.857	1194.71	946.069	1082.95	972.215	985.294	1011.66	1111.62	1034.38	1146.08	984.308	937.727	1082.47	1476.35	1200.24	1452.15
VIT_14s0030g00720	FRL2 (FRIGIDA LIKE 2)	vv30009Flower_development.xml	Developmental Process	20.3137	0.0264212	3068.12	3576.57	3283.18	2804.29	4086.64	4223.19	2874.72	2648.17	2981.97	3328.86	4075.83	3583.73	4341.99	3200.26	3644.72	3246.1	2952.97	2651.02	2878.36	3824.67	3161.9	3575.96	4188.76	4216.31	3718.07	2948.77	3087.41	2589.67	2796.82	2918.69	1963.46	2939.56	2251.6
VIT_01s0011g03160	PFT1 (PHYTOCHROME AND FLOWERING TIME 1) MED25	vv30009Flower_development.xml	Developmental Process	21.861	0.0158288	8847.98	9261.9	10564.5	5908.66	7159.64	11597.9	6080.27	4324.69	5603.05	11134.1	9863.32	9468.47	10251.7	7459.49	8224.18	7549.48	5478.22	5771.25	6802.71	8267.15	8326.57	6952.45	6922.59	6834.18	8919.52	8145.17	8415.55	8538.59	7436.77	8060.25	8150.92	8708.89	8843.65
VIT_01s0011g03140	PFT1 (PHYTOCHROME AND FLOWERING TIME 1) MED25	vv30009Flower_development.xml	Developmental Process	19.4082	0.035374	2549.4	2022.66	2230.43	1578.52	1744.79	1818.74	1712.83	917.769	1291.67	1284.76	1357.79	1304.05	2079.86	1337.66	1431.6	981.261	444.979	840.589	1311	2113.6	2038.35	1639.94	1535.92	2046.15	1951.58	1177.96	1149.22	1890.13	1871.19	1291.73	1184.94	1609.85	1350.56
VIT_11s0016g04240	vernalization insensitive 3	vv30009Flower_development.xml	Developmental Process	20.3422	0.0261768	3517.68	3249.16	3788.87	3680.63	3573.22	3475.23	1813.74	2479.52	3374.16	4198.33	3825.99	3746.34	3480.52	3263.59	3491.63	2793.72	3206.61	2070.15	2900.66	3578.34	3241.15	3826.16	3432.2	3921.61	2749.89	3606.69	3652.37	3690.71	3918.04	3261.11	3616.6	4437.85	3720.05
VIT_03s0017g02160	SUPPRESSOR OF FRIGIDA4	vv30009Flower_development.xml vv60017C2H2.xml	Developmental Process	19.6435	0.0328108	8718.24	8786.52	8978.73	9975.31	9757.46	9525.84	7452.67	7174.12	8865.74	9398.65	11109.6	10762	9045.19	7688.1	9233.9	8926.92	7255.48	7198.96	8243.9	9748.96	9315.02	10427.6	10049.9	10059.3	6702.25	7400.78	9668.58	8611.02	8983.22	9172.63	10615.3	8632.78	8327.19
VIT_07s0005g06380	LUG (LEUNIG)	vv30009Flower_development.xml vv60041LUG.xml	Developmental Process	21.6827	0.0168052	10723.6	11600.7	11884.8	10888.6	11795.5	12575.8	7758.73	10278.6	9722.29	11788.1	12037.8	13057.4	9238.74	10839.8	10246.9	10499.1	11497.6	11252.4	9366.4	10655.5	11213.2	9678.56	9729.66	9844.81	8459.67	11592.1	11079.8	11662.2	12281.3	13625.4	10490.9	12483.6	13471.3
VIT_01s0010g03900	SEPALLATA3	vv30009Flower_development.xml vv60042MADS.xml	Developmental Process	24.7772	0.00578423	32787	30573	27347.7	33602.6	32194.4	32375.9	35754.3	36939.3	35668	31299.6	31286.9	31965.5	30594.3	32127	29666.2	34277.3	34542	33828.6	34414.4	35246.3	33026.2	31143.3	32293.5	30110	35196	31899.4	33609.2	31487.3	32967	31201.2	33129.5	33886.1	36573.1
VIT_08s0007g01920	MYB DIVARICATA	vv30009Flower_development.xml vv60044MYB.xml	Developmental Process	23.287	0.00973542	3236.06	2797.18	2826.71	3043.04	2730.81	3036.88	4909.65	4257.86	3237.24	2882.85	2337.47	2768.41	2931.18	3259.01	2732.84	3550.08	2523.17	2585.85	2299.92	2045.32	2714.12	1999.13	2051.42	2279.38	2287.02	2791.08	2091.56	3151.08	2956.43	3735.29	2540.99	2425.18	2816.29
VIT_12s0035g01500	zinc finger (FYVE type)	vv30009Flower_development.xml vv60048PHD.xml	Developmental Process	21.3904	0.01853	746.762	1092.39	814.306	729.276	828.389	763.81	758.569	706.232	725.075	477.707	819.427	692.133	856.823	886.209	831.022	698.895	414.285	551.056	775.697	1257.23	1149.19	1065.13	1121.79	1165.66	768.921	885.129	765.079	859.315	847.67	861.093	674.693	898.212	653.497
VIT_09s0002g03280	zinc finger (FYVE type)	vv30009Flower_development.xml vv60048PHD.xml	Developmental Process	23.5651	0.00884245	911.836	1144.42	828.289	769.785	949.657	653.098	793.599	801.109	758.061	603.04	870.455	752.13	952.292	902.283	860.305	745	450.195	599.632	883.817	1307.99	1257.53	1156.4	1269.72	1167.84	891.518	1041.52	987.914	966.1	962.356	930.919	755.903	926.95	713.001
VIT_09s0002g05990	6-4 photolyase	vv34710Circadian_rhythm.xml	Developmental Process	23.0588	0.0105315	1308.82	2112.33	1612.65	1530.09	1721.63	1242.23	327.979	1268.86	1045.19	1525.97	1828.22	1460.53	348.836	1227.38	630.173	1077.15	1899.5	1122.41	805.331	1057.17	547.315	1090.93	1784.05	1471.77	231.811	701.903	608.163	953.556	985.393	618.956	1276.62	1581.09	1344.52
VIT_15s0021g01020	casein kinase II subunit beta-2	vv34710Circadian_rhythm.xml	Developmental Process	24.4848	0.00641238	3770.65	4570.63	4315.06	4730.48	5268.29	5345.38	5159.81	4976.88	4824.14	5769.99	6118.3	5589.55	4869.07	5648.19	4278.25	4055.49	4616.92	4127.55	5289.66	5494.1	5683.81	4507.26	4559.03	3742.48	5425.11	5805.68	4803.59	5663.48	5609.39	5554.88	5685.91	5958.91	5424.98
VIT_04s0008g02500	Hydroxyproline-rich glycoprotein LKP2	vv34710Circadian_rhythm.xml	Developmental Process	21.8966	0.01564	5465.52	5363.49	6513.81	5084.57	4339.02	4643.5	5260.73	6403.23	5628.52	5532.95	5051.27	4620.03	4161.97	5741.75	5401.23	5477.84	5409.72	6261.28	4898.19	4297.15	4669.26	3431.72	4098.56	4719.66	4358.66	5085.78	4319.08	5594.2	5682.55	5176.95	3984.68	4198.66	4247.03
VIT_13s0019g04530	early flowering 6	vv34710Circadian_rhythm.xml vv60038Jumonji.xml	Developmental Process	18.4385	0.0480021	1880.06	1830.27	1818.52	1139.46	1686.8	2130.25	918.174	857.58	1166.86	1610.13	1702.44	1572.7	1599.48	1356.48	1380.9	1688.22	1499.35	1823.35	1871.21	1732.65	1477.11	1557.81	1318.69	1511.6	1533.8	1940.28	1935.07	1742.33	1752.2	1652.52	1853.67	1722.51	1746.06
VIT_15s0048g02770	GIF3 (GRF1-INTERACTING FACTOR 3)	vv60031GIF.xml	Developmental Process	18.6809	0.0445076	1035.3	1103.1	1222.73	844.822	996.231	1555.78	924.767	904.227	828.609	1431.58	1494.57	1347.17	972.702	951.489	652.916	915.775	1214.56	1528.79	1388.3	1139.99	966.99	566.288	854.352	805.235	1048	978.261	1049.36	813.33	903.284	1223.83	1055.57	1048.16	1090.02
VIT_06s0009g01570	C2H2 zinc-finger protein SERRATE (SE)	DNA processing	DNA/RNA Metabolic Process	20.8841	0.0219161	4093.63	4440.88	5154.47	3555.52	5230.31	7196.38	3358.33	3820.63	4325.53	6260.31	6237.77	6200.51	5865.69	5194.08	5409.88	4197.91	4522.5	5229.32	5766.83	6105.82	5971.09	5204.58	5299.63	4691.74	4971.47	5422.34	6866.04	4596.55	5083.02	6188.9	7690.77	6181.67	6448.86
VIT_06s0004g04730	CAX INTERACTING PROTEIN 4	DNA processing	DNA/RNA Metabolic Process	18.852	0.0421826	28974.7	29581.7	28300.2	25328.6	26888.6	28671.7	24840.5	26468.2	26358.4	25721.5	28958.7	28960.7	25285.9	27535.6	26003.5	24634.2	21231.5	20433.5	27310.9	27893.4	28278.2	27552.6	27258.6	25623.6	25366.1	29847	30564.2	28096.8	27707.4	27201.3	26932.4	25529	25722.1
VIT_00s0499g00050	chromatin assembly factor-1 (FASCIATA1) (FAS1)	DNA processing	DNA/RNA Metabolic Process	22.4742	0.0128631	2809.23	2652.22	2837.84	1206.64	1852.54	2002.39	1114.24	957.288	1219.8	1289.28	1429.97	1172.21	1949	1697.58	2008.93	1142.25	468.497	641.979	1136.8	1867.56	1680.52	1833.41	2078.22	2547.89	1595.92	919.617	1142.63	1919.66	2413.97	1211.8	1040.63	2046.12	1403.85
VIT_01s0011g04360	DEAH (Asp-Glu-Ala-His) box polypeptide 36	DNA processing	DNA/RNA Metabolic Process	18.3815	0.0488599	1706.94	2251.47	2550.81	1609.02	2372.89	2767.41	1154.53	1654.06	1355.13	2375.28	3128.74	2480.72	1625.61	1706.02	1545.54	1846.07	2605.45	3102.93	1967.34	2428.19	2225.73	1751.06	2019.67	1930.32	1323.68	2190.75	2124.08	2012.42	2106.34	3031.69	2435.46	2280.11	2282.36
VIT_10s0003g04720	DNA damage repair protein	DNA processing	DNA/RNA Metabolic Process	23.4581	0.00917625	2886.38	3459.14	3406.66	2426.85	3094.67	4308.33	1929.21	1477.88	1783.14	3245.3	3159.49	2848.03	2787.71	2597.69	2342.37	2577.19	2250.21	2267.14	2831.55	3106.83	3032.49	2474.82	2477.68	2756.75	2555.3	2805.18	2543.78	3158.77	3014.12	2721.25	1958.82	2659.74	2631.08
VIT_16s0039g00520	DNA helicase	DNA processing	DNA/RNA Metabolic Process	18.5169	0.0468451	2210.37	2795.27	2774.7	2719.25	2573.41	2770.52	2767.21	4265.01	2923.47	3305.08	3670.4	2984.06	3324.99	3903.72	2972.36	2724.53	2663.46	2744.04	2233.67	2991.97	2417.03	3665.41	3438.24	3029.84	2723.1	3725.48	3007.7	3034.33	2552.03	2951.32	3370.06	3059.95	3471.89
VIT_05s0077g00800	DNA replication protein	DNA processing	DNA/RNA Metabolic Process	19.6364	0.0328859	583.458	739.446	1088.22	719.202	931.729	721.094	289.337	574.446	603.105	990.96	1027.36	1192.6	456.789	604.787	494.6	648.693	1094.49	1164.29	624.315	738.934	809.859	704.085	686.257	784.407	527.121	626.302	720.25	696.04	716.493	1021.69	673.361	695.078	774.149
VIT_05s0077g00120	DNA replication protein	DNA processing	DNA/RNA Metabolic Process	23.2157	0.00997784	711.987	754.441	1162.52	781.264	981.764	800.33	301.879	553.162	638.846	1146.84	1189.84	1289.25	516.283	638.273	489.672	664.39	1125.75	1308.02	855.489	819.799	820.484	666.003	687.466	759.77	598.172	667.472	751.119	738.251	719.349	939.976	729.354	756.924	790.394
VIT_12s0059g00450	DNA topoisomerase I	DNA processing	DNA/RNA Metabolic Process	22.082	0.0146923	1368.36	1282.3	1375.85	1063.4	954.972	1365.36	994.154	826.626	1134.75	1257.24	1214.8	1098.01	1174.01	927.566	1382.14	1096.44	561.48	646.942	765.776	852.576	882.343	1649.25	1338.43	1348.12	940.355	797.116	916.769	1114.89	1042.86	916.826	1152.94	913.41	1254.54
VIT_12s0028g02510	DNA-binding bromodomain-containing protein	DNA processing	DNA/RNA Metabolic Process	24.9982	0.00534889	3902.07	3571.2	3458.54	3664.4	3576.71	3167.4	2675.05	2479.08	2508.98	3267.71	3489.08	3278.27	2973.75	2920	2673.72	2822.46	3286.43	2698.16	3305.66	3356.62	3196.36	3921.33	3501.18	3106.25	2892.8	2982.04	3010.66	3664.42	3511.74	3709.17	4630.65	3417.19	3592.43
VIT_05s0077g00910	DNA-binding enhancer protein	DNA processing	DNA/RNA Metabolic Process	19.7148	0.0320686	5856.8	5454.28	6076.72	6669.88	6918.88	4685.46	6913.41	7551.94	7231.8	5196.57	3801.95	4537.86	4349	3998.95	3949.74	4986.33	7219.08	7467.56	5620.7	5169.16	5160.95	5031.59	5261.04	6485.99	6126.29	4471.67	5521.39	4814.87	4841.28	6124.81	4354.02	4621	5278.07
VIT_14s0066g01340	DNA-binding protein	DNA processing	DNA/RNA Metabolic Process	19.1301	0.0386407	31807.9	32178.4	35214.4	38777.3	35128.3	33894.8	35403.5	39000.5	35164.3	31868.9	33455.9	30889.5	31388.9	34935.6	34779.9	37053.7	39635	39498.6	33778.8	33423.3	36222.1	35319	33004.8	34925.1	35727	33533.6	32493.2	29791.9	31085.5	34672	33754.5	31938	33210.9
VIT_08s0217g00020	DNA-binding protein GBP16	DNA processing	DNA/RNA Metabolic Process	18.4528	0.0477898	7745.51	8738.83	8644.27	7841.25	7639.05	7804.03	7965.85	6712.86	7417.44	7640.08	7964.35	8400.72	7958.9	7906.61	9057.02	8066.86	6501.16	6326.99	6847.21	7639.24	7902.9	7991.72	8870.68	7855.08	7301.63	7300.17	7208.31	7749.98	7494.09	7753.53	7379.4	6445.25	6504.79
VIT_18s0072g00020	DNA-binding protein-related-like	DNA processing	DNA/RNA Metabolic Process	20.0998	0.0283226	1530.23	1856.01	762.596	1982.33	2863.09	1684.35	3400	3569.69	3122.91	912.962	1964.64	2579.37	2244.12	3599.17	4683.59	3135.44	3219.32	3654.13	2280.52	3270.53	4735.55	3796.22	4321.13	4317.56	3281.41	3024.97	3639.35	2857.41	3184.92	3985.2	2624.33	3451.36	3615.62
VIT_01s0011g06090	Eukaryotic DNA topoisomerases I	DNA processing	DNA/RNA Metabolic Process	19.4011	0.0354545	7116.53	7741.55	8186.34	5453.33	8730.14	9059.41	5259.33	4778.63	6138.95	6918.23	7932.68	7691.79	6320.73	5315.97	6808.49	5953.66	6207.4	5177.64	5735.68	7362.78	7443.72	8037.06	7704.09	8140.3	6258.75	6304.51	7140.6	6758.46	7164.97	7383.96	6552.98	8212.89	8506.05
VIT_10s0003g02520	Eukaryotic DNA topoisomerases I, dispensable insert	DNA processing	DNA/RNA Metabolic Process	19.943	0.0297968	1011.79	1115.75	1193.17	620.067	1227.4	1076.2	581.003	357.498	757.363	453.411	910.561	850.511	813.381	628.566	1121.16	443.084	206.27	310.541	529.503	1361.4	1485.23	1417.79	1360.58	1670.31	794.197	533.553	698.147	955.772	1153.21	705.479	543.565	1078.87	872.157
VIT_13s0067g02760	Eukaryotic DNA topoisomerases I, dispensable insert	DNA processing	DNA/RNA Metabolic Process	20.4207	0.0255157	1523.6	1623.99	1663.25	752.24	1739.37	1375.28	667.086	384.125	962.773	872.571	1101.08	1153.69	1202.34	791.086	1301.86	616.551	281.529	435.142	673.251	1685.21	1869.83	1646.75	1585.95	2078.7	905.692	653.875	815.949	1194.15	1359.61	870.427	621.424	1414.36	1023.03
VIT_06s0004g02950	helicase conserved C-terminal domain containing protein	DNA processing	DNA/RNA Metabolic Process	21.7255	0.0165658	2290.11	1279.13	3851.67	1788.28	2234.51	2289.78	1203.83	1073.82	1372.22	2154.04	1622.58	2269.07	1416.19	1173.02	1562.67	1450.95	1727.83	1710.49	1732.91	1517.31	2291.76	2018.17	1293.72	1170.04	1052.03	1055.09	717.631	2289.13	3098.92	7188.67	1414.57	2545.44	5053.79
VIT_12s0035g00800	helicase domain-containing protein	DNA processing	DNA/RNA Metabolic Process	23.0873	0.0104287	1764.03	1654.23	1659.6	1992.06	1927.23	1920.46	1033.3	1495.5	1310.88	2114.06	1908.88	1692.4	1809.91	1395.12	1432.63	1927.62	1795.31	2046.88	1346.38	1581.17	1578.67	1725.62	1549.82	1561.67	1678.52	1730.28	1776.15	1742.11	1573.07	1852.92	1936.41	1726.43	1826.93
VIT_00s0332g00080	Maturase K	DNA processing	DNA/RNA Metabolic Process	19.5009	0.0343429	6591.96	7441.25	5815.03	3133.9	4798.33	4034.08	7409.26	4613.03	3541.96	5431.12	5351.18	4250.48	8344.61	2862.99	2739.14	3466.31	2274.42	1908.24	5491.8	4274.78	4045.5	1742.06	3005.39	2519.57	7411.55	2825.92	4396.13	2514.8	3669.04	3483.31	5676.31	6824.13	6852.58
VIT_11s0016g00420	RED	DNA processing	DNA/RNA Metabolic Process	18.6025	0.0456119	8470.52	8177.13	9063.62	8170.51	8093.33	9411.24	8255.4	7757.39	8679.34	7314.57	7514.94	8273.62	8292.19	8013.24	8916.29	6680.26	5407.06	6200.42	7764.27	7672.6	9444.07	8966.27	9089.21	8304.34	7863.8	7161.82	7745.65	7649.84	8395.69	7922.08	8193.37	8785.44	9170.09
VIT_00s0682g00010	RuvB DNA helicase protein	DNA processing	DNA/RNA Metabolic Process	19.9144	0.0300724	3153.58	3701.84	4693.99	3477.83	3125.78	4487.02	2659.76	2726.31	2966.78	4339.8	4148.21	4401.82	3961.18	3650.31	3549.16	3379.65	2843.98	3728.28	3816.4	4172.16	4171.57	2482.54	3052.06	3480.7	3704.14	4218.09	3788.78	3600	3767.69	4147.4	3722.79	3667.6	3555.58
VIT_11s0016g03290	SKI interacting protein	DNA processing	DNA/RNA Metabolic Process	18.6239	0.0453083	20264.3	15721.3	19214.6	16939.2	18323.1	20101.6	15130.5	11998.3	14213.1	19379.1	15884.5	19978	18523.2	15225.6	16455.9	15557.9	11472	12314.8	17754.3	15193.2	17608.1	19071.4	16223.7	17480.5	17182	15483.9	16942.6	19092.6	18131.1	18832.8	17670.5	17599.2	17425.3
VIT_10s0003g05490	toprim domain-containing protein	DNA processing	DNA/RNA Metabolic Process	20.0357	0.0289173	1888.32	2017.98	1639.33	2062.22	3200.13	2259.87	3019.69	2458.29	2427.99	1515.09	2198.74	1977.89	2015.74	1636.27	1418.32	1908.43	2853.21	2270.34	2072.95	2253.69	1855.19	2537.06	2678.83	2114.05	2047.35	1828.18	2048.25	1765.49	2134.49	2133.02	2683.61	2175.88	2307.22
VIT_11s0037g00190	Endonuclease/exonuclease/phosphatase, related	DNA repair	DNA/RNA Metabolic Process	20.5918	0.0241268	2025.17	2142.24	1938.94	2182.23	2019.42	2190.26	2121.86	2302.93	2317.42	2374.34	1955.87	2087.24	2210.07	2604.48	2237.03	1929.5	1552.63	1876.96	2281.91	1973.21	2021.61	1967.2	1860.18	1611.08	2302.42	2145.74	1964.24	2245.36	2183.85	2374.94	2113.17	2074.62	2066.25
VIT_11s0016g04950	NADH pyrophosphatase NUDT19	DNA repair machinery	DNA/RNA Metabolic Process	18.3957	0.0486441	2689.3	2637.04	2436.25	2532.95	2987.19	2249.82	2353.64	2704.49	2545.37	2378.59	2702.23	2529.46	2230.61	2119.9	2008.33	2376.78	2483.86	2431.25	2263.21	2452.07	2058.81	2660.09	2732.68	2659.36	2102.34	2388.08	2429.95	2120.75	2197.98	2449.6	2393.74	2527.27	2302.29
VIT_13s0047g00860	replication protein	DNA replication	DNA/RNA Metabolic Process	21.4118	0.0183984	853.805	1162.59	1014.41	1197.62	1266.88	994.695	1486.44	1720.49	1625.08	604.517	1020.21	1270.02	634.211	1145.76	1686.4	1465.02	1869.6	1546.69	1106.43	1428.73	1696.15	1926.74	1937	1627.15	1009.72	1035.51	1245.2	953.837	1183.91	1295.66	1436.84	1297.99	1407.17
VIT_08s0056g00470	DEAH (Asp-Glu-Ala-His) box polypeptide 8	Genetic Information Processing	DNA/RNA Metabolic Process	19.9643	0.0295917	3042.14	3436.53	3836.82	2693.34	3609.42	4533.7	2605.13	2231.58	2899.99	3485.99	4130.79	3930.64	4207.41	3436.39	4029.05	3379.59	3255.21	3552.2	3726.45	3623.15	4664.42	3752.65	3580.28	3435.75	3999.11	3947.48	3941.44	4033.3	4151.94	4953.55	3988.43	4129.24	4551.26
VIT_04s0210g00220	ubiquilin-1	Genetic Information Processing	DNA/RNA Metabolic Process	18.3102	0.0499517	11488.2	12084	13506.1	12171	13373.4	12675.7	9870.65	9860.45	9769.02	11618.4	13009.2	12570.7	10607.4	11430.7	11827.2	11855.4	13917.4	12827.3	10135.2	11865.8	12965.3	12864.9	12342.4	13683.1	11353.8	11358.3	11452.6	11529.9	12423.6	13327.9	11120	11980	13144.2
VIT_08s0007g02580	ubiquitin-conjugating enzyme E2 variant	Genetic Information Processing	DNA/RNA Metabolic Process	20.4777	0.0250447	30268.7	30073.7	25934.9	29246.5	29142.1	29008.1	32540.8	35893.4	34657.3	31291.2	27944.2	28327.3	28667.4	29943.6	28235.8	31143.8	33610.8	33821.6	33289.6	29023.8	27007	28268.4	28728.4	26792.1	30838.9	32006.6	30829.5	28989.8	29382.6	29377.2	33751.2	29502.8	32055.2
VIT_01s0010g01210	uracil-DNA glycosylase	Genetic Information Processing	DNA/RNA Metabolic Process	25.0267	0.00529506	1302.46	1355.04	1509.06	1365.63	1280.02	1530.45	907.43	947.033	952.059	1589.89	1390.63	1495.59	1253.17	1298.89	1296.63	1346.23	1297.99	1448.11	1060.84	1075.26	1097.33	937.019	983.766	1049.52	1098.92	1573.05	1413.08	1220.85	1302.41	1422.84	1031.3	1245.41	1244
VIT_08s0056g01340	3'-5' exonuclease domain-containing	Genetic Information Processing; Replication and Repair; Other	DNA/RNA Metabolic Process	19.0802	0.0392556	6053.91	5999.46	6668.5	4580.77	5830.76	6170.94	3025.36	2604.12	3793.09	4411.57	5371.43	5149.99	5129.62	5074.3	6529.19	4088.14	2942.9	4112.54	3784.69	6965.27	7086.73	5783.33	5826.51	7154.97	4494.82	4601.25	4412.37	6030.36	6281.17	5573.08	3450.17	6093.98	4680.41
VIT_00s0259g00020	Histone H2A	histone	DNA/RNA Metabolic Process	23.4296	0.00926727	606.261	550.184	444.304	1155.44	1074.16	521.779	1817.71	1837.78	1857.04	331.337	658.515	1158.68	1001.18	1535.61	2655.57	2140.2	2421.33	2241.51	1180.23	1175.18	2864.23	2412.76	1750.24	2057.59	1502.43	1155.64	1703.6	1171.3	1355.9	1707.19	1304	1386.05	1575.02
VIT_09s0002g05770	histone H2A variant 3 HTA9	histone	DNA/RNA Metabolic Process	21.8182	0.0160581	7043.85	6976.35	6917.17	8358.68	7513.83	7039.21	9394.25	9880.03	8674.93	6909.13	6900.18	7863.26	6425.53	6801.99	6682.88	7521.25	9246.98	10033.7	8332.26	7600.92	7328.39	6178.59	6804.1	7024.52	7501.42	7444.3	7693.35	6305.94	6714.33	7644.5	8017.88	6900.71	8876.31
VIT_00s0194g00360	histone H2A.4 HTA12	histone	DNA/RNA Metabolic Process	18.5383	0.046534	602.173	463.111	399.39	793.986	731.685	643.585	1014.67	1004.45	1072.84	435.673	596.187	1088.23	647.311	980.44	1503.31	1483.6	1523.68	1785.66	754.744	856.766	1804.2	1499.58	989.244	1836.96	890.859	743.159	1109.66	748.641	705.811	1156.24	889.67	793.006	1101.95
VIT_00s2837g00010	histone H3	histone	DNA/RNA Metabolic Process	18.4385	0.0480021	16537.7	18128.8	20131.8	16683.7	18064	20047.9	17882.2	17018.8	16893.6	19561.8	22435.1	22603.2	17775.8	17446.4	17321.5	18602	21887	21604.8	18759.4	19930.5	19078.3	14904.8	18704.3	14471.5	16632.1	17923.4	16335.3	16165.7	17674.1	19506.1	17979.2	17991.8	19886.9
VIT_07s0191g00130	histone H3.2	histone	DNA/RNA Metabolic Process	23.0374	0.0106092	17812.6	18119.5	23467.9	22812.2	22076.9	20064.5	18875.1	20392.1	18710.2	13683.2	19272	18250.4	14702.8	16596.8	19464.1	14954.3	16137.1	16165	11842.7	15028.8	17655.4	22857.6	21926.6	21813.2	14561	13721.9	13793.1	14879.2	18210.9	17637	13922.7	13240.5	15775.1
VIT_17s0000g06030	nucleosome assembly protein (NAP-related) NRP2	nucleosome assembly	DNA/RNA Metabolic Process	19.1729	0.0381207	6743.04	7138.09	6693.14	6139.4	8118.81	5777.43	8306.15	7625.39	8371.18	5667.1	6646.08	7117.74	4724.88	5926.94	6015.76	5911.84	7359.74	7486.49	5966.05	6297.94	5948.35	3983.54	6558.31	6517.59	4896.25	5538.18	4914.87	5233.8	5824.73	6259.84	4143.81	6109.15	5724.21
VIT_19s0014g02820	retrotransposon protein, unclassified	retrotransposon	DNA/RNA Metabolic Process	26.574	0.00304029	1204.51	928.528	1151.93	561.934	1084.72	1016.96	1480.6	994.841	941.129	1472.81	1786.94	2200.49	2954.04	1373.25	1976.8	2461.84	1939.66	2418.23	2259.78	1559.57	1995.41	2456.31	3041.46	3176.83	2025.96	3184.91	3533.49	656.318	773.681	1142.59	854.135	853.8	1319.25
VIT_01s0127g00240	retrotransposon protein, unclassified	retrotransposon	DNA/RNA Metabolic Process	28.3922	0.00156175	814.397	377.422	691.896	240.705	490.983	417.328	845.946	436.319	278.734	2785.63	2370.06	2533.67	2293.39	1077.22	1320.74	2641.01	2047.19	2217.49	1784.42	1409.27	1120.66	2171.79	3125.88	3153.05	2308.33	3731.31	3883.45	255.154	282.187	340.196	404.039	342.101	528.527
VIT_00s0438g00030	retrotransposon protein, unclassified	retrotransposon	DNA/RNA Metabolic Process	18.9305	0.0411546	1524.13	1443.67	1066.29	412.073	879.7	490.209	1501.28	864.336	605.095	1039.65	936.191	785.74	1669.1	291.269	359.026	498.595	255.809	235.617	1249.24	455.037	605.517	238.294	369.029	228.234	1197.1	331.973	711.754	343.555	539.297	634.808	1296.25	1112.81	1456.34
VIT_18s0001g06410	Ribosomal protein 60S	ribosomal	DNA/RNA Metabolic Process	20.2781	0.0267296	1840.57	1265.15	1593.4	1962.53	1603.67	1059.25	3100.66	2734.46	2890.34	1529.37	1140.3	1398.09	1042.15	1050.96	1019.05	1682.41	2220.22	2624.33	1879.81	1070.97	1107.43	1063.11	1181.77	1646.23	1410.02	1228.6	1328.69	1306.46	1400.06	1431.98	1293.6	1049.06	1410.49
VIT_04s0023g01450	U2 snRNP auxiliary factor large subunit	ribosomal	DNA/RNA Metabolic Process	20.2995	0.0265441	9387.35	10544.3	11394.5	9554.32	11628.9	12463.1	9523.61	8502.08	8853.28	11507.8	11680	12562.6	12401	10764.5	11266.6	10799.1	10110.8	10028	10668.3	11186.1	13017.4	10551.1	10687.3	10117.8	10965.7	11009.1	10650.5	11055.1	12256.7	12042.2	12019.6	11848.5	12285.6
VIT_08s0007g07410	h/ACA ribonucleoprotein complex subunit 1 protein 1	ribosome biogenesis	DNA/RNA Metabolic Process	20.6988	0.0232949	3256.63	3183.08	2747.14	3211.26	3910.1	2269.53	6564.03	4194.31	4515.03	2764.59	3491.11	3355.17	3254.18	3382.07	3198.21	4849.17	5022.44	5590.78	4138.27	3108.12	3014.23	1952.68	3176.04	2846.32	3198.68	3303.82	2947.18	3005.32	3244.32	3921.09	2000.62	2883.35	2479.18
VIT_06s0009g02220	CRR2 (CHLORORESPIRATORY REDUCTION 2)	RNA processing	DNA/RNA Metabolic Process	18.6381	0.0451069	1019.25	1228.67	1108.2	598.385	1528.94	1129.98	579.488	611.451	518.353	1355.44	1327.73	1126.22	990.721	1029.29	655.434	852.37	1057.42	772.98	893.614	905.197	716.675	645.995	1023.99	679.845	755.612	851.471	696.332	736.652	875.332	995.8	777.247	807.214	552.141
VIT_01s0010g02920	DEAH (Asp-Glu-Ala-His) box polypeptide 38	RNA processing	DNA/RNA Metabolic Process	20.057	0.0287178	4566.34	4489.6	5260.79	4547.3	5317.39	5473.24	3624.19	3743.71	3801.67	5035.17	5273.11	4960.14	4832.98	4396.84	4767.84	4586.1	3837.27	3245.41	4048.61	4553.38	4969.66	5423.17	5230.12	4458.21	4226.77	4123.97	4548.09	5131.62	5258.81	4923.91	4940.21	5461.72	5185.18
VIT_06s0004g02810	dsRNA-binding protein 2 (DRB2)	RNA processing	DNA/RNA Metabolic Process	18.4456	0.0478959	8201.59	7990.22	10348.2	8078.97	8432.85	10811.6	7511.19	5543.25	7201.62	10096.7	9673.5	9521.61	9140.9	8314.15	8188.11	8581.28	5634.54	7017.58	7949.36	9850.07	10531.9	7566.54	7423.11	7883.13	8661.11	9039.56	9132.67	10385.9	8895.89	9658.32	7461.78	10089.8	8603.06
VIT_05s0029g00440	GRP2 (COLD, CIRCADIAN RHYTHM, AND RNA BINDING 2)	RNA processing	DNA/RNA Metabolic Process	19.3868	0.0356159	10194.3	12195.8	12312.3	11137.8	15724.9	9892.03	13037.3	14304.9	13457.1	8401.95	11474	10335.9	8650.63	11009.4	11704.8	11568	14800.5	13211.7	10129.3	11399.9	9569.84	9581.4	13074.8	11592.5	8675.43	9886.05	9255.7	8669.63	11004.2	10490.4	8243.6	8959.03	8892.47
VIT_04s0043g01000	OLIGOURIDYLATE BINDING PROTEIN 1B UBP1B	RNA processing	DNA/RNA Metabolic Process	20.8913	0.0218647	1597.19	1789.98	1184.51	2305.43	2402.8	2324.73	2713.52	3327.36	2318.74	1768.38	2571.93	2529.36	2607.9	3717.64	4543.61	3091.14	2609.06	2850.26	2070.95	2701.79	3508.32	3595.85	3281.98	3526.42	3057.09	2413.48	2784.17	2314.74	2299.09	2569.78	2058.06	2858.18	2476.32
VIT_18s0001g10190	PAB8 (POLY(A) BINDING PROTEIN 8)	RNA processing	DNA/RNA Metabolic Process	24.0143	0.00756263	10030.7	9521.7	5670.75	10542.9	10696	7279.84	14787.9	12418	10951.3	4943.82	7279.28	9124.02	11864.3	14282.8	14380.8	14096.9	12026.3	13093.1	11533.5	14440.5	16364.6	13962.3	13987.4	10268.1	14896.1	14853	16268.1	14977.5	14276.7	14062.2	13063.7	14255.4	14568.5
VIT_18s0001g10220	PAB8 (POLY(A) BINDING PROTEIN 8)	RNA processing	DNA/RNA Metabolic Process	18.574	0.0460197	5514.25	4784.92	3280.46	6235.58	4027	3723.3	6777.3	5726.21	4237.67	2533.65	3507.75	3727.03	5329.42	6475.56	6662.35	7711.61	5850.69	6524.53	5737.59	5729.44	6449.63	6998.46	6121.43	5882.09	7733.64	6173.69	6567.48	6234.05	5937.23	5473.66	5571.05	5604.94	5895.98
VIT_09s0002g03380	Poly(A) polymerase central domain	RNA processing	DNA/RNA Metabolic Process	19.1872	0.0379488	24149.6	23611.4	19711.2	21449.5	26081.8	25458.8	19615.8	20129.4	19363.6	25786.7	26073.8	24090.3	24882.4	22455.4	20976.9	22593.1	17720.4	15837.5	21825.5	25206.5	23366.1	25249.8	25857.8	23705.2	20097.7	21659.3	20522	23570.9	21761.5	21370.4	23507.3	24353.1	19466
VIT_19s0014g02090	Polynucleotidyl transferase, Ribonuclease H fold	RNA processing	DNA/RNA Metabolic Process	23.2513	0.00985592	706.935	801.496	878.636	800.199	1048.2	928.58	537.066	659.565	717.332	764.243	876.33	874.942	595.913	703.222	644.228	811.938	978.137	875.982	716.95	640.736	685.274	548.293	683.475	634.329	640.404	783.369	757.557	786.149	805.523	951.21	712.337	778.105	957.56
VIT_19s0014g01860	RNA exonuclease 4	RNA processing	DNA/RNA Metabolic Process	20.5989	0.0240705	1874.07	1697.86	2133.69	2046.99	1830.44	2303.71	2142.91	2477.07	2527.66	2045.11	2028.59	2519.63	1649.01	1667.42	1956.41	1867.57	1480.46	1504.18	1633.38	1621.38	1729.22	1819.9	1583.65	1975.05	1631.37	1758.36	1977.69	1891.84	1940.19	2009.31	1880.89	1737.14	2138.51
VIT_01s0026g00690	RNase H domain-containing protein	RNA processing	DNA/RNA Metabolic Process	19.5651	0.0336455	1344.66	1703.38	1465.28	1365.8	2000.08	1662.23	1212.38	1322.84	1248.99	1492.59	2143.07	1753.7	1656.22	1588.75	1277.19	1338.86	1403.01	1364.4	1549.58	1626.11	1302.78	1857.57	2029.3	1351.13	1317.99	1327.97	1248.77	1320	1529.54	1535.46	1755.7	1848.89	1754.4
VIT_06s0061g01040	argonaute protein	RNA-induced silencing complex (RISC)	DNA/RNA Metabolic Process	19.9786	0.0294557	2263.77	2018.62	1810.7	1206.37	1443.69	1233.04	2093.47	1613.41	1533.61	2199.54	1709.05	1583.53	1872.77	1858.16	2056.97	2520.02	1783.59	1521.22	1677.53	1817.92	1498.14	1257.15	1267.4	1202.68	1872.18	2112.8	1294.94	2160.17	2070.57	1676.29	1268.92	1539.87	1419.11
VIT_19s0014g01840	argonaute1-1	RNA-induced silencing complex (RISC)	DNA/RNA Metabolic Process	18.4029	0.0485366	6361.97	7032.13	6365.95	7125.59	8735.17	8476.53	6523.19	7768.84	8585.26	6099.5	7776.98	8513.71	8212.68	8265.15	9623.63	7439.85	7482.9	7812.32	6644.48	8523.72	9578.94	8421.02	8145.06	8117.97	7902.43	9511.89	10071.6	8611.4	8931.37	10285.2	8684.9	8891.69	9299.81
VIT_18s0001g05630	far upstream element-binding protein	Spliceosome	DNA/RNA Metabolic Process	20.2995	0.0265441	6478.66	6640.57	8632.18	5867.81	7153.97	9217.11	5159.69	4718.55	6388.05	8841.18	9617.72	9768.91	6849.28	6759.28	7646.9	7158.2	7533.72	8281.34	7989.43	7802.59	9691.58	5771.19	6084.71	5780.03	6137.69	7490.04	8302.66	7705.23	7464.9	9806.22	6882.92	8252.11	7822.85
VIT_19s0027g00590	arginine/serine-rich 45	Splicing factor	DNA/RNA Metabolic Process	19.4652	0.0347362	4199.99	5272.79	6313.61	4234.39	4119.61	7060.06	4617.58	4275.04	4194.01	6786.08	6317.02	6497.7	6237.67	5760.23	4922.24	4807.69	4778.22	6102.96	6302.68	6276.69	7455.97	3518.35	4237.67	3685.52	6215.41	6535.7	5789.72	6141.65	5595.53	6538.96	6291.15	5707.11	5767.85
VIT_15s0045g01040	KH domain-containing protein	Splicing factor	DNA/RNA Metabolic Process	19.8788	0.0304202	800.869	705.632	558.668	1089.77	870.894	661.936	1008.92	1100.4	1055.28	517.317	848.535	976.521	875.579	1106.1	1572.83	1521.55	1453.34	1159.98	724.289	899.283	1253.86	1325.87	1130.43	1580.26	1180.58	917.624	1175.79	926.914	1027.44	1094.81	928.296	1332.66	1388.62
VIT_07s0005g04290	mRNA splicing protein (Prp39)	Splicing factor	DNA/RNA Metabolic Process	25.8182	0.00399257	5379.65	5998.28	5930	6308.37	6490.14	7094.03	6027.78	6306.13	6694.81	6992.84	6962.56	7175.59	6375.45	5585.74	6056.72	6970.88	6809.93	7390.13	5486.92	5836.02	6017.56	5205.19	5310.53	4989.71	6301.09	6437.98	6491.32	6748.58	6415.41	7480.58	6340.19	6411.46	7249.5
VIT_15s0045g01110	Pre-mRNA splicing factor cwc22	Splicing factor	DNA/RNA Metabolic Process	18.8093	0.0427532	1100.08	1088.56	1060.64	1003.21	1205.41	1022.65	1079.54	850.688	833.833	948.899	1047.46	1001.74	1088.66	997.505	998.177	1077.13	886.932	907.787	973.387	1087.84	1218.42	1411.3	1329.99	1106.77	930.761	970.451	966.919	1008.5	1100.03	1171.51	1022.99	1157.91	1142.03
VIT_14s0060g01660	pre-mRNA splicing factor PRP38	Splicing factor	DNA/RNA Metabolic Process	20.5918	0.0241268	3350.89	4753.39	3484.48	2429.86	3470.85	3472.2	2146.62	2407.1	2301.58	2858.09	3144.07	2905	2064.56	3017.21	1987.45	1998.46	2375.85	2764.45	3156.82	4007.27	2923.81	2335.12	3397.2	3315.3	2988.36	3294.02	3203.07	2730.08	3042.19	2491.93	3361.69	3274.37	3181.55
VIT_07s0005g00320	pre-mRNA splicing factor SF2 (SF2) / SR1 protein	Splicing factor	DNA/RNA Metabolic Process	20.9554	0.0214065	15085.4	17303.5	15329.1	15453.2	15383.3	14981.8	14085.9	12492.2	13991.9	15336.6	14208.4	16472.3	14637.1	13084.6	13580.9	13894	13003.3	12522.3	14520.5	13672.4	12879.5	13780.5	14644.9	14753.6	15588.6	13764.3	14265.8	15172.2	14021.7	15693	15062.8	16184.6	16090.1
VIT_05s0049g01230	Pre-mRNA splicing factor SF3b	Splicing factor	DNA/RNA Metabolic Process	18.902	0.0415258	7113.11	7886.66	9092.42	9323.32	7471.66	6613.77	11296.1	11880	11119.6	6133.55	6343.78	7544.66	4763.65	6555.77	5782.4	7661.86	9718.06	12007.6	8927.77	5722.18	6633.04	5741.15	6480.87	7496.57	6755.51	7076.27	7184.33	5921.48	6598.86	8496.63	7401.64	6174.5	8799.95
VIT_10s0003g02700	Pre-mRNA-processing factor 39	splicing factor	DNA/RNA Metabolic Process	19.3726	0.0357781	1879.36	2589.97	2380.78	1032.69	2402.02	3364.76	1142.95	1266.03	1421.89	2498.22	3009.59	3243.99	1758.38	1622.06	1829.1	1427.12	1734.83	1783.66	1448.4	2295.89	2379.36	1802.03	1890.57	1737.7	1797.3	1996.29	2568.13	1884.06	2369.29	2578.92	2114.19	2323.19	2514.45
VIT_01s0010g03690	Splicing factor YT521-B	splicing factor	DNA/RNA Metabolic Process	21.1408	0.0201327	1763.64	1410.18	1854.23	1610.38	1847.3	1878.59	1480.77	1329.64	1583.93	1610.25	1872.7	1814.49	1658.9	1596.78	1576.36	1682.39	2179.4	2260.76	1426.54	1427.88	1599.84	1203.5	1090.02	1246.42	1771.53	1845.57	1604.37	1698.45	1907.06	1848.91	1720.7	1509.3	1933.31
VIT_19s0090g00850	SWAP (Suppressor-of-White-APricot)	Splicing factor	DNA/RNA Metabolic Process	20.0856	0.0284537	8001.25	8201.05	8786.67	6406.61	9314.42	8858.87	5893.18	6233.61	6926.35	7677.15	8955.15	8705.67	7044.34	6084.21	6958.94	6385.07	6772.82	5814.01	6301.23	8697.89	8040.15	8195.6	8318.84	7898.05	6487.8	6084.8	7003.9	6502.53	7344.78	7099.88	7216.04	8574.3	7341.16
VIT_03s0038g02530	GCIP-interacting	splicing factor	DNA/RNA Metabolic Process	23.5865	0.00877708	4753.37	4199.47	4919.35	4440.25	4940.33	5287.78	4317.4	4037.5	4546.85	4369.47	4384.51	4818.72	3944.76	3587.43	3781.8	3516.92	3695.48	4109.27	4156.42	4157.71	3903.47	4478.79	4609.75	4217.43	4047.37	3339.31	4224.58	3575.78	3807.18	3927.87	4156.52	4272.16	5225.71
VIT_06s0009g03290	Pre-mRNA branch site p14-like protein	Splicing factor	DNA/RNA Metabolic Process	23.0446	0.0105833	1943.51	2118.63	2249.09	2960.32	2623.22	2619.95	3494.54	4551.91	4073.36	2402.19	2711.5	2972.22	2049.33	3207.86	2387.94	2604.18	3780.78	4536.78	3577.07	2940.08	3209.39	2033.28	2298.09	2324.69	2674.9	2983.39	3271.22	2498.06	2799.43	3262	3638.42	3151.47	3520.12
VIT_08s0007g01710	e-cadherin binding protein	transcription	DNA/RNA Metabolic Process	20.4064	0.0256347	4373.98	5306.94	5694.29	4723.3	4497.27	6651.11	3337.98	3916.44	4245.35	6184.42	6385.61	6366.98	4946.24	5252.71	4962.31	4913.84	5622.85	6376.19	5325.53	5435.95	6003.2	4315.3	4410.03	4336.8	4948.44	5876.73	5345.99	5102.77	4634.75	6355.27	4874.92	5154.53	4877.93
VIT_00s0218g00030	ELO1 (ELONGATA 1)	Transcription	DNA/RNA Metabolic Process	19.0446	0.0397003	857.693	880.842	841.196	797.38	923.038	839.996	548.963	540.363	669.857	783.694	961.405	994.75	689.039	645.268	656.163	681.33	877.38	773.923	690.304	825.653	993.521	870.141	834.089	743.041	753.804	785.609	896.342	721.288	833.372	1023.39	936.663	936.355	943.043
VIT_00s0220g00030	small nuclear ribonucleoprotein F	Transcription	DNA/RNA Metabolic Process	21.1052	0.020372	1025.86	1123.7	905.36	1219.37	1298.18	1013.55	1749.41	1707.51	1557.68	994.664	1053.41	1122.07	919.91	1270.23	1045.88	1379.12	1617.74	2232.47	1806.77	1159.92	1149.16	1121.44	1256.86	1319.41	1462.78	1263.06	1290.25	1160.88	1225.79	1448.75	1518.36	1131.84	1496.08
VIT_07s0005g00230	U6 snRNA-associated Sm-like protein LSm4	Transcription	DNA/RNA Metabolic Process	24.4064	0.0065917	8224.29	7608.23	8392.41	9667.65	8400.52	8744.26	11497.5	10268.6	11167.5	6665.37	7900.28	9453.4	7694.81	7105.02	9750.39	9309.9	9788.26	9860.37	7214.54	7745.04	8673.7	10101.9	8858.96	10173.5	6894.35	6761.48	6978.89	6393.33	7182.37	8570.51	6189.06	5725.53	7398.38
VIT_11s0037g00100	CCR4-NOT transcription complex protein	transcription regulator	DNA/RNA Metabolic Process	24.7914	0.00575515	7775.73	6211.97	7728.25	7710.26	5323.25	5073.08	6891.5	7213.41	7338.42	4813.07	4175.7	5247.93	4730.69	5265.18	5502.71	5588.82	5387.82	4975.1	4454.43	4163.88	4798.09	5971.5	5402.12	6658.8	4740.12	4733.95	5017	5161.35	5168.3	5634.2	5014.26	3922.02	4499.64
VIT_08s0007g07020	CCR4-NOT transcription complex subunit 6	transcription regulator	DNA/RNA Metabolic Process	21.5971	0.0172937	12233.5	12747.9	12050.5	11539.6	12769.1	12567.7	9983.03	9054.9	8963.15	11699.5	15119.6	12495.7	12312.6	10968.3	11376.6	11497	11681.7	9804.39	9961.83	12136.7	11494	12001.1	13110.9	11995.9	9543.07	10918.6	9358.64	11046.2	11537.9	11288.2	10028.5	12332.7	10510
VIT_17s0000g06060	transcription regulator/ zinc ion binding	transcription regulator	DNA/RNA Metabolic Process	24.7843	0.00576968	2866.71	3055.51	2895.7	2110.59	2249.4	2259.82	2904.84	2403.97	2365.55	1582.16	2239.24	2224.01	1876.07	2015.74	1834.91	1569.78	1159.88	1732.64	1751.29	2237.48	1908.7	2235.39	2744.91	2887.16	2198.82	1806.31	1886.34	1999.38	2009.12	1808.84	1940.29	2198.53	2135.6
VIT_06s0004g03940	VIP2 (VIRE2 INTERACTING PROTEIN2)	transcription regulator	DNA/RNA Metabolic Process	21.7897	0.0162127	4371.47	4181.71	4143.78	3703.68	4213.42	5050.97	4050.45	3611.81	3604.3	4644.64	4626.22	4575.63	4989.97	3961.58	3796.16	4538.81	4341.1	4450.37	4376.49	4241.39	4348.86	3954.24	3903.66	3556.43	4902.11	4420	4461.95	4248.47	4531.62	4796.17	5082.17	5067.52	5504.64
VIT_01s0026g00420	Bromo adjacent homology (BAH) domain-containing protein	Transcription silencing	DNA/RNA Metabolic Process	21.6542	0.0169666	1076.67	908.091	828.371	1113.94	1303.18	1028.97	1112.22	865.165	1038.53	785.447	1095.36	1192.1	1486.97	1514.86	2213.5	1506.07	1037.15	1216.5	1055.29	1594.89	2572.63	2187.4	1600.7	1597.88	1284.94	1185.82	1191.18	1315.36	1344.37	1588.1	1024.5	1258.94	1049.7
VIT_17s0000g07880	bromo-adjacenty (BAH) domain-containing protein	Transcription silencing	DNA/RNA Metabolic Process	19.5009	0.0343429	8461.03	6274.32	9059.18	8408.08	7681.99	11855.4	5765.76	5435.26	5857.25	11809.6	10606.3	10565.7	9748.06	6692.31	8426.63	9955.75	9697.87	9608.31	9070.41	7963.58	8661.85	8670.67	5348.74	6969.89	7964.45	7315.34	8570.19	9059.47	8458.14	10405.2	8848.83	8248.64	8939.17
VIT_01s0026g00410	bromo-adjacenty (BAH) domain-containing protein	Transcription silencing	DNA/RNA Metabolic Process	19.0802	0.0392556	857.745	482.003	924.561	514.742	824.567	822.245	462.682	240.167	536.477	310.025	702.463	593.941	1092.61	670.265	992.064	410.541	144.108	262.221	604.76	1180.67	1597.28	1311.2	777.748	1179.92	851.096	313.448	418.278	940.738	1075.64	512.619	430.677	901.306	531.761
VIT_05s0029g01150	Elongation factor 1-alpha 1	translation	DNA/RNA Metabolic Process	23.8717	0.00794843	19253.4	18433.5	15341.4	23079.5	26676.5	23754.8	36929.8	30048.3	27276.1	21349.9	25688	23832.7	28826	31330.5	32953.2	30146.6	25747	27365.3	28740.6	27396.6	30294.3	31827.3	30381.2	27632.2	34351.1	30434.4	26894.4	28638.4	28484.7	27531	26812.5	28222.5	26476.8
VIT_08s0040g02330	Elongation factor 1-alpha 1	translation	DNA/RNA Metabolic Process	20.7344	0.0230236	20069.8	21755.2	16554.6	22731.8	24755.2	24271.3	36089.1	28087	25581.2	26035.4	27642.3	23803.8	28949.5	28267.8	28982.9	28179.6	24466.2	25223.5	26266.4	28603.3	29921.4	28528.5	28239.4	24264.6	29632.3	27352.9	23402.7	24909.4	24697.7	25271.4	22257.9	25751.7	22308.3
VIT_06s0004g03240	Elongation factor 1-alpha 1	translation	DNA/RNA Metabolic Process	21.1266	0.0202281	13478.7	12132	11475.4	15600.1	15024.1	14425.2	19507	15686	12792.3	14122.8	14483	12297.1	17670.8	18122.8	18926.8	17958.7	16003.9	15975.6	17068.1	16049.3	15932.4	18184.4	17163.7	18266.3	24020	15264.4	14308.5	15892.8	16236.2	14078.1	14636.3	15545.9	13836.3
VIT_11s0037g00060	elongation factor 1-alpha-like protein	translation	DNA/RNA Metabolic Process	21.7683	0.0163296	838.209	738.046	444.936	1501.33	732.727	475.36	1775.16	1715.64	1188.42	311.904	572.195	778.749	1035.63	2015.33	2363.53	2427.99	1651.12	1387.83	878.784	1400.52	2434.23	2362.14	1827.02	2328.51	1938.37	903.586	1230.51	872.507	994.826	1039.19	854.906	1147.03	1220.53
VIT_06s0009g02410	Elongation factor 1-beta 1	translation	DNA/RNA Metabolic Process	19.9144	0.0300724	16893.7	16548.6	16187.4	17666.1	13707.9	13762.5	21300.5	17029.1	16250.2	14108.2	13045.4	13431.6	16814.6	16121.4	15983	15886.2	14167.9	15751.6	17991.6	14179.1	15075.5	14948.8	13407.3	13025.8	17734	15834.1	15421.4	16218.1	15910.1	15314	15584.3	14087.5	15179.1
VIT_18s0041g01900	Elongation factor 1-gamma	translation	DNA/RNA Metabolic Process	18.4314	0.0481086	10715.9	10929.1	10791.2	11013.3	10002.5	9441.78	14017.6	10899	13303.9	9644.69	9319.59	9826.68	11399.1	10781.7	13758.8	11438.2	9530.41	10709	8632.79	10012	10937.9	8113.82	10170.9	10937	10684.6	10102.6	9255.81	10148.6	10264.3	10570.7	6868.51	9356.44	9020.74
VIT_10s0042g01160	Elongation factor EF-2	translation	DNA/RNA Metabolic Process	22.6239	0.0122233	1032.61	1390.66	809.748	2480.35	2624.61	1723.69	3101.05	3399.78	2482.73	795.092	1882.75	2124	2381.5	3956.96	5521.78	4208.03	3308.24	3605.03	2216.51	3199.87	5162.31	4705.25	4212.95	5642.16	4116.31	2379.5	3132.79	2427.3	2695.01	2818.82	2233.08	3050.15	2975.84
VIT_07s0031g02860	Elongation factor EF-2	translation	DNA/RNA Metabolic Process	20.1925	0.0274835	1552.41	1455.04	1662.33	2381.75	2534.12	2163.7	1823.35	1795.7	1654.22	1212.24	1567	2286.54	1816.01	3135.71	4081.98	3116.41	2770.92	2997.83	1720.07	2413.45	3950.62	3395.9	2672.29	3627.56	2997.86	1995	2325.66	2202.4	2791.32	2839.4	1851.05	2344.92	2530.98
VIT_14s0036g00840	endoribonuclease L-PSP	translation	DNA/RNA Metabolic Process	19.2299	0.0374374	795.166	819.836	846.329	631.523	625.048	818.217	699.368	609.684	628.44	773.959	788.879	650.271	933.37	710.681	713.172	619.313	328.567	578.386	829.713	935.148	874.024	815.412	706.471	786.45	946.456	738.032	783.577	938.651	831.273	683.059	800.15	938.06	740.898
VIT_14s0036g00850	endoribonuclease L-PSP	translation	DNA/RNA Metabolic Process	19.7005	0.0322158	1291.36	1233.46	1082.07	1115.71	963.579	1496.66	1165.47	1207.39	1225.66	1728.11	1616.79	1408.84	1585.93	1398.98	1418.3	1597.86	970.251	1273.36	1361.54	1325.24	1417.87	1367.23	1233.77	1139.49	1530.36	1515.08	1523.58	1588.58	1303.46	1374.21	1759.97	1461.91	1592.63
VIT_11s0037g00490	Eukaryotic initiation factor 4, eIF4	translation	DNA/RNA Metabolic Process	19.8146	0.0310557	11445.4	12407.5	12250.1	12040.7	11718.5	13631.8	11641.3	10397.5	10161.8	14360.8	13737.8	12830.7	14408.6	13112.9	12048.6	12665.9	11025.3	10260.8	12405.3	11605.4	13585	11257.6	11072.2	8999.29	12382.4	13104.1	12051.4	14095.4	13376.3	12834.1	12584.6	12743.9	10881.8
VIT_12s0028g01910	Eukaryotic translation initiation factor 3 subunit	translation	DNA/RNA Metabolic Process	20.1283	0.0280619	1097.25	1151.54	1017.92	2007.68	2069.98	1330.13	2143.08	1671.9	2367.77	760.508	1168.19	1495.98	1755.22	1949.61	2587.39	2131.74	984.265	1174.42	1450.74	1685.56	2610.19	2837.5	1912.61	2473.62	1564.64	1434.49	1644.49	1778.73	1604.06	1826.08	1411.17	1601.57	1622.27
VIT_08s0007g07180	Eukaryotic translation initiation factor 3 subunit 8	translation	DNA/RNA Metabolic Process	18.4385	0.0480021	15271.7	15583.7	16420.6	14200.9	16080.5	14731.1	14437.8	12293.7	12483.2	14192.3	15069.6	15402.9	14395	13779.1	13919.6	14729	16708.9	16913.7	13737.4	16314.5	16019.5	14003.1	14072	14668.3	15398.6	15226.6	15146	15035.5	16191.3	16713.2	15188.1	15669.3	15837.9
VIT_16s0039g01140	Eukaryotic translation initiation factor 3 subunit C	translation	DNA/RNA Metabolic Process	19.1515	0.0383799	2402.97	2236.61	1815.45	1527.73	2864.36	1526.14	2006.6	1157.25	1593.88	789.986	1647.93	1583.47	1863.63	1674.59	2172.89	1241.99	773.466	865.951	1454.85	3170.2	2593.98	2972.57	2725.79	3199.91	1782.55	1272.76	1101.64	2070	2473.06	1444.58	944.407	2112.13	1307.34
VIT_02s0109g00320	Eukaryotic translation initiation factor 3 subunit C	translation	DNA/RNA Metabolic Process	18.3387	0.0495123	1382.86	1501.6	1021.85	885.562	1741.97	992.894	1327.83	802.049	1047.1	585.937	1097.26	993.828	1438.9	1044.17	1282.42	760.092	523.394	555.661	890.804	1784.57	1619.8	1857.39	1713.38	2173.9	1128.94	765.588	728.007	1285.18	1577.22	826.941	641.014	1297.29	911.675
VIT_17s0000g06670	Eukaryotic translation initiation factor 5A isoform II	translation	DNA/RNA Metabolic Process	18.3244	0.0497316	11340.3	12715.4	10811.3	11785.1	11700.6	10400.4	14574.9	16080	13697.3	11305.2	11673.5	10313.9	11111.8	13833.3	13012.1	12437.5	13537.4	13462.7	13420.9	12887.6	11767.2	12320.6	12234.3	10807.2	12140.4	12916.2	10914.9	11592.7	12669.5	11459.8	12194.5	10659	10685.6
VIT_18s0001g03220	eukaryotic translation initiation factor eIF-1A	translation	DNA/RNA Metabolic Process	22.6667	0.0120461	15227.9	14704.1	14741.5	13474.3	13174.6	13188.8	16133.7	18048.3	16213.7	12543.7	11021.7	12711.9	11636.9	14307.1	11381.8	12815.7	15371.4	15669.1	15064.1	13852	14645.7	12416.8	10623.2	13140.8	15917.5	15458.4	15809	13899.7	15283.9	13923.7	15948	11887.7	17154
VIT_13s0019g03540	Initiation factor eIF-4 gamma	translation	DNA/RNA Metabolic Process	20.0642	0.0286515	1820.09	2016.62	1842.54	1230.89	1973.06	2679.82	1230.06	784.548	1121.05	1659.46	2188.42	1786.18	1752.66	1136.52	1451.33	1330.89	964.723	1116.56	1296.91	1803.24	1869.78	1536.89	1600.01	1540.28	1344.25	1225.93	1539.86	1414.46	1660.6	1679.2	1519.57	1752.08	1967.2
VIT_04s0023g00800	LUC7 N_terminus domain-containing protein	translation	DNA/RNA Metabolic Process	19.0802	0.0392556	14587.4	15586.1	17222.9	13517.9	14703.4	16241.4	11340.9	10479.4	12775.2	16138	15710	17972.2	15787.3	13451.4	15944.9	15472.2	14345.4	14416.4	13556.3	13012.6	15805.1	13072.6	13244.7	14023.4	14508.4	14564.3	17288.3	15620.2	15784.5	18453.4	14626.3	16568.4	19425.2
VIT_05s0029g01080	ribosome biogenesis protein Bms1	translation	DNA/RNA Metabolic Process	22.0392	0.0149061	1631.57	1597.31	1691.41	941.49	1362.43	1600.75	747.542	508.292	928.523	1005.76	1284.05	1228.47	1287.53	946.598	1413.71	883.403	422.657	458.191	862.802	1555.8	1681.73	1563.43	1684.85	1832.09	1164.9	769.479	1026.56	1295.17	1378.91	973.864	913.394	1596.86	1268.74
VIT_05s0029g01070	ribosome biogenesis protein Bms1	translation	DNA/RNA Metabolic Process	19.5365	0.0339538	8811.71	9065.23	10799.5	8410.61	10771.9	13031.1	8873.68	7071.79	8917.33	11446.2	11672.2	11690.1	10558.8	8407.25	9602.95	10310.1	7831.78	7673.86	9320.46	9966.29	9839.78	10706.7	11658.8	10838	9099.94	8039.07	10343.1	9960.94	10100.6	10005.8	10332.4	11583.9	10853.3
VIT_03s0038g00910	ribosome-binding factor A, chloroplast precursor	translation	DNA/RNA Metabolic Process	19.1301	0.0386407	1331.56	1426.8	2070.94	1320.28	1480.88	1933.18	1273.16	1546.01	1575.28	1772.29	2021	1814.29	1611.63	1560.41	1450	2029.98	1951.41	2400.55	1831.64	1703.65	1734.55	1141.22	1178.82	1498.61	1643.16	1753.93	1935.16	1565.83	1540.07	1925.82	1663.26	1570.6	1730.52
VIT_06s0004g06780	translation initiation factor IF-2	translation	DNA/RNA Metabolic Process	19.2228	0.0375222	2131.54	2414.93	1984.98	2272.54	2278.14	2029.64	2725.52	3218.58	2795.9	2045.76	2053.32	1796.18	1559.09	2771.87	1855.83	2201.68	3337.88	4485.9	3779.68	2581.89	2061.55	1416.19	1980.43	2136.6	2380.19	2906.09	2432.71	2182.5	2093.71	2323.89	2721.45	2373.17	2579.05
VIT_00s1584g00010	elongation factor 1-alpha	translation factor	DNA/RNA Metabolic Process	20.6845	0.0234043	1291.47	1273.62	914.066	1317.14	1520.92	1428.79	1965.54	1710.69	1545.48	1174.83	1326.79	1328.77	1473.79	1864.98	2173.22	1735.9	1239.82	1559.69	1631.19	1607.39	1849.2	1899.06	1827.84	1784.5	2025.96	1581.74	1756.12	1695.28	1729.74	1694.16	1595.41	1706.82	1813.03
VIT_06s0004g02920	yrdC	translation factor	DNA/RNA Metabolic Process	18.7665	0.0433308	924.932	722.186	912.477	1082.16	825.547	1130.4	627.704	766.867	765.515	1319.29	975.152	1059.92	839.654	696.982	601.003	1001.33	1029.86	1166.92	1078.23	704	861.38	800.918	572.67	588.8	1079.63	958.865	994.004	925.54	747.913	1060.31	1060.49	736.15	1048.85
VIT_01s0011g02980	ILP1 (INCREASED LEVEL OF POLYPLOIDY1-1D)	translation repressor	DNA/RNA Metabolic Process	18.7522	0.043525	1952.86	1810.55	2399.42	1483.79	1947.65	2067.32	1108.19	808.004	1215.43	1367.95	1867.67	1534.6	1754.41	1417.71	1686.58	1176.78	579.123	874.693	1273	2463.7	2510.28	1671.24	1671.73	2259.42	1649.2	1089.94	1280.7	1784.74	1996.87	1574.8	811.371	2029.14	1167.81
VIT_01s0011g02970	ILP1 (INCREASED LEVEL OF POLYPLOIDY1-1D)	translation repressor	DNA/RNA Metabolic Process	18.631	0.0452075	4925.65	6023.76	7623.89	5365.94	5815.63	7927.2	2880.08	4045.68	4696.67	6581.95	7544.82	7699.06	4549.56	4902.94	5417.01	5431.6	6052.74	6342.08	4644.5	5466.37	6409.39	4975.46	4824.3	5260.94	3750.88	5898.78	6188.17	5635.15	5766.88	8036.52	5798.75	6544.69	6946.61
VIT_14s0171g00530	transposon protein	transposon	DNA/RNA Metabolic Process	18.6809	0.0445076	7648.27	5467.16	7528.25	5810.82	6478.9	7088.7	4962.29	3528.04	5054.94	6654.4	5710.49	6269.63	6693.84	5209.94	6458.03	5294.42	3491.86	3471.4	4235.34	5286.53	7145.42	6908.8	4766.18	6000.28	5136.46	4368.91	4977.08	6466.34	6289.19	5776.35	4608.93	5413.88	5333.7
VIT_12s0034g00440	integrase	transposon	DNA/RNA Metabolic Process	20.9911	0.0211558	667.691	559.339	297.289	731.555	741.606	308.609	2066.04	1708.63	792.661	358.257	461.868	433.288	881.052	1290.01	728.067	1358.51	1467.44	1067.88	1109.26	969.842	739.496	972	957.927	658.981	1597.62	1080.72	758.489	955.959	913.096	612.533	991.984	941.025	730.405
VIT_02s0012g01730	integrase core domain containing protein	transposon	DNA/RNA Metabolic Process	21.1123	0.020324	1089.91	1095.15	885.344	1296.45	1264.17	1199.59	1895.94	1257.32	1162.49	849.266	1221.1	1184.15	2382.37	1578.55	2465.54	1845.74	964.703	939.687	1302.99	1567.9	3231.67	2486.58	2005.06	2193.92	2438.61	1209.19	1474.66	1475.95	1455.93	1400.25	1011.31	1363.23	1253.68
VIT_12s0035g01190	AMP-dependent synthetase and ligase	Unclear	DNA/RNA Metabolic Process	19.3797	0.0356969	14834.5	12957.1	12800.2	12002.5	17312.9	10821.6	12022.8	10747	11985.6	11529.4	13758.2	13020.8	12735.7	12126.8	12987.1	10615.2	10882	8042.73	9937.81	14196.2	15572.3	17132.9	14561.3	16094.8	10306.6	12064	10928	14889.7	14544.6	12041.2	9922.75	11968.7	8638.3
VIT_05s0049g01660	heterogeneous nuclear ribonucleoprotein	Unclear	DNA/RNA Metabolic Process	20.8841	0.0219161	19126.4	20366.3	20837.3	22650.7	22062.3	22006.2	21313	20565.7	19739.6	20160.5	22901.4	20191.7	21215	22742.1	24111.1	24060.3	24578.4	24140.5	20972.6	21865.5	22720.5	21454.5	22719.1	22881.2	21935.9	19678.6	20729.4	20104.9	21965.2	21119.6	19211.2	21085.2	18776.1
VIT_09s0002g01640	KOW domain-containing transcription factor	Unclear	DNA/RNA Metabolic Process	24.3351	0.00675888	1373.69	1294.47	1569.48	1496.25	1600.52	1776.38	957.436	1015.33	984.917	1719.06	1769.31	1564.55	1177.8	1338.37	970.671	1158.15	1106.48	1270.09	1923.07	1592.02	1519.27	1185.44	1185.1	1186.73	1346.68	1302.27	1188.11	1785.4	1549.1	1298.33	1787.24	1556.63	1223.02
VIT_01s0011g02810	Nuclear matrix constituent protein 1	Unclear	DNA/RNA Metabolic Process	19.0588	0.0395219	3800.34	3729.21	3941.36	3190.82	4006.63	4128.48	2624.25	3338.12	3266.46	3725.71	4283.84	4128.33	2830.12	3261.96	3281.6	3377.73	4056.07	4102.06	3700.47	4088.57	3843.29	3535.22	3660.54	4001.8	2908.01	3705	3513.5	3904.64	3473.25	4125.42	3957.49	4250.91	4466.01
VIT_15s0024g01470	nuclear matrix protein 1	Unclear	DNA/RNA Metabolic Process	22.4813	0.012832	3446.85	3597.91	3810.82	3499.99	3854.61	3959.99	2307.47	3441.91	3436.27	3634.77	3923.33	3589.66	2705.51	3413.15	3099.3	3023.55	3329.44	3108.24	2993.97	3236.88	3037.56	2958.82	3248.33	3212.42	2423.34	3038.38	2844.36	3146.85	3417.58	3333.84	3148.39	3787.51	3723.03
VIT_13s0084g00520	nuclear matrix protein-related	Unclear	DNA/RNA Metabolic Process	22.3316	0.0135018	4077.95	3962.96	4470.1	4070.97	5337.24	5085.26	4304.47	4355.81	5254.79	3870.05	4493.19	4917.31	3691.43	3442.76	4052.42	3723.23	4061.83	3688.08	3098.45	3333.59	4027.55	4375.58	4505.43	4567.42	2905.17	3405.68	3654.4	3871.81	4232.04	4469.19	4068.35	4090.75	5103.98
VIT_00s0620g00020	nuclear RNA-binding protein	Unclear	DNA/RNA Metabolic Process	21.0553	0.0207115	18688.3	19770.2	18302.4	18830.9	20217.8	19125.5	18118.9	16428.5	15384.2	16359.2	18887.4	17430.8	20280.2	20043.4	21146.1	17975.2	18899.8	17733	19129.8	20462.9	21643.2	18513.5	20025.7	19410.5	19294.8	18253.5	18344.8	19348.7	20353.3	19291.8	18860.1	20549.6	18361.8
VIT_06s0004g07930	Nucleotidyltransferase family	Unclear	DNA/RNA Metabolic Process	23.3226	0.00961632	7730.48	10233.6	9565.04	7112.6	8354.27	12087.3	3948.58	4959.27	5580.17	8192.71	11375.1	9334.22	7671.25	8380.28	7345.68	6616.22	6229.88	6761.68	8799.09	9346.72	8124.53	9954.38	12186.7	8889.06	7265.89	7128.58	9203.21	6259.98	6119.43	7209.35	10590	9173.24	8953.11
VIT_07s0005g04820	PAPA-1	Unclear	DNA/RNA Metabolic Process	21.1836	0.0198491	3441.37	3170.16	2230.37	4877.75	5009.77	3865.02	6035.56	5352.98	5054.77	2118.87	3220.24	3986.66	3301.13	4856.59	5665.02	4245.48	4259.89	4202.19	3135.67	4573.99	6281.46	7164.18	6128.3	6031.54	5025.43	4037.89	4568.39	4402.15	4785.23	5264.68	3313.19	4080.35	4000.21
VIT_06s0009g01190	RNA-binding protein AKIP1	Unclear	DNA/RNA Metabolic Process	20.6702	0.0235141	3465.12	3560.53	4228.34	2767.02	2966.58	4295.12	2665.5	2616.83	2897.5	4491.7	4290.23	3999.49	3787.53	3655.71	3573.18	3300.12	3215.51	3391.71	3314.22	3800.41	3533.86	2451.68	2525.5	2956.08	3598.31	3545.48	3192.91	3656.04	3527.56	4027.09	2597.11	3733.42	3268.6
VIT_05s0020g02350	SAC3/GANP	Unclear	DNA/RNA Metabolic Process	25.697	0.00416985	1286.86	1240.64	1342.75	1078.55	1281.07	1327.52	909.184	805.783	850.568	1341.43	1465.59	1465.93	966.884	920.55	703.844	894.981	1002.44	1223.73	1121.23	1188.88	1189.62	1179.21	1185.05	1042.71	891.713	1058.67	1016.16	1160.11	1120.23	1612.84	1353.96	1361.24	1430.34
VIT_13s0175g00100	sad1/unc-84 protein	Unclear	DNA/RNA Metabolic Process	19.8289	0.0309134	3435.74	3908.56	3638.47	3213.28	3000.73	3323.37	2799.31	3128.3	3199.09	3780.66	4178.65	4052.53	3554.44	3554.77	3161.91	3151.68	3374.97	3781.96	3174.06	3251.78	3316.59	3379.85	3754.38	3460.26	3272.8	3545.73	3382.94	3483.65	3464.31	4348.05	3268.96	3554.38	3904.52
VIT_14s0060g01620	single-strand DNA binding protein	Unclear	DNA/RNA Metabolic Process	18.4813	0.0473678	2093.09	2116.24	2343.84	2568.2	2834.6	1693.4	2279.18	2756.06	3048.13	1878.32	2195.99	2352.36	1271.74	1876.13	1613.35	1955.52	3245.62	3305.01	2159.66	1808.71	1738.66	1224.2	1865.22	2193.11	1302.58	1811.18	1696.61	2007.64	2128.02	2617.57	1524.93	1932.57	2076.96
VIT_05s0049g02250	SURF6 (SURFEIT 6) nucleolar matrix protein	Unclear	DNA/RNA Metabolic Process	20.5419	0.0245244	6006.57	5330.33	5664.01	4196.93	5205.25	4802.07	6724.41	4897.49	5019.55	4770.16	4254.27	4730.38	4856.98	3822.53	3963.03	4098.85	3005.14	2501.6	3932.84	4922.93	4026.59	4161.28	4580.18	4794.34	4675.83	3711.84	4881.53	4224.06	4255.55	2985.9	4112.13	3934.69	3831.44
VIT_08s0007g02170	yippee	Unclear	DNA/RNA Metabolic Process	20.8556	0.0221232	830.942	753.251	775.781	700.753	628.675	448.26	961.71	1162.84	922.409	677.754	614.73	626.361	601.347	657.586	551.964	801.011	964.574	1015.29	958.336	654.924	486.659	631.873	727.206	634.91	861.248	742.604	681.043	610.163	585.854	624.405	778.89	510.107	540.265
VIT_09s0002g02550	ATP binding / DNA binding	Unknown	DNA/RNA Metabolic Process	19.893	0.0302807	5952.71	3995.13	5776.07	5540.88	5600.99	6718	3956.83	3455.95	3957.26	5313.34	4476.33	5220.47	4535.22	3758.61	4055.43	4308.19	3310.52	3719.21	3830.43	4100.7	6179.03	5967.19	4376.01	4697.95	3820.98	3270.85	3924.42	4899.79	4134.66	5843.13	4117.23	4339.77	3643.34
VIT_18s0001g00500	Coiled-coil domain-containing protein 13	Unknown	DNA/RNA Metabolic Process	18.4813	0.0473678	1812.78	1815.13	1665.8	1332.37	1978.55	1386.69	1396.52	1361.74	1352.39	1460.44	1677.13	1549.86	1551.08	1493.35	1488.46	1338.62	1248.13	1096.47	1187.95	1474.37	1324.52	1450.31	1637.22	1521.77	1468.01	1528.97	1207.56	1493.84	1695.78	1465.45	1249.8	1519.24	1354.7
VIT_13s0067g02180	CTV.12	Unknown	DNA/RNA Metabolic Process	19.7077	0.0321421	2588.06	2596.13	1952.25	2522.86	2603.33	2383.16	3616.92	4424.39	4106.66	1739.52	2329.86	2776.9	2022.8	2877.23	2989.46	2729.32	3765.56	4719.54	3386.18	2606.55	3050.11	2750.27	3114.3	3150.18	2726.89	2848.53	2969.74	2478.94	2638.22	2987.69	2837.6	2577.73	3149.24
VIT_13s0047g01240	CTV.12	Unknown	DNA/RNA Metabolic Process	20.7701	0.0227553	4244.66	4625.76	4728.71	3578.54	4529.42	6255.35	4390.44	3579.81	3477.24	5488.68	5978.11	4850.75	5354.49	4425.1	4344.61	4293.98	4069.15	4526.65	4697.81	5296.81	5412.85	4494.56	4334.1	3883.85	5338.24	4809.07	4870.5	5134.31	5166.18	5158.43	5418.96	5359.98	5788.92
VIT_09s0070g00940	CTV.22	Unknown	DNA/RNA Metabolic Process	20.8841	0.0219161	1516.57	1669.63	1111.1	2824.43	2812.28	2295.36	4245.02	4654.18	3848.16	1111.62	1996.71	2481.28	2268.67	3863.15	5299.36	3344.91	3016.08	3933.04	2117.89	2695.77	4491.84	3877.89	3376.13	3814.39	4025.3	2842.42	3317.27	2434.37	2501.96	3136.9	2457.48	2643.81	3037.88
VIT_13s0067g02040	CTV.22	Unknown	DNA/RNA Metabolic Process	18.3529	0.049294	900.751	1168.07	1248.67	1233.13	1330.65	1263.13	1499.26	2079.71	1878.13	958.046	1292.18	1435.07	1027.75	1477.35	1547.45	1428.58	1745.79	1984.01	1348.76	1389.89	1797.02	1538.93	1457.34	1905.47	1262.42	1389.45	1665.74	1356.06	1547.39	1672.42	1485.09	1284.32	1680
VIT_07s0005g06680	DNA binding	Unknown	DNA/RNA Metabolic Process	20.8128	0.0224372	2841.12	2543.57	2596.57	2336.87	3191.1	4012.83	1619.49	1816.78	1808.43	3848.75	3827.55	3294.59	3257.93	2147.37	2432.62	3329.8	3364.17	3164.85	2512.4	2930.97	3142.27	3131.37	2513.32	2221.98	3524.04	3164.14	3307.39	3251.39	2740.46	4127.06	3189.6	3295.88	3243.74
VIT_13s0064g00660	FAD binding protein	Unknown	DNA/RNA Metabolic Process	19.066	0.0394329	1714.16	1511.34	1580.18	1593.44	1556.87	1498.53	1152.15	1197.06	1348.57	1578.34	1558.57	1657.63	1488.81	1260.97	1202.51	1595.98	1735.08	1760.27	1755.68	1404.56	1329.62	1691.57	1422.92	1366.41	1449.64	1541.39	1702.67	1488.06	1466.21	1777.93	2157.72	1632.47	1993.41
VIT_12s0035g01830	nucleic acid binding	Unknown	DNA/RNA Metabolic Process	20.2638	0.0268539	6333.37	5517.65	6434.79	6105.41	7188.82	5939.16	5520.51	5520.13	6061.65	6946.88	6892.97	7116.99	4950.59	4573.39	4414.7	5121.51	7172.68	5693	6390.52	5219.83	4534.17	5608.97	5177.42	5094.21	5464.27	4905.31	5344.31	4582.23	5507.45	5726.93	6237.68	5692.73	6242.78
VIT_14s0060g02400	PWWP domain-containing protein	Unknown	DNA/RNA Metabolic Process	21.9608	0.0153056	3216.52	3156.79	3582.86	3083.89	4253.12	4266.92	2723.98	3062.37	2851.15	3539.44	4544.84	4424.26	3543.93	3033.17	3265.92	3192.76	3227.89	3423.24	3220.06	3901.45	4169.17	2609.24	2935.8	3018.61	3583.74	3914.48	3928.84	3559.76	3595.83	4150.97	3426.78	3410.72	2927.7
VIT_15s0048g02560	ribonucleoprotein, chloroplast 33 kDa	Unknown	DNA/RNA Metabolic Process	18.4171	0.0483222	888.986	1085.07	1009.34	1417.85	908.685	1105.61	1067.29	979.712	834.405	1084.3	1043.93	1099.16	876.47	892.229	647.174	1162.6	1371.09	1835.63	1342.16	985.083	802.712	881.408	950.75	837.016	971.595	1136.95	996.789	1108.41	933.161	1268.97	1281.4	1087.47	1116.24
VIT_12s0057g01280	RNA recognition motif (RRM)-containing	Unknown	DNA/RNA Metabolic Process	18.959	0.0407865	1048.13	1524.99	1291.68	761.608	1617.3	1533.68	603.226	658.816	682.995	1118.03	1092.94	932.384	652.668	970.498	743.465	916.048	799.963	890.168	705.523	1272.08	1050.73	666.244	1210.13	1057.13	730.556	1220.41	953.263	1225.03	1200.36	1312.5	527.306	914.586	690.314
VIT_06s0004g03580	RNA recognition motif (RRM)-containing protein	Unknown	DNA/RNA Metabolic Process	21.8039	0.0161353	10238	9033.38	10263.9	8825.07	11036.7	9973.75	7114.74	7105.97	7199.06	8756.68	10590.3	9910.04	9297.93	7339.77	8116.28	8170.37	8695.44	7355.88	6998.51	8516.01	8856.42	9855.03	7738.76	8905.16	7236.12	7561.68	7816.66	8315.22	9753.53	8884.92	8764.66	8735.12	8267.3
VIT_14s0068g00720	Tudor domain protein 4SNc	Unknown	DNA/RNA Metabolic Process	20.2282	0.027167	4413.49	4641.68	5012.72	4442.05	4896.96	5515.34	3370.88	3695.81	3956.79	4446.92	4956.22	4707.27	4589.29	4587.3	5417.02	4653.51	3370.83	3622.3	3780.74	4293.28	4631.7	5054.74	5376.43	5077.83	4459	4466.52	4560.37	4237.75	4265.67	4356.07	4079.46	4631.06	4206.1
VIT_09s0018g01120	zinc finger and C2 domain protein	Unknown	DNA/RNA Metabolic Process	21.3761	0.0186183	1116.08	916.158	440.719	1133.35	1067.93	722.72	1377.74	1766.79	1851.64	349.738	609.353	1003.63	886.702	1492.75	2312.08	1350.05	1369.22	1679.42	1122.19	1456.31	2512.91	2635.7	2207.35	2381.03	1465.98	1116.12	1580.08	981.35	1125.06	1403.7	1314.25	1481.68	1816.09
VIT_02s0025g01500	nucleoside diphosphate kinase 3, (NDK3)	vv10230Purine_metabolism.xml vv10240Pyrimidine_metabolism.xml	DNA/RNA Metabolic Process	22.3815	0.0132749	4158.84	2670.06	3900.97	2922.41	2748.94	2639.42	5617	3228.64	4539.43	3703.71	2680.92	4053.41	3503.26	3021.39	4429.71	4835.38	5023.51	6260.27	4230.61	4797.36	4333.98	2989.2	2909.61	4020.99	5120.18	4952.33	4754.68	3338.58	3348.35	3839.43	2790.15	3064.69	3302.57
VIT_07s0031g01990	ribonucleotide reductase large subunit A	vv10230Purine_metabolism.xml vv10240Pyrimidine_metabolism.xml	DNA/RNA Metabolic Process	19.2585	0.0370999	2421.23	2245.67	2603.63	2214.5	2027.8	2353.38	1845.78	1736.25	2176.91	2719.11	2266.3	2824.87	1875.1	1904.87	2356.65	2401.6	2677.38	2799.79	1941.61	1837.12	2159.44	1523.32	2021.28	1857.98	1660.22	1846.96	2039.53	2044.58	2281.25	3134	1807.65	2489.15	2840.88
VIT_18s0001g12360	Deoxyuridine 5'-triphosphate nucleotidohydrolase	vv10240Pyrimidine_metabolism.xml	DNA/RNA Metabolic Process	20.2424	0.0270414	776.946	902.613	1184.22	645.417	844.749	1015.88	479.919	743.86	879.643	1139.91	1712.46	1998.42	774.597	1050.47	957.21	957.756	1280	1515.09	913.673	908.312	1164.83	583.801	503.376	596.792	755.444	1004.99	1003.94	998.099	938.699	1638.51	636.385	812.014	969.705
VIT_04s0044g01750	thioredoxin reductase 2	vv10240Pyrimidine_metabolism.xml	DNA/RNA Metabolic Process	22.9376	0.0109792	4331.2	3717.21	4387.79	4268.9	3391.96	4049.44	5635.69	5124.43	5591.21	4793.38	3361.94	3337.29	5195.16	4679.48	4709.97	4795.96	3911.87	4784.55	5191.21	4721.28	5867.39	3653.32	3318.85	4350.48	5222.02	5360.2	4884.52	5347.75	4663.13	4697.53	3721.68	4128.03	4101.36
VIT_08s0007g01100	uracil phosphoribosyltransferase	vv10240Pyrimidine_metabolism.xml	DNA/RNA Metabolic Process	22.1889	0.0141704	1146.54	1378.37	1558.8	1395.88	1659.13	1421.54	835.264	1133.11	1382.08	1457.36	1704.44	1576.7	1051.3	1084.18	1241.01	1441.99	1817.86	1755.49	1101.12	1186.58	1183.45	1255.72	1321.23	1490.17	1040.4	1348.91	1308.92	1275.86	1359.74	1471.51	1081.08	1241.35	1251.63
VIT_14s0171g00090	Uracil phosphoribosyltransferase.	vv10240Pyrimidine_metabolism.xml	DNA/RNA Metabolic Process	19.6506	0.0327359	3120.25	3992.58	3191.98	2663.26	3660.92	4114.03	2347.67	2983.94	2920.37	3221.74	3736.02	3197.48	4258.66	3823.59	3699.97	2619.86	3040.15	3234.8	4127.93	4353.73	3770.76	4338.32	3673.24	3574.17	3619.89	4151.16	4159	2924.63	3745.06	3389.65	5078.69	3939.44	3967.38
VIT_17s0000g01950	dihydropyrimidine dehydrogenase	vv10240Pyrimidine_metabolism.xml vv10410beta-Alanine_metabolism.xml vv10770Pantothenate_and_CoA_biosynthesis.xml	DNA/RNA Metabolic Process	19.7718	0.0314861	18754	18492.8	20176.8	18014.3	18563.6	22296.7	16072.4	18488.2	21548.4	19085	19059.7	20650	21567.1	20268.4	23058	15822.6	16054.5	18217.4	19727.9	20200.6	23782.7	22247.2	21348.1	23219.2	19985	20241.2	22011.8	19362.3	19951.9	20483.5	22421.9	21752.4	23084.1
VIT_13s0047g00920	dihydropyrimidinase	vv10240Pyrimidine_metabolism.xml vv10410beta-Alanine_metabolism.xml vv10770Pantothenate_and_CoA_biosynthesis.xml vv50135Primary_Active_Transporter_cat_D3_to_E2.xml	DNA/RNA Metabolic Process	24.0856	0.00737649	488.148	593.248	203.185	522.902	571.42	327.032	683.419	815.243	656.603	169.059	462.365	648.947	545.324	1161.58	1418.04	1201.31	1108.39	1050.36	731.473	991.688	1723.66	1581.48	1351.56	1144.93	775.248	977.041	1079.06	691.829	777.005	831.5	672.523	827.831	821.388
VIT_01s0127g00680	SRO2 (SIMILAR TO RCD ONE 2)	vv10760Nicotinate_and_nicotinamide_metabolism.xml	DNA/RNA Metabolic Process	18.4171	0.0483222	10864	13230.6	12928	16240.7	14483.8	15457	6508.68	12303.9	14420	12803.4	14012.8	15746.4	11431.5	13474.8	13293.2	11653.1	13095.7	16127.3	14577.2	15152.2	16114.9	15002.3	13731	15104.7	11349.5	13651.3	15394	14533.1	13759.3	16271.3	17299.8	15922.3	16182.6
VIT_10s0003g01520	Ribosomal protein L11 (RPL11D) 60S	vv23010Ribosome.xml	DNA/RNA Metabolic Process	18.9947	0.0403307	23007.5	22989.1	26012	24942.2	23506.1	21564.3	26986.3	25119.2	25600.3	21466.1	21742.2	21540.5	25051.9	25150.2	27126.5	26537.4	23919	25726.9	26212	23907.1	25463.6	25351.9	23586.9	22196	26216.8	26488.3	25466.8	27072.1	25454.5	26352.8	25687.2	22384.4	24518.6
VIT_17s0000g08500	ribosomal protein L12	vv23010Ribosome.xml	DNA/RNA Metabolic Process	19.1515	0.0383799	2454.14	2767.65	2480.41	2465.75	2857.91	2325.24	2404.75	2591.07	2660.32	2689.59	3267.21	2555.15	2229.81	2286.34	2117.53	2479.69	2968.97	2363.8	2397.59	2520.8	1970.13	2298.5	2639.95	2106.32	1996.17	2405.65	1786.78	2205.23	2456.48	2317.53	1995.09	2221.04	2070.09
VIT_08s0040g01870	Ribosomal protein L12 (RPL12C) 60S	vv23010Ribosome.xml	DNA/RNA Metabolic Process	19.2157	0.0376071	8325.75	9461.99	9461.1	9585.82	8519.49	7778.34	10809.1	12815	11890.7	9322.98	9619.88	8445.64	7424.76	10276.9	7879.53	9495.28	12474.2	12955.5	11015.8	9969.5	8365.55	5645.81	7837.63	6876.48	9272.98	11038.3	9392.73	9363.78	9040.35	9755.31	8543.04	9096.38	8813.81
VIT_15s0021g00760	ribosomal protein L13a 60S	vv23010Ribosome.xml	DNA/RNA Metabolic Process	18.738	0.0437199	2586.76	3356.19	3548.02	2869.54	3352.07	3570.88	4926.1	4726.83	4427.65	3088.26	4357.18	3959.11	2656.34	4445.5	4438.6	4231.4	5606.75	6286.5	4099.65	4398.28	5347.68	2413.54	3469.97	3272.78	3844.44	4125.17	4373.71	3502.22	3816.43	4605.13	3331.04	4437.38	4278.18
VIT_11s0118g00670	Ribosomal protein L14 (RPL14B) 60S	vv23010Ribosome.xml	DNA/RNA Metabolic Process	20.3137	0.0264212	10648.1	10509.3	8741.36	10299.4	8981.97	7184.86	13703	12290.6	12185.9	9168.58	7986.12	7099.97	9012.19	9542.12	10074.2	10303.4	9953.51	10525.7	10188.5	8891.72	7629.31	7248.61	9197.4	7482.88	10369.2	9176.47	8391.55	9811	9665.4	9064.15	7724.7	7166.82	7337.98
VIT_05s0049g01310	Ribosomal protein L14 (RPL14B) 60S	vv23010Ribosome.xml	DNA/RNA Metabolic Process	22.303	0.0136331	8753.88	8112.85	6715.06	9568.88	8598.33	5810.44	11232.5	10264.8	9755.65	5639.75	6512.35	6341.9	6712.39	8915.84	8975.45	10035.4	11141.3	11264.7	9732.87	8296.41	7910.47	7667.02	9129.81	8999.7	9436.92	8700.78	7972.08	7798.59	8068.47	8178.55	6478.26	6806.47	7592.29
VIT_15s0021g02480	Ribosomal protein L15 (RPL15A) 60S	vv23010Ribosome.xml	DNA/RNA Metabolic Process	21.3191	0.0189753	21542.4	21346	20735.1	20797.3	21669.4	17463.3	23795.1	21688	21915.3	19373	18547.7	18339.3	17764.8	18195.7	17357.6	19025.8	21813.6	23034.4	19298.3	18381.4	17848.2	17781.9	20787.6	20010.1	19295.1	17582.6	16008.2	18157	18184	19202.8	17213.1	17316.5	18167.4
VIT_16s0013g02020	Ribosomal protein L15 (RPL15A) 60S	vv23010Ribosome.xml	DNA/RNA Metabolic Process	18.3387	0.0495123	970.562	1182.91	1024.36	1143.8	1188.73	1296.62	1133.24	1588.24	1365.44	1436.62	1440.06	1177.61	881.779	1435.23	1211.46	1187.18	1446.65	1418.9	983.509	1147.94	864.519	654.329	1121.28	1086.83	1161.46	1365.03	969.094	865.357	1011.3	1032.15	813.625	1088.55	1020.88
VIT_17s0000g01520	Ribosomal protein L17 (RPL17B) 60S	vv23010Ribosome.xml	DNA/RNA Metabolic Process	26.5882	0.00302462	10678.6	11014.6	11148.1	11966.4	10200.2	11763.5	14473.1	14229	14460.8	12090.7	12372.7	13103	12719.2	13162.4	12062.9	13376.7	13586.7	14386	14014.2	12588.4	11410.1	9368.69	9931.41	10255.9	14701.2	13422.3	13125.2	11809.2	12056	12826.2	12527.1	11280.6	12689
VIT_05s0077g02060	Ribosomal protein L18 (RPL18B) 60S	vv23010Ribosome.xml	DNA/RNA Metabolic Process	20.0642	0.0286515	8161.53	8036.58	8063.35	9079.85	8437.5	7474.5	10206.5	11038.4	9981.27	8605.3	8328.96	7184.36	8275.59	9507.73	8014.26	9516.27	10061.4	8781.06	8182.47	8274.46	7155.72	7035.68	7802.52	6797.84	9521.16	9140.23	7966.35	7830.45	8682.11	8021.44	7418.09	8183.93	7707.44
VIT_05s0077g02070	Ribosomal protein L18 (RPL18B) 60S	vv23010Ribosome.xml	DNA/RNA Metabolic Process	20.7201	0.0231318	20205.1	21049.1	22143.1	22618.3	24558.1	22034.9	26772.6	28042.3	25228.5	23764	23064.5	20310.1	24324.8	25244.7	23381.5	26155.8	28679.4	27932.5	26261.1	22501.3	21088.3	19787.3	22906.8	20922.8	26450	25114.9	21705	22845.8	23861.2	22418	22115	21949.2	21612.6
VIT_14s0060g01930	ribosomal protein L18 60S	vv23010Ribosome.xml	DNA/RNA Metabolic Process	21.262	0.0193387	3395.17	3888.9	4362.05	3812.13	3781.28	3073.48	5884.17	5054	4374.92	3605.57	3772.81	3079.42	3316.33	3715.55	3594.09	3685.35	4078.85	4410.93	4056.97	3860.74	3417.46	2317.66	3402.34	2830.45	3921.21	3585.33	3409.11	3170.67	3439.21	3563.59	3011.54	3178.07	2819.4
VIT_10s0003g03130	Ribosomal protein L18A (RPL18aB) 60S	vv23010Ribosome.xml	DNA/RNA Metabolic Process	18.9162	0.0413398	8016.6	7661.71	7092.56	8629.42	8736.2	5804.31	11062.9	10129.5	9481.57	5408.37	6876.39	7335.47	6154.97	8073.32	7614.14	7695.85	8560.42	8891.98	8306.73	8335.11	8056.07	6805.82	8365.56	7498.28	8614.29	7963.23	8128.81	7534.97	8041.28	8405.68	7250.55	7579.05	7528.93
VIT_10s0003g03150	Ribosomal protein L18A (RPL18aB) 60S	vv23010Ribosome.xml	DNA/RNA Metabolic Process	21.8895	0.0156776	8044.84	7576.43	6494.11	8810.91	7229.7	4910.55	11594	10601.3	10170.4	5617.76	4998.1	5869.18	5649.1	7036.17	7277.83	8814.96	8687.28	9234.54	8742.26	6862.78	6308.92	7047.56	7896.55	7480.5	8064.85	7294.58	6938.12	7006.59	6797.62	6733.33	6730.49	5805.73	6261.07
VIT_17s0000g06990	ribosomal protein L2	vv23010Ribosome.xml	DNA/RNA Metabolic Process	20.7914	0.0225957	1221.93	1196.57	592.152	2050.57	1615.78	506.125	2357.53	2099.18	1651.33	314.688	714.883	1346.84	1323.48	2546.77	3444.99	2808.44	2206.41	2493.41	1716.5	2266.41	3523.12	3233.74	2981.71	2708.92	3801.6	2241.87	2616.71	1900.08	2286.42	2393.18	1928.44	2940.61	2679.82
VIT_00s0873g00010	ribosomal protein L2	vv23010Ribosome.xml	DNA/RNA Metabolic Process	18.5597	0.0462247	4932.75	4780.78	3876.96	2074.86	3633.13	2218.81	6487.12	3777.61	2833.27	3474.36	3099.69	2812.31	5277.63	1501.27	1555.57	2362.71	1656.98	1249.69	4174.29	2002.29	2233.8	1108.68	1457.75	1577.15	6098.08	1745.26	2978.51	1870.61	2199.48	2766.93	3656.78	3888.38	4626.86
VIT_01s0150g00520	Ribosomal protein L21 (RPL21E) 60S	vv23010Ribosome.xml	DNA/RNA Metabolic Process	18.9162	0.0413398	3410.5	3077.82	2369.52	3361.72	3224.12	2254.27	6063.95	4668.28	3944.21	2317.45	2297.37	2057.12	2551.12	3019.52	2534.35	3311.48	3872.07	3933.84	3405.76	2564.43	2142.58	2610.88	2863.36	2688.65	3681.39	2585.08	2285.62	2697.42	2960.28	2545.87	2516.78	2395.81	2439.38
VIT_07s0005g00560	Ribosomal protein L22 (RPL22C) 60S	vv23010Ribosome.xml	DNA/RNA Metabolic Process	25.4688	0.00452428	4993.76	4672.23	4538.5	5208.57	3997.64	3992.59	9508.78	6984.02	6811.2	4541.74	4110.99	3947.22	5045.38	5288.61	4457.66	5795.94	5886.22	6583.72	6628.47	4772.7	4490.43	3464.6	3965.83	4410.07	6949.47	6088.11	5492.59	5471.99	5060.95	5048	4663.55	4607.57	4421.24
VIT_12s0035g01010	ribosomal protein L23	vv23010Ribosome.xml	DNA/RNA Metabolic Process	22.795	0.0115291	580.785	542.532	308.888	1029.4	724.878	380.946	1747.42	1888.33	1440.21	174.62	400.3	621.693	689.227	1492.46	2124.64	2013.15	1078.31	901.036	751.361	1024.51	1999.11	2443.1	2106.38	2076.78	1578.78	757.433	755.655	698.551	854.518	898.172	653.515	997.477	1038.4
VIT_13s0019g00250	Ribosomal protein L23A (RPL23aA) 60S	vv23010Ribosome.xml	DNA/RNA Metabolic Process	20.3137	0.0264212	10615.7	10975.4	9125.79	10998.2	10790	8850.48	18065.7	16651.6	15825.7	9932.25	9620.44	10023.3	11592.8	11989.2	10624.9	12059.5	12567.3	14096.9	14477.2	11598.8	10316.9	8722.87	11370.1	9647.06	13800	12431.1	10548.1	10985.6	11363	10571.2	11975.5	10952.3	10571.5
VIT_16s0100g00650	Ribosomal protein L24 60S	vv23010Ribosome.xml	DNA/RNA Metabolic Process	18.5027	0.0470535	12000.9	12643.2	11268.5	12965.7	13002.7	7825.1	15474.7	14586.3	15121	9056.31	9678.17	9691.84	9109.39	10766.6	9705.22	11202.3	15405.5	15162.4	14499.9	11000.5	9478.66	9562.21	11286.9	12093.9	11525.5	10999.4	9809.07	9321.03	10889.5	10417.9	10035.5	10274.9	10266.2
VIT_08s0007g03850	Ribosomal protein L24 60S	vv23010Ribosome.xml	DNA/RNA Metabolic Process	20.9554	0.0214065	4871.76	4466.62	4789.81	5626.71	5387.83	4365.85	6672	6437.56	6385.38	4170.34	4410.36	4845.94	3647.51	4640.56	4525.81	4967.96	5444.94	6262.92	4992.99	4179.97	4485.43	4452.99	5036.86	5350.55	4503.56	4383.85	4269.68	4385.46	4326.91	4677.95	3784.94	4168.28	4184.98
VIT_01s0010g03220	Ribosomal protein L24/L26	vv23010Ribosome.xml	DNA/RNA Metabolic Process	20.0357	0.0289173	2237.59	2015.81	1308	1692.37	2053.93	1999.01	3060.82	3156.86	2462.33	2201.69	2023.35	2107.79	1966.36	2682.46	2043.45	2272.18	2408.52	2093.21	2173.45	2243.85	2145.85	1996.82	2565.46	1805.93	2990.56	2986.47	2645.82	2406.55	2404.84	2479.68	2608.76	2167.12	2515.07
VIT_00s0225g00020	Ribosomal protein L27A (RPL27aC) 60S	vv23010Ribosome.xml	DNA/RNA Metabolic Process	22.5954	0.0123428	28441.1	26566	28385.7	25229.4	29565.5	25858.7	34833.4	34108.8	34768.7	31543	28404.6	30888.5	30260.2	29161.1	28278.4	32631.8	30978.5	32011.9	32801.2	27371.4	27023.3	24990.1	27584.3	25812.8	31889.5	33836	31191.1	30155	28114.1	31568.3	28670.6	26282.8	29202.2
VIT_09s0002g02560	Ribosomal protein L28 (RPL28C) 60S	vv23010Ribosome.xml	DNA/RNA Metabolic Process	21.0766	0.0205654	15092.5	15890.5	17729	17585.5	19090.4	16832.5	24072.9	21696.3	21317.3	17076	18268.2	17582.6	18446.2	18748.6	20549.4	20510.3	23156.1	22899.3	20618.3	17563	17473	15290.9	18387.7	18194.4	18270.2	18094.1	16436.4	16517.1	17516.6	18310.3	16310.5	16572.4	17445.3
VIT_05s0077g01220	Ribosomal protein L29 (RPL29B) 60S	vv23010Ribosome.xml	DNA/RNA Metabolic Process	18.4171	0.0483222	13194.4	11580.1	10539.8	10775	11650.5	8720.57	22029.3	21390.5	19265.7	10084.9	7699.92	10089.8	9930.35	10481.4	7828.23	11278.8	13925.1	18931.7	20618.1	10898.1	9171.64	9416.19	10399.6	11935.7	13974.7	12364.4	11495.2	11293.2	12303.3	11349.2	14113.1	9632.61	11401.5
VIT_02s0087g00590	ribosomal protein L30	vv23010Ribosome.xml	DNA/RNA Metabolic Process	18.3815	0.0488599	1053.76	1098.84	907.468	1025.17	1156.57	938.413	1618.06	2182.01	2239.4	635.282	916.48	1211.61	731.956	1233.08	1463.83	1299.88	1990.73	2333.08	1213.45	1201.92	1592.35	1081.44	1343.18	1527.32	940.538	1236.2	1415.3	974.396	1162.18	1556.76	1126.05	1077.27	1382.06
VIT_16s0050g00860	ribosomal protein L31	vv23010Ribosome.xml	DNA/RNA Metabolic Process	20.9911	0.0211558	1679.4	2103.27	1816.08	2331.39	2321.6	2164.63	3105.37	3284.17	3168.29	1382.18	2052.15	2508.98	1721.03	2459.14	2378.6	2451.59	2726.25	3259.35	2408.23	2353.57	2668.12	2482.93	2602.42	2887.77	2479.91	2392.76	2742.21	2034.24	2212.95	2601.08	2812.41	2236.05	3113.73
VIT_10s0003g02650	Ribosomal protein L32 (RPL32A) 60S	vv23010Ribosome.xml	DNA/RNA Metabolic Process	26.1961	0.00348523	7877.44	7756.54	8238.95	9466.01	9284.3	8088.45	12674.1	11258.1	10191	7177.72	7806.98	7720.96	9643.97	9697.75	9184.22	10081.6	10348.7	13205.7	11450.4	8359.41	9080.59	7190.62	7756.89	7633.76	11534.6	8707.73	8677.9	8990.24	9459.33	8669.51	8335.44	7542.15	7955.08
VIT_13s0019g03260	Ribosomal protein L35a (RPL35aC) 60S	vv23010Ribosome.xml	DNA/RNA Metabolic Process	19.0374	0.0397898	10538.2	9740.08	11277.9	10374.5	11273.5	9981.78	15951.9	14328	13887.5	9952.45	10897.3	11039.3	9694.67	11030.9	10882	12087.2	14232.7	16366.1	13429.1	10761.9	10314.6	9440.32	10882	11499	10989	11115.2	11117.5	10565.5	11051.1	11944.1	9887.49	9660.79	10110.1
VIT_08s0007g01670	Ribosomal protein L35a (RPL35aC) 60S	vv23010Ribosome.xml	DNA/RNA Metabolic Process	20.2496	0.0269788	5449.44	6587.36	7617.7	6040.39	7617.8	7769.48	8680.41	7905.63	8390.91	7864.37	8971.43	9719.85	7574.15	7812.28	8193.23	7889.09	10038.9	10966.6	9460.13	7561.12	8007.53	6059.15	7042.08	6596.41	7670.02	9330.78	8962.01	8053.99	8426.05	10076.5	8580.71	7666.32	8894.89
VIT_01s0011g02090	Ribosomal protein L36a/L44 (RPL36aB) 60S	vv23010Ribosome.xml	DNA/RNA Metabolic Process	18.7451	0.0436224	3033.63	3300.92	3885.09	3597.04	5135.74	4240.47	5796.82	6257.78	6069.63	3713.58	3692.92	4572.59	3202.54	3958.79	3756.03	3897.16	5943.33	6866.41	5567.14	4159.8	4029.51	3728.67	3957.34	4434.6	4802.24	4118.75	4903.53	3226.64	4047.55	4104.68	4808.48	4015.47	4410.51
VIT_04s0023g00930	Ribosomal protein L38 (RPL38B) 60S	vv23010Ribosome.xml	DNA/RNA Metabolic Process	21.5829	0.0173764	1859.38	1587.24	1453.77	1422.58	1311.26	1268.52	2075.95	2189.32	1803.28	1205.88	1160.72	1398.67	1428.67	1609.91	1400.22	1791.13	2386.07	3163.54	2702.87	1636.91	1492.08	1174.41	1321.42	1786.57	2148.9	1935.49	1716.14	1610.86	1629.66	1800.63	1836.37	1222.52	1766.31
VIT_05s0102g01220	Ribosomal protein L38 (RPL38B) 60S	vv23010Ribosome.xml	DNA/RNA Metabolic Process	21.4617	0.0180946	5412.24	5434.97	6187.3	6165.61	5978.83	5554.13	8589.77	7461.54	6447.91	6982.22	6744.39	6370.82	7173.36	7240.22	5688.3	7498.67	9322.5	9929.33	9414.36	5641.19	6047.94	4015.42	4854.64	4591.96	9074.35	6698.69	6504.3	6566.73	7166.64	6948.12	6572.65	5696.44	6507.93
VIT_06s0004g00360	Ribosomal protein L4/L1 (RPL4A) 60S	vv23010Ribosome.xml	DNA/RNA Metabolic Process	23.9144	0.00783076	16506.6	16623.2	16199.2	14760.5	14664.7	14365.3	18080.4	13463	14849	14587.5	16127.4	14348.5	16641.7	15671.2	16022.4	15018.5	12241.8	13988.8	17593.4	17984.8	18531.5	11456.2	12849.5	12292.2	18673.8	18168.7	17141.7	17238.1	15784.7	17904.5	13761.7	16355.9	13140.3
VIT_08s0217g00120	Ribosomal protein L41 60S	vv23010Ribosome.xml	DNA/RNA Metabolic Process	20.6916	0.0233495	24368.3	24172.5	22393.2	23291.9	29247.2	23525.9	33400	32569.8	30814.4	20938.8	23066	23860.1	22402.4	24295.9	22758.2	26995.5	32493.9	37011.8	30314.9	27441.1	25737.7	20077	23548.6	29336.8	28886	24905.1	28070.7	24639.6	26284	29524	24054.2	27524.4	29190.5
VIT_15s0045g00110	ribosomal protein L4e RPL4D	vv23010Ribosome.xml	DNA/RNA Metabolic Process	21.2193	0.0196155	7587.86	8497.47	7447.12	7729.42	7543.72	9587.81	9804.94	8040.22	7429.66	8914.57	10614.5	8433.13	11126	11373.8	10541.7	10737.3	8817.87	10038.9	10958	10236.1	11158.7	8658.93	8750.17	8212.96	11986.6	11394.4	9139.41	10078.2	10402.9	10451.3	8215.98	10849.1	8244.88
VIT_09s0054g00030	Ribosomal protein L7 (RPL7D) 60S	vv23010Ribosome.xml	DNA/RNA Metabolic Process	21.1551	0.0200378	2190.61	2737.92	2138.75	3857.07	4465.27	2853.29	5114.35	5299.62	4632.22	1532.97	3045.62	3468.56	2785.22	5343.61	6341.94	5053.78	4828.83	5052.23	2770.87	4335.23	5565.77	5246.42	5749.54	6163.11	4182.93	3483.97	3749.05	3540.24	4118.59	4266.98	3065.2	4541.2	4022
VIT_19s0014g04760	Ribosomal protein L8 (RPL8C) 60S	vv23010Ribosome.xml	DNA/RNA Metabolic Process	25.5829	0.00434359	5010.46	4978.47	6198.66	5456.99	5139.1	5513.74	8030.72	5585.51	5780.35	6145.52	5734.05	5338.81	7228.13	6625.63	6609.46	7215.7	6572.42	7756.02	7933.38	6648.09	7207.9	4902.14	4823.34	4176.59	8967.15	7394.24	7518.01	7280.13	6380.48	7256.12	5637.59	6298.26	5547.85
VIT_02s0033g00880	Ribosomal protein L8 (RPL8C) 60S	vv23010Ribosome.xml	DNA/RNA Metabolic Process	24.3779	0.00665809	1397.07	1345.73	994.613	2148.94	1348.84	1159.51	2298.9	2265.6	1823.51	737.373	1152.98	1317.47	2044.03	2877.23	3192.01	2779.34	2520.47	2737.44	2229.18	2351.33	2982.98	2529.4	2316.48	1842.7	2627.5	2278.72	2173.69	2070.82	1970.93	1815.16	1696.09	2136.24	1939.8
VIT_16s0098g01670	ribosomal protein L9	vv23010Ribosome.xml	DNA/RNA Metabolic Process	18.4955	0.0471581	977.087	833.169	953.716	562.758	842.23	947.429	865.075	903.555	963.115	1135.4	1013.52	1039.39	814.753	755.93	715.825	872.461	931.176	1116.27	1096.28	819.905	767.12	724.786	792.435	668.439	931.184	887.412	910.376	874.403	810.434	921.685	1014.23	844.147	946.602
VIT_09s0002g01620	Ribosomal protein L9 (RPL90A/C) 60S	vv23010Ribosome.xml	DNA/RNA Metabolic Process	21.9964	0.0151228	9310.24	10960.7	10282	10801.7	11994.4	10663.2	15853.7	14639.4	14232.4	11447.5	12261.3	10961.7	9861.68	12045	11153.3	11567.6	13719.1	15725.9	14059.9	11007	11329.3	8819.75	10627.2	10102.8	11816.4	12030.4	11298.4	11238.4	12193.3	12281.6	10996.5	11540.7	11541.6
VIT_16s0039g02880	ribosomal protein P0 (RPP0A) acidic 60S	vv23010Ribosome.xml	DNA/RNA Metabolic Process	23.1729	0.010126	2191.38	2568.36	1727.12	3303.23	2549.62	2366.46	4454.04	4129.64	3852.56	1806.74	2202.57	2410.35	2982.2	3794.23	4438.68	3767.49	2774.29	3214.38	2840.41	3080.74	3771.2	3662.43	3293.48	4213.07	4021.87	3296.12	3530.63	2736.18	3237.65	3169.87	2470.99	3060.95	3285.31
VIT_15s0048g02610	ribosomal protein P1 acidic 60S	vv23010Ribosome.xml	DNA/RNA Metabolic Process	23.3298	0.00959266	5191.4	5231.86	4806.87	4762.14	5049.62	3201.95	8037.5	6764.16	7098.08	3467.94	4141.36	4031.51	4749.78	4583.12	5017.69	5620.5	6391.59	7341.38	5991.52	4506.48	3737.75	3675.81	5120.42	4514.82	5364.89	5008.11	4772.78	4046.17	4481.99	4783.42	3540.39	3508.83	3618.74
VIT_16s0098g01010	ribosomal protein P1 (RPP1B) acidic 60S	vv23010Ribosome.xml	DNA/RNA Metabolic Process	19.0873	0.0391672	7815.45	7932.81	9481.56	8173.59	7898.57	7390.02	10488.8	9345.95	9096.13	6616.71	7064.75	7911.11	7748.35	8036.59	7228	7198.27	9737	12771	11183.4	8386.54	8552.25	5518.9	6766.61	7505	9948.34	8499.06	9102.51	7835.49	8483.49	9349.84	8054.15	7514.53	9071.36
VIT_19s0015g00140	Ribosomal protein S10 30S	vv23010Ribosome.xml	DNA/RNA Metabolic Process	19.2941	0.0366821	6048.1	6620.8	5933.81	5700.82	7087.69	6722.55	10808.4	8280.03	6921.75	6773.07	7211.04	6640.46	7152.81	5845.16	4982.96	7913.49	9303.57	8188.81	7431.93	5279.71	4424.29	4422.57	6101.42	5597.99	6409.68	5998.16	5745.34	5189.94	5500.32	6181.98	5275.17	5293.26	5978.24
VIT_04s0008g06220	Ribosomal protein S11 (RPS11C) 40S	vv23010Ribosome.xml	DNA/RNA Metabolic Process	19.9358	0.0298655	11134.1	10128.4	8329.77	11777.7	11106.2	8245.05	13480.7	13192.9	11610.9	9331.85	9802.13	9256.91	9508.81	11462.5	11223.4	11955.7	12905.8	12692.4	11203.4	11144.2	9307.29	10682.2	12545.7	11666.9	11720.6	10279.3	9471.23	9851.99	10339.1	9585.66	9584.6	9280.8	8854.37
VIT_07s0005g00540	Ribosomal protein S12 (RPS12C) 40S	vv23010Ribosome.xml	DNA/RNA Metabolic Process	23.2941	0.00971149	3399.68	3360.91	2012.48	4085.1	3080.55	1915.38	5286.86	5626.42	4128.58	1852.87	2589.3	2546.14	2919.82	4899.4	4704.47	4893.7	4779.76	5059.58	4241.45	3708.34	4060.48	4452.85	4595.35	4326.29	4436.32	4583.41	3328.53	3914.69	3668.38	3593.34	3151.76	3260.92	3079.83
VIT_11s0037g00080	Ribosomal protein S12 (RPS12C) 40S	vv23010Ribosome.xml	DNA/RNA Metabolic Process	19.5651	0.0336455	14244.8	15133.6	13248.2	15668.9	15277.1	10383.6	19156.2	19413	15443.8	11893.8	13319.6	11675.3	13616.7	16632.6	14543	17270.5	18659.8	19032.5	16993.2	14729.8	13245	15173	17285.5	14947.9	16751.4	17089.5	13443.4	14604	15538.2	9649.56	13354	12622.7	11894.5
VIT_07s0005g00550	Ribosomal protein S12 (RPS12C) 40S	vv23010Ribosome.xml	DNA/RNA Metabolic Process	19.8146	0.0310557	2979.76	3439.1	2015.94	2334.73	2840.54	3055.98	2761.91	2798.65	2545.45	1510.18	2132.21	1710.21	3313.65	3977.98	3836.8	2751.03	917.441	1067.38	1560.53	3330.8	3330.3	4064.23	5360.66	3560.58	2159.88	2452.71	1260.04	3658.19	3824.9	2006.71	1807.13	3353.71	3128.66
VIT_16s0022g01590	Ribosomal protein S13 (RPS13A) 40S	vv23010Ribosome.xml	DNA/RNA Metabolic Process	20.9127	0.0217109	1315.87	1500.11	1593.93	1915.61	1650.06	1390.51	2218.41	2812.85	2756.22	1492.17	1608.54	1438.9	1402.67	2141.93	1973.89	1915.11	2256.44	2508.57	2220.47	1732.2	1532.97	1223.2	1588.82	1526.32	2021.13	2129.7	1818.83	1686.75	1772.02	1792.29	1909.51	1535.25	1589.37
VIT_17s0000g10400	ribosomal protein S14 (Clone MCH1) 40S	vv23010Ribosome.xml	DNA/RNA Metabolic Process	22.9305	0.0110061	678.346	889.773	620.306	1306.33	1080.99	684.347	2863.23	3075.49	2470.99	367.683	915.017	1017.03	798.952	1831.39	2246.4	1937.49	1990.32	1705.19	920.886	1543.52	2857	1802.68	2146.8	1666.07	1186.96	1139.7	1275.43	1128.44	1304.09	1420.03	1130.25	1273.34	1214.13
VIT_08s0007g03020	Ribosomal protein S14 (RPS14C) 40S	vv23010Ribosome.xml	DNA/RNA Metabolic Process	19.6221	0.0330365	5383.43	6302.6	6229.64	5991.18	6347.22	5149.74	6917.59	7297.01	7877.93	6333.21	6512.58	6412.16	5069.08	5531.07	5119.29	5577.83	8209.36	8585	6787.32	5803.27	4806.34	3766.46	5557.45	5265.07	5539.11	5906.7	5822.84	4769.17	5273.97	6238.94	5232.61	5172.12	5416.45
VIT_05s0020g04790	Ribosomal protein S15 (RPS15D) 40S	vv23010Ribosome.xml	DNA/RNA Metabolic Process	22.0535	0.0148345	6338.06	7390.39	7622.36	7497.13	6391.1	5623.85	9390.71	9264.29	8951.15	5568.08	6329.58	6869.06	5927.62	7697.14	7253.3	7555.49	9440.13	13173.5	9440.58	7967.39	8029.87	4621.85	6360.41	7215.82	9053.03	8076.79	7987.18	6260.7	6944.46	8102.8	6202.45	6592.81	7362.9
VIT_13s0019g00530	Ribosomal protein S15A (RPS15aF) 40S	vv23010Ribosome.xml	DNA/RNA Metabolic Process	19.1872	0.0379488	17141.8	18453.4	19577.8	20682.8	21151.1	17641.3	24976.4	23817.6	23376.7	17366.9	20938	21655.5	19370.1	22110.3	22363.8	20790.9	25060.5	26933	21455.8	21557.4	20901.4	17230.8	20249.2	18689.2	18995.1	20177.6	19364	18428.9	20607.3	22545.3	17864.5	19574.3	18882.2
VIT_08s0040g02460	Ribosomal protein S15A (RPS15aF) 40S	vv23010Ribosome.xml	DNA/RNA Metabolic Process	19.5365	0.0339538	24257.3	20397.7	17362.8	25687.6	23120.8	14497.3	27864.8	25308.1	23867.9	14149.7	14558.5	14410.8	18807.2	20417.1	16396.6	23798.3	25200.6	25954.9	22756.7	18318.5	15352.2	20610.3	20583.5	21197	22017.8	19321.8	17513.2	19843.7	21760.8	18542.4	20270.5	17567	18742.1
VIT_08s0007g02620	Ribosomal protein S17 (RPS17A) 40S	vv23010Ribosome.xml	DNA/RNA Metabolic Process	19.0802	0.0392556	2347.32	2453.99	3610.74	3467.22	3201.25	2953.9	5611.38	3673.69	5545.49	3048.39	3878.5	4660.99	2634.38	2517.01	3699.81	3768.79	4130.58	4708	3368.43	2792.96	3224.66	2383.53	2218.66	2776.87	2718.78	3163.85	3196.44	2696.19	2817.47	4300.76	2695.6	2506.58	3425.31
VIT_03s0017g01310	Ribosomal protein S17 (RPS17D) 40S	vv23010Ribosome.xml	DNA/RNA Metabolic Process	20.3565	0.0260555	3029.6	2348.64	1467.08	3488.56	3873.47	2557.78	6204.7	5763.6	4164.25	1803.83	2851.07	3322.86	3202.61	5439.01	6516.42	6219.86	5136.39	4889.64	3338.4	4348.72	6405	7476.97	6267.33	3902.33	5691.13	4723.83	4588.66	3704.83	3846.98	3911.32	3695.56	5147.83	5010.13
VIT_05s0020g03450	Ribosomal protein S18 (RPS18C) 40S	vv23010Ribosome.xml	DNA/RNA Metabolic Process	20.0071	0.0291853	11469.9	10708.2	10943.8	13085	10898.1	8479.42	18413.8	16203.5	14871.3	9804.18	8824.46	9365.7	11247.4	12072.6	11513.2	12483.3	11438.3	12429.5	12156.8	9673.56	10794.2	10457.8	11291.4	10301.7	13836.3	12527.2	10393.5	11761	11584.6	11440.6	11170.1	9582.11	10251.5
VIT_14s0060g02110	Ribosomal protein S21 (RPS21C) 40S	vv23010Ribosome.xml	DNA/RNA Metabolic Process	22.8235	0.011417	4610.42	4170.45	3447.95	5382.24	5619.07	3941.91	7794.46	7948.65	6350.54	4072.64	4293.21	4420.12	4116.2	6252.09	6394.97	5750.07	7103.24	6789.27	5816.22	5334.81	5965.4	5448.01	5777.41	6533.98	6197.04	5331.75	4752.92	4832.73	5350.73	5045.1	4697.68	4664.57	4733.09
VIT_05s0020g01480	Ribosomal protein S21 (RPS21C) 40S	vv23010Ribosome.xml	DNA/RNA Metabolic Process	23.8788	0.00792871	2925.62	3275.96	3302.63	3619.65	3720.37	3186.62	6313.37	5839.34	5092.31	3195.59	3278.51	3506.72	3606.82	4001.12	3464.93	4440.83	5275.11	6086.99	4560.32	3524.84	3676.27	2514.45	3382.13	3332.81	4667.98	3651.59	3629.84	3303.42	3730.44	3906.27	3990.69	3476.07	4219.17
VIT_08s0040g02420	Ribosomal protein S23 (RPS23B) 40S	vv23010Ribosome.xml	DNA/RNA Metabolic Process	18.6738	0.044607	10261.6	10977.8	10519.9	11436	11585.6	8864.45	14304.9	14310.9	12931.4	8371.45	9999.27	9546.24	8791.17	10508.8	10324.5	10456.4	13163.4	13013.6	10413.8	10669.7	10747.9	9849.06	10899	12008	11171	10301.7	10245.1	9399.73	10609.9	10274.3	10070.7	9392.99	10171.6
VIT_14s0030g01620	Ribosomal protein S24 (RPS24A) 40S	vv23010Ribosome.xml	DNA/RNA Metabolic Process	20.4991	0.0248701	7661.7	7346.61	6756.7	8476.82	7829.54	6378.47	13684.7	11786.9	11004.7	6248.04	6030	5898.74	7387.65	7271.04	6940.25	7645.89	8933.55	8551.02	8402.91	7195.9	6047.94	5905.21	7626.24	7197.02	8409.42	6692	5850.86	6116.85	6639.13	6111.64	6192.53	6020.89	6648.86
VIT_13s0101g00470	Ribosomal protein S25 (RPS25E) 40S	vv23010Ribosome.xml	DNA/RNA Metabolic Process	22.5098	0.012708	1213.98	1170.85	937.95	1266.85	1530.17	1024.16	1901.05	1904.68	1995.62	918.552	1050.51	1175.64	782.247	1261.21	1314.72	1336.53	1754.35	1978.56	1561.28	1186.82	1369.47	1475.65	1470.58	1605.94	1522.43	1300.37	1469.27	1175.67	1323.2	1293.89	1289.6	1043.5	1364.9
VIT_03s0038g04560	Ribosomal protein S25 (RPS25E) 40S	vv23010Ribosome.xml	DNA/RNA Metabolic Process	18.7665	0.0433308	19737.1	20034.5	22300.8	24066.1	26146.4	25334.1	32472.2	30230.1	31559.8	24787.8	23117.1	26716	25018.3	24640.3	26003.7	25194.1	27270.6	31832.6	27971.3	22872.4	26363.1	22913.8	23460.9	24367	28685.2	24408.6	26165.3	23100.3	25707.3	29087.4	23041.2	21982.4	27703.7
VIT_13s0067g02700	Ribosomal protein S26 (RPS26C) 40S	vv23010Ribosome.xml	DNA/RNA Metabolic Process	20.3779	0.0258744	11960.8	13403.2	12416.8	11166.6	10935.8	8884.62	15295.6	14545.6	12685.2	10739.3	10776.1	10067.8	9665.78	11689.6	9079.66	11386.1	14844.7	15522.4	16710	12411.4	9031.54	7781.49	10810.2	8488.07	13644.5	13732.4	11703.1	11028.1	12965.3	10793.9	13257	12103.1	11512.1
VIT_01s0150g00310	Ribosomal protein S27 (ARS27A) 40S	vv23010Ribosome.xml	DNA/RNA Metabolic Process	19.1872	0.0379488	16959.9	17739.6	16546.9	17926.5	19634.4	16289	27940.7	23443.8	22666.1	17566	15901.5	16793.6	18461.4	18651.8	17310.6	17739.6	21282.5	24516.1	21715.5	18194.9	18536.4	15131.7	18930.8	17540.8	21963.8	18210.3	18212.7	17313.3	19876.8	19047.5	17194	16479.1	17648
VIT_02s0033g00420	Ribosomal protein S28 (RPS28C) 40S	vv23010Ribosome.xml	DNA/RNA Metabolic Process	22.0463	0.0148702	5238.72	4784.2	3096.88	7523.17	6421.15	3201.35	8335.35	7639	4894.13	2381.4	3256.76	3678.97	6104.7	8641.52	9227.98	8783.12	7879	9310.34	7637.99	6936.48	7830.14	9114.72	8665.21	8211.51	11454.7	6514.3	6443.32	7096.25	7510.84	6273.21	6165.41	6371.78	6011.4
VIT_18s0001g11660	Ribosomal protein S3 (RPS3A) 40S	vv23010Ribosome.xml	DNA/RNA Metabolic Process	23.5722	0.0088206	941.279	879.787	603.818	1041.36	720.101	372.995	1079.4	1017.65	1156.99	374.241	500.737	700.853	681.479	1163.08	1624.66	1529.95	1511.23	1267.86	1063.06	1157.22	1729.04	1730.04	1504.51	1377.59	1098.04	1236.19	1262.04	1058.68	1081.92	1200.78	1067.38	1036.71	1121.34
VIT_11s0016g01380	Ribosomal protein S3 (RPS3C) 40S	vv23010Ribosome.xml	DNA/RNA Metabolic Process	21.3476	0.018796	2932.08	4058.93	3618.29	3797.59	3077.45	3049.76	4545.9	4502.06	4911.94	3215.84	3820.25	3707.88	2689.52	3520.98	3568.05	3616.87	3653.43	3962.9	3399.66	3684.2	3166.96	1922.28	3050.09	2550.45	3094.87	3696.47	3005.97	2971.82	2856.69	3243.41	2796.78	2808.33	2774.46
VIT_14s0006g03060	ribosomal protein S3, Chloroplast 30S	vv23010Ribosome.xml	DNA/RNA Metabolic Process	19.943	0.0297968	1467.69	1325.46	1252.53	1660.4	1558.55	1060.18	2714.66	2067.04	1628.98	1428.47	1286.2	1415.89	1199.22	1046.3	759.664	1394.16	1824.89	1799.75	1536.74	997.896	939.589	1053.58	1140.07	1036.97	1585.17	1172.47	1119.52	1077.21	1058.16	1190.59	1352.81	948.47	1227.18
VIT_11s0016g02690	Ribosomal protein S30 (RPS30C) 40S	vv23010Ribosome.xml	DNA/RNA Metabolic Process	22.7023	0.0119003	10490.9	10770	10694.3	10935.7	14013.1	11757.7	17179.5	17586.5	17028.3	12583.2	12132.1	12159.9	10109.8	12730.5	10284.1	11712.6	15525.5	16229.1	14353	12851.2	11625.2	7661.55	10666.6	10262.8	13933.9	13085.8	14017.8	10998.1	12412	12371.6	12233.2	11980.8	12522.4
VIT_05s0094g00620	Ribosomal protein S3A (RPS3aA) 40S	vv23010Ribosome.xml	DNA/RNA Metabolic Process	22.9447	0.0109524	1480.79	1327.6	946.556	1955.89	1568.55	1033.02	3106.11	2761.17	2073.15	669.87	1187.35	1549.14	1633.36	2602.08	3051.01	3030.18	2998.62	2647.73	2167.19	1872.43	2697.73	2233.6	2034.26	2054.19	2491.81	1811.88	2121.09	1626.4	1933.4	2011.35	1624.13	2669	2618.44
VIT_14s0030g01810	Ribosomal protein S3A (RPS3aB) 40S	vv23010Ribosome.xml	DNA/RNA Metabolic Process	20.1355	0.0279971	18996.2	19996.3	18495.1	20141.6	21145.1	20131.9	25474.1	20717.1	20625.3	21071.3	22166.9	21712.1	21555.8	22060.4	22455.6	21892	20898.4	20869.8	22189.7	22152	21164.4	18505.9	19481.3	17181.1	24342.6	23648.3	20503.2	20724.7	21510.3	21481.4	20560.5	21839.5	21200.6
VIT_08s0058g00390	Ribosomal protein S4 (RPS4D) 40S	vv23010Ribosome.xml	DNA/RNA Metabolic Process	24.6346	0.00608291	7124.9	6894.79	6767.85	7437.13	7277.2	7318.63	11340.3	9173.4	8548.01	8506.3	7170.77	7258.12	8902.25	8373.07	7695.37	9221.65	8068.48	9183.21	10784.9	7822.38	8632.12	5792.79	6565.8	5781.59	10789.1	9198.51	7668.73	8530.92	8099.6	8397.48	8323.9	7534.36	7507.33
VIT_04s0043g00440	Ribosomal protein S5 (RPS5B) 40S	vv23010Ribosome.xml	DNA/RNA Metabolic Process	25.5758	0.00435468	3250.02	3261.51	3138.29	3282.07	2966.81	2441.45	5037.93	3597.19	4023.64	2956.36	3204.6	3443.93	3483.07	3841.26	3842.3	3564.89	3473.42	4220.24	4550	3501.52	3741	2812.92	3330.77	2981.93	4709.05	4104.95	3643.36	3859.04	4049.7	4059.36	3523.77	3315.35	3371.78
VIT_08s0007g07220	Ribosomal protein S5 (RPS5B) 40S	vv23010Ribosome.xml	DNA/RNA Metabolic Process	21.4831	0.0179659	26603.4	24894.2	26087.3	25309.4	24277.3	20269.9	25502.9	24445.5	24336.5	21889	21990	23704.4	21489.4	21041.4	19797.7	23894.2	25986.3	24637.5	24501.9	23181.9	21746.5	18079	21124.1	18749.8	22881.7	24866.9	23674.1	22108	23630	25493.4	24644.7	22213.9	23004.4
VIT_05s0062g00120	Ribosomal protein S8 (RPS8B) 40S	vv23010Ribosome.xml	DNA/RNA Metabolic Process	20.328	0.0262987	2702.31	3696.62	3690.65	3491.21	3254.77	2686.19	4580.22	4149.27	4597.98	2877.7	2850.25	3383.5	2506.11	2985.41	2797.64	3009.1	3142.52	3722.38	2907.3	3046.74	2921.88	1663.38	2643.77	2828.3	3302.12	3234.79	3003.32	2867.22	3001.41	3613.59	2358.05	2768.09	2807.23
VIT_14s0030g01380	ribosomal protein S8 40S	vv23010Ribosome.xml	DNA/RNA Metabolic Process	20.2709	0.0267917	647.188	645.594	323.614	642.526	650.214	376.953	923.862	770.768	720.856	254.762	421.645	487.143	686.901	996.701	1436.36	808.712	727.875	458.371	588.706	954.372	1235.21	1604.8	1225.84	1314.19	811.743	617.232	756.609	828.861	881.589	687.607	573.391	907.942	920.608
VIT_12s0035g02010	ribosomal RNA 23S	vv23010Ribosome.xml	DNA/RNA Metabolic Process	18.5169	0.0468451	2647.49	3638.98	3134.14	3371.99	4168.15	3370.78	4519.27	4367.11	3912.78	2661.81	2717.37	2997.83	3143.16	3926.08	2684.55	3065.32	3680.86	4644.95	3268.1	4350.74	4619.97	3533.93	3863.28	3605.28	4553.86	4077.27	3817.7	4071.82	4243.85	4590.38	3096.67	3542.44	3487.32
VIT_08s0007g03030	small subunit ribosomal protein S27Ae	vv23010Ribosome.xml	DNA/RNA Metabolic Process	26.303	0.00335331	663.668	822.591	845.611	1081.42	824.464	637.862	1661.4	1467.66	1341.93	811.946	912.758	1006.09	861.907	1084.72	1033.04	1330.19	1306.49	1572.01	1184.6	1072.96	1216.4	1013.65	909.809	927.168	1744.02	1261.28	1398.86	1010.79	973.258	1065.26	1106.31	988.99	1027.12
VIT_07s0005g02160	UBQ5 (UBIQUITIN 5)	vv23010Ribosome.xml	DNA/RNA Metabolic Process	24.6845	0.00597673	5637.54	5806.89	5991.5	5280.86	6358.57	5229.76	9594.2	9137.99	8161.87	5820.53	5917.5	6053.14	5889.56	7324.38	7029.87	7286.91	9352.71	10788.1	8217.05	7692.12	7337.07	5548.6	6865.69	6573.86	7850.96	7900.44	7082.92	5774.1	6430.19	7192.41	6133.97	6342.99	5971.93
VIT_08s0032g00900	UBQ5 (UBIQUITIN 5)	vv23010Ribosome.xml	DNA/RNA Metabolic Process	19.615	0.0331121	9934.41	9796.1	10463	10209	12962.8	9068.29	15209.9	14999.6	15141.3	9857.89	11003.1	10415.9	8560.62	11190.4	9894.27	10903.2	15028.7	16075.6	13410.5	11630.3	11441	9496.39	11309.5	10245	12421.3	11647.3	11994.4	9836.73	11627.6	12477.5	11349.1	10965.7	11522.5
VIT_01s0137g00120	Ribosomal protein S6 (RPS6B) 40S	vv23010Ribosome.xml vv34150mTOR_signaling_pathway.xml	DNA/RNA Metabolic Process	21.4973	0.0178805	3437.95	3160.54	2065.64	4489.11	4044.58	3120.24	5783.58	6007.43	5440.53	2049.94	3193.21	3894.72	3406.28	6294.31	7622.52	5575.76	4867.22	5115.36	3650.53	4791.56	7003.35	5614.59	6250.68	5035.12	4921.87	4986.47	4552.25	3768.2	4289.41	4353.52	3384.85	4251.96	4481.73
VIT_03s0017g01350	Ribosomal protein S6 (RPS6B) 40S	vv23010Ribosome.xml vv34150mTOR_signaling_pathway.xml	DNA/RNA Metabolic Process	22.0749	0.0147277	8125.4	8834.14	6725.71	9308.98	10136.8	7766.31	11527	12076.2	11052.8	7958.48	7733.08	7772.94	7918.57	11964.4	11995.6	10044.7	11187.6	11776.1	11039.2	10450.6	10749.7	8937.56	10672.4	9986.18	11427.3	12280.8	10156.4	10479.6	10997.9	10543.8	9209.56	8937.77	9519.3
VIT_13s0019g02510	CCR4-NOT transcription complex, subunit 4	vv23018RNA_degradation	DNA/RNA Metabolic Process	21.0339	0.0208586	884.252	873.938	697.412	708.994	753.274	442.599	850.274	536.572	764.397	257.733	607.892	561.971	778.236	784.524	1046.6	392.076	255.006	423.694	680.028	1206.84	1571.36	1002.01	829.473	1071.73	697.133	569.908	528.558	938.66	1089.42	716.013	510.206	950.385	653.758
VIT_00s2472g00010	enhancer of mRNA-decapping protein 4	vv23018RNA_degradation	DNA/RNA Metabolic Process	23.2656	0.00980755	5323.74	5232.76	5400.86	6416.79	5806.75	5171.79	7051.67	5776.9	5928.5	4216.96	5085.38	5013.65	5151.19	4507.75	5545.77	6093.18	5604.3	5114.53	4230.62	4027.31	4594	5526.1	5308.25	4815.91	5147.59	4570.66	4714.4	5412.85	5705.91	5733.63	4622.16	4854.01	5192.09
VIT_06s0004g05510	DNA-directed RNA polymerase II subunit G	vv23020RNA_polymerase.xml	DNA/RNA Metabolic Process	19.6007	0.0332637	5157.49	4708.05	5873.55	6452.92	6584.21	5436.69	6376.72	7049.67	7203.29	4895.71	5001.21	5546.03	4973.38	4809.98	4796.59	5499.85	6702.18	7170.64	6237.28	4406.52	4550.8	5477.45	5267.46	5257.4	5323.37	4959.73	5162.85	4870.78	5266.67	5868.93	6298.76	5010.72	6252.56
VIT_05s0020g04760	DNA-directed RNA polymerase II subunit G	vv23020RNA_polymerase.xml	DNA/RNA Metabolic Process	21.3476	0.018796	3995.61	3912.96	3682.03	3473	3202.59	2809.51	4726.12	4249.86	3683.73	3555.04	3141.03	3409.47	2770.03	3057.03	2307.46	3453.11	4573.55	4782.31	4086.54	2798.2	2788.05	2306.1	2899.58	2811.58	3149.65	2996.86	2823.8	3102.43	3320.53	3827.32	3437.18	2482.25	3134.17
VIT_04s0079g00400	DNA-directed RNA Polymerase II subunit K	vv23020RNA_polymerase.xml	DNA/RNA Metabolic Process	19.6578	0.0326611	1371.68	1348.88	1020.35	1167.81	1451.37	656.108	1638.08	2302.06	1711.27	722.069	916.897	891.547	559.229	875.692	555.737	873.255	1850.57	1446.02	1486.63	921.143	714.627	1185.82	1158.94	1188.25	807.631	872.911	828.025	966.754	1097.99	1007.72	1424	926.783	982.519
VIT_01s0127g00350	DNA-directed RNA Polymerase II subunit L	vv23020RNA_polymerase.xml	DNA/RNA Metabolic Process	19.1016	0.038991	3839.34	4365.65	4279.53	4078.97	4241.34	3177.46	8059.36	9911.99	8135.36	2572.66	2771.52	3096.61	1935.56	3119.07	2717.69	2784.09	4831.41	6503.81	4649.27	3426.21	3055.85	2514.52	3639.24	4647.1	2796.21	3164.84	3364.82	2828.59	3410.93	3620.51	3168.8	2947.28	3701.05
VIT_13s0084g00180	DNA-directed RNA polymerase III subunit C2	vv23020RNA_polymerase.xml	DNA/RNA Metabolic Process	20.107	0.0282572	1503.49	1587.52	1734.2	1085.16	1671.25	1756.05	1283.73	926.747	814.083	1502.87	1833.96	1527.15	1384.18	959.471	1016.25	1268.49	1332.61	1180.56	1247.84	1283.64	1150.25	1613.92	1474.62	1239.15	1269.46	1175.59	1232.7	1311.6	1383.45	1493.01	1726.63	1411.37	1498.42
VIT_16s0050g02520	RNA polymerase sigma subunit SigE (sigE)	vv23020RNA_polymerase.xml vv60057Sigma70-like.xml	DNA/RNA Metabolic Process	20.1996	0.0274199	5057.98	4869	4131.11	5163.3	5429.75	5397.43	4388.74	3805.76	3551.53	4247.15	4196.65	4446.53	4307.21	3960.35	3707.6	4738.93	3299.95	3456.22	2905.61	3927.79	3345.62	4151.55	4111.43	4092.17	3660.13	3074.82	2787.68	4309.2	4017.98	3734.16	3400.33	3754.25	4852.99
VIT_17s0053g01010	transcription initiation factor TFIIB	vv23022Basal_transcription_factors.xml	DNA/RNA Metabolic Process	20.8913	0.0218647	3998.87	3513.01	3398.49	3593.19	3848.07	3313.6	3959.46	3681.55	3582.54	2999.34	3045.77	3119.05	3170.24	3321.34	3243.36	3640.67	3734.31	3850.96	4090.34	3353.04	3687.89	4194.91	4004.34	3616.27	3512.94	3582.57	3820.79	3351.53	3277.11	3181.16	3858.84	3211.59	3444.75
VIT_18s0001g09310	Transcription initiation factor TFIID subunit 1-A	vv23022Basal_transcription_factors.xml	DNA/RNA Metabolic Process	18.959	0.0407865	5439.4	6175.9	6404.58	4954.55	6410.51	7865.56	4020.94	4915.54	5941.93	6392.57	7075.52	7309.83	5859.69	5584.04	5649.38	6026.59	5023.19	6134.28	5510.57	6258.49	6261.96	5530.28	5981.55	6108.69	5289.2	5720.87	6253.49	6373.17	6429.32	7240.76	6357.65	6869.26	7040.49
VIT_14s0068g00340	transcription initiation factor TFIID subunit 8	vv23022Basal_transcription_factors.xml	DNA/RNA Metabolic Process	19.1729	0.0381207	1783.02	1998.96	1980.34	1646.58	2106.77	2728.84	1609.3	1546.43	1491.5	2500.74	2333.65	2118.24	2139.07	1962.02	1814.83	1930.88	1762.6	2640.35	2301.48	2494.83	2285.94	1773.77	1919.15	1604.81	2211.01	2052.56	1643.33	2305.86	2349.94	2430.08	2085.08	2299.56	1688.99
VIT_00s0187g00350	transcription initiation factor TFIIF alpha subunit	vv23022Basal_transcription_factors.xml	DNA/RNA Metabolic Process	20.2852	0.0266676	11291.7	12806	11558.2	8850.95	10372.5	14213.5	8942.55	8438.94	8705	11982.5	12002.4	12553.3	11552.3	9601.64	11495.9	9306.64	7388.39	7456.64	8910.26	10375.1	11074.9	10982.4	10926.6	10048.2	10089.8	9816.68	11127.6	10126.1	10959.3	10630.9	9677.36	10735.7	11591
VIT_18s0001g13370	transcription initiation factor TFIIF beta subunit (TFIIF-beta)	vv23022Basal_transcription_factors.xml	DNA/RNA Metabolic Process	22.4385	0.0130201	6971.96	7732.42	7189.91	6451.88	6001.74	6501.55	7593.05	8845.3	9355.12	6161.47	6564.99	6213.22	5883.31	6349.42	6044.48	4948.29	5033.33	5920.79	7213.34	6671.22	6278.3	5498.1	6329.89	6753.34	5814.65	6181.12	6315.32	6152.55	6099.19	6070.36	6070.55	6560.94	6467.51
VIT_17s0053g00250	translation initiation factor eIF-5A	vv23022Basal_transcription_factors.xml	DNA/RNA Metabolic Process	22.41	0.0131469	843.096	846.286	505.999	1210.2	694.48	506.406	1469.18	1812.65	1392.44	347.252	620.53	699.68	832.688	1643.65	1989.83	1811.13	1201.99	1346.6	911.024	1446.95	2421.76	2301.32	1934.19	1442.65	1032.81	1072.92	1012.32	955.675	1016.07	1015.62	950.314	864.719	859.801
VIT_19s0014g00950	DNA polymerase I	vv23030DNA_replication.xml	DNA/RNA Metabolic Process	24.5276	0.00631654	1468.02	1620.08	1743.02	1651.82	1739.87	1487.04	1611.59	1553.3	1489.8	1610.3	1961.42	1609.25	1416.35	1473.48	1373.84	2421.85	1875.79	1926.1	1331.46	1410.96	1320.69	1163.33	1470.62	1229.63	1242.64	1589.7	1278.64	1814.43	1652.22	1710.56	1022.42	1539.98	1319.59
VIT_06s0061g00690	ATP dependent DNA ligase	vv23030DNA_replication.xml vv23420Nucleotide_excision_repair.xml vv23410Base_excision_repair.xml vv23430Mismatch_repair.xml	DNA/RNA Metabolic Process	22.3957	0.0132108	1752.62	1597.54	2137.82	1211.97	1554.05	2313.27	840.277	966.771	1324.56	1786.63	1926	2372.26	1237.99	1333.5	1436.38	1267.88	956.58	1324.7	1085.83	1439.02	1563.53	1453.78	1746.49	1682.38	1254.36	1455.7	1588.77	1647.36	1572.97	2121.29	1572.81	1694.92	2047.91
VIT_19s0014g00990	DNA polymerase delta subunit 3	vv23030DNA_replication.xml vv23420Nucleotide_excision_repair.xml vv23410Base_excision_repair.xml vv23430Mismatch_repair.xml vv23440Homologous_recombination.xml	DNA/RNA Metabolic Process	24.1925	0.00710548	2577.41	2293.97	2143.65	2063.64	3608.47	3762.56	1550.99	1639.54	1863	2973.02	3479.52	3222.75	1967.32	2039.47	2296.14	1830.52	2323.89	1905.39	2062.77	2746.04	2199.1	2633.02	2906.28	3087.58	1916.7	2089.14	2603.7	2472.14	2646.52	2686.84	2995.63	3481.01	4204.52
VIT_11s0037g00650	Replication factor A 1, rfa1	vv23030DNA_replication.xml vv23420Nucleotide_excision_repair.xml vv23430Mismatch_repair.xml vv23440Homologous_recombination.xml	DNA/RNA Metabolic Process	23.4581	0.00917625	1092.53	1330.04	899.205	1142.13	1549.78	1311.66	1327.43	1408.6	1098.96	685.493	1370.2	1344.86	1409.25	1729.04	1717.66	1527.15	1353.27	1425.75	1359.71	1614.5	1601.82	2251.6	2357.24	1995.52	1472.61	1381.78	1423	1147.64	1531.01	1458.84	1804.05	1650.28	1646.43
VIT_11s0065g00980	Replication factor A 1, rfa1	vv23030DNA_replication.xml vv23420Nucleotide_excision_repair.xml vv23430Mismatch_repair.xml vv23440Homologous_recombination.xml	DNA/RNA Metabolic Process	18.6025	0.0456119	1864.25	2272.76	1260.52	1644.82	1902.41	1443.21	1944.31	2023.03	1562.23	766.378	1793.21	1670.51	1816.95	2185.39	2017.99	2007.81	1545.91	1332.97	1621.58	2245.09	1947.37	3086.99	3755.5	2491.33	1547.27	1789.78	1587.53	1509.72	1988.22	1615.31	2589.16	2588.1	2221.97
VIT_03s0088g00220	Replication factor A 1, rfa1	vv23030DNA_replication.xml vv23420Nucleotide_excision_repair.xml vv23430Mismatch_repair.xml vv23440Homologous_recombination.xml	DNA/RNA Metabolic Process	22.8378	0.0113614	1230.16	1344.7	1134.95	1470.34	1556.84	1097.75	1967.74	2101.61	1735.76	798.818	1193.26	1330.44	925.761	1373.64	1941.27	1755.79	2242.77	1928.33	1343.94	1618.15	1804.87	2220.61	2245.22	1806.98	1201.14	1305.79	1413.52	1097.99	1414.07	1398.36	1709.74	1581.38	1646.79
VIT_02s0033g00930	single-strand DNA binding protein	vv23030DNA_replication.xml vv23430Mismatch_repair.xml vv23440Homologous_recombination.xml	DNA/RNA Metabolic Process	19.7932	0.0312702	1321.23	1644.68	2343.75	1642.02	2147.02	2132.47	1675.73	2119.01	2324.09	1975.14	2727.38	2800.82	1283.51	1786.34	1847.03	2248.46	2805.79	2730.49	1385.03	1726.84	1916.35	685.654	1246.97	1289.61	1176.65	1544.08	1477.97	1529.23	1730.73	2576.3	1006.19	1922.96	1788.25
VIT_00s0611g00010	splicing factor U2AF 65 kDa subunit	vv23040Spliceosome	DNA/RNA Metabolic Process	19.6791	0.0324377	7672.2	7850.8	9287.92	10330.6	10003.5	7814.3	9556.69	10959.9	9872.68	6968.44	8181.4	8197.93	7818.48	9228.61	10810.2	10298.3	9869.16	10313	7947.33	8048.16	8183.55	10569.9	10464.1	10513.9	8717.45	8255.18	8469.73	8598.51	9634.54	10037.4	9025.68	8673.23	9348.25
VIT_00s2505g00010	THO complex subunit 2	vv23040Spliceosome	DNA/RNA Metabolic Process	20.385	0.0258143	931.963	1048.19	929.891	517.531	1124.28	1222.57	489.143	329.343	699.913	567.621	933.116	920.667	805.077	625.457	1088.23	438.937	236.398	322.848	527.785	1223.89	1459.78	1325.89	1244.32	1596.72	719.338	507.23	598.965	819.815	1092.34	700.656	473.521	1068.87	799.372
VIT_07s0005g06130	heat shock cognate 70 kDa protein 1 (HSC70-1) (HSP70-1)	vv23040Spliceosome vv24144Endocytosis vv50101Channels_and_pores.xml_1.A.33	DNA/RNA Metabolic Process	19.2371	0.0373528	1410.5	1174.09	464.921	2369.45	2117.5	864.836	3167.12	3488.57	2221.34	369.157	1360.27	1053.27	1889.64	3461.11	4753.84	4826.61	2285.42	2131.29	1374.37	2482.7	2925.24	4444.09	3275.57	3542.3	3299.33	2070.5	1993.23	2329.92	2183.73	1638.97	2306.23	2652.89	2059.49
VIT_18s0001g12570	DNA-3-methyladenine glycosylase 1	vv23410Base_excision_repair.xml	DNA/RNA Metabolic Process	23.2299	0.0099289	7032	6927.44	9293	6940.13	6200.74	8321.08	5596.55	5920.93	6112.83	8319.29	8617.46	8296.3	8086.61	7731.27	7155.4	7288.51	6224.76	6926.81	7993	6957.67	8035.28	6454.01	5741.71	5528.39	7346.2	8127.9	7806.51	9598.96	8260.65	9278.96	7878.92	8729.33	8336.44
VIT_04s0023g01870	DNA-3-methyladenine glycosylase 1	vv23410Base_excision_repair.xml	DNA/RNA Metabolic Process	19.3583	0.0359409	1461.78	1434.55	2208.41	1730.61	1187.81	2033.4	1215.33	1284.66	1285.16	2271.51	1697.54	1664.29	1586.56	1521.01	1264.1	1507.49	1322.02	1670.24	1774.59	1440.16	1684.93	1049.19	920.365	1141.19	1985.26	1780.32	1868.39	2109.63	1568.63	1881.76	1767.89	1714.11	1558.23
VIT_09s0018g01400	DNA repair protein RAD23	vv23420Nucleotide_excision_repair.xml	DNA/RNA Metabolic Process	19.2585	0.0370999	3865.3	3683.92	4086.4	4152.25	4266.56	4341.88	3248.18	3797.57	3491.48	4056.02	4869.09	4692.77	3928.54	3988.68	3953.11	3944.19	4560.58	4210.53	3352.24	3803.07	3821.1	4082.48	4110.88	3667.68	3667.38	4259.17	3461.22	3944.53	4096.33	4711.57	3875.08	4260.14	4374.5
VIT_16s0098g00680	DNA mismatch repair protein MutS2	vv23430Mismatch_repair.xml	DNA/RNA Metabolic Process	19.7861	0.031342	962.991	1073.09	1248.29	738.109	1254.2	1668.87	723.381	702.363	903.82	1194.79	1348.42	1525.1	965.924	672.949	804.114	872.991	832.191	990.835	906.708	1132.04	1079.42	1078.19	1068.23	1135.8	940.144	971.111	1079.72	811.933	895.938	1182.01	1382	1165.83	1562.39
VIT_06s0061g01240	histone deacetylase (HD2A)	vv44110Cell_cycle.xml vv60017C2H2.xml	DNA/RNA Metabolic Process	21.9679	0.0152689	8793.41	8583.81	8021.18	9702.03	9687.26	8015.2	16747.6	10262.9	11487	7563.39	10157.4	8739.57	10061.6	10986.3	12367.2	10303.6	8992.48	10122.3	10247.6	9914.9	11689.8	9494.66	12079.8	10473.8	10634.3	9098.5	8594.28	9100.76	9359.89	9449.73	6874.53	8053.97	7135.81
VIT_06s0009g03080	histone deacetylase (HD2A)	vv44110Cell_cycle.xml vv60017C2H2.xml	DNA/RNA Metabolic Process	20.164	0.0277392	15253.2	14756.7	12050.2	15508.1	14395.3	9196.94	22565.8	18084.4	17141.8	9076.77	10561.3	11765.5	12005.9	12819.7	13562.2	12403.6	14119	14770.1	12251	12057.4	12981.6	12892.1	16186	14224.4	14222.4	12708.3	11579.5	12672.2	12931.1	14051.5	9966.7	11518	12001.7
VIT_03s0132g00020	histone deacetylase HD2C	vv44110Cell_cycle.xml vv60017C2H2.xml	DNA/RNA Metabolic Process	19.0731	0.0393442	9070.47	8560.5	8196.15	10317.5	10616.1	6301.01	15813.9	12871.6	13418.8	6688.12	7674.52	8783.77	7887.8	8809.57	9754.72	9054.77	10159.8	11683.4	7606.33	8424.03	9579.9	9072.14	11496.4	10656.6	10012.6	8571.29	7955.17	8792.26	8960.02	9711.9	7302.03	8430.61	8489.24
VIT_01s0026g01010	histone deacetylase complex, SIN3 component	vv44110Cell_cycle.xml VV60095Orphans_PAH	DNA/RNA Metabolic Process	20.6845	0.0234043	10044.5	9822.85	11158.1	9474.03	10114.7	11845.8	8259.29	8809.86	8929.15	10228.8	11302.8	10294.5	10208.3	9340.94	8445.19	8642.9	9232.81	8458.79	8365.36	10906.4	9984.44	11555	10398.8	10476.4	8755.29	8706.86	9080.11	9610.06	10162.8	10486.1	10781.8	11645.2	10891.4
VIT_13s0067g03380	Regulator of chromosome condensation (RCC1)	vv50112Nuclear_pore_complex.xml	DNA/RNA Metabolic Process	18.8235	0.0425622	6343.2	4953.35	5080.69	5990.91	5955.36	5290.31	3483.28	4601.42	3824.09	5391.97	5276.86	5578.34	5137.57	5451.49	4747.07	6582.86	5680.77	4977.6	4649.48	4976.47	4896.19	5910.12	5025.46	4696.48	4626.97	6080.79	4910.28	6506.18	5956.01	6045.37	5688.89	5542.87	5880.18
VIT_03s0017g02290	regulator of chromosome condensation (RCC1)	vv50112Nuclear_pore_complex.xml	DNA/RNA Metabolic Process	18.9804	0.0405124	901.226	1085.74	1212.79	1054.82	1377.17	1075.97	825.178	757.878	985.082	1189.05	1637.51	1463.65	976.604	1064.96	1143.55	1424.06	1160.25	1323.84	1071.5	1152.74	1333.87	779.29	1044.76	859.488	837.044	1052.12	1103.89	1064.94	959.806	1455.18	785.977	1173.82	961.527
VIT_03s0038g04130	DEAD box RNA helicase	vv50133Primary_Active_Transporter_cat_A9_to_A18.xml	DNA/RNA Metabolic Process	18.9519	0.0408783	4897.76	4245.66	4595.69	4840.73	5375.74	5931.35	4541.3	3556.57	3766.52	5802.78	5474.08	5498.83	5648.33	3930.17	4161.18	5428.11	5382.64	4890	5359.34	4328.59	4625.91	4594.01	3933.49	3917.98	4613.46	4568.74	4972.1	5275.7	4516.8	5063.25	5246.12	4514.4	4728.55
VIT_08s0007g03740	DEAD box RNA helicase (PRH75)	vv50133Primary_Active_Transporter_cat_A9_to_A18.xml	DNA/RNA Metabolic Process	19.7077	0.0321421	1984.59	1828.54	934.592	2280.65	2324.98	1095.68	3048.86	2984.24	2468.69	769.776	1575.9	1720.05	1644.73	2993.87	3302.45	2994.32	2142.1	2338.38	1770.72	2552	3228.25	3244.83	3125.53	3137.6	2121.81	2251.32	2268.05	2133.75	2267.26	2215.63	1963.63	2044.22	2222.71
VIT_14s0066g01020	DEAD box RNA helicase 1	vv50133Primary_Active_Transporter_cat_A9_to_A18.xml	DNA/RNA Metabolic Process	21.1266	0.0202281	12310.2	12391.4	13182.5	12019.1	12154	14777.3	9562.89	9860.5	9072.16	16042.5	15030.6	12671.2	12501	12084.8	10718.2	14282	14032.4	13018.7	13617.5	14232.7	13350.8	12759.9	11560.9	11487	11231.6	13222.3	12192	15563.9	13696.8	12469.8	15325.2	15030.3	12812.6
VIT_08s0007g07070	DEAD box RNA helicase RH11	vv50133Primary_Active_Transporter_cat_A9_to_A18.xml	DNA/RNA Metabolic Process	21.0909	0.0204685	4979.65	4750.1	6179.03	4221.94	4828.27	6760.82	3174.73	3559.5	4184.75	6084.93	6897.33	6315.01	5564.63	4763.02	4983.81	4887	4401.18	4913.87	4623.08	5477.24	5689.13	4157.22	4039.82	4134.65	4608.32	5365.21	5353.54	5471.58	5501.91	5833.19	4696.7	5754.82	5048.48
VIT_04s0008g05330	DEAD BOX RNA helicase RH15	vv50133Primary_Active_Transporter_cat_A9_to_A18.xml	DNA/RNA Metabolic Process	19.5223	0.034109	6361.64	6364.05	6818.07	7591.1	8027.1	7447.88	5181.88	5850.23	5530.55	7463.61	8438.93	7574.39	5855.29	7175.56	6535.2	7631.81	6923.06	6579.39	6362.85	7487.88	6916.85	6848.06	7531.61	6173.37	6059.1	7090.69	5530.77	6772.88	6658.63	6792.59	7033.73	7667.42	6539.49
VIT_19s0085g00080	DEAD BOX RNA helicase RH5	vv50133Primary_Active_Transporter_cat_A9_to_A18.xml	DNA/RNA Metabolic Process	22.6809	0.0119876	345.741	494.475	198.437	762.818	671.414	474.874	1195.54	1337.9	1195.32	240.216	537.52	738.876	669.872	1478.08	2283.62	1711.09	1007.78	1239.35	639.77	1086.76	2075.55	1858.3	1487.56	2433.28	1137.53	791.48	1009.95	814.937	864.807	1037.26	741.553	885.397	1064.7
VIT_05s0020g01130	DEAD/DEAH box helicase	vv50133Primary_Active_Transporter_cat_A9_to_A18.xml	DNA/RNA Metabolic Process	21.2763	0.0192472	1612.87	1767.59	1484.01	1641.89	1867.44	1864.63	1329.92	1163.9	1461.33	1866.22	1982.62	1760.18	1825.05	1235.98	1339.32	1953.16	1706.07	1441.91	1480.52	1534.08	1433.72	1558.14	1533.26	1346.39	1386.09	1420.46	1534.43	1962.4	1741.15	1711.42	1896.83	1772.28	2036.53
VIT_05s0049g02360	DEAD/DEAH box helicase (RH10)	vv50133Primary_Active_Transporter_cat_A9_to_A18.xml	DNA/RNA Metabolic Process	19.7718	0.0314861	840.746	1220.04	1430.03	857.761	1251.3	1660.06	788.321	769.231	817.92	1299.26	1551.36	1559.15	859.493	798.462	842.177	732.773	989.235	1054.14	860.817	1086.81	1210.67	847.332	1079.94	1124.35	862.384	837.733	1103.61	930.63	1090.46	1342.8	1095.52	1229.43	1293.49
VIT_02s0025g04190	eukaryotic translation initiation factor 4A	vv50133Primary_Active_Transporter_cat_A9_to_A18.xml	DNA/RNA Metabolic Process	20.5134	0.0247544	1495.35	1894.9	1810.56	1356.78	1508.94	1829.25	1016.06	1193.47	1100.64	1926.76	2673.67	1949.92	1405.04	1808.79	1135.92	1451.32	1699.01	1494.81	1835.83	1858.94	1519.43	877.917	1582.89	1143.97	1271.56	1792.4	1351.15	1579.51	1388.82	1746.68	1616.99	1934.24	1792.03
VIT_13s0106g00470	RNA-binding protein 45 (RBP45)	vv50133Primary_Active_Transporter_cat_A9_to_A18.xml	DNA/RNA Metabolic Process	25.3547	0.00471218	3384.89	3724.3	2998.17	3608.27	3589.63	3843.37	4560.23	4193.56	3753.96	3271.82	3576.46	3252.27	4623.28	4844.95	4465.07	4322.86	4274.1	4111.48	4454	4637.27	5209.19	4682.61	4486.22	4006.03	4054.62	4305.28	3563.14	3516.63	3689.16	3612.33	3675.9	3662.39	3176.89
VIT_17s0000g09680	RNA-binding protein RBP31	vv50133Primary_Active_Transporter_cat_A9_to_A18.xml	DNA/RNA Metabolic Process	19.9358	0.0298655	11082.5	11350	12039.6	10333.7	10457.2	10343.6	12427.5	8512.64	9003.62	9979.25	13492	10925.5	10547.4	9622.85	9396.18	12705.9	11967.5	11286	10288.9	9848.92	8859.4	7073.59	9703.98	8484.99	9408.71	10036	10020.2	10217	9591.91	10883.2	7455.47	9940.93	8929.29
VIT_02s0025g04890	CYP76B1	cytochrome P450 family	Generation of Energy	19.451	0.0348946	9574.29	8005.25	5235.91	11224.4	8919.86	7690.31	9437.7	10518.1	10069.1	6797.23	6979.94	9524.37	8737.08	11068.5	15012.4	11622.1	9225.97	9832.15	10288.1	12236.8	12161	14522.5	11100	12125	12162.4	11078.4	12408.9	11437	9919.86	9905.12	11245.1	11406	12205.7
VIT_16s0039g00900	CYP89A28	cytochrome P450 family	Generation of Energy	18.5098	0.0469492	3930.11	3738.65	4673.36	3715.37	8078.24	3532.39	3878.7	3617.23	4160.41	3333.14	4323.74	3195.24	2827.42	3844.96	4089.14	4661.01	7932.2	3378.13	3070.32	2842.6	3578.53	3386.03	3183.56	3643.57	2413.13	2995.59	3056.85	4910.48	7209.01	3838.42	3028.04	3586.84	3041.67
VIT_05s0020g04110	ELIP1 (EARLY LIGHT-INDUCABLE PROTEIN)	energy	Generation of Energy	23.2513	0.00985592	20422.1	16653.2	17691.8	23237.8	20976.1	25055.7	12269.4	17752.9	16909.2	20873.1	20043.3	23312.6	17830.4	19512.5	21165.3	23587.8	26817	26993.5	18967.2	16805.5	19325.8	24232.6	19484.4	20151.2	16523.5	16199.7	17125	18882.5	19775.8	21032.7	19527	18943.5	25381.9
VIT_08s0040g03280	HCF152 (HIGH CHLOROPHYLL FLUORESCENCE 152)	energy	Generation of Energy	23.2442	0.00988019	1440.88	1414.88	1236.21	1114.2	1843.88	1775.11	810.122	712.865	967.001	1242.44	1493.52	1549.37	906.24	866.203	973.796	1353.99	1535.25	1574.13	956.592	1115.24	1228.67	960.532	1091.43	1241.53	717.979	916.352	893.269	1201.86	1233.71	1563.67	878.726	1135.72	1436.77
VIT_03s0063g01310	oxidoreductase, 2OG-Fe(II) oxygenase family	unknown	Generation of Energy	19.6649	0.0325865	336.245	417.943	586.116	1174.27	1373.66	1331.03	837.171	1358.35	1784.09	395.854	987.092	1028.44	802.278	1872.42	3641.71	1093.23	889.139	1323.86	598.115	2127.71	1930.41	4278.42	3311.75	2458.84	844.988	1246.47	2735.13	770.391	696.543	1021.51	1449.82	1397.24	1508.48
VIT_19s0090g01760	NADH dehydrogenase	vv10130Ubiquinone_biosynthesis.xml vv50134Primary_Active_Transporter_cat_D1.xml	Generation of Energy	20.385	0.0258143	15469.6	15789.1	15155.8	15517.5	16203.2	14941.9	25543.5	27722.8	26723.9	16804.6	14454.1	16216.6	13680.6	14723.5	13043.7	14868.2	18963.1	20442.2	16558.2	14231.9	13403.8	12148.4	13297.5	14276.8	14662.8	16773.5	16433.7	13592.6	14586.3	17216.2	12871.3	13086	15005.3
VIT_00s0332g00060	ATP synthase CF1 beta subunit	vv10190Oxidative_phosphorylation.xml vv10195Photosynthesis.xml vv50131Primary_Active_Transporter_cat_A2_to_A4.xml	Generation of Energy	19.1729	0.0381207	2117.94	2262.54	1895.62	1085.42	1537.52	1360.52	2723.56	1536.12	1204.09	1593.23	1523.09	1214.75	2789.73	941.359	867.967	1087.27	813.285	734.067	1933.18	1442.83	1495.08	564.6	857.244	901.294	3106.16	986.58	1678.22	1158.82	1222.79	1452.15	1970.41	2199.97	2389.38
VIT_11s0052g00620	AHA2 (Arabidopsis H(+)-ATPase 2)	vv10190Oxidative_phosphorylation.xml vv50131Primary_Active_Transporter_cat_A2_to_A4.xml	Generation of Energy	20.1141	0.0281919	3002.8	2457.68	3189.35	3566.86	1743.19	5497.94	2953.14	2940.03	6161.32	4019.88	1555.35	2104.82	9622.69	5081.3	7172.02	2234.79	1258.04	2338.92	4351.28	3070.7	3376.95	5370.12	3206.62	4009.23	6629.99	5397.68	6963.07	3676.91	2592.95	5093.14	5603.9	3701.66	8734.49
VIT_10s0092g00280	ATP synthase epsilon chain, mitochondrial	vv10190Oxidative_phosphorylation.xml vv50131Primary_Active_Transporter_cat_A2_to_A4.xml	Generation of Energy	18.4884	0.0472629	4753.33	4666.96	3282.3	4776.47	3499.99	2708.26	6098.68	6283.27	4958.28	1996.36	2335.56	3182.68	2916.26	4712.21	3736.45	3658.12	5246.72	6911.78	6212.16	4325.27	4266.95	4001.58	4627.93	4571.61	5323.24	5318.91	4954.91	4591.58	5054.47	4695.89	5470.49	4413.9	5252.41
VIT_18s0089g00420	ATP synthase epsilon chain, mitochondrial	vv10190Oxidative_phosphorylation.xml vv50131Primary_Active_Transporter_cat_A2_to_A4.xml	Generation of Energy	24.7914	0.00575515	1125.07	1020.47	627.659	1141.13	846.551	680.707	2122.64	2536.11	1823.35	467.99	663.561	908.944	715.028	1621.02	1549.12	1405.55	1451.58	1608.63	1002.34	1151.41	1285.82	1320.59	1280.89	1503.97	1621.4	1343.25	1401.54	1023.7	1149.59	1230.12	1241.67	1256.68	1475.24
VIT_16s0039g00550	F-type H+-transporting ATPase oligomycin sensitivity	vv10190Oxidative_phosphorylation.xml vv50131Primary_Active_Transporter_cat_A2_to_A4.xml	Generation of Energy	20.4135	0.0255751	4157.94	3941.81	3541.46	5668.34	5602.78	4199.88	4642.23	5968.32	5792.6	2080.05	3490.57	5185.64	4359.94	6710.25	8231.26	6976.4	6933.76	8273.54	5394.45	6217.51	7893.36	6946.24	6534.64	8786.58	6515.52	5851.48	7355.01	5423.21	5964.93	7471.72	5647.61	6937.92	7482.97
VIT_18s0001g13630	V-type H+-transporting ATPase 16kDa proteolipid subunit	vv10190Oxidative_phosphorylation.xml vv50131Primary_Active_Transporter_cat_A2_to_A4.xml	Generation of Energy	19.1729	0.0381207	29048.6	29526.8	32924.9	31093.5	30443.4	23459.7	24536.8	27142.4	24998.3	23079.9	26660.5	26564.5	23127.3	25723.5	25537.4	25697.6	31284.8	31357.6	26971.9	25118.4	24715.7	27146.3	28685.1	28999.6	22804	24856.2	24048.4	26336.8	27672.2	28183.8	25312.3	25382.9	25126.6
VIT_18s0001g15790	V-type H+-transporting ATPase 16kDa proteolipid subunit	vv10190Oxidative_phosphorylation.xml vv50131Primary_Active_Transporter_cat_A2_to_A4.xml	Generation of Energy	21.369	0.0186626	3136.11	3400.96	2245.19	4897.44	4306.58	1996.98	5166.83	6134.77	5427.53	1360.02	2993.58	3151.95	2625.78	5375.53	5372.47	3958.38	5519.22	5364.01	3354.84	4318.3	4955.61	5805.86	5693.19	5583.75	3098.59	4087.15	3959.49	4069.16	4834.69	4450.58	3702.16	4242.62	3946.99
VIT_14s0108g00080	V-type H+-transporting ATPase subunit AC39	vv10190Oxidative_phosphorylation.xml vv50131Primary_Active_Transporter_cat_A2_to_A4.xml	Generation of Energy	20.9269	0.021609	14435.8	15472.8	15342.5	15806.8	13608.4	13850.8	14160.4	15407.5	14842.2	13445.9	14350.3	13793.6	12369.6	13864.9	13042.2	12605	13343.9	14334.5	13005.1	13392.8	12568.8	13118.4	15005.8	13694.9	11716.4	13026.5	11775.6	12701.5	12552.1	13980	12178.1	13014.8	13358.3
VIT_06s0009g03700	V-type H+-transporting ATPase subunit B	vv10190Oxidative_phosphorylation.xml vv50131Primary_Active_Transporter_cat_A2_to_A4.xml	Generation of Energy	19.3726	0.0357781	1359.82	1505.21	1018.13	2029.16	1867.5	1370.68	2389.55	2807.11	2830.69	776.084	1530.86	2150.78	1746.04	3012.15	5057.41	3345.48	2462.85	2604.88	1281.88	2256.75	4505.72	3766.64	2991.43	4244.26	2025.18	1869.81	2685.17	2219.02	2540.36	2839.6	1816.99	2112.79	2417.23
VIT_14s0068g01280	V-type H+-transporting ATPase subunit C	vv10190Oxidative_phosphorylation.xml vv50131Primary_Active_Transporter_cat_A2_to_A4.xml	Generation of Energy	21.3476	0.018796	13882.3	13889.2	15569.8	13093.2	12022.8	13057.6	11984	13057.4	13593.9	13263.2	13428.8	13913.6	12052.5	12697	13449.4	12116.5	12025.3	12593.1	12024.5	11727.8	12056.7	11202	11963.5	11450.9	11433.4	13548.7	11976.2	12508.9	12835.7	13260.4	11594.2	11872.3	12290
VIT_08s0040g01910	V-type H+-transporting ATPase subunit G	vv10190Oxidative_phosphorylation.xml vv50131Primary_Active_Transporter_cat_A2_to_A4.xml	Generation of Energy	20.7059	0.0232404	12548.2	11206.6	11311.6	12568.3	10176.5	7944.3	12912.2	13732.8	12435.5	7980.07	7019.63	9523.76	8345.95	10023	10425.1	10909.8	12427.8	13539.5	11596.8	9714.16	10286	11673.8	9793.12	13287	14171	11268.2	12251.7	9309.11	9639.57	10218	10039.5	8803.57	10736.3
VIT_14s0060g01280	pyrophosphate-energized vacuolar membrane proton pump	vv10190Oxidative_phosphorylation.xml vv50133Primary_Active_Transporter_cat_A9_to_A18.xml	Generation of Energy	20.2638	0.0268539	16793.7	15296.9	14990.9	15366.8	12071.7	14857.1	16272.2	13713.4	13543.3	16248.1	13576.1	12951.5	17949.9	16729.5	17378.2	16093.7	14040.5	16331.2	17067.2	16626.7	16389.4	15965.5	15186.6	15867.7	18919.1	17448.7	18626.5	15509.2	15218.3	14753.7	17011.1	14062.5	14665.1
VIT_09s0002g04970	inorganic pyrophosphatase	vv10190Oxidative_phosphorylation.xml vv50133Primary_Active_Transporter_cat_A9_to_A18.xml	Generation of Energy	23.016	0.0106875	1358.03	1411.57	572.161	1729.19	1564.63	1122.33	3177.76	2500.7	2471.97	793.658	1193.03	1494.31	2313.97	3222.37	3677.94	3035.16	2294.58	2788.13	2367.45	2767.07	3930.11	3940.58	3154.96	2755.81	3202.24	2873.53	3461.96	2664.87	2531.31	2592.21	2488.77	2716.62	2388.75
VIT_12s0121g00370	NADH dehydrogenase (ubiquinone) flavoprotein 1	vv10190Oxidative_phosphorylation.xml vv50134Primary_Active_Transporter_cat_D1.xml	Generation of Energy	21.0695	0.020614	325.991	464.825	322.216	370.702	625.896	416.444	662.885	552.925	808.545	290.018	459.18	652.271	577.518	1162.23	2027.19	1208.27	600.218	887.081	569.661	964.269	1940.83	1739.12	1273.7	1325.83	685.963	809.165	906.068	739.304	843.788	893.164	508.256	776.079	847.865
VIT_00s0246g00100	NADH dehydrogenase subunit 7	vv10190Oxidative_phosphorylation.xml vv50134Primary_Active_Transporter_cat_D1.xml	Generation of Energy	18.7308	0.0438177	1135.24	1146.39	1303.62	506.261	615.035	890.13	1252.25	720.803	566.26	1273.24	1018.32	891.968	2260.78	540.123	514.619	717.454	222.309	376.32	1234.16	689.596	921.115	337.379	369.559	489.708	2921.53	598.387	855.45	565.3	541.839	902.775	1199.1	1198.84	1510.52
VIT_00s0246g00070	NADH dehydrogenase subunit 7	vv10190Oxidative_phosphorylation.xml vv50134Primary_Active_Transporter_cat_D1.xml	Generation of Energy	18.6881	0.0444085	2490.47	2496.42	2158.34	1146.88	1351.98	998.819	2050.36	1385.77	1237.56	1739.13	1557.04	1334.95	2426.56	692.747	663.728	1211.08	620.447	867.338	1991.78	1103.74	1358.01	555.012	800.384	1084.97	4313.62	836.6	1640.11	1047.56	891.414	1670.23	2139.76	2343.53	2626.45
VIT_00s0332g00170	NADH dehydrogenase subunit 7	vv10190Oxidative_phosphorylation.xml vv50134Primary_Active_Transporter_cat_D1.xml	Generation of Energy	19.4296	0.0351335	1354.52	1199.23	992.676	393.535	556.94	449.625	1192.92	776.275	600.383	803.186	683.863	584.714	1313.06	337.415	310.998	537.697	322.678	324.101	1091.11	628.115	813.178	301.32	298.942	501.005	2326.63	462.567	727.843	524.073	470.059	835.407	978.684	1097.76	1262.34
VIT_13s0064g00220	quinone reductase [Vitis vinifera]	vv10190Oxidative_phosphorylation.xml vv50134Primary_Active_Transporter_cat_D1.xml	Generation of Energy	24.4349	0.00652594	8585.33	8458.54	8117.01	10272.2	7290.37	6778.41	11964.8	11156.9	12996.3	8201.47	6777.54	8333.7	8206.22	9353.67	11690.6	10381.6	12056.1	12002.3	9638.61	10129.4	10306.5	9791.23	9396.61	9958	11191.7	10684.5	11933.6	8971.33	9114.11	9067.95	10681.4	8977.13	9682.31
VIT_14s0036g01010	quinone reductase [Vitis vinifera]	vv10190Oxidative_phosphorylation.xml vv50134Primary_Active_Transporter_cat_D1.xml	Generation of Energy	21.1551	0.0200378	5449.58	4915.99	4518.17	6847.94	4388.17	3468.88	7457.82	6868.85	7023.54	3884.61	3548.5	4335.85	4365.78	5274.87	6849.9	5771.81	6801.73	6451.58	4888.23	5228.31	5289.99	5944.6	5258.19	6340.08	6614.27	5710.63	6381.31	5051.57	4966.55	4984.11	5984.75	5318.01	5884.23
VIT_18s0041g00150	quinone reductase [Vitis vinifera]	vv10190Oxidative_phosphorylation.xml vv50134Primary_Active_Transporter_cat_D1.xml	Generation of Energy	27.3512	0.002291	6109.68	6093.31	5284.16	8298.26	6578.31	6257.58	11551.1	10321.7	11558.5	6902.08	6544.5	7084.7	7545.32	8187.85	10304.4	8433.43	9091.05	9310.63	7868.96	8162.32	7714.54	8627.77	8049.13	9115.01	10044.6	8462.55	9770.76	7191.42	7258.8	7112.87	7990.25	7637.18	7860
VIT_18s0001g06510	quinone reductase [Vitis vinifera]	vv10190Oxidative_phosphorylation.xml vv50134Primary_Active_Transporter_cat_D1.xml	Generation of Energy	22.1604	0.0143079	7980.43	7894.19	8992.34	10470.3	8689.74	7149.72	13810.9	12225.3	13182.9	8718.59	7795.65	8867.32	9100.87	9178.97	11001.1	9231.75	10430.3	10250.8	9683.78	8936.62	7515.08	9164.91	9008.59	9195.28	12248.3	10192.4	11120.8	9111.77	9076.08	8778.39	10007.6	8964.36	9278.36
VIT_06s0080g00410	ferredoxin	vv10195Photosynthesis.xml	Generation of Energy	23.2727	0.00978345	8420.91	7968.27	6417.18	9385.7	7527.36	9004.83	13445.8	11292.8	10494.6	10635.8	8046.41	9326.27	10412.8	9259.29	9541.42	11383.8	10425.7	11569.1	11122.3	8927.11	8901.97	6439.56	7010.82	6590.34	12219.5	9280.19	9624.09	8858.94	8404.52	9705.28	9037.4	7635.17	8516.87
VIT_11s0016g02030	cytochrome f [Vitis vinifera]	vv10195Photosynthesis.xml vv50135Primary_Active_Transporter_cat_D3_to_E2.xml	Generation of Energy	18.574	0.0460197	7256.99	5705.58	4320.07	8139.6	8379.89	5488.71	10524.7	8792.38	6947.83	3599.4	6034.46	5536.07	7967.74	9127.14	9603.57	10223.7	9668.74	9645.08	6879.09	8081.78	9918.93	8610.29	9093.12	10255.7	10836.4	6796.03	7446.99	6832.26	8022.59	7329.71	4943.8	8774.62	6703.83
VIT_02s0012g01950	photosystem II protein D1	vv10195Photosynthesis.xml vv50135Primary_Active_Transporter_cat_D3_to_E2.xml	Generation of Energy	18.738	0.0437199	9133.31	9878.46	7097.19	17144.1	14792.3	10432.2	15150.1	18054.5	13835.1	4787.05	9893.03	11820.9	11309.7	18156	21699.8	14089.8	13161.5	14483.3	9468.34	15489.5	19294.9	19477.2	19432.5	19396.9	16978.8	10926.4	12684.9	11897.1	14817.1	13238.6	9319.4	15262.1	10971.1
VIT_12s0028g00320	LHB1B1	vv10196Photosynthesis_antenna_proteins.xml vv50105Transport_Electron_Carriers.xml_5.B.4 vv50113Thylakoid_targeting_pathway.xml	Generation of Energy	19.9572	0.0296599	1796.33	1634.44	1449.74	1666.66	1403.8	2493.48	1078.25	732.25	801.152	2368.69	1254.79	1505.64	1853.29	984.343	1070.47	2299.18	1275.9	1913.13	965.168	1036.05	1060.39	1590.44	1344.41	1121.11	770.394	673.551	538.239	1973.95	1212.64	1422.8	791.437	910.488	2292.11
VIT_05s0124g00490	oxalyl-CoA decarboxylase	vv10630Glyoxylate_and_dicarboxylate_metabolism.xml	Generation of Energy	22.7023	0.0119003	908.321	858.595	416.034	1386.43	1123.05	701.915	897.593	1110.41	814.794	442.008	945.525	985.466	1032.37	1753.63	2139.46	1853.26	1796.78	2150.19	993.818	1342.18	1947.55	1807.9	1501.2	2823.68	1828.06	1132.59	1550.71	1124.05	1164.37	1299.44	1075.96	1227.74	1400.24
VIT_08s0056g00070	methylenetetrahydrofolate dehydrogenase	vv10670One_carbon_pool_by_folate.xml	Generation of Energy	19.3726	0.0357781	912.691	971.017	1270.97	817.046	873.512	1096.46	1186.68	1149.74	1172.63	1244.54	1260.3	1235.11	1050.05	971.881	997.253	980.023	1020.94	1142.37	1194.19	944.405	917.569	793.041	824.769	810.612	1077.33	1221.21	1212.51	956.711	1016.84	1218.74	1051.73	990.713	1126.45
VIT_07s0005g03780	alcohol oxidase	vv10680Methane_metabolism.xml	Generation of Energy	19.1373	0.0385536	12575.9	11129.9	12287.1	13017.1	11185.1	13686.5	6550.69	5860.3	7422.02	10518.3	11943.6	12942.9	12042.8	8089.6	11895.4	11301.8	8322.46	8924.94	9949.91	9496.98	11051.8	13730.8	8780.79	10800.4	10808.7	9001.48	7887.72	12334.8	11048.9	11500.1	9280.55	9437.76	10637
VIT_17s0000g03490	cysteine desulfurase, (NIFS)	vv10730Thiamine_metabolism.xml	Generation of Energy	25.5045	0.00446706	3870.57	3878.18	3753.84	3464.51	3634.7	3492.06	3124.18	2691.34	2746	3202.15	3738.89	3415.39	3918.56	3726.36	3587.48	3561.71	3387.42	3332.45	3769.71	4394.96	4630.53	4158.08	3636.56	3910.81	3798.11	3872.31	3777.15	3692.69	3566.95	3735.34	3443.36	3614.06	3531.35
VIT_09s0002g07620	NADPH quinone oxidoreductase	vv10740Riboflavin_metabolism.xml	Generation of Energy	18.7879	0.0430412	4738.84	3923.71	4098.9	4352.05	4531.6	4358.03	3785.27	3388.31	3806.63	3226.48	3007.38	4137.56	3664.82	3876.86	4930.32	4918.29	5333.08	5373.52	4366.03	3904.89	5113.06	5449.11	4562.43	5523.96	4350.54	3443.58	4373.82	3545.97	4202.55	4735.9	4574.89	3985	4616.3
VIT_09s0002g07760	NADPH quinone oxidoreductase	vv10740Riboflavin_metabolism.xml	Generation of Energy	18.852	0.0421826	1754.33	1547.02	1151.47	2260.75	1839.7	1126.78	1648.03	1740.13	1716.63	764.022	1208.63	1722.62	1380.99	2271.08	3407.61	2838.66	2610.24	2892.31	1486.65	1865.48	2719.19	3164.18	2529.88	2936.16	1969.8	1663.82	2128.61	1722.1	1937.36	2298.11	1814.69	2188.15	2353.74
VIT_09s0002g07690	NADPH quinone oxidoreductase-like protein	vv10740Riboflavin_metabolism.xml	Generation of Energy	19.1586	0.0382933	4544.02	3595.45	3764.59	4969.97	4366.58	3906.05	4069.49	4095.68	4173.5	2646.94	3379.08	3673.75	3883.3	4143.8	5335.63	4483.2	4556.01	5184.5	3571.84	3927.57	5187.36	5194.32	4707.15	5192.5	3736.66	3282.83	3941.22	3372.75	3799.51	4191.28	3447.83	3672.96	4048.05
VIT_09s0002g07840	NADPH quinone oxidoreductase-like protein	vv10740Riboflavin_metabolism.xml	Generation of Energy	20.6417	0.0237352	1550.82	1343.44	1041.92	1775.36	1916.05	1378	1469.92	1408.33	1448.35	978.375	1490.32	1720.77	1348.58	1757.84	2096.39	2042.62	2248.42	2460.55	1503.38	1721.87	2198.5	2307.25	1949.73	2495.13	1978.09	1650.27	2001.48	1623.37	1661.99	2040.43	1831.87	1828.68	2013.18
VIT_00s0301g00170	NADPH quinone oxidoreductase-like protein	vv10740Riboflavin_metabolism.xml	Generation of Energy	19.287	0.0367653	4028.95	4272.75	4300.93	4242.03	4298.2	4248.79	3683.33	4489.88	4311.26	3588.89	3186.57	3589.47	3252.94	3503.49	3802.02	3680.27	4452.48	4951.69	3849.86	3366.33	3741.9	4081.67	4158.32	4908.33	3576.34	3719	3684.61	3302.07	3627.29	4070.59	3864.96	2618.58	3920.29
VIT_02s0012g02650	purple acid phosphatase 2 PAP2	vv10740Riboflavin_metabolism.xml	Generation of Energy	20.7273	0.0230777	640.803	524.558	368.922	653.07	670.702	665.583	865.565	1150.86	1029.7	381.467	561.7	686.71	830.394	1109.63	1229.87	996.396	678.728	567.891	570.511	762.546	977.894	1223.11	819.064	832.072	847.412	756.384	737.709	642.737	765.681	874.704	785.549	599.313	797.633
VIT_13s0047g00910	molybdopterin biosynthesis MoaE	vv10790Folate_biosynthesis.xml	Generation of Energy	20.3351	0.0262377	825.621	882.06	460.21	958.751	997.588	619.977	1636.91	1198.86	893.113	497.621	738.083	751.355	1289.53	1343.68	1482.78	1543	1143.42	813.364	1056.67	1209.23	1192.08	1973.79	1620.12	1114.92	1381.36	1114.96	1114.81	1141.08	1110.03	944.866	1260.99	966.493	867.054
VIT_06s0009g01130	Molybdopterin biosynthesis protein CNX1	vv10790Folate_biosynthesis.xml	Generation of Energy	23.1586	0.0101759	5051.78	5193.29	4917.88	5102.34	4594.68	5313.83	3540.74	3947.88	4394.1	5491.69	4707.96	4760.03	4915.01	4808.93	5231.68	4457.76	3813.64	3916.23	4088.07	4403.74	4582.16	4398.11	4441.69	4435.06	4286.91	5024.64	4184.34	4415.08	4503.44	4867.79	4495.91	4515.6	4751.83
VIT_19s0027g01090	molybdenum cofactor sulfurase	vv10790Folate_biosynthesis.xml vv10906Carotenoid_biosynthesis.xml vv30001ABA_signaling.xml vv11013ABA_Biosynthesis.xml	Generation of Energy	22.3957	0.0132108	937.674	1025.07	1027.42	685.345	1081.12	939.044	553.561	730.745	624.806	1139.6	1356.28	1062.14	807.613	896.541	749.161	762.146	814.737	605.601	748.883	1008.41	825.434	1001.33	1102.51	835.711	744.424	812.006	719.922	964.02	1085.63	897.814	1146.47	1059.66	867.463
VIT_10s0003g04580	ACCELERATED CELL DEATH 11 (ACD11)	transfer of glycolipids	Lipid Metabolic Process	21.2478	0.0194306	3838.81	3979.68	3997.97	3944.45	2977.78	4118.97	5319.06	5984.53	5250.91	4128.14	3976.48	4674.69	3512.99	3685.92	3195.55	3160.37	3221.78	3643.81	4125.21	3915.92	3658.62	3174.59	3449.73	3899.97	3897.11	3369.43	3955.79	3409.74	3362.25	3863.96	4614.64	3706.87	4775.73
VIT_11s0052g00240	ACCELERATED CELL DEATH 11 (ACD11)	transfer of glycolipids	Lipid Metabolic Process	19.3226	0.036351	1157.88	558.098	317.374	635.344	117.728	133.55	3888.51	888.904	2041.19	570.279	177.287	275.794	1238.55	585.847	1095.06	1033.45	433.078	359.759	1069.17	884.933	296.951	660.987	858.758	761.194	1894.77	712.707	1237.39	678.207	515.18	276.328	570.721	424.792	282.802
VIT_01s0010g01990	D8-sphingolipid desaturase	Unclear	Lipid Metabolic Process	19.1943	0.0378631	8485.05	7701.15	6383.26	9668.52	7951.4	5922.65	9096.88	8995	8372.64	4984.23	6587.99	5600.88	8487.58	11697.7	12988.5	11189.5	8570.34	7955.6	7944.68	8581.71	9917.88	11045.1	9301.41	10560.2	7699.82	9293.15	8297.3	10409.1	10200	8713.25	7285.26	8250.5	8981.76
VIT_04s0008g07210	D8-sphingolipid desaturase	Unclear	Lipid Metabolic Process	18.6239	0.0453083	1338.55	1068.94	1154.98	804.662	1256.24	1115.08	1630.9	1403.42	1293.47	963.214	919.043	1129.69	2171.73	1176.37	1624.35	1313.87	940.487	944.767	1613.81	1207.94	2000.01	1910.24	1281.66	1533.97	1230.42	1346.58	1525.9	1466.78	1363.99	1437.08	1271.66	1282.47	1410.11
VIT_11s0016g02090	esterase	Unclear	Lipid Metabolic Process	20.5062	0.0248122	1909.34	2011.16	1724.54	1978.49	2289.56	2019.25	2050.83	2629.64	2318.19	1773.37	1794.99	1974.79	1728.33	2326.49	2357.26	2616.07	2572.53	2606.48	2258.43	2101.04	2191.04	2266.01	2619.79	2738.94	2069.14	2292.64	2215.91	2116.5	2173.69	2426.65	2265.19	2191.12	2531.67
VIT_02s0241g00160	esterase/lipase/thioesterase family	Unclear	Lipid Metabolic Process	20.2068	0.0273565	4493.57	4417.1	4168.26	5019	4615.99	4164.42	5887.82	4799.11	5480.58	4068.6	4403.73	4364.19	4703.03	4907.29	5333.78	4302.06	4289.12	3873.79	4335.61	4690.5	4930.12	5542.45	4583.43	4591.82	4744.34	4747.83	5118.11	4533.23	4534.93	4633.65	5029.88	4833.57	4386.13
VIT_18s0001g08510	lipase family	Unclear	Lipid Metabolic Process	18.4171	0.0483222	3609.79	3139.21	2614.01	4375.41	3003.07	3069.48	3707.88	4223.92	3196.76	4062.26	4101.25	3778.83	5459.21	5310.14	5063.26	4616.69	2639.54	2870.4	4267.95	3803.39	4764.13	6008.25	4692.13	4741.79	5848.2	3941.09	3606.22	4461.61	3603.41	3543.86	3872.75	4606.6	3820.31
VIT_06s0080g01240	MD-2 lipid recognition domain-containing protein	Unclear	Lipid Metabolic Process	20.6274	0.0238465	6758.05	6557.89	6684.61	6462.42	5850.28	6001.81	8980.61	9794.98	8877	6436.26	6265.58	6915.28	6341.63	7347.02	6790.7	7277.78	8616.76	9645.67	8260.05	6135.2	7535.91	6373.8	6096.16	6346.86	7537.38	7182.68	6983.14	6551.2	6440.76	8162.91	7054.15	5510.95	6726.04
VIT_06s0004g01370	lipoyltransferase	vv10061Fatty_acid_biosynthesis.xml	Lipid Metabolic Process	18.6667	0.0447066	1693.21	1513.43	1490.09	2225.82	2136.57	1380.79	2289.36	2175.89	2057.8	1199.84	1205.68	1355.25	1573.29	1295.81	1079.59	1522.55	2121.93	1711.22	1537.12	1058.32	1056.81	1522.04	1413.18	1520.64	1450.95	1248.25	1266.66	1252.86	1303.56	1498.11	1721.9	1166.36	1425.3
VIT_18s0075g00560	fatty acid multifunctional protein (MFP2)	vv10062Fatty_acid_elongation_in_mitochondria.xml vv10071Fatty_acid_metabolism.xml vv10280Valine_leucine_and_isoleucine_degradation.xml vv10380Tryptophan_metabolism.xml vv10410beta-Alanine_metabolism.xml vv10640Propanoate_metabolism.xml vv10650Butanoate_metabolism.xml	Lipid Metabolic Process	21.2335	0.0195229	5111.2	5118.63	3552.73	6846.88	6022.62	5283.24	8067.94	7490.89	8087.31	2317.94	4831.37	6255.35	6614.4	8871.93	13778.4	7951.5	6459.49	7946.77	5556.48	8207.62	12920.7	11550	9468.65	10604.5	7679.89	6515.55	9119.76	6881.55	8108.12	8413.14	6693.63	9008.22	9976.45
VIT_09s0002g06970	Palmitoyl-monogalactosyldiacylglycerol delta-7 desaturase, chloroplast precursor	vv10071Fatty_acid_metabolism.xml	Lipid Metabolic Process	19.615	0.0331121	15414	19004.7	17780.8	17593.3	21179.2	19128.5	9698.3	18905.5	18322.5	17245.8	16637.5	13869.7	20931.5	23885.5	23295.1	15457.7	14854.7	16422.7	19634.6	24490.7	16213	25776.5	25526.5	19995.5	18137	22479.1	20427.9	14403.7	16001.9	13152.5	23587.6	16819.9	12226.4
VIT_08s0032g01100	Acyl-CoA oxidase	vv10071Fatty_acid_metabolism.xml vv10592alpha-Linolenic_acid_metabolism.xml vv11040Biosynthesis_of_unsaturated_fatty_acids.xml	Lipid Metabolic Process	21.6043	0.0172525	1485.51	1633.36	1236.92	2276.19	2282.62	2252.5	3210.22	2807.76	3258.83	992.467	1552.96	2252.65	2566.9	2626.56	4385.78	2542.62	2254.92	2559.05	2176.71	2692.99	4014.85	3659.82	3076.71	3498.95	2165.66	2609.93	3851.18	2546.96	2664.93	3190.31	2595.46	2412.19	2737.51
VIT_02s0012g02920	acyl-CoA oxidase ACX3	vv10071Fatty_acid_metabolism.xml vv10592alpha-Linolenic_acid_metabolism.xml vv11040Biosynthesis_of_unsaturated_fatty_acids.xml	Lipid Metabolic Process	18.7879	0.0430412	523.297	612.599	691.457	647.293	947.374	786.665	996.072	1096.04	1270.62	414.38	699.42	974.97	701.14	1104.18	1891.11	966.53	925.59	1100.87	805.719	1141.93	1664.02	1344.3	1278.26	1701.43	718.379	966.096	1308.29	827.596	888.355	1153.52	789.045	831.841	866.241
VIT_05s0077g01260	ACYL-ACTIVATING ENZYME 7	vv10071Fatty_acid_metabolism.xml vv50104Group_Translocators.xml_4.C.1	Lipid Metabolic Process	19.344	0.0361044	13142.2	13518.3	16209.8	12858.6	12632.5	16160.6	10731.7	12219.3	13311.1	14443.4	15046	16382.6	13150.1	13297.8	12196.9	10761.9	10203.8	11867.6	11105.4	13022	16536.8	11940.2	12529.2	12962.1	11064.2	10871.7	11776.5	12743.9	13192.3	16325.7	11900.2	13353.9	12166.2
VIT_18s0089g00560	acetyl Co-A acetyltransferase	vv10072Synthesis_and_degradation_of_ketone_bodies.xml vv10280Valine_leucine_and_isoleucine_degradation.xml vv10380Tryptophan_metabolism.xml vv10620Pyruvate_metabolism.xml	Lipid Metabolic Process	21.5758	0.0174179	19781.6	19260	20115.1	25112.6	23408.6	23573.2	21086.7	20491.2	21374.5	22743.7	20683	20543.5	24791.3	21764.8	21893.1	23040.5	21598.1	20310.6	23035.1	20615.2	21750.3	25917.2	23395.2	24135	25455	20415.4	22274.1	22526.8	20818.6	20361.6	23937.9	23295	23635.9
VIT_00s0194g00290	4-hydroxy-3-methylbut-2-enyl diphosphate reductase	vv10100Biosynthesis_of_steroids.xml	Lipid Metabolic Process	23.18	0.0101012	10784.4	10815	10040	9140.83	8701.66	10464.4	7952.19	8958.38	9104.9	8194.81	9263.99	9240.48	8967.59	9615.17	9902.39	7403.58	6700.9	7761.16	7661.78	9614.48	10052.4	10182.4	9472.3	10591.4	8904.7	8921.7	8374.37	8031.41	8156.01	8182.15	8046.59	7643.72	8837.1
VIT_00s2125g00010	C-4 sterol methyl oxidase	vv10100Biosynthesis_of_steroids.xml	Lipid Metabolic Process	18.8948	0.041619	8236.7	5979.08	5931.41	6751.79	4154	3903.49	5125.14	6566.11	6350.14	5649.77	4825.61	3912.82	5084.14	5924.11	6264.92	5349.08	4831.05	4336.14	4160.9	4164.53	3323.61	5795.67	4011.47	4934.1	3888.8	6014.85	3796.76	5169.19	4538.68	4413.75	3661.6	3166.72	3505.03
VIT_08s0007g03930	delta14-sterol reductase FK (FACKEL)	vv10100Biosynthesis_of_steroids.xml	Lipid Metabolic Process	20.3137	0.0264212	2937.2	3348.6	2932.22	2359.46	2522.16	2420.03	2891.54	3187.4	2954.4	2608.9	2670.65	2429.88	2592.53	2927.4	2865.95	2534.94	2201.28	2219.19	1968.6	2699.28	2245.97	2205.85	2674.37	2506.74	2080.86	2928.19	2465.34	2462.52	2353.17	2588.01	1598.15	2506.41	1967.24
VIT_19s0014g00070	Solanesyl diphosphate synthase	vv10100Biosynthesis_of_steroids.xml	Lipid Metabolic Process	19.7148	0.0320686	1122.07	980.639	1094.17	958.033	1215.47	1571.62	874.697	655.45	653.447	1294.47	1220.37	1398.36	1217.49	937.632	821.967	1332.3	1453.28	1494.6	1140.22	1034.83	1073.05	1034.13	879.267	986.457	1218.32	982.129	1073.15	1197.52	1077.87	1329.82	1134.28	969.108	1680.78
VIT_11s0206g00020	isopentenyl diphosphate isomerase 2	vv10100Biosynthesis_of_steroids.xml vv10900Terpenoid_biosynthesis.xml	Lipid Metabolic Process	20.6274	0.0238465	2258.68	2580.05	1525.55	3590.71	2027.81	2024.26	3194.88	3928.62	3320.98	1519.89	2049.39	2417.46	3223.88	5073.93	5554.23	4059.12	3675.19	3611.16	3276.87	3679.96	5055.81	4895.84	4143.58	3323.5	4655.35	4506.99	3835.57	3783.07	3813.32	3591.13	3618.63	3562.35	3603.3
VIT_00s0768g00030	isopentenyl diphosphate isomerase 2	vv10100Biosynthesis_of_steroids.xml vv10900Terpenoid_biosynthesis.xml	Lipid Metabolic Process	21.2549	0.0193846	1530.92	1501.78	792.117	2381.17	1631.97	954.838	2643.75	2813.51	2326.46	694.564	1257.27	1767.25	1561.87	2935.51	3400.53	2897	2409.22	2239.84	1729.42	2665.23	3204.57	3686.25	3304.3	2790.67	3312.31	2688.71	2760.81	2200.51	2439.2	2610.22	2462.03	2183.78	2397.95
VIT_03s0088g01150	squalene monooxygenase	vv10100Biosynthesis_of_steroids.xml vv10900Terpenoid_biosynthesis.xml	Lipid Metabolic Process	20.1426	0.0279324	6089.54	7769.91	7448.39	5867.03	7006.01	6158.36	2024.18	7441.85	6388.37	6750.42	10607.6	7230.64	4728.38	7657.91	6449.39	3695.31	5316.49	3848.84	4499.2	6259.72	5523.73	7714.42	8908.8	8027.06	3062.23	6684.58	3746.2	5763.52	6228.75	5136.98	6764.69	7822.57	7207.18
VIT_19s0014g02840	3-deoxy-manno-octulosonate cytidylyltransferase	vv10540Lipopolysaccharide_biosynthesis.xml	Lipid Metabolic Process	20.4563	0.0252203	3251.36	2916.34	3273.75	3003.11	2002.13	2999.41	3411.88	3524.97	3452.83	2766.79	2516.47	2629.26	2633.86	2982.06	3057.2	2477.52	2478.85	2825.24	2827.18	2848.15	3094.06	3017.24	2550.46	2942.55	3102.72	3410.76	3605.22	3094.62	2554.8	2849.64	2976.1	2340.87	2924.02
VIT_11s0037g00250	1-acyl-sn-glycerol-3-phosphate acyltransferase 1, chloroplast precursor	vv10561Glycerolipid_metabolism.xml vv10564Glycerophospholipid_metabolism.xml vv10565Ether_lipid_metabolism.xml	Lipid Metabolic Process	18.3815	0.0488599	1095.17	919.987	1233.83	807.298	983.926	1087.86	811.407	680.088	841.97	866.869	1061.26	1144.22	889.379	712.897	771.382	899.992	866.995	1135.26	886.409	837.808	1029.12	780.902	650.256	835.525	993.192	875.336	1014.1	971.043	964.121	1255.75	905.423	935.21	1059.76
VIT_08s0007g01510	phosphatidic acid phosphatase / PAP2	vv10561Glycerolipid_metabolism.xml vv10564Glycerophospholipid_metabolism.xml vv10565Ether_lipid_metabolism.xml vv10600Sphingolipid_metabolism.xml	Lipid Metabolic Process	18.631	0.0452075	12059.1	10756.5	11855.5	12551	11101.4	9469.45	10704.3	11666.6	14342.4	12716	11704.2	12097.6	14826.6	11307.2	13868	8206.02	8534.14	7536.32	12618.5	11759	11353	18864.5	12467.6	16043.1	13340.9	11378.9	13602.6	10515.8	10471.2	7906.8	16940.4	10271.1	10952.3
VIT_11s0052g01840	diacylglycerol kinase	vv10561Glycerolipid_metabolism.xml vv10564Glycerophospholipid_metabolism.xml vv34070Phosphatidylinositol_signaling_system.xml	Lipid Metabolic Process	18.5383	0.046534	7336.68	7513.26	6986.36	7240.54	5522.17	5726.78	3553.6	5400.22	4442.43	6957.63	6956.48	5574.49	5345.47	7558.28	5271.57	5394.77	4424.37	5169.49	5978.29	7137.69	5993.34	7229.25	7911.59	6738.62	4668.28	6341.02	5163.35	6519	6090.28	5525.11	7337.92	7260.26	5272.97
VIT_14s0068g01500	glycerophosphoryl diester phosphodiesterase	vv10564Glycerophospholipid_metabolism.xml	Lipid Metabolic Process	20.2995	0.0265441	1076.66	805.822	734.205	723.893	506.857	382.375	253.573	290.784	388.212	638.157	583.222	446.675	1027.58	898.373	686.002	183.417	504.633	430.909	1604.86	969.846	536.499	1730	1998.16	695.707	702.715	815.123	808.822	549.245	460.44	338.47	1658.42	821.799	272.647
VIT_00s2750g00010	Phosphatidate cytidylyltransferase	vv10564Glycerophospholipid_metabolism.xml vv34070Phosphatidylinositol_signaling_system.xml	Lipid Metabolic Process	18.3529	0.049294	8776.14	9527.52	7925.25	7355.02	7075.05	7106.22	7443.76	9540.64	8622.97	7167.62	7677.18	7518.52	7811.16	9308.26	7513.96	7332.91	8555.32	9088.24	8367.85	9099.06	7873.26	10670.7	11000.6	8706.26	7591.14	9075.43	7958.29	6877.2	7074.35	7815.43	9875.54	7723.61	8394.95
VIT_00s0598g00020	alkaline phytoceramidase	vv10600Sphingolipid_metabolism.xml	Lipid Metabolic Process	22.303	0.0136331	1253.84	1203.47	1384.27	1147.08	1398.32	1025.27	1450.37	1183.2	1424.87	876.188	973.68	1144.18	787.254	810.627	814.982	769.989	889.252	1205.91	1066.36	992.191	895.4	1095.14	908.253	1230.5	979.371	820.199	927.728	942.318	930.256	1114.75	893.945	826.982	891.494
VIT_08s0007g07090	sphingosine-1-phosphate phosphatase	vv10600Sphingolipid_metabolism.xml	Lipid Metabolic Process	20.2781	0.0267296	9587.49	9246.09	9035.5	8159.43	7969.18	7736.62	10053.3	9832.71	12073.8	10318.2	7391.52	8098.51	9420.31	9912.5	10487.8	9428.82	8957.64	9052.62	8930.46	8620.24	8878.71	9070.97	8304.74	9606.15	9618.3	9708.17	10092.5	10564.2	9758.72	9435.52	9785.54	8965.39	8317.37
VIT_05s0077g01940	acyl-CoA dehydrogenase (ibr3)	vv11012Iba_metabolism.xml vv10071Fatty_acid_metabolism.xml vv10280Valine_leucine_and_isoleucine_degradation.xml vv10410beta-Alanine_metabolism.xml vv10640Propanoate_metabolism.xml	Lipid Metabolic Process	18.5027	0.0470535	6842.27	6693.59	7367.47	5154.33	5601.61	8683.93	5001.69	4650.77	5092.55	7007.07	6527.44	6730.96	7963.32	6091.68	6915.45	6142.8	4818.78	5209.34	6437.51	6600.19	6367.34	7114.58	5885.76	6335.43	7622.9	6613.23	7622.03	6212.58	5974.5	5465.14	7141.18	5920.39	6911.78
VIT_00s0233g00050	Exostosin (Xyloglucan galactosyltransferase KATAMARI 1)	vv11030Glycan_structures-biosynthesis1.xml	Lipid Metabolic Process	21.8111	0.0160966	996.392	946.11	1143.7	1113.14	837.599	1029.12	1073.75	880.239	925.462	1045.6	922.163	991.318	1349.85	1162.07	1007.01	1182.46	1100.3	1266.78	1224.5	1139.7	1419.71	901.353	790.78	849.156	1221.77	1252.45	1089.47	1440.64	1094.72	1495.76	1238.06	1077.67	1128.95
VIT_00s0341g00040	exostosin family protein	vv11030Glycan_structures-biosynthesis1.xml	Lipid Metabolic Process	22.0036	0.0150865	603.925	601.326	776.517	670.956	1012.58	1060.72	430.935	414.236	616.588	991.178	982.384	1133.26	688.911	523.94	671.881	814.852	822.684	1037.31	625.72	732.237	918.507	872.761	792.865	966.623	513.146	599.32	786.211	645.988	668.06	936.332	844.818	904.526	1041.46
VIT_14s0066g01530	no hit	no hit	No Hit	20.1854	0.0275472	5286.62	5703.08	6521.34	6496.79	6318.3	4420.48	7727.71	8447.27	8037.26	3920.44	4580.63	5575.1	3424.23	4545	5132.16	4977.73	7137.82	7329.77	4837.85	4900.92	4977.57	4563.55	5357.34	6837.78	4133.8	4145.81	4553.29	4096.66	5279.44	5310.59	4101.42	4043.23	4875.14
VIT_08s0056g01560	no hit	no hit	No Hit	19.7148	0.0320686	1408.8	1335.31	1364.74	1061.09	1317.11	1439.37	1244.38	1011.89	1059.92	1646.13	1374.95	1516.04	1174.78	1055.4	993.948	1006.05	831.366	1075.17	1141.95	1327.06	1167.42	954.187	1333.92	1303.29	1403.62	1268.71	1109.05	1087.4	1193.23	1209.35	1157	1325.92	1194.97
VIT_08s0007g02590	no hit	no hit	No Hit	19.4225	0.0352135	6809.58	7028.2	6926.9	7467.38	7818.18	7569.45	4799.04	6339.38	7404.01	6809.96	8047.95	8585.94	6626.71	6896.72	7823.36	6033.3	4761.28	3966.2	5238.84	6817.55	7558.66	8111.94	7772.87	7246.37	5502.03	7044.81	6244.8	6914.85	6563.25	6930.72	6571.68	6520.9	6728.87
VIT_09s0002g04520	no hit	no hit	No Hit	21.3547	0.0187514	9506.4	9794.87	8818.35	10019	11272.4	9274.15	12597.2	12947.3	10674.9	7025.49	7631.05	7840.86	7449.21	9200.01	8021.16	9153.85	12721.1	12740.8	11467.7	9757.72	8672.44	9437.15	10128.3	11533.7	9876.75	8451.33	8934.28	8137.32	9417.19	8791.83	9385	9121.83	9662
VIT_00s0181g00240	no hit	no hit	No Hit	18.3244	0.0497316	8235.1	9856.77	9689.97	8516.31	12086.9	11067.5	10118.3	11870.5	14230.7	9104.14	10355.5	11674.2	7631.86	7380.21	8951.68	7119.4	9070.16	8344.79	7531.6	8693.75	7977.36	7200.5	9107.45	10532.7	7396.25	6894.23	8362.3	6979.94	8547.2	7672.55	6984.51	7659.37	9392.84
VIT_10s0042g00400	no hit	no hit	No Hit	23.4153	0.00931311	5172.7	5267.04	6536.24	4691.38	6734.49	5497.42	4680.71	4572.57	4489.91	5934.62	6806.07	6281.27	4549.18	3469.94	3458.04	4404.51	5871.99	5341.56	4676.43	4885.58	4464.59	4017.24	4190.59	6538.82	3824.9	3742.31	4268.33	3494.43	4400.6	4217.44	2929.76	4068.84	3751.43
VIT_10s0042g00530	no hit	no hit	No Hit	19.1658	0.0382069	415.609	519.678	372.882	589.386	949.281	597.159	683.729	716.538	918.279	364.903	651.923	856.609	639.545	1079.74	1569.02	1125.83	996.281	774.173	787.642	1143.29	1899.4	1656.42	1507.62	1527.07	676.52	911.788	1012.78	792.561	909.24	1133.83	673.406	794.988	884.02
VIT_10s0071g01180	no hit	no hit	No Hit	22.0606	0.0147988	347.972	338.28	190.235	414.254	448.078	477.577	685.207	922.277	933.565	337.575	475.06	728.786	621.304	1395.18	2188.8	1379.7	774.551	812.144	401.135	793.629	1574.74	1475.42	1244.59	1296.88	502.202	559.796	683.295	477.447	505.093	640.132	462.224	635.829	651.883
VIT_10s0092g00410	no hit	no hit	No Hit	19.2656	0.037016	1548.14	1435.89	679.234	2468.15	1806.51	1194.88	2882.53	3000.48	2350.33	515.032	1200.81	1779.78	1311.54	2922.39	4930.44	3322.11	2593.68	2741.75	1415.53	2332.6	4105.32	5094.42	3757.29	4109.08	2836.23	1892.8	2340.5	1570.25	1890.45	2036.29	1245.66	2420.22	2742.53
VIT_10s0092g00420	no hit	no hit	No Hit	20.328	0.0262987	968.387	867.793	515.631	1701.94	1381.72	829.299	1875.97	1701.48	1284.81	414.957	1050.35	1268.41	1058.13	2143.99	3317.44	2335.99	2051.48	1628.12	1106.84	1815.93	3016.22	3494.94	2443.22	3815.78	2288.75	1634.18	1798.28	1436.42	1546.69	1675.84	1142.74	1733.32	1772.87
VIT_10s0071g01210	no hit	no hit	No Hit	19.672	0.032512	411.609	481.965	369.988	513.242	761.218	879.153	831.028	874.782	1022.44	346.755	804.48	1120.51	942.478	1247.79	2189.55	1426.24	910.292	1207.49	832.642	1086.04	2351.03	1511.86	1458.97	1506.94	619.047	873.496	1179.91	845.888	849.553	1224.31	774.497	932.351	1096.14
VIT_11s0149g00250	no hit	no hit	No Hit	19.5365	0.0339538	5532.36	6763.7	4733.15	6466.91	10834.6	11358.7	6822.1	8162.05	8220.12	8830.79	11222.4	10814.2	9414.67	12298.3	12368	8421.97	8996.64	8568.02	7528.17	11356.3	13781.4	12472.7	11599.4	12318.1	9994.75	11829.6	12575.2	12132.6	12547.6	12185.7	7915.08	12547.5	9693.42
VIT_11s0052g00050	no hit	no hit	No Hit	21.1551	0.0200378	752.652	601.657	611.388	1123.47	926.838	752.831	778.991	819.85	666.927	562.079	638.111	699.572	760.49	843.422	756.317	799.868	836.185	892.806	733.114	979.131	959.464	1024.61	747.611	1075.35	1329.1	927.447	1124.61	937.133	951.849	978.768	866.969	1078.8	1025.82
VIT_11s0103g00640	no hit	no hit	No Hit	23.9643	0.00769558	29178.9	27260.8	32413.9	26208.9	27332.8	24439.1	24484.9	32868.7	32217.3	29864.7	25890.5	26885.6	20174.4	22781.4	21929.6	26367.2	31319.4	25382.9	21114.5	21913.3	19172.3	21574.1	24866.7	27565.9	19589.2	22421.4	22275.7	20458.7	23682	23461.8	20656.4	19157.4	23564.9
VIT_11s0118g00430	no hit	no hit	No Hit	25.0339	0.00528168	24083.3	22403.8	24804.3	22312.1	25735	19731.3	18173.2	18303.4	17833.3	19437.2	19047.8	22268.2	25233	22623.2	26248.4	25513.6	26540.7	26674.5	23573.1	22811.2	23299.6	27678.2	23019.4	27795.2	24799.1	23588.3	23906.7	25001.6	25974.7	27422.1	19719	21851.7	18564.8
VIT_11s0149g00150	no hit	no hit	No Hit	22.2745	0.0137656	1963.57	1525.27	1990.33	2105.27	2558.12	2056.48	1143.05	1581.53	1630.83	2138.27	2192.18	2513.12	1725.16	1494.63	1530.83	1860.43	2536.19	2133	1835.47	1349.21	1744.33	1957.6	1240.7	1300.56	1312.59	1479.2	1612.5	1772.64	1827.91	2274.23	1764.62	1617.02	1870.02
VIT_11s0065g00650	no hit	no hit	No Hit	19.7576	0.0316308	5186.45	5399.63	3694	5715.95	9512.19	7933.51	9984.08	10312.6	10177.2	5758.17	7305.03	9003.19	7545.27	9057.44	10734.5	8211.97	8092.74	9192.79	6523.86	8369.41	10357.5	10711.2	10570.4	12090.6	8725.92	7870.22	9706.34	7681.77	8461.51	9964.99	6962.05	8087.57	8686.01
VIT_12s0035g00460	no hit	no hit	No Hit	20.5918	0.0241268	1514.36	1106.86	676.537	1028.9	1448.84	1050.32	1111.28	747.966	861.979	632.969	831.762	947.703	1056.49	821.812	1194.54	1181.92	1278.92	1149.25	1467.35	1189.83	1222.55	1813.44	1215.28	1536.23	1182.44	944.926	1021.29	1160.76	1321.29	1230.28	1634.8	1368.54	1545
VIT_12s0121g00110	no hit	no hit	No Hit	26.5455	0.00307186	390.874	477.406	277.104	602.133	522.913	427.743	1657.96	1324.24	1114.57	287.746	652.709	654.869	829.309	1213.77	1624.61	1311.47	805.842	1335.16	772.434	1033.82	1890.32	1396.94	1386.83	2106.11	1242.3	610.259	793.195	666.066	725.602	756.387	336.848	692.554	506.803
VIT_12s0028g01130	no hit	no hit	No Hit	19.7362	0.031849	1863.93	1889.45	1861.18	4095.8	3173.45	2692.88	1996.93	1821.83	928.56	2744.6	816.651	1766.18	968.835	859.481	594.553	1073.46	1743.89	2004.73	1517.32	2550.3	3472.62	2651	2829.07	3767.01	6610.86	2464.48	3712.24	2173.62	1390.6	3212.27	835.973	1480.98	2636.7
VIT_12s0034g00480	no hit	no hit	No Hit	19.7576	0.0316308	797.393	1013.6	700.467	929.172	1236.31	640.19	749.228	603.56	780.36	599.29	769.403	705.072	584.158	865.807	758.384	1016.62	755.773	772.283	1114.56	1102.06	850.447	1158.98	1527.16	1453.55	627.49	606.915	684.343	815.227	835.374	714.747	958.315	870.702	789.918
VIT_12s0034g02410	no hit	no hit	No Hit	22.3743	0.0133071	882.374	1067.26	809.175	1457.61	1270.8	735.711	1194.73	1976.26	1301.76	441.37	831.221	1112.18	1028.27	2026.01	2681.14	2263.39	1661.71	1935.22	1306.62	1584.94	2682.13	2736.87	2483.57	2797.14	1537.79	1436.4	1637.01	1771.45	1732.31	1960.41	1777.86	1755.77	1993.37
VIT_12s0035g01490	no hit	no hit	No Hit	21.7754	0.0162906	4090.82	4473.06	3057.32	5203.56	5676.01	4779.82	7766.14	7321.23	6131.75	2748.28	4596.1	4843.96	4258.38	7928.71	8135.58	8350.19	8920.25	11736.9	6627.57	6249.55	9048.43	6598.36	6816.03	9381.76	7938.5	6535.72	7092.71	5611.38	5798.87	7152.94	4753.37	5911.93	7110.93
VIT_12s0034g01340	no hit	no hit	No Hit	22.9234	0.0110331	6682.78	6507.36	5348.39	4955.03	7428.6	5279.37	3758.04	3462.88	2493.51	3601.21	4521.14	4448.03	3870.96	5242.37	4227.38	4582.59	4338.94	4356.48	3906.24	6479.53	5225.67	5341.14	6683.94	6742.41	4646.97	5308.54	4578.05	6532.48	7363.21	5394.4	3787.21	5470.28	3866.75
VIT_13s0156g00300	no hit	no hit	No Hit	20.9483	0.0214569	3154.78	3177.92	3319.76	2292.83	2989.69	5304.5	1734.29	1291.82	1441.76	4550.36	5144.16	4545.12	5036.58	3378.72	3092.03	3510.45	2514.68	3538.9	4137.95	4487.52	4392.65	2764.74	2895.44	2869.48	3628.23	3679.5	3736.87	3437.16	2941.54	4290.34	2780.65	3543.8	2749.98
VIT_13s0175g00130	no hit	no hit	No Hit	26.082	0.00363146	2810.72	2362.98	2384.31	3153.41	3073.22	2526.74	3558.82	3442.43	3354.26	2285.32	2369.63	2290.54	2125.5	1717.88	1780.72	2590.69	2862.32	3318.11	2495.8	2196.2	2495.24	3089.21	2655.43	2938.75	1738.91	2036.38	2407.57	2151.04	2008.68	2698.56	2253	1529.43	1843.7
VIT_13s0047g01060	no hit	no hit	No Hit	20.2995	0.0265441	1386.64	1524.22	1398.91	698.89	1306.46	1252.38	811.231	684.452	701.617	1267.12	1207.69	970.428	1194.36	808.675	688.841	694.031	638.838	779.233	826.297	1344.65	1172	1086.41	1003.59	1090.71	1309.2	975.658	992.909	1192.4	1310.47	1437.61	928.96	1404.18	1190.08
VIT_13s0047g00720	no hit	no hit	No Hit	21.1836	0.0198491	1056.54	1208.6	816.113	1232.35	1707.84	1343.46	1776.24	1597.5	1482.52	683.371	1197.8	1339.36	1415.66	1728.75	2589.05	2390.19	1955.72	1303.71	1241.23	1633.02	2136.07	3081.93	2506.45	1941.81	1434.22	1319.34	1424.06	1848.26	1947.96	1754.46	1974.78	1687.34	1717.67
VIT_13s0064g00280	no hit	no hit	No Hit	21.8752	0.015753	1444.59	1026.87	512.632	1390.82	1493.24	590.155	2366.98	2196.65	1597.06	702.322	810.2	749.27	1293.73	1818.19	1831.83	2340.37	2286.07	1321.14	1187.66	1347.03	1628.65	1900.3	1961.09	1691.96	1211.97	1200.39	989.732	1134.63	1421.71	940.777	1251.74	1271.47	1084.35
VIT_13s0067g03520	no hit	no hit	No Hit	19.1658	0.0382069	2051.32	1794.11	2589.45	2465.02	2495.73	2515.7	1224.02	2129.82	2525.97	1713.29	1930.64	1777.9	1348.63	1986.65	2569.25	1231.3	1281.8	1483.62	1141.1	1595.34	1835.26	2719.42	2012.01	2901.71	1079.55	1345	1230.86	1771.88	2203.25	1824.59	1204.35	1939.5	1905.34
VIT_13s0067g03340	no hit	no hit	No Hit	20.3351	0.0262377	8630.62	9027.37	8113.85	8331.73	7936.02	9672.94	13140.1	8210.67	8979.74	9037.68	10398.2	8080.41	11415.2	10673.8	10623	8673.37	7973.02	10602.4	12809.3	12520.3	13323.9	6894.11	7988.12	8336.2	11588	11342.5	10797.3	10548.2	10007.7	11016.5	7674.36	11274	7934.37
VIT_13s0084g00120	no hit	no hit	No Hit	19.2014	0.0377776	854.887	752.386	788.526	1004.84	1039.15	895.48	1440.58	1196.87	1208.75	742.726	708.81	1130.74	765.309	707.337	840.792	1256.09	1144.55	1479.35	1110.96	721.895	926.128	1035.04	859.385	1296.49	817.306	842.751	836.549	729.61	731.971	972.909	821.465	600.726	1042.73
VIT_13s0106g00090	no hit	no hit	No Hit	21.1194	0.020276	331.175	541.173	366.355	776.115	830.8	609.982	1222.16	1736.95	1609.21	226.707	743.443	956.633	355.421	1383.07	2028.7	1351.45	1366.61	1825.02	883.916	1086.32	1774.53	1492.76	1575.64	1831.93	749.482	994.179	1071.07	764.832	1010.22	1248.03	806.635	787.096	1012.67
VIT_14s0036g01260	no hit	no hit	No Hit	20.549	0.0244673	1713.12	1745.02	1512.77	912.861	994.105	744.019	1611.21	1432.51	1053.44	1148.59	989.704	1079.54	1540.78	1039.96	860.23	1181.21	707.771	951.222	1383.03	907.703	1237.73	743.166	752.739	860.231	2882.23	1066.49	1312.41	1014.45	912.845	1303.53	1368.95	1489.37	1525.35
VIT_14s0030g01220	no hit	no hit	No Hit	20.0499	0.0287841	22149.7	20268.3	16401.9	25284.3	19409.8	15701.4	20000.8	19803.1	15846.2	15249.4	13594.2	13594.2	21026.5	21940	19532.5	23230.3	22577.3	23577.5	20473.7	21064.8	18289.3	26358.6	23954.1	23235.4	28324.3	21240.4	21135.7	21833.3	21036	17962.3	21511.1	18819.9	19232.3
VIT_14s0066g00770	no hit	no hit	No Hit	21.1408	0.0201327	1260.51	801.836	851.371	1476.54	1240.25	830.747	920.703	852.773	631.882	871.988	783.428	928.389	875.453	1048.69	777.84	1267.88	1698.34	1661.06	1293.03	1252.04	968.307	1288.65	930.3	1096.57	2043.79	1445.29	1467.99	1149.21	1137.47	1205	995.113	1259.59	1193.3
VIT_14s0006g02310	no hit	no hit	No Hit	20.8841	0.0219161	19700.2	18055.7	16505.1	19195.1	19495.8	16273.2	14834.4	15666.4	14821.2	11969	13595.9	16093.8	14986.8	18220.1	16421.7	16560.2	21978.2	23902.2	20732.3	19642.2	20388.6	19521.5	17708.6	22465.7	20501.7	18215.8	19414.2	16449.4	18645.5	18083.3	17455.2	14589	19082.2
VIT_14s0006g00780	no hit	no hit	No Hit	23.3797	0.00942863	4000.28	3036.87	2838.98	5693.3	4604.41	4062.63	5162.61	4039.39	3848.27	3162.03	3591.64	3948.5	5964.36	5979.8	6642.8	6618.49	4974.63	5972.83	5272.18	5222.99	7925.13	8410.89	5707.99	5786.37	7905.15	5596.26	6681.37	6347.99	5516.94	7024.87	5937.2	5182.28	5302.05
VIT_14s0006g00060	no hit	no hit	No Hit	24.1711	0.0071589	2292.47	2191.99	2387.54	2666.85	3435.63	1994.95	3627.82	3475.27	3324.61	1771.09	2446.39	2397.62	1722.65	2526.64	2192.56	2897.23	4071.46	4199.9	3061.52	2768.98	2655.31	3009.61	3867.09	3404.12	2305.74	2543.22	2621.09	2288.52	2598.25	2541.11	2857.51	2712.2	2455.82
VIT_14s0006g01510	no hit	no hit	No Hit	20.9198	0.0216599	652.369	596.081	306.548	1032.64	959.905	460.329	1020.29	1148.44	978.454	320.775	610.51	731.697	636.932	1833.42	2308.59	2163.66	1147.55	1317.09	664.092	1237.75	2125.59	2862.33	1997.31	1718.62	1738.38	1140.18	1126.76	1192.07	1345.97	1123.45	1005.82	1154.73	1100.13
VIT_14s0081g00410	no hit	no hit	No Hit	20.8556	0.0221232	4075.01	4638.21	5883.62	3798.46	4128.59	6387.6	3523.96	4067.92	4101.32	6860.35	6661.31	7175.23	4901.4	4606.44	4269.57	4302.37	5844.79	6935.27	5037.09	4945.08	5635.33	3393.91	3587.6	3315.76	4506.07	6033.35	5448.47	4701.69	4464.98	6081.9	6005.77	4875.4	5914.34
VIT_15s0107g00030	no hit	no hit	No Hit	23.7576	0.00827052	1347.05	1509.45	1010.35	1842.65	1895.98	1697.74	2145.64	2922.72	2389.37	1000.37	1546.9	1984.84	1565.18	2203.55	2496.07	2612.51	2727.22	3529.23	2276.14	2214.99	2781.21	2147.77	2198.1	2866.43	2138.02	2164.91	2310.47	1706.07	1761.25	2045.9	1826.05	2005.37	2373.5
VIT_15s0024g01980	no hit	no hit	No Hit	19.9715	0.0295236	820.498	846.576	503.83	656.742	664.569	355.757	631.262	495.047	731.895	281.498	521.97	601.385	992.973	830.239	1510.6	544.211	292.795	375.05	550.258	1168.22	1711.9	1477.33	1112.26	1374.7	901.57	602.152	639.03	723.702	795.057	651.295	421.384	795.211	780.059
VIT_15s0046g03540	no hit	no hit	No Hit	19.4296	0.0351335	1980.8	2437.27	1690.39	1415.38	2731.6	1401.78	4857.71	3652.6	2514.75	1810.76	2180.93	2129.49	3781.35	1143.95	1476.49	1642.91	867.165	587.961	2332.23	1576.02	1656.46	898.282	1252.13	635.455	2901.71	921.549	1923.58	1014.31	1646.77	1434.96	2545.54	2639.81	2899.4
VIT_15s0048g02790	no hit	no hit	No Hit	19.8859	0.0303504	1281.93	1076.28	553.306	1411.57	2030.88	1126.23	3181.7	2359.84	2219.41	847.742	1406.34	1659.81	1472.54	2558.28	3801.8	2573.73	1661.01	1776.59	1406.29	2246.47	3265.08	3369.52	3382.7	2347.67	2337.41	1702.98	1640.96	1572.42	1708.88	1905.36	1368.88	1812.85	1617.22
VIT_15s0045g00240	no hit	no hit	No Hit	21.0695	0.020614	660.864	728.574	500	658.158	1060.34	459.441	362.994	398.466	594.314	176.718	508.394	592.536	643.378	870.54	1093.31	558.553	471.885	745.676	645.966	1505.91	1663.31	1481.24	1217.54	1803.02	1091.6	750.448	940.474	875.974	1118.04	760.034	511.83	1128.93	608.352
VIT_15s0045g01270	no hit	no hit	No Hit	22.4242	0.0130834	806.871	724.9	593.475	663.775	553.643	629.733	762.705	804.164	715.983	484.294	598.032	693.03	669.21	767.642	725.309	820.262	772.507	1007	1014.63	715.135	1174.78	605.646	483.959	591.227	732.054	896.82	898.693	868.817	703.217	945.197	985.505	801.116	899.317
VIT_16s0022g00910	no hit	no hit	No Hit	19.9501	0.0297283	3975.1	4329.81	3466.19	3444.42	4441.74	4269.64	3201.99	2729.61	2904.49	3173.18	4047.88	4015.69	3941.32	3429.25	4101.02	3589.25	2794.12	2923.2	3518.79	4561.57	4496.64	4778.25	4945.58	4019.27	3452.79	2936.01	3409.71	3705.27	3777.66	3656.24	3626.9	4412.46	3831.19
VIT_16s0050g00310	no hit	no hit	No Hit	26.5668	0.00304815	614.358	594.18	633.631	294.09	909.753	884.03	1187.27	677.532	680.631	1263.88	1343.37	1566.8	1834.19	896.172	1277.58	1586.63	1380.51	1448.81	1565.39	1010.01	1225.59	1584.75	1849.18	1979.74	1447.13	2003.64	2266.71	464.216	520.064	837.857	565.647	639.266	878.704
VIT_17s0000g09660	no hit	no hit	No Hit	21.2977	0.0191108	2563.47	2815.08	2984.58	2533.96	2839.52	4028.4	1597.1	1255.57	1216.72	1913.96	2022.93	2216.89	1386.2	2726.91	2023.9	1863.46	1189.41	1582.96	1643.16	3053.7	4696.76	2366.16	3338.99	3474.99	1157.72	2002.74	2084.98	2941.6	3193.34	2869.47	1507.6	2669.83	2404.43
VIT_17s0053g00200	no hit	no hit	No Hit	26.2816	0.0033793	767.655	479.085	468.924	781.681	685.346	663.662	599.046	335.551	537.809	356.725	442.951	609.846	851.354	740.915	1310.4	670.205	389.889	527.061	808.088	929.795	1363.74	1575.9	845.801	1011.79	770.043	611.697	704.13	1108.62	1040.74	849.68	775.192	735.558	836.839
VIT_18s0122g00440	no hit	no hit	No Hit	18.5098	0.0469492	10382.6	7349.97	4486.26	11948.6	9364.39	7051.68	17613.4	13113.5	10641.7	5099.84	7919.19	8766.46	10650.4	14767.8	17656.8	14748.2	11997.8	10704.4	10114.2	13070.2	16440.7	16625.5	13834.1	12178.5	15786.9	11953.1	10708	11310.3	11875.4	10343.6	10839.5	13125.2	11362.2
VIT_18s0164g00120	no hit	no hit	No Hit	20.3066	0.0264826	3005	2858.88	1930.46	3894.85	2765.53	2537.2	2489.4	3376.82	2403.75	1670.72	2683.42	2858.84	2953.73	4334.65	3835	2992.08	1754.4	2403.83	3027.97	3949.38	4050.45	4776.63	4764.79	4703.44	2940.22	3186.98	2672.02	3239.06	2813.1	2778.4	3154.16	4376.84	3840.59
VIT_18s0001g09410	no hit	no hit	No Hit	21.0267	0.0209079	8057.87	9816.78	8260.77	8220.98	9433.79	7248.96	8561.89	10812.5	9504	6581.97	7661.26	8160.1	5260.76	7499.76	7087.9	6030.27	9122.12	9100.37	7180.41	7513.17	6423.1	8198.11	10233.9	10105.1	5985.67	6353.68	6572.7	6355.79	7683	7423.78	7283.5	6367.35	7166.05
VIT_18s0001g11000	no hit	no hit	No Hit	23.0018	0.01074	1077.82	1085.61	420.876	1308.33	1094.81	748.014	2827.27	2338.56	2211.29	617.712	1008.25	1038.96	1811.29	2395.55	3196.57	2449.73	1065.71	975.98	1162.31	1655.55	2597.71	3062.12	2125.84	1842.1	1151.2	1462.89	1195.29	1514.64	1473.45	1285.13	1191.25	1346.18	1204.28
VIT_18s0001g12740	no hit	no hit	No Hit	20.1426	0.0279324	2510.06	2622.17	2217.05	2778.67	2924.21	1624.85	2899.01	4522.06	3023.32	1979.95	2340.2	1732.47	1386.06	2573.12	2092.26	2347.08	3496.63	3244.71	2501.8	2179.39	1773.21	2826.02	3370.37	2845.48	1561.54	2424.32	1680.81	1966.39	2266.63	1971.26	2152.54	1611.13	1688.27
VIT_18s0072g00280	no hit	no hit	No Hit	18.6025	0.0456119	1437.12	1473.46	1278.63	1518.19	2202.89	1131.72	1820.93	1905.88	1793.44	865.916	1357.86	1356.25	1601.88	1993.99	1861	1767.8	2173.17	1839.47	1770.68	1901.44	2295.64	2486.85	2102.13	1953.91	1910.83	1865.62	1863.06	1848.05	1992.86	2177.03	1848.03	1860.51	1725.9
VIT_18s0075g01050	no hit	no hit	No Hit	21.5187	0.0177532	1381.55	1280.82	810.078	1321.5	1387.77	1150.86	2013.21	1850.19	2379.59	666.805	897.709	1488.75	1275.38	1496.06	1894.21	1621.17	977.596	1258.48	1401.73	1941.1	2182.28	2254.4	2157.64	3146.05	1273.42	1395.84	1721.26	1319.18	1205.35	1301.82	1500.33	1537.66	1383.05
VIT_18s0117g00580	no hit	no hit	No Hit	22.9447	0.0109524	1736.61	2054.21	1439.21	1755	1591.45	2468.89	2145.86	1595.35	1766.03	1464.9	2081.39	2117.08	2262.29	2669.33	2949.74	2124.48	1127.5	1562.13	2205.93	2814.79	3633.31	3045.59	2671.9	2423.28	2542.77	2394.84	2866.71	2530.92	2319.85	2268.91	2384.29	2696.08	2410.28
VIT_19s0014g04520	no hit	no hit	No Hit	21.8111	0.0160966	3915.52	4031.67	4190.82	4457.99	4145.96	3767.7	6930.62	7370.32	5674.75	3612.77	3298.81	3370.18	3948.71	4785.54	3645.07	3709.64	5298.91	7325.82	6356.27	4565.87	4139.3	3818.09	4216.07	4645.53	6361.36	5024	4991.35	4570.08	4867.9	4342.32	5492.99	4653.8	5261.51
VIT_19s0027g01930	no hit	no hit	No Hit	23.0588	0.0105315	853.171	776.944	479.289	1169.72	1023.65	595.226	1755.98	1763.87	1481.18	354.166	612.177	835.406	850.03	1540.19	1579.15	1610.22	1580.72	1467.67	874.756	1223.01	1929.25	1784.3	1533.01	1916.32	1070.65	1165.61	1210.43	1133.82	1163.98	1430.21	930.101	1071.95	1311.25
VIT_19s0090g00880	no hit	no hit	No Hit	22.0178	0.015014	1163.15	1248	1293.37	796.845	979.36	1146.81	600.459	638.732	797.785	868.759	931.907	801.698	1061.66	1011.9	1088.51	754.398	423.625	626.444	930.883	1213.13	1141.75	981.409	924.18	1132.87	1203.45	1038.67	815.892	1195.29	1189.13	1023.88	826.535	1197.68	1151.21
VIT_19s0014g02630	no hit	no hit	No Hit	19.8503	0.0307011	10212.9	9398.02	8784.21	9748.1	9405.12	7877.56	11031	11296	10288.5	8396.55	8473.75	8068.22	8309.59	8734.3	7775.18	8415.73	9266.99	8871.24	9442.45	8346.83	7091.25	9889.85	9481.21	8751.23	7976.56	7325.32	7023.24	8019.75	9251.7	7564.32	9229.12	8435	7966.14
VIT_19s0090g00740	no hit	no hit	No Hit	18.6738	0.044607	1959.68	2037.48	2643.7	2598.6	4094.96	6145.44	3758.52	3928.28	2870.55	5271.49	4196.29	4401.15	7589.31	8260.75	9412.57	6552.05	2240.83	1875	1744.89	3139.94	5253.18	6779.89	5249.59	3519.28	5804.61	3599.07	3151.65	2436.35	2148.45	2214.22	1499.97	4042.38	2610.18
VIT_01s0010g03160	no hit	no hit	No Hit	19.9572	0.0296599	2640.85	2210.92	1293.96	2334.75	2392.19	1428.31	4678.28	4037.54	2499.74	1300.98	1399.74	1547.03	1963.6	2592.76	2100.72	3447.93	3035.09	2665.06	2778.84	2167.92	1630.86	2820.91	3083.1	2711.33	3601.76	2201.47	1895.25	2012.48	1951.98	1519.8	2581.18	2182.54	2233.49
VIT_01s0011g02450	no hit	no hit	No Hit	23.5009	0.00904131	6887.9	5232.8	4082.79	5080.99	2753.24	2711.05	9749.31	5766.13	4479.68	4365.4	4428.01	5043.51	10577.7	7580.75	7822.77	9862.03	8572.75	12473.7	10659.9	6696.09	12099.8	7788.15	4902.46	6745.62	13079.6	8544.31	9362.94	8517.97	6530.91	7828.38	5999.63	6357.61	5429.14
VIT_01s0010g03170	no hit	no hit	No Hit	21.6827	0.0168052	1538.33	1648.23	1351.02	1187.32	1992.21	1065.26	1722.02	2032.11	2005.13	1307.51	1479.28	1491.51	1193.61	1445.94	1475.47	1717.04	2668.6	1969.92	1420.21	1657.77	1741.69	2015.4	1763.45	1899.62	1710.86	1652.36	1707.06	1652.49	1990.57	1713.47	1493.78	1644.06	1522.25
VIT_01s0011g00940	no hit	no hit	No Hit	22.2745	0.0137656	2557.28	2554.52	3669.94	2994.27	3463.02	2955.59	4381.8	3194.42	3658.66	3025.64	3355.15	3689.57	2716.06	2387.37	2404.06	3150.29	4516.56	4329.44	3743.66	2787.05	3329.4	1964.04	2337.39	2332.92	3130.15	2404.51	3167.19	2741.07	3110.84	3138.81	2461.65	2614.73	2836
VIT_01s0137g00110	no hit	no hit	No Hit	23.6221	0.00866917	1832.92	1838.13	925.362	2215.34	2174.04	988.237	4088.72	4717.19	4115.65	626.728	1140.87	1532.7	1613.08	3441.8	4256.07	2926.4	2435.93	2489.19	1811.47	3048.37	3817.56	3128.36	3654.62	3613.59	2218.68	2808.64	2367.91	2180.11	2385.74	2199.97	1576.03	1978.8	1994.28
VIT_01s0011g00020	no hit	no hit	No Hit	20.1283	0.0280619	1931.26	1883.73	1220.24	558.143	1092.56	598.752	2347.1	1390.83	1082.65	931.142	848.969	968.008	1808.97	431.127	580.869	629.748	238.531	307.542	1331.17	625.104	957.509	406.01	521.519	548.458	1688.25	503.049	1067.15	557.492	766.671	1089.14	1460.53	1439.18	1872.26
VIT_01s0011g00430	no hit	no hit	No Hit	24.0499	0.00746901	1235.34	1266.36	1056.34	890.337	1435.64	1535.46	1049.44	852.816	1009.24	1119.12	1235.39	1207.63	1291.74	1363.35	1366.68	1015.41	708.246	756.007	1298.81	1862.94	1803.66	1813.9	1893.61	1631.66	1113.57	985.041	1007.36	1221.81	1409.2	1131.12	1150.83	1431.75	1221.42
VIT_02s0025g00590	no hit	no hit	No Hit	24.2995	0.00684398	1252.34	1301.74	613.471	2387.25	2003.85	1125.25	3070.18	3183.67	2502.27	540.597	1399.45	1903.83	2174.89	4411.37	5077.77	3866.49	3526.88	3410.85	2002.51	3330.03	4390.31	4740.8	4266.8	3795.23	3163.54	2578.42	2893.48	1908.44	2101.98	2185.05	2119.75	3421.24	2962.46
VIT_03s0167g00150	no hit	no hit	No Hit	18.467	0.0475784	2082.82	2116.95	1252.4	404.708	1378.25	698.717	2913.82	1738.16	1312.46	1391.54	1314.81	1310.18	2535.29	531.092	669.809	900.715	462.594	276.71	2093.09	763.654	899.987	314.156	503.847	170.15	2287.74	605.693	1344.32	536.096	921.067	948.143	2059	2036.25	2523.7
VIT_03s0088g01280	no hit	no hit	No Hit	20.3922	0.0257543	356.417	353.695	196.729	416.867	678.759	361.258	565.128	799.524	828.212	224.328	435.048	596.968	423.222	1143.89	1452.28	969.18	780.342	604.804	429.614	855.045	1419.28	1850.9	1570.84	1507.4	560.406	671.793	710.823	569.6	688.76	706.864	541.907	748.068	601.409
VIT_03s0017g01910	no hit	no hit	No Hit	24.82	0.00569741	472.532	544.853	284.619	542.847	628.329	447.01	429.618	686.287	623.651	324.344	544.785	638.237	548.686	1221.11	1252.75	832.092	797.725	869.744	705.226	933.297	1089.84	1428.86	1159.91	2271.26	697.815	833.809	759.989	822.254	805.846	806.977	818.799	904.237	890.029
VIT_03s0017g01410	no hit	no hit	No Hit	20.9055	0.0217621	1800.76	1705.94	1225.8	3119.33	2160.41	1080.22	4563.32	4289.09	3337.58	892.141	1622.9	1798.02	1684.69	2833.09	2778.55	3070.85	2213	1975.35	2288.6	2224.54	2231.26	3958.11	3424.22	4054.24	2344.54	1984.97	2272.01	2388.35	2099.64	1448.31	2258.26	1783.65	1671.83
VIT_03s0038g00070	no hit	no hit	No Hit	19.9572	0.0296599	954.044	602.605	401.006	1021.4	1104.97	846.555	1503.44	1100.62	1388.16	486.001	767.486	886.508	1510.11	1697.83	3154.62	1526.76	654.853	735.847	798.537	1742.71	2980.95	2737.73	1788.62	2144.08	1476.01	711.455	1036.06	1086.64	1400.8	1155.61	586.353	1478.54	900.227
VIT_04s0023g00340	no hit	no hit	No Hit	19.1087	0.0389031	487.764	567.029	392.871	581.604	679.104	463.729	651.936	816.358	794.927	375.126	587.362	717.671	474.523	886.261	862.999	786.479	1376.78	1510.99	703.198	881.15	1053.89	807.538	845.433	853.743	750.699	914.579	1067.62	669.517	779.392	1045.58	791.962	934.554	1104.85
VIT_04s0043g00260	no hit	no hit	No Hit	22.7522	0.011699	507.124	424.402	229.216	904.495	798.562	522.309	1647.43	1779.46	1485.67	280.285	580.143	934.83	640.694	1755.89	2474.1	2490.28	1817.24	1976.37	844.495	1283.32	2673.37	2630.57	1606.39	2282.73	2093.56	1232.99	1343.14	812.543	801.662	1112.55	907.978	1406.25	1534.91
VIT_04s0079g00590	no hit	no hit	No Hit	24.7059	0.00593177	654.649	494.88	709.611	466.822	506.869	646.619	1002.57	599.474	652.964	708.498	995.111	1278.98	1864.87	732.567	1545.23	1297.97	1041.44	1404.14	1379.24	860.036	1167.29	1431.52	1679.78	1827.61	1277.44	1605.2	1968.77	466.554	459.471	826.132	541.374	565.482	755.145
VIT_04s0008g06410	no hit	no hit	No Hit	23.9216	0.00781132	1829.15	1911.92	2420.42	1949.17	1910.33	1413.31	2845.95	2479.3	2692.91	2374.97	2450.63	2684.97	1923.08	2228.75	2402.01	2563.85	2648.36	2395.85	2149.59	2084.36	1682.34	1749.05	2140.14	1702.64	1940.3	2319.1	2173.35	1835.28	1795.32	2325.74	1776.44	1409.84	1513.82
VIT_05s0077g00640	no hit	no hit	No Hit	18.795	0.042945	2026.13	2122.23	1520.2	473.003	1232.59	841.648	2558.92	1489.33	1139.87	1584.51	1335.62	1158.93	2939.97	510.621	582.798	818.176	271.703	333.008	2115.57	754.524	995.52	427.114	492.474	324.251	2394.68	453.62	1134.07	630.253	915.668	881.933	1982	1824.64	2200.84
VIT_05s0124g00080	no hit	no hit	No Hit	24	0.00760039	14365	12455.4	11661.6	15709.3	17653.8	8139.89	4190.84	4809.86	3629.64	10213.7	11096.1	10859.5	19196.1	21282.8	19194	21613.4	20119.8	18028.7	17437.4	20416.8	22196.6	33776	22225.7	23865.1	20257.1	20209.2	16219.1	20718.4	22245.2	14507.5	23728.2	16266.6	11351.4
VIT_05s0049g02150	no hit	no hit	No Hit	27.2014	0.00241987	1686.05	1791.15	1069.23	2549.97	2450.41	1956.66	4906.06	4985.05	3730.53	1630.19	1768.67	2184.53	2889.37	4106.97	4001.67	4134.72	3529.75	3064.76	2742.08	2905.66	3346.88	4172.21	3716.73	2692.58	3046.76	2668.39	2496.56	2271.02	2800.68	2112.85	2698.05	2280.94	2262.97
VIT_05s0049g00740	no hit	no hit	No Hit	20.8841	0.0219161	1593.01	1192.25	1506.14	2114.29	1154.58	847.363	4222.18	2642.6	6473.18	2285.56	726.335	1355.52	1921.38	2293.3	5248.15	2180.82	1472.11	2113.95	1489.5	2262.28	1601.41	3505.8	2560.77	3377.29	3395.82	1813.56	3105.52	1316.17	1336.69	1529.2	2255.31	1195.28	893.451
VIT_05s0049g00790	no hit	no hit	No Hit	26.4742	0.00315219	8043.2	8054.6	5342.69	11926.2	14778.5	9000.94	35764.7	21563.2	23060.4	7470.6	8677.41	12813.8	12037.6	16539.4	25751.2	19669.8	19576.6	19524.5	13722	16829.2	20047.7	27377.9	23485.7	26484.8	21920	14911.6	17919.9	9665	11781.4	12399.1	11988.9	17694.8	15943.9
VIT_05s0051g00690	no hit	no hit	No Hit	19.2442	0.0372683	3232.66	2603.57	1959.07	3871.73	4387.15	2674.88	1538.17	2422.51	881.594	3016.45	4640.88	2381.06	3285.75	2529.86	1215.93	1551.43	2157.72	2090.32	3603.26	2075.89	1011.63	6687.73	5809.47	2967.67	3412.56	1755.33	1628.02	3007.59	3036.95	2687.71	8214.11	6431.06	7833.63
VIT_05s0049g00690	no hit	no hit	No Hit	20.3922	0.0257543	1713.63	1749.84	783.218	2261.77	973.211	680.247	4777.69	2474.26	2091.65	1275.01	1252.93	1420.24	2718.89	2912.23	2599.58	3049.44	1728.76	1897.54	2400.39	1966.31	1955.67	3739.91	3080.77	2860.34	3768.46	2113.02	2443.7	2404.59	2249.69	1393.59	2911.36	1861.86	1645.42
VIT_05s0049g00750	no hit	no hit	No Hit	22.2816	0.0137324	1272.89	1005.89	565.434	1480.57	726.256	350.582	4231.98	1820.1	2282.7	1075.98	657.458	783.007	1630.78	1821.2	4075.92	2461.12	1349.56	1551.34	1281.83	1227.41	1440.83	2738.52	2638.58	3321.65	2292.41	1088.92	1367.53	1372.71	1115.97	968.003	1948.5	1056.38	826.412
VIT_06s0004g05880	no hit	no hit	No Hit	19.9287	0.0299343	8792.02	6928.16	10546.1	8747.87	9981.58	9579.57	5866.14	5264.68	6834.47	8484.54	9268.42	10098	8205.93	6004.01	7617.2	9029.23	8379.98	8496.94	6871.99	7651.37	10592.3	7787.17	5947.89	8412.87	7000.29	6781.93	8092.92	9438.22	9061.07	10198.4	6437.52	8316.03	8544.52
VIT_06s0004g03480	no hit	no hit	No Hit	23.016	0.0106875	6039.32	5093.05	6348.34	6188.4	7090.05	5469.27	8430.72	5366.77	6541.17	3155.46	3525.95	4923.48	3804.73	3828.1	4904.13	4411.17	5071.95	5437.35	4028.48	3793.13	5255.72	6132.72	5734.08	7819.14	4262.72	3361.33	4849.71	4251.14	5219.84	5809.76	3814.27	3260.95	5150.03
VIT_07s0197g00160	no hit	no hit	No Hit	18.8948	0.041619	8233.25	9201.23	8827.41	7844.7	10173.8	7362.02	10135.6	11259.4	9146.82	7942.3	8850.75	8175.21	6725.26	7622.74	6606.93	6398.83	9475.54	8077.98	7118.79	7445.01	6811.93	7189.93	8123.29	8229.37	7471.77	7537.73	6541.83	6634.77	7794.08	7244.31	6300.64	7581.75	7495.13
VIT_07s0005g01570	no hit	no hit	No Hit	20.2923	0.0266058	2666.67	2971.24	2635.21	1989.13	3152.12	3263.51	2768.73	2480.64	2805.72	1955.34	2304.75	2494.33	2636.99	2249.89	2875.33	1633.7	754.357	1110.43	1936.55	3281.21	3369.31	3233.9	3051.46	4357.2	2255.37	1878.09	2308.15	2138.68	2609.62	1798.85	2075.32	2467.9	1840
VIT_07s0005g00330	no hit	no hit	No Hit	22.9519	0.0109256	7995.32	7367.66	7316.99	7959.14	7888.18	7398.83	9240.72	7914.08	9284.6	8083.14	7218.33	7589.49	7485.67	6310.18	6968.54	8401.34	7924.67	8100.12	7710.5	6692.67	6597.55	8522.39	8330.45	7944.75	7042.35	6292.08	6900.02	6620.76	6657.67	7310.01	7598.11	6686	7788.89
VIT_07s0005g04430	no hit	no hit	No Hit	18.3672	0.0490765	3372.87	3156.82	3841.2	3697.09	3774.28	3450.92	3836.62	4397.49	4948.8	2654.3	2916.25	3390.73	2564.76	3207.72	3415.41	3517.52	4179.28	4810.26	3199	3006.02	3435.25	3384.01	3038.29	3588.52	2722.12	3350.75	3632.64	3344.48	3595.89	3943.27	3334.26	2941.33	3517.66
VIT_07s0095g00230	no hit	no hit	No Hit	20.4848	0.0249863	7952.69	8774.57	7434.7	10816.3	10326.9	5890.78	9560.97	9715.31	8531.4	3958.32	6984.5	7797.28	7561.38	11594.8	13264.8	11261.6	12608.1	12307	9191.48	9930.26	12198.3	12042.8	12084.6	11550.6	10551.9	10704.5	11235.2	10510.7	11985.8	11692.3	9581.67	11272.1	11285.9
VIT_08s0058g00710	no hit	no hit	No Hit	19.0517	0.039611	1766.22	2262.87	1245.13	564.913	1564.35	1088.12	3125.48	1792.98	1240.17	1996.33	1812.35	1612.08	3511.04	759.74	834.085	1195.69	577.481	446.998	2621.73	1057.48	1307.19	465.994	614.852	266.869	2972.75	760.464	1521.25	630.381	1212.72	1144.2	2646.09	2443.94	2769.12
VIT_08s0040g00030	no hit	no hit	No Hit	20.1355	0.0279971	15796	15507.5	15648.1	17801.4	15611.5	12994.1	16055	17446.5	15596.5	11889	12728.9	13225.5	13303.8	15125	14946.8	14089.7	15645.2	16124.6	13512.3	13706.4	14871.7	14508.1	15231.3	14831.5	14713.2	13619.1	14613.3	13458.9	13673.9	14869.4	14050.9	12190.7	13643.6
VIT_08s0056g01630	no hit	no hit	No Hit	18.4029	0.0485366	5985.81	5772.08	4573.01	4254.76	7810.14	6239.52	4135.08	3995.74	3113.04	3630	4939	4353.59	4590.29	6040.36	4903.18	6053.09	5336.54	5456.32	4882.92	7070.91	6121.44	6058.45	7593.99	7761.42	4801.25	5206.66	5053.41	6774.09	7797.62	5576.13	3945.1	6248.52	4407.38
VIT_09s0002g04920	no hit	no hit	No Hit	19.9144	0.0300724	1897.53	1309.5	1118.87	1486.97	2720.06	1637.09	2893.15	2530.9	3037.97	1385.4	1518.6	1578.2	1273.87	1508.57	2129.77	2311.38	2784.63	2071.81	1725.47	1589.57	1983.39	3187.99	2177.21	3245.74	1537.29	1570.36	1819.45	2234.55	1996.5	1188.11	2178.95	1858.44	1806.83
VIT_09s0054g01450	no hit	no hit	No Hit	20.5704	0.0242965	11223.5	11669	11251.6	15427.9	15286.4	14031.7	16137.5	16799	14826.6	8357.65	12386.8	11817	11405.4	15682.4	20044.4	14175.9	12730.8	13364.5	9329.39	13403.9	17140.7	17801.2	17013.8	19093.9	12812.4	11922.3	12997.1	11402.1	13078.3	12439.2	10610.9	11269.8	13258
VIT_09s0054g00500	no hit	no hit	No Hit	19.2585	0.0370999	3772.34	3624.29	2634.4	880.803	2240.12	1447.33	4779.55	2612.04	1933.93	2821.07	2384.32	1945.35	5077.4	846.655	857.016	1423.04	767.733	558.021	3414.43	1243.58	1269.85	521.893	748.18	344.191	3700.13	804.115	1829.49	929.124	1533.51	1397.37	3216.1	2981.42	3593.43
VIT_00s0841g00020	no hit	no hit	No Hit	19.2513	0.037184	3003.6	3934.88	3230.94	3640.29	3849.33	3018.29	4607.79	5751.56	4861.26	4236.67	4388.19	3065.22	3458.3	4096.11	3328.37	3279.54	2780.79	2232.14	3390.09	2940.48	1729.04	3476.13	4133.14	3231.62	2682.1	3159.16	2031.42	3270.92	3156.03	2137.69	2375.84	3329.58	2183.81
VIT_00s0231g00090	no hit	no hit	No Hit	20.1854	0.0275472	781.747	619.362	503.725	985.414	675.244	513.732	1156.9	1391.75	1230.49	477.703	618.07	852.898	732.363	1319.01	1371.91	1421.15	981.521	1036.76	825.327	964.512	1389.46	1565.34	1045.73	1137.14	1100.15	1137.22	1209.1	1071.16	1041.86	959.091	900.697	1063.58	828.605
VIT_00s0251g00080	no hit	no hit	No Hit	19.4866	0.0344997	957.032	1098.94	467.435	1150.09	1078.61	759.346	1205.31	1665.68	1319.57	585.807	1060.49	1384.72	1251.44	1866.86	2641.19	1494.8	589.36	709.454	1035.28	1806.28	2767.96	3434.27	2822.87	1807.98	1122.64	1275.19	1190.49	1449.47	1225.47	1158.19	1143.61	1081.54	1172.97
VIT_00s0267g00060	no hit	no hit	No Hit	19.5722	0.0335688	2868.84	2537.53	1173.44	4341.33	5695.94	4094.98	7422.58	7513.53	5391.41	2332.22	4128.88	4717.56	4435.52	6966.8	10477.2	7875.39	5063.41	6929.61	3779.17	4935.23	8100.71	9605.81	8410.85	10311	8597.9	4410.62	5473.67	5169.17	4816.04	5372.72	3986.77	6363.56	5672.94
VIT_00s2440g00010	no hit	no hit	No Hit	25.205	0.0049702	1106.57	1369.29	1423.39	1188.49	1403.51	1552.74	1047.73	936.276	1013.04	1534.96	1467.17	1311.28	1214.89	1168.53	1097.29	814.16	608.665	901.74	1270.97	1600.2	1614.82	1303.97	1372.42	1499.08	1293.01	1174.63	1258.02	1165.83	1242.44	966.477	1090.73	1238.29	957.509
VIT_00s0396g00040	no hit	no hit	No Hit	22.1747	0.014239	2147.12	2230.58	1607.45	929.718	1155.57	680.075	2651.01	1620.46	1277.93	1338.34	1231.64	1145.77	2134.49	556.831	672.69	819.693	283.105	331.153	1686.64	838.163	986.485	396.239	586.563	238.889	2313.99	630.991	1187.1	574.699	832.13	904.974	2071.96	2074.8	2485.64
VIT_00s0125g00010	no hit	no hit	No Hit	20.1426	0.0279324	1730.76	1651.6	1282.29	449.462	914.351	636.539	1903.5	1101.89	886.016	1239.53	1226.74	1106.93	1938.27	514.808	557.475	739.79	396.629	293.541	1420.91	747.544	731.755	376.978	498.393	223.307	1778.88	457.543	954.157	468.424	724.836	716.901	1716.17	1515.45	1798.23
VIT_00s0125g00080	no hit	no hit	No Hit	18.7451	0.0436224	2507.36	2474.45	1997.03	779.862	1756.97	1065.01	2752.72	1686.2	1212.73	1977.18	1839.65	1565.67	3422.07	746.355	927.904	1283.25	561.309	488.443	2643.79	1076.37	1234.13	537.659	688.442	415.032	2719.63	727.869	1577.86	763.351	1191.08	1419.99	2897.83	2350.66	3034.78
VIT_00s0181g00030	no hit	no hit	No Hit	22.1676	0.0142734	1885.67	1844.15	1781.57	1575.94	3028.16	2173.47	1210.33	1099.02	838.546	2181.06	3251.82	2045.83	1587.41	1247.63	766.748	1311.28	2094.04	1687.32	1912.05	1973.71	1613.83	2206.08	2077.57	1734.13	1393.83	1635.43	1050.35	1520	1540.22	1462.77	1940.36	1809.96	1389.94
VIT_00s0188g00200	no hit	no hit	No Hit	24.2781	0.00689553	7591.85	7660.62	7536.22	6388.33	9693.16	8677.4	5197.02	5528.08	5987.46	6566.08	9292.34	8388.22	8740.13	9544.83	9361.22	8077.84	7302.55	7551.06	8385.71	10925.7	11169.2	8972.16	8113.07	8535.22	9462.58	9815.55	11380.2	10444.8	11227.5	10411.3	9026.75	12310.7	10799.3
VIT_00s0202g00020	no hit	no hit	No Hit	23.893	0.00788939	5777.62	5933.85	5348.72	5012.94	5241.77	4589.75	4821.11	4639.73	4651.85	4356.72	4525.48	4273.79	5221.44	5612.53	4986.72	4192.42	3810.03	4251.57	5153.28	4955.7	4574.75	5458.13	6030.25	5185.14	5150.11	4922.09	3888.26	5659.9	5382.8	5207.49	4455.42	5395	5323.56
VIT_00s0204g00010	no hit	no hit	No Hit	19.1872	0.0379488	2664.47	2466.53	3134.53	4300.03	3037.45	5645.41	1357.32	1876.74	1351.13	3900.32	4081.11	3965.53	4001.04	4364.23	5301.29	4204.89	4893.93	4486.05	2185.7	3001.57	4274.45	3490.27	2290.78	2487.13	5715.1	3507.89	3259.05	2988.59	4292.99	3463.19	2179.47	3097.91	4672.06
VIT_00s0227g00090	no hit	no hit	No Hit	18.3886	0.0487519	1446.42	1436.6	1345.34	848.143	1459.41	1262.36	1038.97	584.09	871.563	1103.39	998.369	1052.75	1524.65	954.628	1332.45	910.827	490.195	504.868	1021.67	1435.5	1514.5	1629.32	1345.13	1483.55	1358.38	888.288	881.218	1446.24	1594.52	1057.48	1137.93	1412.88	1146.8
VIT_00s0227g00100	no hit	no hit	No Hit	20.5989	0.0240705	2347.81	1922.54	1598.22	2004.02	2634.2	2413.31	1750.29	1210.46	1623.68	1774.75	1543.94	1946.62	2120.3	1633.68	2302.74	2326.71	1296.87	1177.41	1627.05	1791.55	1996.28	3811.66	2469.04	2761.91	1635.13	1334.47	1378.61	2516.99	2401.39	1910.73	2241.32	1894.99	2208.78
VIT_00s0240g00060	no hit	no hit	No Hit	21.3333	0.0188855	2694.68	2306.39	1206.42	4198.39	4620.77	2231.25	5452.76	6602.76	4727.49	1260.63	3126.44	3731.74	3224.16	5521.47	6587.02	5703.72	6525.24	6041.68	3661.87	4478.51	5857.79	6053.52	5546.5	6218.01	5754.33	4066.64	4461.49	3556.37	3901.81	4108.64	3205.29	5486.96	4594.78
VIT_00s0246g00130	no hit	no hit	No Hit	20.107	0.0282572	5816.64	5647.06	3470.72	1738.16	3449.97	1373.13	5652.19	3425.49	2484.56	2908.05	2561.2	2562.9	5304.42	1174.98	1398.99	2013.51	928.123	674.826	4450.96	1669.15	1831.94	893.991	1209.51	528.124	4357.7	1128.62	2420.97	1351.19	2066.71	2020.12	4504.2	3737.93	4706.62
VIT_00s0246g00120	no hit	no hit	No Hit	19.9073	0.0301417	6500.49	6099.52	4111.32	2284.75	4026.17	2300.34	6367	4403.16	3038.16	4109.09	3604.76	3452.37	6319.67	1508.68	1640.13	2720.3	1289.75	908.399	4981.41	2124.74	2202.75	1086.72	1533.49	696.293	5672.09	1640.8	3125.55	1742.73	2500.41	2470.38	5428.78	5062.07	5886.56
VIT_00s0389g00010	no hit	no hit	No Hit	21.9537	0.0153425	3207.47	2880.6	3483	2362.26	3452.17	2740.99	1953.92	1700.74	2795.74	1467.18	1919.06	2269.22	2108.31	1811.57	2774.33	1761.32	1060.7	1204.06	1447.56	2996.4	2842.1	2972.72	2879.72	4292.98	1725.74	1481.99	1385.25	2390.03	2630.38	2054.96	1326.28	2322.89	2113.31
VIT_00s0505g00020	no hit	no hit	No Hit	19.2299	0.0374374	3177.65	3035.86	2529.43	871.259	1529.52	1305.98	3050.59	1632.06	1209.17	2748.42	2275.36	1881.99	4686.33	886.396	874.04	1471.64	722.23	620.642	3444.77	1215.87	1269.03	448.995	630.341	398.351	4683.08	1085.12	2008.13	923.173	1232.92	1563.59	3523.56	3200.77	4024.58
VIT_00s0742g00040	no hit	no hit	No Hit	18.6453	0.0450065	5289.57	4555.58	5182.07	4987.87	4328.19	3679.91	6932.23	4473.6	7460.47	3733.02	3066.68	5582.67	5647.84	4595.28	6371.35	4060.92	2616.67	4223.54	5364.95	6238.88	7927.02	5923.28	4749.18	6333.2	6693.27	5508.29	6112.9	6648.59	5903.96	7173.1	4824.83	6251.13	7065.04
VIT_00s0144g00290	no hit	no hit	No Hit	22.1034	0.0145865	2921.94	3152.65	3038.72	3447.46	3519.16	2175.53	3697.13	3938.34	3441.27	1653.44	2316.43	2487.87	1702.6	2651.83	2474.26	2821.78	3935.22	4312.64	3300.86	2781.05	2609.11	3103.98	4148.38	4046.21	2299.34	2703.86	2748.31	2351.75	2679.42	2757.16	3160.66	2678.59	2819.41
VIT_00s0319g00010	no hit	no hit	No Hit	22.1248	0.0144814	5426.49	5491.65	4458.49	6421.41	7450.91	4415.79	9489.02	8833.73	7451.35	4340.5	5697.59	5541.95	7286.61	8652.18	9701.81	7078.25	7986.15	6981.95	5963.22	7187.12	8451.46	9788.43	8047.3	7837.28	9646.99	7684.02	6523.83	6971.29	8609.61	8249.08	5611.43	7071.09	6170.44
VIT_00s0504g00020	no hit	no hit	No Hit	27.893	0.0018778	344.663	317.46	196.581	140.381	416.875	361.063	685.863	461.219	427.552	545.656	989.326	1282.56	986.178	740.557	1659.59	1383.73	777.969	920.27	695.027	777.508	1193.38	2013.36	2063.02	1921.53	795.96	1480.94	1746.88	288.938	323.795	443.266	362.083	328.516	481.935
VIT_00s0639g00010	no hit	no hit	No Hit	21.4902	0.0179232	23855.6	24667.7	9741.67	18722.6	33302.5	19519.7	40691	32215.7	36276.7	17992.8	21927.8	29607.1	35145.4	43340.3	41279.7	29297.9	33221.9	24230.4	26268	40521.6	44923.6	45456.6	45669	33669.5	36908.1	44473.6	40019.8	38314.5	42965.3	41943.4	31281.8	45019.2	40441.1
VIT_10s0116g01300	no hit	no hit	No Hit	19.1087	0.0389031	685.298	687.655	412.873	956.966	748.572	556.428	819.442	1050.92	843.764	340.578	598.947	863.093	461.126	1046.79	1076.1	931.317	1208.33	1648.7	732.592	905.212	1228.51	1236.16	1057.6	1341.25	1201.77	951.713	1122.07	820.036	926.066	1031.47	724.779	870.15	1018.49
VIT_11s0065g01050	no hit	no hit	No Hit	19.8004	0.0311985	1105.46	896.688	810.976	1171.86	1846.62	1023.01	1995.31	2351.56	2078.34	587.471	1180.02	1795.04	1110.02	2456.17	4210.71	2971.02	2514.21	2232.61	1002.31	1741.53	3497.26	3426.76	2561.21	3248.91	1909.47	1468.7	2104.89	1281.11	1472.17	2053.37	1331.83	1597.16	1851.39
VIT_10s0092g00160	no hit	no hit	No Hit	19.8574	0.0306307	735.313	731.968	689.657	615.127	680.35	984.399	510.501	562.63	718.966	801.04	803.624	847.246	915.053	866.891	1161.97	702.397	332.833	464.594	483.996	831.717	1455.94	1116.27	809.466	927.943	587.934	721.3	674.209	961.617	812.081	1109.03	502.915	732.106	703.207
VIT_10s0071g00760	no hit	no hit	No Hit	18.8164	0.0426576	1974.21	1939.48	2278.93	2613.18	2460.59	2175.48	836.01	1324.16	1647.66	2632.2	2318.49	2379.48	1564.81	1461.17	1332.62	1975.72	2190.42	2929.71	2526.97	1636.38	1584.54	2579.92	1954.47	1879.19	1260.46	1618.82	2116.31	1654.88	1581.65	2557.42	3425.28	1777.73	2084.77
VIT_11s0037g00470	no hit	no hit	No Hit	18.3743	0.0489681	3859.98	3205.99	3416.07	5824.07	4744.84	4449.83	1598.37	3569.09	2771.75	4299.24	3603.47	4167.92	3082.71	3348.09	3098.62	4423.99	4690.65	5709.29	5183.52	3959.66	2666.98	4390.79	3341.75	3160.07	3252.97	3199.76	3203.59	4683.62	3377.15	4021.78	5552.99	3123.88	4693.26
VIT_12s0055g01210	no hit	no hit	No Hit	18.41	0.0484293	2469.76	2280.73	2458.61	3040.51	1660.63	1513.94	1201.78	1179.84	1187.46	981.621	1473.81	1728.06	2050.26	2027.31	3273.45	2196.65	1183.8	1613.75	1217.19	1898.36	3022.72	2925.82	2105.17	3501.35	2360.34	1314.11	1465.37	2180.56	2102.82	1931.7	1303.8	1627.15	1648.41
VIT_13s0175g00090	no hit	no hit	No Hit	19.4296	0.0351335	2379.07	2007.23	1923.96	2576.4	1880.24	1668.12	1528.73	1216.47	1562.31	1671.34	1724.41	1450.26	1930.76	1949.54	2074.24	1885.86	886.422	778.577	1350.82	1886.12	1908.36	2616.76	2051.16	2595.97	1576.26	1493.95	1203.72	2718.37	2284.18	1282.69	1359.52	1905.4	1330.15
VIT_15s0045g00390	no hit	no hit	No Hit	19.3868	0.0356159	1285.18	1447.38	942.033	727.214	1218.5	1056.8	3400.68	1748.69	986.306	967.774	1015.63	938.567	3142.99	1295.75	1315.14	1405.05	619.737	744.108	2861.55	1285.57	1863.66	968.068	1077.43	1126.88	2955.83	1235.98	1595.72	1166.24	1185.81	1283.11	1470.5	1875.48	1773.79
VIT_15s0024g00680	no hit	no hit	No Hit	19.4938	0.0344213	504.532	599.26	371.782	656.133	811.545	602.795	1021.82	1328.69	1287.47	373.643	675.109	1007.73	616.379	952.438	1672.08	1152.96	1312.41	1146.41	633.988	966.518	1577.68	1274.27	1174.08	1633.1	818.444	842.384	1163.59	656.763	874.305	977.79	843.105	1127.49	1294.65
VIT_18s0076g00270	no hit	no hit	No Hit	18.4029	0.0485366	3418.07	1901.36	2544	2313.14	1810.91	1990.83	2338.51	1060.89	1888.37	1522.69	1262.23	1491.56	2740.22	1656.86	2251.89	1610	630.039	1174.63	1744.28	1959.3	2618.06	3224.39	1648.11	2750.45	2039.59	1121.99	1234.2	2352.66	2026.2	1578.33	1123.13	1325.25	1192.05
VIT_18s0001g03440	no hit	no hit	No Hit	18.6524	0.0449063	4963.77	4262.22	3592.01	5762.31	5136.86	4052.11	5032.78	5819.01	4564.06	2612.55	4425	4443.9	4408.97	6693.09	7992.29	6689.88	5404	5507.79	4900.27	6193.53	7796.29	6886.33	5813.42	6542.78	6477.96	5501.52	5951.29	5004.31	5283.86	5315.21	4452.42	5199.42	4745.18
VIT_18s0072g01160	no hit	no hit	No Hit	19.2656	0.037016	1706.69	1916.18	2295.82	1355.83	2316.7	2329.68	1631.46	1562.05	1263.59	2358.82	2532.75	1882.84	2272.63	1881.22	1447.65	1842.21	2174.68	1909.02	1770.16	1833.03	1796.75	1286.57	1503.65	1399.68	2412.61	2153.64	1644.86	2358.22	2399.33	2426.45	1434.54	2084.03	1736.17
VIT_18s0117g00620	no hit	no hit	No Hit	18.4599	0.047684	2182.44	2087.69	1925.12	1833.93	2075.65	1666.87	1773.09	1206.34	1820.37	1244.09	1656.66	2114.85	2407.14	1918.53	2687.21	1739.59	793.526	1029.59	1494.55	2307.33	2669.62	2351.04	2265.44	2710.63	1816.99	1441.58	1592.37	2173.69	2021.57	1707.97	1318.17	2169.79	2005.1
VIT_01s0026g01220	no hit	no hit	No Hit	19.0374	0.0397898	521.781	538.994	435.717	692.192	649.683	420.586	859.655	854.441	1185.22	162.806	379.398	569.748	390.379	688.585	1405.12	1041.33	858.031	901.312	486.483	695.907	1290.03	1216.88	928.562	1052.56	487.79	540.389	752.775	627.006	653.37	815.068	545.109	633.044	818.362
VIT_02s0012g00810	no hit	no hit	No Hit	19.3726	0.0357781	1171.22	903.775	907.952	451.078	728.347	505.918	1953.75	1390.65	885.757	593.514	371.766	493.463	749.69	521.038	272.668	423.065	811.9	897.673	1316.36	705.148	657.567	688.664	540.592	882.594	3791.2	801.304	786.174	601.071	479.419	842.889	681.971	634.337	772.786
VIT_05s0102g00630	no hit	no hit	No Hit	18.8449	0.0422772	1545.73	769.26	1153.74	1107.57	618.638	673.949	656.731	501.197	632.426	498.905	511.484	549.907	1546.7	660.886	1204.46	780.008	310.282	495.897	1179.75	1782.4	1838.87	1690.14	1066.37	2086.95	1505.48	439.976	623.972	612.024	1032.93	685.651	331.617	1409.84	666.899
VIT_05s0094g01690	no hit	no hit	No Hit	19.066	0.0394329	1220.27	1469.88	491.304	1569.87	1491.78	1004.84	1190.16	1346.79	1215.79	579.939	1177.04	1163.09	1354.96	2059.64	2142.04	1571.38	848.663	866.647	1124.43	1930	2099.22	2925.09	2593.75	2111.96	1147.64	1480.79	1191.19	1697.81	1589.05	1426.78	1484.46	1957.99	1498.58
VIT_06s0009g03390	no hit	no hit	No Hit	19.0873	0.0391672	644.21	459.975	780.845	695.71	877.944	1149.6	966.281	1085.68	793.352	1898.79	744.76	706.628	1228.72	1311.68	1471.77	1025.6	719.612	542.28	717.512	659.788	658.737	952.987	631.096	753.767	1310.06	810.895	767.663	654.294	686.158	588.553	582.876	715.326	617.41
VIT_07s0031g00360	no hit	no hit	No Hit	18.5098	0.0469492	1126.93	881.385	617.019	709.382	958.926	988.176	1071.27	795.805	1101.81	546.993	646.691	770.958	1167.97	1325.95	1914	984.679	431.317	424.337	894.957	1754.65	1987.09	1486.43	1370.7	1383.59	1312.86	739.456	850.286	1198.65	1309.21	719.056	760.828	1530.36	1044.49
VIT_07s0031g01220	no hit	no hit	No Hit	20.328	0.0262987	8825.56	9462.72	8886.04	7276.05	11457.7	7294.67	6709.71	7831.07	7888.23	6724.64	8414.01	7837.71	6424.41	6303.19	6396.91	7295.41	10864.5	9823.72	6943.28	7965.58	6425.6	8131.45	9602.75	9140.53	5877.5	7128.89	6871.64	6752.5	8182.54	8412.89	6984.28	7259.04	7405.28
VIT_07s0031g01300	no hit	no hit	No Hit	18.7522	0.043525	2751.63	2819.75	2931	2650.98	3566.37	2886.34	3100.33	2842.84	2884.49	2705.17	2588.52	2487.32	2033.54	2774.82	2223.45	2742.71	2368.86	2522.72	3514.69	3422.52	2978.48	2162.85	3169.33	2715.81	2499.53	2397.09	2899.61	2931	3392.9	2524.85	3143.83	3281.93	3236.12
VIT_07s0005g04990	no hit	no hit	No Hit	20.3351	0.0262377	1047.95	1007.39	1143.22	814.47	1088.9	1086.28	856.269	597.434	861.376	779.206	791.166	957.259	945.284	767.498	962.637	838.39	470.994	684.24	844.999	880.045	957.082	865.786	869.902	962.077	1239.3	891.149	974.753	1024.09	1009.39	1172.63	941.151	1047.23	1192.48
VIT_07s0095g00190	no hit	no hit	No Hit	19.6934	0.0322896	2448.82	1790.39	1463.48	2185.37	2414.73	1026.06	3258.22	3001.09	2090.13	1393.17	1365.42	690.707	1654.33	1717.15	1538	2698.25	2153.34	1504.16	1381.61	1110.86	864.416	1962.94	1613.68	1404.37	1664.95	1324.11	621.324	1997.88	2241.17	1363.91	1124	1181.95	948.169
VIT_08s0058g00030	no hit	no hit	No Hit	19.0232	0.0399693	2497.35	2208.7	1762.01	2386.92	1617.39	1708.17	1998.28	1260.68	2036.2	657.309	1405.53	1580.61	1834.62	2318.76	4363.56	1757.04	778.27	1319.27	1285.27	2603.43	4241.43	3323.29	2844.86	3570.57	1277.76	1511.7	1739.29	2178.47	2170.36	2281.9	1219.12	2146.42	1970.44
VIT_09s0054g00250	no hit	no hit	No Hit	19.0018	0.04024	1108.04	780.1	426.28	944.951	1580.88	1418.09	1823.38	1743.21	1393.54	777.404	1191.93	1426.8	1186.82	1659.87	2128.29	1448.38	973.918	859.179	590.182	1060.26	1243.84	1337.52	1153.01	1478.14	2807.85	1066.4	1602.54	1461.69	1558.75	1688.66	1603.31	1876.64	1735.64
VIT_00s0246g00110	no hit	no hit	No Hit	19.4153	0.0352937	1496.71	1250.82	1260.34	489.769	656.113	481.373	1229.87	706.278	616.413	851.664	704.493	660.972	1386.7	380.909	363.091	520.008	282.522	409.046	1132.7	666.614	907.394	369.412	391.503	599.927	2509.99	501.609	763.437	591.342	532.575	949.83	966.108	1093.25	1404.88
VIT_00s0332g00150	no hit	no hit	No Hit	21.2193	0.0196155	1292.85	1377.34	1432.46	398.649	476.444	415.059	1059.99	615.78	458.953	1661.84	1137.67	780.728	1795.41	559.14	394.321	780	782.013	654.123	1148.66	499.82	722.54	393.066	333.049	358.399	3380.6	788.755	893.75	650.998	496.536	1018.73	1162.58	1042.68	1332.89
VIT_00s0505g00040	no hit	no hit	No Hit	19.6649	0.0325865	1647.43	1564.83	987.891	434.019	915.903	483.206	2262.42	1234.14	848.876	797.106	738.138	729.027	1610.66	465.998	469.806	666.631	307.563	290.296	1177.77	642.84	747.517	443.027	477.941	391.239	1623.96	463.012	724.453	501.671	706.822	639.295	1180.65	1151.78	1281.81
VIT_00s0854g00020	no hit	no hit	No Hit	19.0802	0.0392556	3435.75	2975.45	2185.01	981.759	2312.31	1658.7	3909.7	2388.09	2244.15	2287.08	2092.44	2028.53	3937.1	1006.22	1162.03	1499.32	1061.82	1067.38	2911.17	1491.21	2025.74	637.21	899.066	1007.15	3836.55	1065.59	2174.49	1153.37	1460.2	2126.22	3007.3	3103.42	4060.82
VIT_18s0041g01260	no hit	no hit	No Hit	18.4171	0.0483222	2822.66	2577.92	2835.83	3077.83	2892.5	3305.53	3933.97	3979.53	3489.17	3015.06	2746.59	2807.29	2320.13	2335.99	1958.32	2689.86	4285.07	5364.81	4397.83	2480.68	2518.22	2070.08	2065.27	2707.22	3049.03	2637.13	3091.31	2452.39	2742.05	3169	3225.03	2454.1	2882.84
VIT_13s0073g00130	pentatricopeptide (PPR) repeat membrane-associated salt-inducible protein	abiotic stress	Pentatricopeptide (PPR) repeat-containing protein	24.1925	0.00710548	842.94	883.294	1039.22	568.609	943.12	1128.63	385.347	484.612	663.102	932.301	1031.86	946.206	673.792	683.511	672.673	656.347	644.368	622.737	771.782	847.157	727.642	1045.78	872.208	851.283	684.579	765.593	747.61	846.508	817.491	837.139	1061.64	940.316	1002.79
VIT_13s0047g00090	pentatricopeptide (PPR) repeat	Unknown	Pentatricopeptide (PPR) repeat-containing protein	21.5401	0.0176268	1479.9	945.81	1136.4	894.005	1247.43	980.881	820.24	553.014	639.345	960.735	839.751	867.244	901.529	612.864	639.976	937.826	732.206	804.756	903.028	681.436	1014.92	771.053	678.511	747.702	736.702	622.005	746.294	995.756	914.757	1139.07	670.159	778.948	771.811
VIT_14s0060g01120	pentatricopeptide (PPR) repeat	Unknown	Pentatricopeptide (PPR) repeat-containing protein	19.8574	0.0306307	955.905	852.753	1150.16	875.917	1263.26	1123.6	1138.39	686.545	1029.22	962.328	1182.08	1443.23	879.272	764.136	897.988	1227.03	1079.81	1520.68	839.059	865.695	1138.69	490.029	777.825	775.536	888.841	945.482	934.384	1113.5	1094.24	1737.96	612.215	848.241	860.434
VIT_11s0016g03270	pentatricopeptide (PPR) repeat-containing	Unknown	Pentatricopeptide (PPR) repeat-containing protein	18.3529	0.049294	1148.13	1377.7	1374.29	1085.73	1462.4	1434.42	632.162	743.618	753.195	1674.58	1678.66	1096.12	864.389	1130.6	878.766	987.222	1097.16	878.437	1122.72	1043.29	1096.4	802.773	1173.84	918.561	723.225	1145.4	919.602	930.039	1106.37	1324.79	908.896	1159.15	898.75
VIT_19s0027g00310	pentatricopeptide (PPR) repeat-containing	Unknown	Pentatricopeptide (PPR) repeat-containing protein	18.5027	0.0470535	2372.93	2589.3	2813.35	1513.37	2176.33	2493.73	877.345	683.223	1214.42	1685.24	2115.45	2124.9	1836.31	1712.3	2162.9	1716.42	1612.54	1485.51	1648.38	1862.31	2328.75	1646.83	1641.86	1915.81	1302.55	1789.01	1933.76	1635.16	2002.89	2283.13	1332.68	1683.11	2122.43
VIT_11s0016g02460	pentatricopeptide (PPR) repeat-containing protein	Unknown	Pentatricopeptide (PPR) repeat-containing protein	20.4349	0.0253972	3331.03	2775.03	2859.54	3293.25	2794.72	3282.85	2485.76	1733.82	2002.22	3271.42	2658.78	2675.66	2775.71	2472.23	2404.8	2943.43	2140.97	2074.18	3123.63	2314.77	2320.24	2719.33	3240.47	2863.78	2055.45	2063.62	1997.12	2943.22	2212.26	2798.81	2291.35	2145.25	2272.94
VIT_14s0006g01430	pentatricopeptide (PPR) repeat-containing protein	Unknown	Pentatricopeptide (PPR) repeat-containing protein	23.2941	0.00971149	2986.97	2541.4	2662.4	2380.12	3154.76	2824.23	2019.51	1885.33	1914.76	2617.02	3043.18	2899.94	2457.29	2103.61	1972.63	2210.87	2482.89	2304.27	2395.43	2203.2	2225.86	2676.34	2129.07	2157.33	2187.43	2276.84	2009.33	2575.35	2510.66	2791.86	2121.91	2350.78	2391.95
VIT_16s0050g01450	pentatricopeptide (PPR) repeat-containing protein	Unknown	Pentatricopeptide (PPR) repeat-containing protein	20.0856	0.0284537	2331.6	2819.86	2581.73	1799.96	2344	2973.64	3089.11	3072.23	3196.49	2419.22	2852.9	2847.06	2438.35	2333.18	2390.23	1910.05	2157.07	2260.53	2242.92	2140.7	2275.95	2199.61	2617.51	2746.95	2563.75	2389.4	2457.36	1597.63	1943.33	1998.68	1966.89	2037.8	3031.13
VIT_01s0011g04690	pentatricopeptide (PPR) repeat-containing protein	Unknown	Pentatricopeptide (PPR) repeat-containing protein	18.9875	0.0404215	1071.43	990.511	1030.09	1103.47	1250.65	1051.88	904.196	1106.19	954.541	1189.98	1200.41	1138.63	914.988	987.432	792.995	1016.99	978.348	939.492	922.455	959.177	822.381	893.787	1047.65	770.806	668.066	945.394	749.675	1042.46	912.173	1179.64	1102.45	892.692	848.044
VIT_02s0087g00600	pentatricopeptide (PPR) repeat-containing protein	Unknown	Pentatricopeptide (PPR) repeat-containing protein	20.9982	0.021106	759.686	570.468	882.383	910.52	726.02	1005.55	375.985	315.555	417.909	1476.36	777.619	791.377	1004.79	606.914	559.515	905.944	673.649	840.957	998.804	712.825	731.995	558.744	392.057	507.467	772.591	635.456	643.933	820.226	748.868	875.698	698.612	577.239	524.665
VIT_00s0601g00010	pentatricopeptide (PPR) repeat-containing protein	Unknown	Pentatricopeptide (PPR) repeat-containing protein	19.2442	0.0372683	1537.3	1949.09	1679.72	791.381	1971.66	2179.89	853.889	859.053	1072.35	1342.22	1840.35	1937.99	1350.71	1194.58	1225.45	839.985	1012.23	1289.39	1411.59	1735.57	1716.46	1657	2045.38	1821.15	1272.88	1281.74	1416.14	1108.67	1470.72	1634.11	1811.55	1641.04	1914.29
VIT_17s0000g05510	pentatricopeptide (PPR) repeat-containing protein	Unknown	Pentatricopeptide (PPR) repeat-containing protein	18.3102	0.0499517	2029.3	2138.74	2370.62	1761.41	2927	3272.27	2028.9	1501.36	2006.89	2650.61	3571.43	3294.08	2694.13	1994.61	2247.76	2252.95	2607.43	2763.42	2141.32	2919.23	3263.84	2304.87	1661.6	2214.17	2780.62	2802.71	2639.34	2772.19	3081.29	3719.56	2053.19	2473.94	2951.95
VIT_03s0063g00540	pentatricopeptide (PPR) repeat-containing protein	Unknown	Pentatricopeptide (PPR) repeat-containing protein	18.9447	0.0409702	3577.35	3868.43	5496.13	4227.12	4726.91	4121.86	3296.71	3426.15	3930.24	3701.32	4789.71	5033.58	3313.34	3534.97	3576.39	4201	4714.24	4648.77	3343.79	3654.74	4296.64	3139.5	3513.08	3721.19	2921.58	3790	3921.14	4000.48	3962	5369.24	3187.66	3698.21	3575.16
VIT_03s0038g04190	pentatricopeptide (PPR) repeat-containing protein	Unknown	Pentatricopeptide (PPR) repeat-containing protein	23.615	0.00869065	2791.22	3007.65	3117.7	3270.43	3222.83	3034.84	3211.85	3164.11	2979.26	3901.5	3981.47	3686.97	3432.51	3564.36	2996.58	4078.79	3505.32	3198.92	3081.43	2871.81	2586.57	1853.87	2541.34	2075.18	2565.77	3080.63	2440.89	3612.57	3029.27	3591.74	2299.9	3104.27	2375.92
VIT_04s0044g01550	Pentatricopeptide repeat	Unknown	Pentatricopeptide (PPR) repeat-containing protein	21.7184	0.0166055	1120.61	818.198	1140.02	936.275	966.984	1111.17	596.67	551.325	731.169	942.472	841.727	964.908	789.464	621.16	698.534	667.299	643.475	841.983	754.004	761.436	1003.3	859.947	714.673	933.026	623.007	660.034	695.351	780.088	769.801	1183.43	735.822	778.066	721.576
VIT_01s0011g00920	Pentatricopeptide repeat	Unknown	Pentatricopeptide (PPR) repeat-containing protein	18.8093	0.0427532	750.848	846.948	743.012	739.932	897.892	825.608	609.847	670.154	597.896	865.583	768.461	674.22	682.342	686.211	587.736	798.557	883.564	779.218	930.85	764.844	631.779	539.285	786.645	711.869	480.75	666.754	592.621	720.429	627.9	757.052	653.513	714.726	552.556
VIT_00s1944g00010	pentatricopeptide repeat-containing protein	Unknown	Pentatricopeptide (PPR) repeat-containing protein	24.1569	0.00719474	1110.65	679.889	891.759	891.405	1042.47	892.099	642.583	487.15	617.828	820.072	728.263	926.015	581.935	540.886	546.72	691.053	497.972	530.284	711.416	606.103	920.874	887.509	660.709	687.58	399.455	544.396	550.003	1112.17	826.47	1051.75	695.559	613.383	679.825
VIT_00s2304g00010	pentatricopeptide repeat-containing protein	Unknown	Pentatricopeptide (PPR) repeat-containing protein	22.4242	0.0130834	1343.58	790.58	1061.24	1078.8	1179.68	969.122	694.832	532.145	758.972	823.621	844.154	926.188	826.445	632.76	629.502	901.924	599.82	639.529	825.094	701.822	1004.95	1018.37	739.268	873.929	413.92	580.87	637.94	1218.25	1010.9	1171.02	827.268	741.577	817.529
VIT_01s0010g01810	tetratricopeptide repeat (TPR)-containing	Unknown	Pentatricopeptide (PPR) repeat-containing protein	19.016	0.0400594	4205.34	5553.56	6049.01	3334.7	5262.68	5787.1	3231.64	3032.92	3204.47	4929.47	6838.6	4921.56	4212.28	4513.31	4634.84	4589.42	5372.11	5078.44	4214.84	5256.83	4280.92	2599.17	4391.58	4176.86	3509.27	4869	4756.95	3541.88	4051.37	4589.39	2914.26	4211	3428.4
VIT_03s0063g01280	gibberellin 20 oxidase 2	vv10904Diterpenoid_biosynthesis.xml	Response to Hormone Stimulus	22.3316	0.0135018	556.754	626.609	527.45	1048.78	2663.02	2284.82	680.695	1177.18	1811.78	1238.18	1984.2	1645.55	1586.46	2364.88	3222.22	939.921	1007.46	1491.67	1226.45	3129.33	1561.46	4207.02	3543.92	2819.95	1744.51	2304.07	4367.35	1300.01	1134.79	1338.3	2536.99	1860.77	1858.4
VIT_03s0063g01290	gibberellin 20 oxidase 2	vv10904Diterpenoid_biosynthesis.xml	Response to Hormone Stimulus	23.0802	0.0104543	3163.91	3371	3258.67	6563.08	15666.5	16833.4	1644.47	5040.09	5556.49	9134.44	11650.4	7629.09	8074.39	10946	13541.5	3722.3	4242.43	5149.94	4187.49	13682.7	5205.15	16921.9	14996.6	7756.31	7459.68	10935.8	14911	5859.24	4467.23	5411.19	11386.9	7734.08	8026.53
VIT_04s0023g03100	3-oxo-5-alpha-steroid 4-dehydrogenase, C-terminal	vv10905Brassinosteroid_biosynthesis.xml	Response to Hormone Stimulus	23.287	0.00973542	2496.59	2525.79	2346.2	2348.63	2096.03	2439.06	1867.93	2291.48	2221.12	3044.47	2559.1	2659.36	2735.56	2592.45	2287.08	2695.87	2500.86	2645.46	2646.39	2547.4	2601.6	2335.46	2063.45	1922.58	2900.6	2857.57	2896.51	2707.17	2488.44	2598.35	2903.72	2439.6	2772.53
VIT_00s1682g00010	copper amine oxidase	vv11002auxin_biosynthesis.xml vv10220Urea_cycle_and_metabolism_of_amino_groups.xml vv10340Histidine_metabolism.xml vv10350Tyrosine_metabolism.xml vv10360Phenylalanine_metabolism.xml	Response to Hormone Stimulus	19.016	0.0400594	12252.9	14479	14917.1	9466.11	15899.3	13599.6	7678.42	11941.8	11778.3	11648.6	16260	12028.5	7981.19	10270.5	12299.3	11644.3	18936.4	15209.7	8311.49	10014.6	8122.13	11979.7	11972	14818.7	6996.39	10341.7	6245.82	10846.4	13154.1	11828.3	4354.43	10176	11078.1
VIT_13s0019g04820	amine oxidase FLD (FLOWERING LOCUS D)	vv11002auxin_biosynthesis.xml vv10220Urea_cycle_and_metabolism_of_amino_groups.xml vv10340Histidine_metabolism.xml vv10350Tyrosine_metabolism.xml vv10360Phenylalanine_metabolism.xml vv30009Flower_development.xml VV60094SWI_SNF_SWI3	Response to Hormone Stimulus	19.7077	0.0321421	1687.39	1563.51	1368.02	1312.95	1805.43	1782.67	870.207	1092.05	901.606	1953.85	2165.36	1646.32	1586.89	1261.17	1173.98	1404.2	1534.38	1567.87	1598.51	1421.91	1257.23	1402.9	1196.64	1144.29	1619.32	1350.75	1255.76	1517.16	1519.49	1711.5	1549.81	1700.62	1524.54
VIT_15s0024g01010	amidase	vv11002auxin_biosynthesis.xml vv10220Urea_cycle_and_metabolism_of_amino_groups.xml vv10360Phenylalanine_metabolism.xml vv50133Primary_Active_Transporter_cat_A9_to_A18.xml	Response to Hormone Stimulus	24.8913	0.00555546	978.01	978.902	1013.36	667.169	901.787	761.844	978.564	984.13	1232.19	884.348	805.558	816.202	925.659	890.069	1118.21	999.666	990.971	1069.87	891.732	821.264	877.327	843.767	714.3	696.551	964.194	1209.72	984.642	1068.98	905.213	1085.43	812.736	729.888	743.031
VIT_02s0033g00790	nitrilase 4B	vv11002auxin_biosynthesis.xml vv10460Cyanoamino_acid_metabolism.xml vv10910Nitrogen_metabolism.xml	Response to Hormone Stimulus	20.8699	0.0220194	2004.13	1867.7	1462.64	3405.62	2175.05	1349.55	1922.43	2275.06	3647.7	1173.37	1283.26	2070.17	2109.18	2363.03	4662.92	2212.3	3539.67	3492.68	3226.61	3546.09	3406.7	5685.23	4594.59	4545.31	3407.12	3106.57	5141.55	2361.4	2662.79	2940.77	4672.5	2669.65	3490.92
VIT_13s0019g00590	kinase IkappaB ABA-OVERLY SENSITIVE 1 (ABO1/ELO2)	vv30001ABA_signaling.xml	Response to Hormone Stimulus	19.9002	0.0302111	1124.3	1687.81	1734.3	1220.13	1719.1	1672.96	1019.53	845.387	974.99	1528.32	2220.68	1858.48	1393.34	1193.19	1132.38	1406.02	1262.85	1140.6	1080.8	1480.61	1505.29	948.685	1375.16	1093.54	1071.07	1320.48	1197.78	1643.75	1661.43	1876.48	1064.75	1663.53	1346.16
VIT_08s0056g00690	UBP1 interacting protein 2a (UBA2a)	vv30001ABA_signaling.xml	Response to Hormone Stimulus	21.8253	0.0160197	11419.7	11506.8	11921.1	9814.14	11284.4	11423.7	8382.9	9536.01	8856.76	12301.7	11948.2	11469.5	11708.4	11928	10999.8	11392	12037.1	11453.4	10326.6	12458.6	12397.4	9663.76	9942.55	10477.6	11643.6	12695.6	12176.6	11644.2	11030.4	12492.5	9720.83	11018.2	9140.73
VIT_09s0002g03530	ABI1 (ABA INSENSITIVE 1)	vv30001ABA_signaling.xml vv34020Calcium_signaling_pathway.xml	Response to Hormone Stimulus	18.3672	0.0490765	3083.8	2434.39	2402.35	2046.98	3210.37	2276.79	2449.94	2223.03	2168.06	2512.75	2121.35	2273.62	2246.66	1860.04	1769.01	2059.89	2784	1779.94	2127.27	2015.09	2031.9	3019.59	2220.07	1923.21	1720.37	1728.98	1811.7	1657.71	2196.51	1963.84	1976.55	1899.17	1935.08
VIT_03s0063g01080	OST1 (OPEN STOMATA 1) AAPK	vv30001ABA_signaling.xml vv34020Calcium_signaling_pathway.xml	Response to Hormone Stimulus	24.3351	0.00675888	3769.3	3928.14	3646.82	3626.26	3321.92	3724.41	2385.13	2498.99	2396.65	3649.97	3628.7	3234.93	3348.02	3125.8	2706.37	3335.45	2959.65	2953.98	3364.95	3280.85	2924.48	3471.66	3765.29	3252.32	2409.67	3100.7	2861.03	2946.98	2530.51	3018.87	3026.83	3384.74	3395.07
VIT_18s0086g00500	alpha-expansin 6 precursor	vv30003Auxin_signaling.xml	Response to Hormone Stimulus	18.3743	0.0489681	861.935	995.554	871.986	1629.54	1183.76	629.413	1580.33	2012.53	1706.11	263.081	574.043	959.731	872.47	1817.35	2361.83	1656.02	1745.77	1834.54	1033.59	1677.02	2624.38	2181.01	2197.2	1874.34	1605.93	1694.62	1949.97	1377.81	1620.86	1954.06	1418.76	1569.22	1960.22
VIT_04s0008g00930	alpha-expansin 6 precursor	vv30003Auxin_signaling.xml	Response to Hormone Stimulus	20.1355	0.0279971	2325.82	2253.09	1479.58	3222.97	3639.64	1975.66	4445.09	5600.41	4462.55	1039.29	2054.52	2754.24	3008.32	5420.88	6659.7	4910.8	4887.8	4333.47	3610.89	4731.49	6004.44	5372.12	5335.89	4678.04	4186.63	4750.63	4424.28	4148.08	4815.74	4445.98	3730.08	4555.56	4864.02
VIT_17s0000g02750	auxin-dependent protein (ARCA)	vv30003Auxin_signaling.xml	Response to Hormone Stimulus	23.4225	0.00929016	15019.2	15232.4	16538.8	14187.3	13759.3	14657	17155.9	14778.2	15216.5	14540.3	15030	14031.3	15302.1	14918.2	14249.9	14307.8	15016.4	16566.5	16996.9	16250.2	15808.4	10314.3	13168	12527.7	15066.6	15706.8	14415.1	16154.9	15064.9	16015	12872.6	14023.6	12624.9
VIT_14s0030g01970	Auxin-induced protein PCNT115	vv30003Auxin_signaling.xml	Response to Hormone Stimulus	18.9733	0.0406036	1425.35	1188.91	904.65	1686.18	1242.94	649.703	1875.05	1727.63	2589.38	853.978	944.157	1449.25	1115.71	2066.68	3286.72	2224.42	2089.8	2254.07	1276.25	2034.49	2773.94	2091.46	2266.86	2830.3	1401.93	1762.36	2502.24	1695.33	1816.5	1886.61	1481.64	1831.3	1844.02
VIT_19s0014g04660	FLAVODOXIN-LIKE QUINONE REDUCTASE 1	vv30003Auxin_signaling.xml	Response to Hormone Stimulus	19.9073	0.0301417	9212.84	8951.55	9662.37	11156.6	9132.79	9075.32	15127.6	13317.8	15415.4	11728.6	9307.43	10228.7	11510.7	10453.2	11576.1	10639.6	10680.9	11180.4	11836.2	10425.4	8868.03	9567.04	9264.62	9782.95	14689.6	10452	11873	10263.2	9019.3	8620.7	10677.6	9121.62	9147
VIT_04s0023g00070	FLAVODOXIN-LIKE QUINONE REDUCTASE 1	vv30003Auxin_signaling.xml	Response to Hormone Stimulus	21.918	0.0155278	4288.35	4257.55	3261.2	6099.83	4110.23	3245.51	7389.71	6564.43	6151.73	2940.22	3335.48	4302.65	4140.64	5075.52	6878.01	5375.47	5909.96	5442.12	4614.13	4822.36	4717.24	5700.62	5114.42	5501.75	6078.03	5073.69	5727.61	4458.1	4653.83	4573.76	5135.71	4749.84	4869.16
VIT_09s0096g00060	FLAVODOXIN-LIKE QUINONE REDUCTASE 1	vv30003Auxin_signaling.xml	Response to Hormone Stimulus	24.1711	0.0071589	5289.88	4885.79	4288.27	6783.92	4592.77	4221.18	8201.69	7491.21	8542.24	4868.62	4415.39	5528.75	4879.43	6426.55	8119.12	6803.02	8164.99	8111.29	6168.79	6865.48	6823.32	6554.72	5958.33	6961.68	7201.97	7067.14	8414.62	5462.32	5782.02	5453.38	6467.3	6091.5	6387.02
VIT_16s0039g02730	TIR1 (TRANSPORT INHIBITOR RESPONSE 1)	vv30003Auxin_signaling.xml	Response to Hormone Stimulus	22.8877	0.0111688	774.877	775.458	580.015	917.807	684.339	494.612	929.35	785.061	872.853	384.592	535.698	639.884	1128.66	967.201	1392.47	997.186	706.231	654.87	940.442	918.914	1457.2	1280.1	1093.12	989.784	840.237	763.681	907.01	791.428	847.796	1028.35	844.212	807.191	802.451
VIT_00s0181g00040	TIR1 (TRANSPORT INHIBITOR RESPONSE 1)	vv30003Auxin_signaling.xml	Response to Hormone Stimulus	22.1818	0.0142047	958.01	1062.04	885.137	708.827	1559.67	1198.42	658.731	494.58	376	1070.8	1748.52	955.028	981.353	758.183	470.903	595.779	696.858	550.558	976.818	1221	1017.99	1152.34	1133.3	1066.87	794.292	802.977	476.954	901.494	882.109	695.769	834.433	989.293	696.628
VIT_04s0008g06330	TPR1 (TOPLESS-RELATED 1)	vv30003Auxin_signaling.xml	Response to Hormone Stimulus	18.8877	0.0417124	5311.86	6293.12	5285.85	4503.11	6109.25	7632.62	3614.28	3517.52	3603.67	6259.28	7458.4	6801.56	5374.38	5652.16	4513.04	4780.7	5221.96	5195.62	4941.05	6588.88	6507.47	5261.88	6122.41	4735.29	5246.31	5913.4	5813.16	5172.05	5953.91	6031.77	6365.09	6352.93	6249.2
VIT_10s0003g03710	Cullin-4	vv30003Auxin_signaling.xml vv24120Ubiquitin_mediated_proteolysis.xml vv23420Nucleotide_excision_repair.xml	Response to Hormone Stimulus	18.4314	0.0481086	4265.85	4630.71	5168.37	4510.67	4810.35	5333.34	4677.68	4162.88	4235.66	4536.16	4959.11	4972.87	4628.3	4537.18	5167.97	4721.22	3340.54	3719.23	3997.13	4402.8	5085.09	5432.58	5378.62	5256.04	4406.85	4254.16	4566.59	4936.32	5158.96	4995.15	4831.21	5000.59	5170.04
VIT_05s0020g00190	Auxin response factor 2	vv30003Auxin_signaling.xml vv60004ARF.xml	Response to Hormone Stimulus	22.5027	0.0127389	462.208	567.243	383.106	533.704	785.638	652.889	684.532	786.524	851.477	530.195	575.284	831.645	789.436	1055.21	1380.08	1048.5	1087.06	1002.14	646.32	1000.18	1509.58	1409.19	1114.47	1097.1	860.401	925.831	999.774	862.498	937.978	999.223	739.12	1288.17	1094.83
VIT_18s0001g04180	auxin response factor ARF17	vv30003Auxin_signaling.xml vv60004ARF.xml	Response to Hormone Stimulus	21.2834	0.0192017	1424.89	955.051	1495.5	1048.69	1487.92	1812.78	702.76	683.071	829.65	1613.06	1114.93	1320.53	1129.77	943.385	936.075	1431.94	1358.13	1406.09	1336.2	1047.21	1280.42	1228.82	832.971	962.136	1200.14	1088.6	1057.91	1512.77	1490.71	1579.99	1224.57	1340.84	1335.94
VIT_09s0002g05150	IAA19	vv30003Auxin_signaling.xml vv60008AUXIAA.xml	Response to Hormone Stimulus	18.4456	0.0478959	17998.2	22762.4	18784.2	23498.9	25188	26906.1	20931.7	21909	22789.9	20819.1	26819.8	23550.3	17531	22126.3	19928.3	19874	24869.4	22743	22450	23562.2	24365.2	19312.4	22811.6	24625.8	17094.8	17544.7	19934.7	21346.5	24270.6	21642.4	24417.9	24135.4	26793.3
VIT_12s0121g00430	BRASSINOSTEROID INSENSITIVE 1-associated receptor kinase 1	vv30005brassinosteroids_signaling.xml	Response to Hormone Stimulus	18.7451	0.0436224	724.345	858.903	448.889	465.072	542.613	286.524	720.116	600.19	928.731	487.091	492.03	470.394	624.63	659.92	978.112	613.53	650.398	416.534	821.135	1258.48	916.348	1003.61	1002.8	742.625	746.711	1098.9	863.124	921.976	888.865	556.605	813.732	820.987	456.419
VIT_12s0055g01280	BRASSINOSTEROID INSENSITIVE 1-associated receptor kinase 1	vv30005brassinosteroids_signaling.xml	Response to Hormone Stimulus	21.5686	0.0174595	1610.18	1414.15	923.825	1648.28	1429.93	883.58	1523.3	1294.67	1562.96	931.683	1002.56	1209.5	1691.26	1765.56	2477.18	1771.96	1637.61	1074.17	1589.18	2278.77	2115.38	2502.9	1958.98	1979.14	1923.22	1889.91	1984.35	1818.34	1879.48	1492.56	2060.61	1724.22	1439.8
VIT_00s0472g00020	BRASSINOSTEROID INSENSITIVE 1-associated receptor kinase 1	vv30005brassinosteroids_signaling.xml	Response to Hormone Stimulus	19.3939	0.0355351	7922.47	7061.37	5355.18	8400.96	7271.95	4741.92	8555.9	6945.86	5440.44	3879.17	4774.42	5390.68	9047.9	9760.58	8918.5	11251.3	9624.1	9627.8	9604.13	8056.15	8296.08	9809.57	8617.16	7424.82	11677.9	8245.84	7875.41	10434.4	9449.67	5984.26	9152.15	8704	8160.63
VIT_12s0121g00300	BRASSINOSTEROID INSENSITIVE 1-associated receptor kinase 1	vv30005brassinosteroids_signaling.xml	Response to Hormone Stimulus	18.6952	0.0443095	759.268	794.151	387.061	589.55	700.319	289.211	871.639	726.379	1057.6	783.31	464.322	524.025	781.096	676.4	888.526	697.706	712.591	368.084	695.046	1173.74	848.555	1200.38	1011.03	1028.14	1012.42	956.945	982.268	774.859	917.364	482.743	777.235	736.041	467.465
VIT_06s0009g00260	BSU1-like protein 3 BSL3	vv30005brassinosteroids_signaling.xml	Response to Hormone Stimulus	19.8289	0.0309134	10251.5	10637.6	12752.4	12084	15323	13033.6	9103.55	11501.9	10326.9	13536.5	14129.4	12623.8	11971.1	13027.6	12140.9	12955.6	12471.8	11717	11079.1	11851.5	13934.7	13730.8	13491	12765	10027.1	11570.8	11340.8	12650.2	13448	14891.5	11160.4	12659	11647.6
VIT_00s1197g00010	Serine/threonine-protein phosphatase BSL3	vv30005brassinosteroids_signaling.xml	Response to Hormone Stimulus	23.0232	0.0106614	2861.31	2895.05	3041.17	3426.26	3127.8	3192.33	2564.32	2253.91	2347.14	2548.57	3160.4	2310.16	3124.8	3067.19	3506.11	2440.75	1656.38	1966.12	2779.25	3568.43	4068.33	3829.98	3356.17	4186.13	2934.72	2748.54	2327.18	3453.21	3428.41	3464.91	1972.33	3402.9	2500.35
VIT_10s0003g01790	BES1/BZR1 homolog protein 4	vv30005brassinosteroids_signaling.xml vv60010BES1.xml	Response to Hormone Stimulus	23.4011	0.00935915	1726.39	1507.38	2165.02	1763.17	2908.85	2283.24	788.178	994.225	1124.41	1656.78	2690.83	2566.83	1502.82	1444.23	1665.96	1481.64	1546.77	1218.15	1371.34	1950.83	1581.41	2577.76	2118.31	2696.03	1676.41	1544.12	1739.81	1836.22	1927.23	1687.46	1717.66	2482.42	2566.39
VIT_08s0007g05250	cig3	vv30007cytokinin_signaling.xml	Response to Hormone Stimulus	19.7861	0.031342	6510.19	6780.51	8590.73	8255.55	8979.24	10469.4	6010.84	5974.24	7702.92	8094.47	10847.2	11163.6	7820.77	6186.68	7056.22	7540.3	8471.99	9662.85	8010.65	8289.57	10200.2	7724.35	6902.9	7361.96	5601.35	6144.39	8073.14	8303.46	7942.32	11117.4	7730.47	8583	8571.55
VIT_14s0030g01570	AIN1 (ACC INSENSITIVE 1) 5'-3' exoribonuclease (XRN4)	vv30008Ethylene_signaling.xml	Response to Hormone Stimulus	20.4848	0.0249863	1360.64	1195.13	1244.48	781.481	1011.49	711.383	683.22	418.257	560.634	594.973	654.75	628.275	901.826	572.606	557.275	543.124	382.728	465.044	506.064	882.737	818.355	988.813	753.792	1024.27	1019.42	547.518	577.155	954.66	950.783	688.973	532.604	922.033	681.564
VIT_05s0020g04180	CTR1 protein kinase	vv30008Ethylene_signaling.xml	Response to Hormone Stimulus	19.672	0.032512	3480.4	4442.34	4622.98	3557.84	4024.53	3975.62	2779.16	3190.02	3826.29	3709.03	5430.93	4451.64	3125.25	3548.6	3635.11	3567.77	3395.56	3369.61	3263.65	4210.73	4261.35	4292.83	4307.1	4457.37	2576.56	3407.84	3324.16	3559.94	3421.07	3910.46	4036.39	3707.74	3850.48
VIT_14s0081g00630	ethylene receptor (EIN4)	vv30008Ethylene_signaling.xml	Response to Hormone Stimulus	20.2709	0.0267917	4780.7	4822.8	4707.65	5747.72	5923.76	5767.72	4121.93	4263.66	4989.04	5159.33	5468.68	5338.6	5967.5	5815.53	6291.65	5736.54	4303.18	4861.14	5157.26	5141.45	6203.67	6282.4	5527.61	5778.36	5106.53	5491.79	5801.13	5586.87	5103.04	6090.24	6792.12	5102.63	5888.4
VIT_17s0000g09120	ethylene-responsive DEAD box RNA helicase (RH30)	vv30008Ethylene_signaling.xml vv50133Primary_Active_Transporter_cat_A9_to_A18.xml	Response to Hormone Stimulus	18.7879	0.0430412	6843.52	7023.71	8079.84	8979.36	7865.59	8813.06	5776.78	7298.61	7463.15	9172.43	9578.86	9156.35	8991.66	9109.45	8471.41	10222.3	8973.98	8128.36	10173.3	9437.11	9442.23	10286.1	8407.82	8214.69	7492.8	9224.98	10516.8	11519.9	9702.92	9023.29	12739.3	9699.25	8452.58
VIT_04s0043g00510	Ethylene-responsive transcription factor ERF003	vv30008Ethylene_signaling.xml vv60003AP2_EREBP.xml	Response to Hormone Stimulus	20.0071	0.0291853	3627.12	4970.6	2936.72	5535.92	6769.09	2942.32	2307.17	4827.62	4231.59	2261.41	4438.01	4231.26	3426.6	5483.99	5788.13	5485.81	8901.32	6355.71	5211.16	6323.2	7122.75	6005.52	5995.47	7859.07	5505.1	6412.76	5759.94	6367.71	7001.7	4966.47	6322	8192.25	7577.26
VIT_18s0001g03120	Ethylene-responsive transcription factor ERF003	vv30008Ethylene_signaling.xml vv60003AP2_EREBP.xml	Response to Hormone Stimulus	20.1212	0.0281268	4211.75	4945.78	3539.19	5287.63	7911.18	3600	3439.02	5555.27	5436.07	2859.2	5119.92	4438.15	4649.25	6773.31	6633.24	6266.05	9604.76	7180.95	5914.21	7164.68	8560.7	6085.23	7343.23	7451.18	6012.53	6898.65	6297.12	6784.62	7940.1	6269.6	7148.1	9011.61	7630.21
VIT_16s0013g00900	Ethylene-responsive transcription factor ERF105	vv30008Ethylene_signaling.xml vv60003AP2_EREBP.xml	Response to Hormone Stimulus	21.2121	0.019662	755.733	1027.18	245.427	657.874	954.629	928.439	8007.99	1154.73	824.418	836.04	593.231	405.659	1977.74	2040.92	1111.34	1029.25	1334.54	1563.14	1064.94	1102.21	1032.51	641.89	1003.55	554.901	2694.01	1461.79	747.35	1250.04	1603.08	1267.61	841.912	736.203	589.506
VIT_03s0038g03110	ATSLY1	vv30010Gibberellin_signaling.xml	Response to Hormone Stimulus	19.9572	0.0296599	9398.26	8185.53	9569.35	10541	10770.9	9657.13	9008.72	9728.63	10585.8	8039.36	8496.79	9512.5	8245.25	9496.92	9911.59	10326.6	9932.44	9480.39	8977.5	8497.01	8924.58	10752.9	8978.26	10307.4	7548.69	8716.21	8360.62	10485.3	10741.9	10208.3	8269.25	9558.8	9095.6
VIT_03s0038g00120	gibberellin-regulated protein 4 (GASA4)	vv30010Gibberellin_signaling.xml	Response to Hormone Stimulus	19.2086	0.0376923	1115.78	1155.75	1140.66	1337.46	2106.81	1967.22	1773.57	3287.18	2172.45	1540.13	1657.77	1121.15	2227.43	3056.03	2182.9	1408.63	2200.09	2104.1	2560.12	2030.62	1651.45	2001.34	793.047	919.327	4484.08	5746.56	1667.46	2042.02	1316.53	1735.27	1869.52	1274.16	1681.59
VIT_01s0011g05060	Major latex-like protein 34	allergen	Response to Stress	21.9251	0.0154906	777.341	603.946	1025.16	602.725	422.779	779.527	1119.54	1647.13	1191.76	764.121	292.424	498.398	783.216	631.474	725.164	928.432	707.913	1137.28	773.258	341.659	665.366	503.052	232.203	539.237	1161.48	990.806	1048.43	611.385	506.898	744.859	549.224	320.142	643.764
VIT_06s0004g02560	Kiwellin Ripening-related protein grip22	Allergen	Response to Stress	19.3583	0.0359409	10561	13933.3	10312.3	22253.7	14712.2	12786.3	7676.37	23162.9	19012.4	11210.5	10614	8509.66	16140	21001.9	19572.2	9672.2	7814.48	14760.7	15529.5	23746	16304.1	25674.4	16214.2	14213.3	26567.3	25255.1	26657.1	18418.1	10844.1	11167.7	18983.6	11901.8	11650.5
VIT_14s0128g00760	Epoxide hydrolase	defense	Response to Stress	18.4884	0.0472629	4454.08	4726.8	4526.37	3870.5	4076.85	3386.97	4662.73	4277.4	3972.64	4598.32	4193.48	3756.81	4870.73	4763.22	3951.49	4642.33	4474.14	4143.52	4096.8	4184.75	4223.17	3081.88	3472.54	3207.8	4300.36	4950.12	3606.43	4104.65	4232.33	4503.44	2918.62	4070.6	3188.79
VIT_13s0067g03300	leukotriene A-4 hydrolase	defense	Response to Stress	19.2727	0.0369323	4636.47	4929.71	5342.03	3788.71	3899.79	6558.33	2813.56	3176.98	3566.43	5454.02	4668.45	5125.89	5248.8	4601.27	5473.49	4325.85	3734.18	4993.77	4671.22	5221.86	6057.87	4246.94	4274.18	4594.03	5146.22	4869.94	5492.92	5591	5229.07	6672.61	4281.63	4948.09	4643.32
VIT_18s0001g00360	Dehydrin	Dehydrin	Response to Stress	20.4349	0.0253972	38615.6	36182.7	36082	40627.1	40774	43328.9	42909.1	39900.5	37014.8	38738.3	43699.6	43366.5	44256	42717	41917.9	44563.5	39343.6	37553.3	47124.2	46051.3	47037.3	45124.3	41861.5	42336.1	47431	39199.2	43495.3	43797	43802.6	43550.7	43954.6	48325.7	48878.6
VIT_09s0018g01600	Nudix hydrolase 3 (AtNUDT3)	detoxification	Response to Stress	18.6738	0.044607	7339.88	6791.67	5801.62	6720.01	6551.94	6703.39	5675.51	5715.61	5483.09	6600.31	6460.89	5703.97	7292.9	5918.71	6522.2	6552.36	5309.6	5135.01	6061.87	6907.32	5629.93	7536.42	7475.39	6780.32	6510.89	6847.76	5892.84	6699.03	6699.43	5849.21	7072.12	7004.3	7161.86
VIT_14s0171g00060	Disease resistance protein	disease resistance	Response to Stress	18.8877	0.0417124	2016.72	2505.24	1371.69	1755.13	1745.54	1387.77	3072.4	2438.58	3946.92	1417.18	1512.42	1601.96	2174.78	2665.71	5938.51	3827.6	3104.73	1966.75	1626.35	3272.66	2352.39	2807.21	3429.85	2954.35	1948.78	3339.95	2666.39	2244.37	2909.68	1929.12	2111.62	2103.75	1540.1
VIT_09s0002g04940	disease resistance protein (NBS-LRR class)	disease resistance	Response to Stress	19.8859	0.0303504	1131.56	676.733	720.503	1497.46	1538.59	1178.83	1257.97	848.574	1043.38	743.264	728.793	909.802	1412	1047.64	1524.96	1609.42	1161.22	995.456	1230.29	1034.6	1312.78	2559.08	1362.87	1422.49	1241.27	806.213	935.376	1760.74	1576.55	1298.89	1638.42	1173.3	1094.64
VIT_09s0096g00830	disease resistance protein (NBS-LRR class)	disease resistance	Response to Stress	18.9091	0.0414327	2439.19	2127.36	1669	2459.14	2935.29	1971.16	2118.83	1489.91	1611.21	2377.76	2195.85	1926.17	2937.68	1949.56	1890.61	1637.4	1898.79	1315.16	2621.31	2417.07	2599.58	3482.78	2753.15	2710.17	2037.74	1695.68	1618.48	2700.93	2459.3	1898.3	2871.57	2612.3	2002.35
VIT_10s0071g00200	disease resistance protein (TIR-NBS-LRR class)	disease resistance	Response to Stress	21.7897	0.0162127	1999.53	2235.03	2340.89	2496.72	2135.88	2588.99	1214.89	1814.15	2080.66	2961.8	2798.92	2739.68	2166.55	2556.96	2427.16	1958.93	1946.79	1890.49	2302.47	2256.19	2136.42	2676.67	2237.79	1837.66	1877.38	2474.94	2254.92	2388.4	1988.22	2356.86	3255.9	2676.67	2697.44
VIT_18s0075g00400	disease resistance protein (TIR-NBS-LRR class)	disease resistance	Response to Stress	19.6791	0.0324377	1415.78	1087.09	888.607	665.257	976.856	1017.28	933.136	591.889	517.681	1493.53	1000.79	1091.65	1475.83	815.225	832.497	1180.37	528.192	500.347	567.558	886.611	958.631	957.451	845.41	867.319	1422.11	980.265	979.803	1736.79	1589.68	1536	783.002	762.342	793.894
VIT_03s0038g01760	disease resistance RPP8 protein 3	disease resistance	Response to Stress	18.4242	0.0482153	1461.57	1600.37	1299.53	1575.4	2379.08	1561.4	2203.83	2018.18	2552.18	867.122	1169.87	1691.31	1416.61	1862.32	2403.96	2146.26	2200.01	2579.97	1788.34	1825.87	2139.08	2238.94	2299.51	2547.89	1590.97	1795.82	2348.47	1484.88	1620.32	2015.43	1766.52	1576.7	2059.87
VIT_16s0050g01570	HcrVf2 protein	disease resistance	Response to Stress	20.1854	0.0275472	4853.46	4421.94	4393.23	5916.79	6276.13	4560.52	7642.48	8074.04	6941.1	5167.76	4382.32	4378.27	4936.81	5575.43	4803.16	6175.72	6479.45	5130.24	5217.59	4410.03	4465.78	5173.17	4896.24	4938.43	4870.7	5035.16	4281.03	5098.29	5358.68	4587.87	4759.41	3801.04	4228.55
VIT_09s0002g00270	NBS-LRR type disease resistance protein	disease resistance	Response to Stress	18.6738	0.044607	1913.11	1632.34	1754.63	2041.3	2515.45	1231.72	1504.66	1064.8	1113.08	1309.73	1473.13	1388.54	2065.77	1470.82	1402.78	1154.14	1770.38	1024.13	2123.89	2021.29	1980.72	2657.01	1954.31	2104.79	1939.05	1457.74	1479.12	2269.8	2360.55	1515.73	2584.78	2237.87	1696.85
VIT_16s0013g01830	leucine-rich repeat family protein	Disease resistance	Response to Stress	22.6881	0.0119585	2726.31	2569.35	2228.25	2497.32	2522.17	2604.59	1928.53	1911.1	1979.62	2424.83	2492.1	2509.9	2509.56	2478.66	2798.79	2624.29	1781.93	1546.69	1675.37	2312.4	2453.49	3146.68	2961.57	2903.72	1595.26	2015.3	1641.3	2322.07	2410.58	2111.65	1871.65	2286.19	2164.59
VIT_00s0260g00040	leucine-rich repeat family protein	Disease resistance	Response to Stress	25.3904	0.00465267	3819.71	3348.33	3217.42	3319.19	3181.56	3515.13	2777.01	2530.55	2723.1	3168.64	3273.07	3155.76	3453.95	3148.51	3627.53	2920.37	1944.98	1976.85	1939.28	3028.73	3224.9	4206.37	3849.24	3487.31	2305.09	2472.12	2046.33	2854.91	2898.95	2625.57	2378.87	2761.68	2735.54
VIT_01s0011g05110	major latex protein 22	Disease resistance	Response to Stress	20.9626	0.0213561	28818.2	24613.3	29330	33915.3	35855.8	36308.8	39257.6	35153.2	32676.1	30232.6	34835.9	33815.7	37218.4	39317.6	43496.8	36280.4	37313.8	36283.1	32172.3	35517.6	37187.1	37666.6	38460.3	40134.2	39012	32976.4	33509.1	31856.7	33383	35271.4	30417.8	36881	35311.3
VIT_14s0128g00260	heat shock protein	heat shock	Response to Stress	19.9715	0.0295236	859.418	912.383	967.479	956.04	949.02	718.207	955.501	939.552	984.551	734.814	655.992	815.076	825.084	792.973	775.101	848.442	992.784	958.494	634.903	685.041	756.757	801.034	852.5	948.973	872.808	861.356	814.446	763.602	828.043	914.155	789.394	747.012	860.749
VIT_01s0011g00050	heat shock protein binding	heat shock	Response to Stress	18.9162	0.0413398	3295.06	3180.33	3549.95	3398.53	3225.69	2956.16	2623.18	3034.94	3031.61	2703.4	3294.18	3376.3	2377.81	2552.15	2330.4	2495.28	3263.02	2715.72	3181.43	2982.2	2836.19	3230.88	3260.59	3330.21	2529.82	2764.75	3326.71	2926.46	3210.78	2550.74	4291.9	3320.59	3787.21
VIT_04s0008g01490	heat shock protein Cytosolic class II low molecular weight	heat shock	Response to Stress	21.5829	0.0173764	3353.26	3573.17	2163.74	4865.35	4074.37	2922.2	1898.09	2837.27	2214.18	2564.7	2653.25	1344.59	1848.17	4440.06	1064.78	3441.76	5010.05	3091.99	1829.7	2211.54	1149.18	2663.81	4172.41	2285.76	1014.46	1928.3	1760.83	1282.66	1260.3	1041.85	1679.51	1449.41	1280.55
VIT_04s0008g01520	heat shock protein Cytosolic class II low molecular weight	heat shock	Response to Stress	27.0802	0.00252931	8624.78	5970.59	6895.26	14575.1	13773.6	9058.51	2707.59	2456.86	3056.92	5932.47	6141.85	2694.27	5050.35	7044.77	1929.69	10895.3	19839.5	9618.59	1578.96	1445.64	597.367	9031.75	6094.25	3948.85	819.891	1388.35	1560.6	2175.98	1577.97	653.096	6129.71	1542.73	1831.84
VIT_04s0008g01580	heat shock protein Cytosolic class II low molecular weight	heat shock	Response to Stress	23.3084	0.00966379	1585.09	2025.64	1001.31	3342.28	2566.71	1830.2	1598.89	1620.27	1192.78	1059.39	1432.58	879.67	1745.16	3141.57	1038.72	2860.33	3649.77	2552.85	1032.02	1330.19	617.066	3240.95	3218.41	1623.41	766.807	1074.13	1039.22	864.646	732.933	480.156	1674.38	979.432	853.18
VIT_00s0131g00250	heat-shock protein 80	heat shock	Response to Stress	20.8414	0.0222274	449.997	573.863	257.847	604.029	742.755	437.317	1103.62	1128.99	990.345	264.033	604.203	661.154	695.098	1176.97	1669.72	1015.33	986.537	935.76	683.603	915.56	1490.69	1100.73	1088.07	1012.63	942.372	932.635	1054.71	665.753	924.033	1108.67	699.234	990.267	998.896
VIT_05s0020g01770	PBS1 (AVRPPHB SUSCEPTIBLE 1)	pathogen	Response to Stress	20.2282	0.027167	9660.96	10419.5	9950.61	9629.63	9921.59	10857.9	8677.49	9025.44	9934.62	10914.9	10887.1	11593.6	10191.1	9980.31	9568.71	9557.83	8214.07	9033.28	9315.86	11163.6	10789.3	8526.44	9181.58	8223.34	10370.3	10985	10080.8	9673.81	9417.51	11146.7	9864.06	11571.5	11002.3
VIT_09s0002g03290	peroxiredoxin (alkyl hydroperoxide reductase subunit C)	peroxidase	Response to Stress	18.852	0.0421826	13555.2	13941.3	13491.1	15225.5	14483.9	13006.9	19669.3	16187.7	16347.3	10077.6	11638.6	13980.8	13483.7	16579.3	18067.9	16817.3	16910.1	19555.3	15045	16101.1	20969	15582.4	16350.1	19418.4	18436.7	16598.7	16348.5	14799.3	14850.3	16926	12577.9	12767.6	16405.9
VIT_08s0007g03970	peroxiredoxin type 2	peroxidase	Response to Stress	19.4795	0.0345784	2884.61	2314.03	3173.5	3056.8	2968.54	3535.43	3566.29	2879.54	2814.37	3446.78	2972.1	3311.54	3644.7	3138.51	2926.79	3727.83	4330.1	4728.64	4091.66	3053.93	3459.16	2157.36	1873.52	2690.82	4060.23	3472.26	4476.61	3506.16	2887.45	3752.74	2954.92	2972.41	3802.32
VIT_05s0049g01040	Zinc knuckle	Retrovirus nucleocapsid protein	Response to Stress	22.8307	0.0113892	23593.2	19385.9	26064.4	18860.2	19764.1	22612.9	17017.2	12336.6	16985.7	20427.3	18265.7	23811	19336.1	14261.7	17360	17459.9	13361.2	15392	17102.5	17558.4	19204.1	17867.9	15696.9	18191.6	18620.1	15577	18566.3	19074.7	18627.3	20401.9	18777.8	19255.9	21308.3
VIT_14s0030g00830	Superoxide dismutase	ROS	Response to Stress	18.795	0.042945	8383.87	9486.7	9147.99	9446.5	8564.57	7735.97	8516.32	11506	11062.8	5422.5	7528.67	7570.7	6955.77	10526.6	11569.3	9892.24	12282.6	14987.4	11876.9	10075.2	11309.5	9727.49	9962.5	11958.5	8942.09	9991.47	9927.52	8635.17	9813.51	8912.88	9579.76	8854.19	10409.4
VIT_14s0030g00910	Superoxide dismutase [Cu-Zn]	ROS	Response to Stress	21.0481	0.0207605	278.724	403.609	221.619	826.422	455.072	251.269	794.116	1148	912.626	119.175	345.083	608.842	351.113	1256.47	2178.35	1891.08	1108.44	1425.91	493.533	787.6	1898.41	1712.18	1164.62	1902.75	761.366	591.77	771.516	625.106	716.131	752.155	501.438	500.792	724.79
VIT_14s0030g00950	Superoxide dismutase [Cu-Zn]	ROS	Response to Stress	19.4153	0.0352937	6188.73	6400.62	5923.32	6537.06	5187.57	4198.44	5756.54	7896.85	7267.73	2617.47	4112	4337.9	4018.74	7207.37	7415.23	6578.19	7659.78	9569.9	7106.22	6626.57	7558.18	6817.55	6717.35	8122.26	5705.08	6140.09	6506.56	5733.95	6240.02	5882.99	6339.63	5431.85	6715.01
VIT_04s0043g00140	Cadmium-induced protein AS8	Stress	Response to Stress	19.4652	0.0347362	6090.39	4518.43	4987.16	5132.64	4717.6	4018.73	4632.83	4489.7	4657.2	3876.51	3264.36	4292.87	4051.29	3091.06	3787.33	4682.2	5566.41	5424.68	3707.84	3216.53	3752.99	4716.1	3229.03	4840.56	4341	3879.18	4616.36	3960.32	4246.52	5018.82	3867.73	3575.49	4600.76
VIT_10s0003g04180	early-responsive to dehydration stress protein (ERD4)	stress	Response to Stress	18.5597	0.0462247	28071	28803.1	25568.7	30137.9	28413.6	27718.5	22437.6	26321.4	20147.2	27537.7	27684.4	24699	23134	28229.8	22453.8	25543.4	21017.2	20094.5	23812.5	26477.7	23945.1	28701.6	31010.4	28845.7	24733.9	25567.3	20617.2	27991.2	25903.8	23206.6	23909.5	29649.6	25297.1
VIT_03s0038g02280	ERD7 (EARLY-RESPONSIVE TO DEHYDRATION 7)	Stress	Response to Stress	18.4884	0.0472629	9023.84	13039.6	9980.56	8543.26	6524.68	6852.94	5465.32	8890.58	6555.3	12276.7	13723.3	9649.24	6443.5	11850.1	6224.46	5834.93	4974.32	5297.41	10423.3	11124.8	8731.67	6925.27	11771.7	8939.4	5366.25	9287.09	8094.95	9362.39	7277.36	7135.54	8372.82	15538.1	7629.86
VIT_14s0068g01890	Nodulin	stress	Response to Stress	21.4902	0.0179232	3826.34	4159.42	4875.94	5651.39	5662.1	5009.94	6707.12	4974.89	5807.54	4238.35	4771.09	4767.21	6594.42	6099.1	7231.91	6319.91	4943.35	4734.1	4778.9	4435.6	5314.76	6820.99	5077.91	5123.13	7213.28	6032.91	6272.03	6268.14	6085.54	5429.49	5529.8	4511.43	4039.43
VIT_02s0025g04280	Osmotin	stress	Response to Stress	19.7148	0.0320686	8343.09	10340.4	7294.37	11669.6	12447.4	11286.8	8932.91	12300.3	13366.5	8458.05	11208.5	12737.1	9747.54	15804	17512.1	11334.4	14459.6	15256.8	9780.55	14908.7	19241.2	16748.4	16226.3	19032.3	13773	15314.4	20208.4	13532.7	15264.5	15940.2	14442.9	15156.4	15994.7
VIT_08s0007g08390	Ozone-responsive stress protein	stress	Response to Stress	18.4599	0.047684	11838.5	12816.3	11328.4	14887.7	11990.4	11146.9	14637	15993.4	14754.9	10646.1	10750	11595.1	9370.32	11521.1	11681	11306.3	12594	14170.9	11158.2	10314.1	10841	12220.2	12610.9	12880	11692.6	11894	11677.5	10872	11470.4	13036.4	11681.7	11130.6	12733.1
VIT_04s0008g01560	small molecular heat shock protein 17.5	Stress	Response to Stress	24.2995	0.00684398	4854.8	5070.72	3058.24	7627.4	6249.42	4237.19	3487.25	3555.3	2912.3	2563.88	4105.06	2291.56	4298.44	6435.36	2290.8	6954.18	9629.88	7308.22	2508.47	3058.52	1267.66	7276.38	6520.87	4271.95	1658.18	2764.23	2551.96	1998.75	1559.37	905.404	4100.12	2715.82	2404.3
VIT_12s0134g00430	universal stress protein (USP) family protein	stress	Response to Stress	23.4367	0.00924444	7029.83	8161.96	8137.4	6907.79	6830.95	7877.04	7126.49	7122.61	5690.32	7084.1	7207.93	6964.64	6815.78	8131.75	5214.63	5985.7	7421.29	8007.41	8158.42	8836.95	8683.77	4831.28	6192.08	6031.91	7966.42	8536.83	8102.76	8835.93	8458.56	9431.68	8599.53	9391.92	7971.34
VIT_04s0044g00520	BolA	stress response	Response to Stress	19.0873	0.0391672	2170.79	2256.94	2047.63	1945.93	2039.82	1936.43	4727.35	3804.77	3371.31	1826.87	1692.26	1409.4	1966.16	2122.44	1740.92	2193.56	2514.13	3058.75	2922	1954.77	1553.83	1969.08	2120.05	2529.16	2753.67	1959.24	2095.23	1985.09	2297.2	1836.99	2629.24	1875.21	2301.08
VIT_19s0015g01690	BolA	stress response	Response to Stress	20.4135	0.0255751	3680.51	3736.64	4096.55	3286.94	3494.69	4004.06	3245.82	2870.83	3238.32	3444.85	3574.3	3695.18	3617.46	3321.06	3428.76	3359.16	3030.15	3241.95	3249.85	3386.18	3994.46	3434.43	3184.02	3740.55	3244.1	3528.98	3249.7	3676.89	3346.49	4595.01	2796.5	3161.03	3127.85
VIT_02s0012g01920	RCD1 (RADICAL-INDUCED CELL DEATH1)	Stress responsive	Response to Stress	18.4528	0.0477898	2343.08	2235.11	2651.61	2795.88	2490.17	3510.9	2187.31	1853.68	2313.47	3174.22	2949.17	3127.58	3225.92	2314.01	2818.21	2862.07	2065.02	2260.88	2629.66	2405.03	3019.67	2780.04	2028.12	2134.41	2796.45	2352.82	3013.34	2892.32	2885.27	3449.3	3495.03	2602.62	3057.82
VIT_14s0006g00710	TIP41	TOR signalling pathway	Response to Stress	18.852	0.0421826	309.636	356.986	202.164	580.069	481.049	381.872	724.007	1054.49	1236.7	138.52	311.418	705.454	463.4	939.918	1813.53	1018.46	519.453	778.387	344.094	696.922	1545.11	1462.99	1056.39	1372.81	444.128	570.577	726.17	613.335	704.086	751.895	590.794	589.575	996.771
VIT_08s0056g00560	alphavirus core protein	Unknown	Response to Stress	20.6132	0.0239582	19472.3	20429.3	22912.1	12683.5	21140.5	20746.6	12769.2	11206.6	11678.7	19004.4	19678.8	17431	21546.5	19387.9	19043.7	17351.3	16362.4	16329.1	15130.2	21260.2	22942.6	11914.7	14196.3	15804.9	21197.3	20447.1	19155.6	20452.5	22969.4	23557.4	12326.6	19550.9	10904.6
VIT_05s0020g01580	CBS	Unknown	Response to Stress	19.344	0.0361044	3881.43	3788.54	4640.42	3817.63	4232.84	5536.51	2399.24	2963.29	3425.27	5111.93	5307.71	5345.12	3961.43	3294.82	3701.86	4295.04	4292.64	5038.37	3874.5	3875.84	4076.54	4295.85	3220.39	3855.61	4063.84	3821.95	4259.38	4018.18	3856.91	4830.98	4047.43	4224.22	4398.03
VIT_01s0010g01740	Tobamovirus multiplication 1 homolog 3	viral replication complex formation	Response to Stress	18.8021	0.042849	3424.93	3529.82	3669.1	2996.94	2872.63	3296.61	2272.99	3165.16	2863.92	4026.44	3617.55	3605.07	3256.05	3879.45	2802.39	2817.16	3336.86	3362.78	3705.02	3301.11	3153.29	3011.83	2806.94	2439.94	3790.86	3983.72	3159.66	3390.13	3286.43	3615.06	3600.44	3427.6	3425.35
VIT_02s0012g00560	TOBAMOVIRUS MULTIPLICATION 2A TOM2A	viral replication complex formation	Response to Stress	19.8788	0.0304202	11188.7	11110.7	10956	9482.65	11356.2	9364.11	10612.8	11809.5	10884	9122.78	10635.6	10542.1	7125.97	9143.23	8013.22	9640.27	12210.3	11377.1	9173.93	8998.91	9098.19	8418.11	10524.1	12373.3	8287.84	9268.91	8249.06	8219.16	9643.06	10515.3	8368.43	9471.61	9642.49
VIT_17s0053g00180	ascorbate peroxidase	vv10053Ascorbate_and_aldarate_metabolism.xml	Response to Stress	23.2299	0.0099289	2667.23	3513.98	2141.7	3689.46	4444.09	3414.89	5686.59	6024.99	4437.28	2775.69	4250.27	3466.45	4737.59	6334.61	6119.85	4609.08	4947.6	5041.43	4009.79	5485.13	5956.68	5976.37	6046.56	4827.15	5774.91	5166.49	4758.09	4190.25	4798.61	4789.2	3866.12	4592.91	3717.88
VIT_14s0030g02180	GDP-mannose 3,5-epimerase 1	vv10053Ascorbate_and_aldarate_metabolism.xml	Response to Stress	24.4135	0.0065752	7988.13	7267.11	6328.48	7155.36	5995.02	6580	12189.9	9135.73	8762.85	6165.18	5749.83	6084.74	7634.12	9226.84	8438.73	9183.07	8992.61	9371.52	7680.55	7646.61	8172.48	6250.88	6729.72	7287.36	8800.2	9106.02	7192.01	7734.32	7176.08	6996.06	5979.25	6324.62	7870.56
VIT_19s0014g02410	L-ascorbate peroxidase 1, cytosolic (APX1)	vv10053Ascorbate_and_aldarate_metabolism.xml	Response to Stress	22.9804	0.0108192	4914.97	5251.56	3216.11	6729.16	6219.34	4183.43	8140.65	8037.31	6012.03	3062.83	4961.73	5051.04	5550.42	8751.23	9219.79	8084.86	7610.51	7300.88	5357.55	8127.82	8741.51	9872.61	9312.75	8888.98	8546.22	6684.37	6896.9	5930.39	6890.97	6172.43	5267.33	6227.45	5651.71
VIT_06s0004g03550	L-ascorbate peroxidase 1, cytosolic (APX1)	vv10053Ascorbate_and_aldarate_metabolism.xml	Response to Stress	23.123	0.0103016	20416.9	22973.7	19219.1	16111.3	15022.9	15105.8	21544.9	21903.8	20693.1	19055.2	20578	16760.6	17895.6	20115.3	16124.1	16247.9	18180	18131.4	20106.4	21804.8	18580.5	18439.7	19565.9	15771.3	17638.3	21685.1	17973.2	17241.6	17464.3	15495.4	15722.8	16067.3	11846.2
VIT_18s0001g02470	L-ascorbate peroxidase, thylakoid-bound (tAPX)	vv10053Ascorbate_and_aldarate_metabolism.xml	Response to Stress	21.0196	0.0209573	17872.6	17606.7	15160.9	15196.7	13883.5	12958.9	18912.4	15083.7	13926.1	16296.6	14788.8	12740.6	18192.6	17761.9	17668.7	16912.4	16418.3	16254.7	17933.4	18488.9	16718.7	15342	15359.6	14759.3	19890.7	19254.3	17748.6	17608.4	17026.4	15243.1	14998.7	15660.8	13737.9
VIT_14s0060g00280	RARE-COLD-INDUCIBLE 2B	vv50109_Incompletely_Characterized_Transport_Systems.xml_9.B.12	Response to Stress	20.0285	0.0289841	31036.5	31128.2	27371.2	41050.5	33486	28690.1	40458.7	45174.8	41314.3	31302.3	32091.7	26893.6	33287.8	35428	33607.4	35622.6	34134.7	32374.7	34149.3	31588.7	26218.8	40234.2	39412.9	36637.5	33828.9	30975.2	29192.2	34787.6	36001.1	29287.6	37965.3	34551.1	32383.2
VIT_02s0012g02780	cytochrome b5 domain-containing protein	cytochrome	Secondary Metabolic Process	23.2014	0.010027	5071.11	4562.66	4322.13	4713.69	3971.44	3623.21	4510.62	4663.35	4744.1	3876.87	3256.04	3535.97	3944.41	3749.84	3945.03	4580.67	4750.29	4185.85	3726.2	3581.43	3651.44	3908.08	3726.18	4085.89	4512.47	3804.4	4118.41	3598.74	4001.08	3902.15	3762.87	3297.57	3280.33
VIT_16s0013g01340	aminopeptidase N	vv10480Glutathione_metabolism.xml	Secondary Metabolic Process	19.3654	0.0358594	2114.13	1941.99	1207.06	1610.69	2122.19	1963.03	2670.32	1678.96	2600.26	1019.35	1462.87	1740.86	2133.42	2137.34	3726.96	1750.55	1113.72	1703.25	1310.87	2553.25	3353.79	3574.45	3263.74	4128.9	1751.72	1633.51	1827.97	2034.03	2008.67	1988.83	1113.66	1912.75	1911.01
VIT_19s0015g02880	Glutathione S-transferase 20 GSTU20	vv10480Glutathione_metabolism.xml	Secondary Metabolic Process	20.0357	0.0289173	20259.3	23381.9	22260	24516.1	23329.8	23404.1	22807.8	21818.8	20520.5	15463.7	23110.9	21968.2	19654.9	21653.6	24419.9	23391.5	24112.5	25196.3	20825.6	23592.3	23898.6	26412.2	27114.5	31439.2	22534.6	18711.9	20718.8	16718.2	19365.5	19503.1	17394.4	22354	24205.4
VIT_19s0093g00110	Glutathione S-transferase 22 GSTU22	vv10480Glutathione_metabolism.xml	Secondary Metabolic Process	24.3565	0.00670831	1427.89	1515.52	857.99	3556.8	1958.16	1446.39	2483.58	2132.13	1611.79	863.02	1716.24	1822.11	2669.08	4793.48	6335.85	4691.99	3165.53	3991.09	2247.59	3232.23	4581.55	4374.18	3472.44	5208.83	6470.51	2844.84	3399.05	2666.13	2736.28	2503.81	2153.75	2393.27	2398.56
VIT_19s0015g02590	Glutathione S-transferase 25 GSTU25	vv10480Glutathione_metabolism.xml	Secondary Metabolic Process	19.6863	0.0323636	17449.6	15961.8	15448.2	19595.1	20168.9	18166.3	17615	17800.8	17431.6	10478.4	17890.8	17923.5	16062	17117.8	20178.1	19950.6	20069.7	21288.9	16858.1	20774.9	20039.7	22834.2	22405.4	26434.9	18450.8	15327.5	17293.1	12650.8	15927.6	15324.2	15308.3	19702.3	21342.2
VIT_19s0015g02700	Glutathione S-transferase 25 GSTU25	vv10480Glutathione_metabolism.xml	Secondary Metabolic Process	23.2228	0.00995334	8038.51	6872.33	4183.05	8743.23	8121.56	5143.05	11380.6	9456.58	7435.22	3908.59	5919.89	6538.12	7103.78	10477.3	11771.3	10897.8	9236.71	10053.6	8787.55	9833.55	10120.2	13114.4	11955.2	13514.8	11138	8860.26	10124.9	7442.43	7760.54	6920.96	8199.35	10756.5	9391.41
VIT_19s0015g02890	Glutathione S-transferase 25 GSTU25	vv10480Glutathione_metabolism.xml	Secondary Metabolic Process	22.2175	0.0140343	2729.32	2801.67	1558.32	3997.68	3722.65	2675.53	4809.22	4580.85	4367.09	1441.28	2792.07	3728.23	3362.15	6268.82	8475.2	6220.75	5611.25	5731.7	3748.71	5245.33	7977.94	7869.19	7658.2	6448.01	6679.29	4734.56	4977.5	3426.51	4138.84	4566.09	3716.6	5311.48	5206.51
VIT_19s0093g00190	Glutathione S-transferase 25 GSTU25	vv10480Glutathione_metabolism.xml	Secondary Metabolic Process	22.3173	0.0135673	14770.9	15164.6	14167.6	16693.5	15948.4	17297.8	16187.7	17130	15921.8	11841.2	15151.7	16902.1	15961.2	19658.8	23595.6	18170.9	16660.4	19881.1	17334.6	17031.9	22290.7	22470	20826.4	21786.7	19701.5	18069.4	20446.1	17351	18023.2	18759.3	17145.9	17761.2	20771.4
VIT_19s0093g00150	Glutathione S-transferase 25 GSTU25	vv10480Glutathione_metabolism.xml	Secondary Metabolic Process	19.6007	0.0332637	12800.3	11745.9	8216.84	15934.6	14497.4	9919.98	16873.1	14655	11922.6	7283.58	12038.2	14060.8	12938	18626.4	21100.8	17188.7	14399.2	15599.8	13515.2	17883.4	20033.8	20159.9	19475.9	20080.2	19826.3	15673.5	17170.7	15667.3	16214.6	16200.3	14459.7	18429.8	17571.7
VIT_05s0049g01080	Glutathione S-transferase 25 GSTU7	vv10480Glutathione_metabolism.xml	Secondary Metabolic Process	18.738	0.0437199	2499.53	2216.74	1809.27	2671.07	1719.63	1639.73	5583.64	4330.78	3826.82	3726.27	1956.74	2052.56	3645.7	3530.4	3016.2	3838.91	2792.73	2481.75	3588.92	2735.87	1826.73	3316.35	3523.66	2631.67	3983.78	3763.51	2761.9	3012.99	2560.18	1649.59	2737.07	3070.49	1890.36
VIT_19s0093g00310	Glutathione S-transferase 8 GSTU19	vv10480Glutathione_metabolism.xml	Secondary Metabolic Process	23.9857	0.00763833	2334.35	3168.09	1623.18	3457.37	3022.36	1668.01	5393.74	4954.64	3488.81	1140.71	2794.43	3072.89	2868.71	6022.26	8059.29	5415.38	4623.57	5946.73	3989.75	5357.4	6487.32	6931.79	8103.75	8451.58	5557.22	4211.58	5118.68	2965	3670.07	3183.85	3705.2	5203.26	4071.72
VIT_00s0240g00050	Glutathione S-transferase 8 GSTU19	vv10480Glutathione_metabolism.xml	Secondary Metabolic Process	23.1586	0.0101759	399.33	455.441	189.626	722.61	614.243	447.175	907.446	918.622	848.251	296.66	566.14	744.76	654.656	1689.05	2557.4	1703.93	1062.37	1438.89	731.686	998.573	1896.71	1918.22	1516.08	2261.69	1702.43	803.822	1197.55	797.484	779.57	873.937	708.889	940.834	914.918
VIT_15s0024g01540	Glutathione S-transferase 8 GSTU8	vv10480Glutathione_metabolism.xml	Secondary Metabolic Process	18.8449	0.0422772	2205.11	2936.35	3275.15	3117.3	4015.96	1937.18	3545.53	5526.74	4574.26	1487.82	2229.81	2701.18	1947.24	4229.01	3955.66	3625.47	5064.75	4084.21	2148.72	3116.88	3993.07	2192.61	2358.1	2978.57	2316.5	4051.77	3326.09	4330.66	5313.95	4635.64	2576.08	2995.91	2891.79
VIT_12s0034g01650	glutathione S-transferase Z2 GSTZ2	vv10480Glutathione_metabolism.xml	Secondary Metabolic Process	18.4171	0.0483222	847.471	994.297	777.432	856.971	1206.84	1155.07	2090.19	1899.47	2144.68	505.632	867.737	1334.52	858.216	1441.33	2108.63	1298.65	1398.26	1963.32	1329.09	1265.8	2215.21	1688.25	1477.03	1941.95	1108.31	1409.65	1842.52	946.449	1103.91	1451.72	1088.91	987.685	1516.54
VIT_19s0015g02520	CYP72A1	vv10902Monoterpenoid_biosynthesis.xml	Secondary Metabolic Process	21.3832	0.0185741	715.655	698.075	269.979	791.47	989.928	567.929	1916.91	1122.67	1038.65	508.894	601.562	672.091	1000.27	1185.34	1200.63	1288.57	798.912	801.364	698.938	917.875	1137.33	1692.67	1744.15	826.255	1102.88	747.497	719.913	837.303	807.827	742.692	811.46	809.154	879.597
VIT_13s0064g00840	9,10[9',10']carotenoid cleavage dioxygenase	vv10906Carotenoid_biosynthesis.xml	Secondary Metabolic Process	21.7897	0.0162127	1822.9	1392.26	1040.75	1506.42	1150.37	1330.86	2975.18	2335.86	1883.47	935.496	1006	1065	1276.43	1304.99	1381.54	1373.66	1405.01	1648.16	1449.55	1075.75	1249.67	2205.47	1631.99	1769.57	1537.73	1089.51	1025.99	1222.51	1217.7	1090.76	1261.29	791.879	1180.61
VIT_02s0087g00930	9-cis-epoxycarotenoid dioxygenase	vv10906Carotenoid_biosynthesis.xml vv30001ABA_signaling.xml vv11013ABA_Biosynthesis.xml	Secondary Metabolic Process	21.0909	0.0204685	6107.04	7808.03	5025.59	6251.65	8209.04	12507.3	2672.12	4350.69	3149.1	8107.41	6527.56	4711.07	8163.89	5849.28	5273.34	2884.6	3331.12	4119.61	5904.39	11218.4	8328.63	7648.41	6410.66	4159.85	5742.67	7738.9	5038.63	5680.64	5802.59	5959.75	8560.58	7683.33	8433.43
VIT_03s0017g01240	2-nitropropane dioxygenase	vv10910Nitrogen_metabolism.xml	Secondary Metabolic Process	22.7879	0.0115572	4690.33	4193.61	4531.42	3217.63	3407.5	3824.08	4235.81	3545.68	4082.36	4746.53	4063.09	4619.22	4001.62	3715.51	3819.75	3992.42	4774.31	5198.4	4373.96	3978.15	4250.42	3060.19	3421.24	4119.14	4569.92	4768.95	5386.22	3693.79	3764.68	3981.27	3780.58	3335.95	3756.41
VIT_05s0077g01160	Cytochrome cd1-nitrite reductase	vv10910Nitrogen_metabolism.xml	Secondary Metabolic Process	22.4813	0.012832	2243.23	2121.52	2750.18	1798.33	1917.92	2720.15	1263.03	1388.36	1592.85	2779.01	2940.64	2725.43	2532.26	2217.86	1933.07	1865.76	1809.1	1743.26	2252.16	2037.6	1979.11	2422.15	1785.22	2037.04	1728.73	1949.85	2323.11	2640.63	2161.72	2262.1	2482.13	2865.85	2705.57
VIT_18s0001g05730	Adenosine 5'-phosphosulfate reductase 3	vv10920Sulfur_metabolism.xml	Secondary Metabolic Process	21.3761	0.0186183	9411.8	11595.1	11515.1	11348	10497.9	9864.06	8561.77	9229.32	9343.64	9794.86	11696	9862.69	9338.96	9941.26	10277.7	10133.3	10208.9	8079.55	7261.95	9886.89	10434.9	10944.2	10896.1	12043.1	7261.82	8958.31	8520.23	9481.44	9171.24	9350.2	7325.64	8503.59	6915.08
VIT_03s0180g00250	Cinnamyl alcohol dehydrogenase	vv10940Phenylpropanoid_biosynthesis.xml	Secondary Metabolic Process	22.1889	0.0141704	3217.19	2412.09	1499.69	4340.47	3184.71	2372.02	4931.83	4251.87	3488.13	1752.77	2394.62	3092.32	3656.54	4052	4734.94	4948.09	4256.93	4574.31	3846.81	3985.7	4556.89	6207.44	4512.4	4468.53	5556.01	3965.61	4214.93	3604.05	3420.84	3726.65	3531.98	3749.48	4049.29
VIT_17s0053g00460	pinoresinol-lariciresinol reductase	vv10940Phenylpropanoid_biosynthesis.xml	Secondary Metabolic Process	20.5775	0.0242398	951.241	1375.35	1155.29	842.127	1146.85	1003.44	1914.22	1553.21	1921.05	957.484	1354.94	1419.46	1337.14	1430.75	1518.07	1201.86	1172.01	1292.28	1183.95	1410.98	1118.63	1215.72	1695.31	1408.57	1095.48	1272.79	1262.45	912.45	1044.64	1156.88	1251.24	1338.12	1326.11
VIT_02s0033g00290	pinoresinol-lariciresinol reductase	vv10940Phenylpropanoid_biosynthesis.xml	Secondary Metabolic Process	21.2906	0.0191562	892.882	1146.01	908.273	812.337	945.452	867.992	1348.81	1310.74	1210.22	932.135	1165.3	1041.66	1064.48	1271.82	1296.75	963.784	772.245	913.309	955.133	1207.85	956.186	1000.89	1467.19	1137.74	937.373	1147.3	1026.21	791.121	907.038	938.494	1075.61	1223.29	1011.15
VIT_06s0061g01430	flavonoid 1-2 rhamnosyltransferase	vv10941Flavonoid_biosynthesis.xml	Secondary Metabolic Process	20.1497	0.0278679	4391.67	3520.98	4066.61	5882.47	5111.78	5112.68	3179.07	3456.81	4075.85	5830.24	4880.32	5487.24	5268.68	4070.69	4731.7	5220.87	4078.07	3369.28	5445.69	5604.26	5134.47	4828.39	4387.14	4524.21	4863.22	4165.11	4868.36	5768.91	5162.56	4528.72	5908.14	5055.22	4611.01
VIT_14s0068g00480	UDP-glucosyl transferase	vv10941Flavonoid_biosynthesis.xml	Secondary Metabolic Process	21.6185	0.0171703	1910.39	1694.62	828.348	2239.8	2357.98	1572.97	4276.98	3302.93	2595.54	1139.43	1420.58	1778.77	2639.86	3318.48	2916.53	3746.29	3092.22	2209.95	2666.32	2737.94	3359.87	4649.27	3953.9	2526.58	3951.05	2738.09	2646.25	2629.6	2642.95	2388.37	2584.42	2869.79	2599.57
VIT_11s0052g01630	anthocyanidin 3-O-glucosyltransferase	vv10942Anthocyanin_biosynthesis.xml	Secondary Metabolic Process	19.4225	0.0352135	589.779	927.106	1421.95	532.893	793.469	1720.54	221.945	434.096	787.332	943.097	1248.58	2201.6	362.572	618.144	1118.71	956.302	1098.14	1464.5	252.873	336.2	551.72	561.015	863.73	1233.44	140.609	253.984	395.695	484.313	467.962	844.426	332.864	546.488	1128.85
VIT_03s0038g03250	vestitone reductase	vv10943Isoflavonoid_biosynthesis.xml	Secondary Metabolic Process	22.9519	0.0109256	1188.17	1265.52	947.085	1035.96	1043.75	1367.66	514.993	809.49	648.212	1384.53	1541.68	1328.72	982.223	1053.08	774.432	1593.03	1225.35	998.997	958.5	874.928	657.526	965.988	1190.09	790.364	816.799	873.56	684.351	1128.43	953.283	882.931	1158.65	1099.19	1235.5
VIT_02s0012g01330	ADP-ribosylation factor GTPase-activating protein 3	Cellular Processes and Signaling	Signal Transduction	19.6221	0.0330365	9282.39	9638.46	9104.39	10540.1	9943.02	10120.5	10785.9	11765	10890.9	10311.7	11256.3	9026.15	10350.4	12033.4	10766.2	9611.55	9095.01	9066.16	11779.4	11632.2	10478.1	11495.8	11796.4	9783.06	9934.42	9910.88	8881.18	10749.6	10677.9	9221.28	11768.8	11801.3	10124.6
VIT_03s0017g02360	aarF domain containing kinase	kinase	Signal Transduction	19.7647	0.0315584	6140.89	5232.91	6241.85	5928.08	5714.51	6116.28	4704.28	5527.08	5849.7	6233.46	5809.87	6367.31	6750.32	5922.61	6443.87	5690.5	5199.51	4367.15	4499.21	4550.58	5205.41	6777.34	5187.22	5419.57	5489.45	5345.88	5094.14	5607.97	5537.71	5571.43	5761.48	6092.43	6242
VIT_19s0014g04060	ARK3 (Arabidopsis Receptor Kinase 3)	kinase	Signal Transduction	23.3583	0.0094986	1139.02	1259.07	612.782	1144.55	800.551	559.832	1066.91	643.202	1237.23	695.481	783.798	913.661	1605.61	1377.22	2677.48	1075.88	583.101	698.993	1231.63	1877.62	1528.44	2261.15	1805.83	1632.42	1773.11	1515.35	1540.15	1491.47	1707.53	1076.58	1218.84	1554.73	1119.26
VIT_19s0085g00700	CASEIN KINASE I-LIKE 6	kinase	Signal Transduction	19.5579	0.0337223	2657.62	2518.71	1939.23	2907.71	2662.42	2255.99	2760.62	2213.74	2449.7	1194.71	2092.8	2157.86	2335.94	3025.55	3680.58	2453.11	1733.1	1950.44	2251.11	3535.04	4386.26	4234.07	3993.61	4474.86	2200.8	2300.81	2509.59	2657.02	2894.37	2569.14	2142.03	2723.92	2252.59
VIT_04s0023g00300	CLAVATA2 receptor protein (CLV2)	kinase	Signal Transduction	22.139	0.0144117	1844.06	1826.42	1966.55	1733.2	2343.34	1726.75	2171.36	1821.08	1761.64	2097.11	2108.05	1880.98	1546.58	1985.45	1835.98	2341.26	2204.39	2003.96	1368.25	1659.16	2043.77	1268.09	1588.42	1343.52	1335.38	1732.85	1340.45	1927.61	1994.91	2526.21	1179.41	1430.98	1283.92
VIT_18s0001g12260	IRE homolog 1	kinase	Signal Transduction	21.6114	0.0172114	2765.86	2565.51	2737.15	2830.71	2331.68	3166.73	2114.82	2007.7	1915.15	3574.13	2501.78	2993.03	3259.47	2347.17	2035.14	2643.03	1692.3	1777.2	3133.77	3311.78	2649.08	3078.94	2428.77	2785.73	4242.75	3172.45	3669.69	2680.39	2743.93	2505.25	4797.38	3332.11	3407.78
VIT_16s0148g00180	kinase	kinase	Signal Transduction	18.4884	0.0472629	806.396	722.275	924.409	866.185	1027.44	1521.11	942.574	945.284	859.888	898.929	790.566	801.047	1237.59	1086.48	931.579	1074.97	1014.99	1039.5	1560.26	1008.55	916.48	967.649	1000.2	871.255	1597.25	1339.39	812.603	1181.07	1137.07	1085.76	1779.12	1105.3	1335.97
VIT_16s0022g02230	Leucine-rich repeat receptor protein kinase EXS	kinase	Signal Transduction	21.3761	0.0186183	17175.6	16950.2	18113.5	17259.6	19192.8	20485	12610.1	13674.5	15498.2	19432.3	18518.3	18567.7	18403.7	14528.2	18309	16197.8	14842	14244.9	14840.8	15459.1	17415.7	18564.4	18192	19087.1	19372	15443.2	17485.1	17665.2	17090.6	19547	15053.5	14906.3	14174.7
VIT_12s0142g00130	MAPK (MPK20)	kinase	Signal Transduction	21.0196	0.0209573	1895.22	1844.19	2559.15	1453.64	1586.57	2508.46	859.325	639.115	899.721	1686.26	1165	1230.64	989.301	1234.61	1047.39	1349.96	936.404	844.012	799.592	1399.41	2045.27	1308.22	994.702	1488	909.242	1283.51	1447.53	2086.86	2264.04	1597.41	1108.64	1642.12	1487.22
VIT_05s0102g00360	on-specific serine/threonine protein kinase	kinase	Signal Transduction	19.9144	0.0300724	1434.87	1589.56	1803.22	1182.91	1910.7	1993.16	1020.1	1230.19	1387.43	1529.32	1689.97	1716.57	1363.01	1361.03	1619.12	1192.95	1323.32	1282.26	1492.41	1845.72	1574.02	2028.34	1842.72	1859.22	996.282	1313.23	1546.03	1208.5	1424.64	1543.93	1857.93	1815.9	1624.9
VIT_06s0004g01090	protein kinase	kinase	Signal Transduction	21.8039	0.0161353	7526.27	7546.98	7963.65	6742.53	7409.53	8418.44	6007.94	5809.87	6162.61	7846.83	8111.3	8294.83	7313.48	6770.19	7101.28	7222.92	6332.32	6140.82	6602.75	7219.67	7632.93	8005.35	7377.39	7558.02	6429.06	6752.09	6822.02	7557.71	7039.64	7442.61	7740.18	7040.83	7019.96
VIT_11s0016g01830	protein kinase	kinase	Signal Transduction	19.3797	0.0356969	1843.59	1929.46	2016.68	2011.73	1597.31	2301.89	1957.59	1766.65	1921.66	2878.07	2431.63	2417.35	2634.33	2249.2	1879.12	2170.6	1506.27	1623.67	2491.13	2061.87	2089.34	2328.89	1904.27	1635.54	2346.77	2362.91	2105.82	2398.3	2096.76	2204.85	3172.53	2449.08	2334.04
VIT_14s0083g00450	Protein kinase PKN/PRK1, effector	kinase	Signal Transduction	20.4492	0.0252791	14032.7	14409.9	14170.9	13786.2	15261.2	18291.1	12422	13939.3	16135.2	15486.9	16085.7	16203.4	16311.6	16603.3	16968.3	15812.5	13498.6	14948.5	16298.5	16717	18146.5	13723.3	13271.4	14902.5	17088.7	17030.3	18279.5	14818.7	15304.5	16764.2	14005.6	15316.4	15631.2
VIT_06s0061g01050	protein kinase SRPK1	kinase	Signal Transduction	21.0339	0.0208586	4051.08	4274.82	5801.57	5025.8	4919.4	5511.03	2535.29	3636.06	3994.65	5312.34	5872.97	6125.64	4765.1	4583.77	5235.83	4984.92	5583.36	5286.87	3710.18	4576.3	5319.48	4187.48	3657.89	4064.17	4025.13	4706.24	4962.03	5270.45	5112.36	6229.3	4533.54	5056.59	5081.99
VIT_11s0118g00790	Pto-like serine/threonine kinase	kinase	Signal Transduction	27.4225	0.00223198	2711.4	2595.95	2830.91	2430.24	3028.92	2806.57	1602.03	1835.51	1782.64	2602.46	3031.58	2777.45	2063.95	1885.61	1688.43	1954.19	2576.65	2378.67	2297.45	2439.93	1989.64	2563.9	2344.86	2395.13	2048.89	1921.98	1924.68	2258.95	2450.71	2590.2	2852.12	2926.01	2943.84
VIT_16s0148g00240	receptor kinase homolog LRK14	kinase	Signal Transduction	21.1123	0.020324	1530.15	1590.11	1790.93	1959.83	1956.33	2593.66	1951.79	2154.6	2203.09	1369.22	1744.08	1888.68	1692.63	2140.21	2006.87	2265.17	2316.94	2491.93	2621.91	2270.23	2367.37	2452.53	2557.6	2610.01	2571.14	2323.88	2056.41	1856.97	2021.51	2271.16	3340.16	2007.85	1918.9
VIT_11s0016g03880	receptor protein kinase PERK1	kinase	Signal Transduction	18.3102	0.0499517	18500.2	19338.5	18877.3	19534	21322.4	20698.6	18771.9	18687.8	19556.5	21460.3	24157.4	20398.6	21400.8	18383.2	19210.5	17907.2	18189.2	15041.2	20820.2	18572.3	20321.4	22361.3	21047.7	22332.1	19309.3	17506.5	18848.4	21045.1	22703.2	18266.7	22420.6	21422.1	18673.9
VIT_16s0050g02760	receptor serine/threonine kinase	kinase	Signal Transduction	20.3494	0.0261161	1984.93	1611.23	1600.63	2398.06	1824.82	2353.02	2191.73	2279.09	2166.77	1477.49	1614.6	1857.2	1754.23	1967.91	1662.13	2286.78	2723.2	2636.02	2783.58	2189.68	2158.4	2437.18	2184.89	2745.79	2749.52	2430.14	2221.95	1914.39	2093.07	2376.36	3766.18	1923.87	2087.05
VIT_16s0148g00160	receptor serine/threonine kinase	kinase	Signal Transduction	21.4688	0.0180516	1958.49	1775.11	1758.49	2786.83	2043.93	2303.07	2305.86	2152.21	2216.68	1597.58	1648.04	1948.48	2024.02	2281.43	2342.95	2607.02	2305.8	2318.98	2655.14	2340.17	2568.67	2983.32	2992.66	2875.13	2639.08	2653.26	2119.82	2269.99	2060.36	2486.92	3627.18	2270.24	2091.71
VIT_16s0148g00130	receptor serine/threonine kinase	kinase	Signal Transduction	22.467	0.0128944	1162.76	912.815	827.656	1267.07	1183.02	1359.1	2040.04	1397.61	1463.94	873.336	913.998	998.689	1380.85	1190.38	1363.96	1716.74	1673.41	1756.11	1537.56	1339.01	1508.93	1926.5	1704.49	1567.73	1794.95	1307.6	1390.78	1143.79	1423.6	1439.12	1748.91	1102.52	1077.82
VIT_16s0098g00020	receptor serine/threonine kinase	kinase	Signal Transduction	22.5954	0.0123428	1166.53	777.076	601.986	1076.21	1159.11	1331.54	2022.07	1409.16	1435.08	910	822.771	1026.74	1260.09	1180.03	1245.59	1698.79	1732.63	1679.91	1385.28	1315.85	1557.31	2240.22	1652.97	1598.08	1591.82	1136.97	1287.66	1211.42	1548.48	1499.17	1970.07	937.924	1057.25
VIT_16s0039g01200	receptor serine/threonine kinase	kinase	Signal Transduction	21.6471	0.0170071	1816.62	1756.81	1710.32	2318.17	2004.12	2741.44	2261.02	2409.21	2279.17	1697.24	1803.75	1907.9	1970.83	2234.44	2000.34	2700.3	2519.67	2563.02	2823.13	2268.99	2372.53	2635.94	2465.92	2702.39	2788.11	2507.27	2171.74	2256.71	2260.33	2411.57	3531.61	2274.64	2179.2
VIT_00s0258g00010	receptor serine/threonine kinase	kinase	Signal Transduction	21.8111	0.0160966	639.65	540.309	418.69	643.915	549.263	832.014	1212.76	688.131	802.849	470.726	421.951	535.857	738.807	580.569	708.193	1065.03	1041.77	1030.14	961.909	800.647	942.724	1135.46	879.103	923.277	1106.39	793.016	911.314	767.747	800.389	895.229	1066.32	630.894	613.672
VIT_00s0258g00050	receptor serine/threonine kinase	kinase	Signal Transduction	21.5116	0.0177956	1943.22	1881.87	1496.13	2605.56	2298.7	2862.54	3206.18	2680.88	2807.08	1615.79	2037.82	2149.18	2356.79	2737.47	2812.77	3194.75	2426.76	2418.7	2686.77	2503.3	2828.39	3594.79	3276.8	2747.1	2595.48	2419.08	2169.19	2156.15	2330.07	2393.22	3299.01	2188.5	1977.47
VIT_00s0258g00100	receptor serine/threonine kinase	kinase	Signal Transduction	24.6845	0.00597673	571.908	481.351	433.875	567.81	613.434	757.758	1064.83	773.768	786.345	482.878	501.365	569.836	633.436	557.812	662.439	954.09	1141.82	1334.54	946.372	760.324	824.115	1003.36	848.636	826.758	1068.83	802.154	965.933	726.829	813.991	922.871	1189.92	654.889	658.828
VIT_01s0011g05600	receptor-like protein kinase	kinase	Signal Transduction	23.18	0.0101012	1075.71	1403.04	1285.24	1119.34	973.249	1172.44	490.55	1190.5	1032.24	1377.16	1864.71	1272.79	833.209	1196.05	729.343	416.608	828.92	1109.11	1396.51	1671.65	1055.94	1569.19	1449.95	1397.36	1208.71	1774.18	1326.45	835.232	970.778	1202.36	2685.33	2046.55	1411.97
VIT_16s0148g00030	Receptor-like protein kinase LRK14	kinase	Signal Transduction	23.3298	0.00959266	717.398	503.549	423.227	732.923	756.108	756.678	1480.39	900.471	823.265	432.241	442.139	523.019	806.968	772.637	875.271	1329.37	1060.77	1022.48	990.781	811.511	885.66	1379.78	971.194	1190.57	1419.24	806.783	891.189	811.429	995.571	911.448	1105.73	650.308	579.381
VIT_10s0003g03330	receptor-like serine-threonine protein kinase	kinase	Signal Transduction	19.3298	0.0362686	721.522	872.893	1089.34	523.996	1030.5	1544.08	411.979	401.893	497.818	877.958	1209.14	896.448	699.83	661.672	675.908	430.985	403.986	517.138	554.191	1067.11	1163.37	781.889	909.187	1099	904.416	706.287	703.193	772.414	856.62	714.572	666.358	938.81	1474.13
VIT_09s0070g00970	RKF1 (RECEPTOR-LIKE KINASE IN FLOWERS 1)	kinase	Signal Transduction	20.2923	0.0266058	1532.34	1459.52	1347.46	851.476	1348.6	1092.23	1184.87	777.224	1049.7	1017.06	1174.31	1147.77	1362.02	1209.71	1480.82	956.907	561.408	515.227	853.905	1610.23	1739.38	1920.89	2125.07	2122.57	1112.47	883.724	1070.85	1234.93	1263.65	1035.04	953.245	1433.74	1095.84
VIT_00s0173g00250	RKF1 (RECEPTOR-LIKE KINASE IN FLOWERS 1)	kinase	Signal Transduction	22.3244	0.0135345	1750.48	1679.26	1884.6	1163.56	1424.92	1150.73	1173.47	868.29	1157.47	848.269	1230.54	1311.22	1444.9	1361.95	1697.65	1064.73	642.135	679.82	970.876	1811.81	1820.85	2004.9	2290.89	2266.58	1194.89	1005.14	1279.44	1327.67	1380.63	1221.19	1051.93	1574.59	1318.08
VIT_08s0007g04220	SER/ARG-RICH PROTEIN KINASE 4 SRPK4	kinase	Signal Transduction	20.3422	0.0261768	1030.14	1156.29	1367.39	1290.08	918.075	1105.24	463.835	795.066	864.62	1413.9	1607.35	1161.83	1019.38	924.186	877.836	983.16	688.215	786.93	840.378	1233.68	1135.69	1491.76	835.287	1081.9	889.116	1029.55	946.461	1276.36	1123.22	1154.71	1251.15	1188.21	1139.15
VIT_04s0008g03020	Serine/threonine/tyrosine kinase DSK2	kinase	Signal Transduction	21.4973	0.0178805	11012.4	11540.9	11513	8506.11	9504.05	10934.3	9984.15	8734.09	8552.56	10765.2	10781.2	10946.3	10011.9	9752.1	8602.44	10005	9813.11	9792.6	10097.2	11448.5	10611.9	7689.02	9821.05	9361.76	9879.63	9468.3	10073.8	9933.37	10226.5	10583.9	9856.46	10475.1	9641.33
VIT_04s0008g04220	Serine/threonine-protein kinase AFC3	kinase	Signal Transduction	20.9127	0.0217109	4497.67	4088.99	5599.03	4669.63	5085.03	6216.79	3133.4	3641.69	4138.7	5414.09	5100.89	6231.41	3888.48	3792.1	4030.88	4350.51	5404.38	5664.08	4203.89	4009.08	4706.44	4429.64	4242.79	4546.44	4066.49	3647.11	4826.69	4261.1	4154.42	6202.21	5254.93	5116.32	4948.98
VIT_12s0028g01890	serine/threonine-protein kinase NAK	kinase	Signal Transduction	23.0588	0.0105315	2607.58	1861.22	2430.94	2496.79	2003.72	2051.41	4417.65	3970.41	3510.96	2708.85	1530.6	2236.84	3583.57	3215.01	3533.48	3360.27	2912.33	2840.13	2713.59	1837.82	2748.09	3111.9	2135.97	1835.2	3085.85	2977.55	2711.2	3078.56	2648.48	3605.89	2431.46	1419.49	2105.75
VIT_01s0011g00300	SIK1 (SERINE/THREONINE KINASE 1)	kinase	Signal Transduction	18.6667	0.0447066	3096	3619.53	4152.34	3095.86	3724.17	5264.57	1984.51	3100.4	3251.85	4345.26	4609.22	4842.61	3767.62	4004.45	3988.18	3503.95	3394.23	3487.95	3154.98	3852.02	4051.37	3276.65	3727.68	3241.68	3029.11	3545.47	3421.78	3593.22	3672.76	4793.8	4113.75	4453.56	4385.15
VIT_09s0002g04760	SNF1-related protein kinase regulatory subunit beta-2 (AKIN beta-2)	kinase	Signal Transduction	19.4581	0.0348153	4852.84	3936.41	5571.07	5223.78	5438.61	4212.66	4657.8	4462.37	5143.15	4264.25	4390.16	5117.3	3885.44	3410	3866.9	4256.45	5351.78	4896.98	4354.33	3131.96	3956.61	4373.62	3258.41	4184.81	3626.04	3678.2	4126.24	4468.41	4909.21	5301.61	3993.11	3978.12	4477.31
VIT_13s0156g00580	S-receptor kinase	kinase	Signal Transduction	19.1658	0.0382069	2174.82	1757.1	1441.02	2956.3	2232	1656.38	2912.78	2554.35	3809.85	1681.29	1536.92	2286.57	2837.64	3030.75	5510.35	2572.65	3184.31	1893.99	2220.07	3315.25	2836.8	5236.52	3282.29	3170.84	3090.59	3690.5	3448.05	2971.14	3279.64	2140.2	3092.17	2820.57	2352.3
VIT_19s0014g04040	S-receptor protein kinase	kinase	Signal Transduction	23.2086	0.0100024	444.007	518.047	187.989	661.654	400.668	258.754	673.103	577.041	894.114	276.117	484.008	459.28	741.113	821.245	1788.52	1035.63	642.815	683.077	519.368	1157.86	1092.94	2023.57	1240.77	1358.91	921.718	808.693	783.891	622.361	879.251	539.981	535.25	752.346	624.616
VIT_06s0009g01060	tousled-like kinase 2	kinase	Signal Transduction	20.4848	0.0249863	4645.78	5238.7	5991.26	3647.76	4698.35	5436.44	3277.97	3104.63	3762.73	4268.57	4933.35	4448.62	4101.89	3488.39	4202.6	4063.25	3195.22	3152.56	3164.89	3751.42	3983.8	3914.33	4277.7	4159.28	4060.48	3845.51	4336.87	4192.43	4811.33	4392.42	3841.43	4700.79	5001.99
VIT_07s0141g00130	protein phosphatase 2C	phosphatase	Signal Transduction	18.8449	0.0422772	9200.6	6784.03	7577.08	11891	9285.56	9305.89	11646.7	10744.6	10389.6	7753.6	7234.71	9683.86	7171.58	8290.62	11203	11102.1	10980.9	9902.19	7348.11	6736.91	9664.21	10120.5	8253.76	12133.1	7404.69	6754.49	7822.16	7446.26	7895.86	8564.92	6310.22	6662.2	8316.8
VIT_12s0142g00720	serine/threonine-protein phosphatase 5	phosphatase	Signal Transduction	20.0713	0.0285855	3925.17	4380.05	4563.43	4912.71	4690.95	4986.92	4075.9	4873.33	4804.95	5691.85	5679.27	5483.43	4382.03	4470.02	4305.45	4882.78	5591.52	5556.47	4432.93	4170.76	4427.56	4026.03	4459.84	3608.56	4159.66	4601.42	4337.09	4091.19	3985.37	5764.36	4952.24	4939.76	5007.91
[truncated: 427 more rows]
