# Supplementary material for: The plasticity of the grapevine berry transcriptome
Source: Genome Biol. 2013 Jun 7;14(6):r54. doi: 10.1186/gb-2013-14-6-r54 (PMC3706941; doi:10.1186/gb-2013-14-6-r54)
Supplement: Additional File 14 — Dataset S5. Functional categories of specific transcripts from each of four O2PLS-DA clusters. Pq(corr) values are indicated for each direction. [file gb-2013-14-6-r54-S14.XLSX]

## Sheet: Cluster1
Gene ID	pq(corr)[1]	pq(corr)[2]	Network ID	Network ID	GO Process - Functional Category
VIT_18s0001g03450	0.568677	0.515353	glycine-rich protein	Unknown	Cell Wall Metabolism
VIT_12s0028g01750	0.690395	0.550367	Cell wall hydrolase	Unclear	Cell Wall Metabolism
VIT_02s0025g02260	0.583159	0.434996	ORMDL protein	protein folding	Cellular Homeostasis
VIT_08s0040g00040	0.625782	0.516008	ubiquitin-conjugating enzyme E2 D/E	vv24120Ubiquitin_mediated_proteolysis.xml	Cellular Homeostasis
VIT_06s0009g02550	0.556199	0.659168	chaperonin	protein fate	Cellular Homeostasis
VIT_17s0053g00620	0.613586	0.700381	nascent polypeptide-associated complex subunit beta	Protein folding	Cellular Homeostasis
VIT_01s0146g00380	0.568048	0.64782	LITAF-domain-containing protein	Unknown	Cellular Process
VIT_08s0040g02460	0.568451	0.422516	Ribosomal protein S15A (RPS15aF) 40S	vv23010Ribosome.xml	DNA/RNA Metabolic Process
VIT_05s0020g03450	0.568604	0.429862	Ribosomal protein S18 (RPS18C) 40S	vv23010Ribosome.xml	DNA/RNA Metabolic Process
VIT_10s0003g03130	0.65434	0.432396	Ribosomal protein L18A (RPL18aB) 60S	vv23010Ribosome.xml	DNA/RNA Metabolic Process
VIT_15s0021g00760	0.580482	0.439396	ribosomal protein L13a 60S	vv23010Ribosome.xml	DNA/RNA Metabolic Process
VIT_10s0003g03150	0.67883	0.456476	Ribosomal protein L18A (RPL18aB) 60S	vv23010Ribosome.xml	DNA/RNA Metabolic Process
VIT_09s0002g04520	0.657496	0.466221	no hit	no hit	DNA/RNA Metabolic Process
VIT_03s0038g04560	0.628457	0.481074	Ribosomal protein S25 (RPS25E) 40S	vv23010Ribosome.xml	DNA/RNA Metabolic Process
VIT_13s0019g00530	0.675041	0.500203	Ribosomal protein S15A (RPS15aF) 40S	vv23010Ribosome.xml	DNA/RNA Metabolic Process
VIT_10s0003g02650	0.601082	0.525369	Ribosomal protein L32 (RPL32A) 60S	vv23010Ribosome.xml	DNA/RNA Metabolic Process
VIT_04s0023g00930	0.560957	0.526819	Ribosomal protein L38 (RPL38B) 60S	vv23010Ribosome.xml	DNA/RNA Metabolic Process
VIT_05s0077g02070	0.567843	0.542588	Ribosomal protein L18 (RPL18B) 60S	vv23010Ribosome.xml	DNA/RNA Metabolic Process
VIT_13s0019g00250	0.627014	0.553235	Ribosomal protein L23A (RPL23aA) 60S	vv23010Ribosome.xml	DNA/RNA Metabolic Process
VIT_01s0150g00520	0.550165	0.556139	Ribosomal protein L21 (RPL21E) 60S	vv23010Ribosome.xml	DNA/RNA Metabolic Process
VIT_05s0020g04790	0.579854	0.566607	Ribosomal protein S15 (RPS15D) 40S	vv23010Ribosome.xml	DNA/RNA Metabolic Process
VIT_08s0007g03850	0.58304	0.568857	Ribosomal protein L24 60S	vv23010Ribosome.xml	DNA/RNA Metabolic Process
VIT_08s0217g00120	0.622065	0.576344	Ribosomal protein L41 60S	vv23010Ribosome.xml	DNA/RNA Metabolic Process
VIT_14s0030g01620	0.552309	0.576831	Ribosomal protein S24 (RPS24A) 40S	vv23010Ribosome.xml	DNA/RNA Metabolic Process
VIT_15s0048g02610	0.625896	0.577892	ribosomal protein P1 acidic 60S	vv23010Ribosome.xml	DNA/RNA Metabolic Process
VIT_01s0011g02090	0.668166	0.595595	Ribosomal protein L36a/L44 (RPL36aB) 60S	vv23010Ribosome.xml	DNA/RNA Metabolic Process
VIT_06s0009g03290	0.605234	0.596371	Pre-mRNA branch site p14-like protein	Splicing factor	DNA/RNA Metabolic Process
VIT_01s0150g00310	0.618257	0.600446	Ribosomal protein S27 (ARS27A) 40S	vv23010Ribosome.xml	DNA/RNA Metabolic Process
VIT_06s0004g06780	0.527136	0.605005	translation initiation factor IF-2	translation	DNA/RNA Metabolic Process
VIT_16s0100g00650	0.570197	0.638824	Ribosomal protein L24 60S	vv23010Ribosome.xml	DNA/RNA Metabolic Process
VIT_08s0007g07410	0.529206	0.638844	h/ACA ribonucleoprotein complex subunit 1 protein 1	ribosome biogenesis	DNA/RNA Metabolic Process
VIT_13s0019g03260	0.658051	0.647202	Ribosomal protein L35a (RPL35aC) 60S	vv23010Ribosome.xml	DNA/RNA Metabolic Process
VIT_08s0032g00900	0.670808	0.656862	UBQ5 (UBIQUITIN 5)	vv23010Ribosome.xml	DNA/RNA Metabolic Process
VIT_01s0127g00350	0.550494	0.662833	DNA-directed RNA Polymerase II subunit L	vv23020RNA_polymerase.xml	DNA/RNA Metabolic Process
VIT_05s0020g01480	0.659869	0.666384	Ribosomal protein S21 (RPS21C) 40S	vv23010Ribosome.xml	DNA/RNA Metabolic Process
VIT_05s0077g01220	0.565868	0.67218	Ribosomal protein L29 (RPL29B) 60S	vv23010Ribosome.xml	DNA/RNA Metabolic Process
VIT_09s0002g01620	0.566866	0.679603	Ribosomal protein L9 (RPL90A/C) 60S	vv23010Ribosome.xml	DNA/RNA Metabolic Process
VIT_06s0080g01240	0.65056	0.628267	MD-2 lipid recognition domain-containing protein	Unclear	Lipid Metabolic Process
VIT_13s0084g00120	0.616688	0.439872	no hit	no hit	No Hit
VIT_19s0014g04520	0.644168	0.499426	no hit	no hit	No Hit
VIT_07s0005g04430	0.557026	0.570995	no hit	no hit	No Hit
VIT_08s0007g08390	0.621837	0.463838	Ozone-responsive stress protein	stress	Response to Stress
VIT_16s0050g01570	0.555466	0.510589	HcrVf2 protein	disease resistance	Response to Stress
VIT_04s0044g00520	0.575898	0.531101	BolA	stress response	Response to Stress
VIT_12s0028g00410	0.555696	0.43666	protein phosphatase 2C	Unclear	Signal Transduction
VIT_15s0048g00660	0.653966	0.388674	autophagy 8f (APG8f)	vv24140Regulation_of_autophagy.xml vv50101Channels_and_pores.xml_1.A9	Transport
VIT_12s0059g01530	0.67373	0.396508	unknown protein	Unknown	Unknown Protein
VIT_11s0016g05100	0.610051	0.403741	Unknown protein	Unknown	Unknown Protein
VIT_08s0105g00510	0.622191	0.472016	Unknown protein	Unknown	Unknown Protein
VIT_17s0000g05230	0.652084	0.546128	Unknown protein	Unknown	Unknown Protein
VIT_09s0002g06460	0.63303	0.580821	Unknown protein	Unknown	Unknown Protein
VIT_15s0046g02880	0.637801	0.651567	Unknown protein	Unknown	Unknown Protein
VIT_18s0001g02640	0.541202	0.704407	Unknown protein	Unknown	Unknown Protein

## Sheet: Cluster2
Gene ID	pq(corr)[1]	pq(corr)[2]	Network ID	Network ID	GO Process - Functional Category
VIT_15s0024g00630	0.464013	-0.698164	pyruvate decarboxylase isozyme 2	vv10010glycolysis.xml	Carbohydrate Metabolic Process
VIT_04s0044g01130	0.412337	-0.677635	alcohol dehydrogenase 2 [Vitis vinifera]	vv10010glycolysis.xml vv10071Fatty_acid_metabolism.xml vv10350Tyrosine_metabolism.xml	Carbohydrate Metabolic Process
VIT_14s0060g00550	0.377654	-0.63396	ATP-citrate synthase	vv10020CitrateCycle.xml	Carbohydrate Metabolic Process
VIT_02s0012g01990	0.438272	-0.546837	4-hydroxyphenylpyruvate dioxygenase	vv10350Tyrosine_metabolism.xml vv10360Phenylalanine_metabolism.xml	Cellular Amino Acids and Derivative Metabolic Process
VIT_15s0045g00290	0.483124	-0.6868	ECT2	protein binding	Cellular Homeostasis
VIT_19s0135g00020	0.4055	-0.733982	WD-40 repeat family protein / beige-related	Unknown	Cellular Process
VIT_15s0107g00090	0.463574	-0.566085	gag-pol polyprotein	polyprotein	Cellular Process
VIT_09s0002g00110	0.366425	-0.810355	EMB2734 (EMBRYO DEFECTIVE 2734) lyase	embryo	Developmental Process
VIT_03s0063g01160	0.492404	-0.749357	nodulin 1A, Senescence-associated	Nodule Development	Developmental Process
VIT_03s0063g01330	0.37566	-0.691987	nodulin 1A, senescence-associated	Nodule Development	Developmental Process
VIT_01s0026g00420	0.399237	-0.797161	Bromo adjacent homology (BAH) domain-containing protein	Transcription silencing	DNA/RNA Metabolic Process
VIT_02s0012g01730	0.404617	-0.709966	integrase core domain containing protein	transposon	DNA/RNA Metabolic Process
VIT_11s0037g00650	0.477902	-0.684387	Replication factor A 1, rfa1	vv23030DNA_replication.xml vv23420Nucleotide_excision_repair.xml vv23430Mismatch_repair.xml vv23440Homologous_recombination.xml	DNA/RNA Metabolic Process
VIT_05s0094g01690	0.353885	-0.810781	no hit	no hit	No Hit
VIT_00s0251g00080	0.448579	-0.747435	no hit	no hit	No Hit
VIT_03s0038g00070	0.49961	-0.715853	no hit	no hit	No Hit
VIT_00s0504g00020	0.42069	-0.606215	no hit	no hit	No Hit
VIT_14s0006g00780	0.46593	-0.560809	no hit	no hit	No Hit
VIT_12s0055g01280	0.454662	-0.686522	BRASSINOSTEROID INSENSITIVE 1-associated receptor kinase 1	vv30005brassinosteroids_signaling.xml	Response to Hormone Stimulus
VIT_16s0013g01340	0.43846	-0.631756	aminopeptidase N	vv10480Glutathione_metabolism.xml	Secondary Metabolic Process
VIT_19s0085g00700	0.358993	-0.746284	CASEIN KINASE I-LIKE 6	kinase	Signal Transduction
VIT_04s0008g03470	0.396948	-0.581445	myb domain protein 109	vv60044MYB.xml	Transcription Factor Activity
VIT_00s0188g00190	0.420267	-0.806095	Auxilin	endocytosis	Transport
VIT_10s0003g03480	0.347887	-0.723459	multidrug resistance-associated protein 5	vv52010ABC_transporters.xml	Transport
VIT_10s0003g03470	0.459032	-0.679325	multidrug resistance-associated protein 5	vv52010ABC_transporters.xml	Transport
VIT_16s0022g00300	0.481355	-0.630898	sulfate transporter protein	vv50124Porters_cat_30_to_64.xml	Transport
VIT_00s0357g00030	0.469049	-0.826222	unknown	Unknown	Unknown Protein
VIT_18s0041g00530	0.487105	-0.696164	unknown	Unknown	Unknown Protein
VIT_16s0013g02180	0.357171	-0.677684	unknown	Unknown	Unknown Protein
VIT_15s0024g01200	0.501295	-0.561036	unknown	Unknown	Unknown Protein

## Sheet: Cluster3
Gene ID	pq(corr)[1]	pq(corr)[2]	Network ID	Network ID	GO Process - Functional Category
VIT_05s0094g00850	-0.798653	0.0563968	phosphoinositide phosphatase	vv10562Inositol_phosphate_metabolism.xml vv34070Phosphatidylinositol_signaling_system.xml	Carbohydrate Metabolic Process
VIT_05s0020g00380	-0.740864	0.128535	dihydrolipoyl dehydrogenase	vv10010glycolysis.xml vv10020CitrateCycle.xml vv10252Alanine_and_aspartate_metabolism.xml vv10260Glycine_serine_and_threonine_metabolism.xml vv10620Pyruvate_metabolism.xml	Carbohydrate Metabolic Process
VIT_04s0023g00110	-0.642783	0.278221	alpha-1,4-glucan-protein synthase	vv10500Starch_and_sucrose_metabolism.xml	Carbohydrate Metabolic Process
VIT_18s0001g09070	-0.656866	0.0212818	ZCW7 protein	Unknown	Cellular Process
VIT_06s0009g00650	-0.643126	0.0810647	PDE247 (PIGMENT DEFECTIVE 247)	Unclear	Cellular Process
VIT_03s0038g03870	-0.68305	0.100013	calcium ion binding protein	Unknown	Cellular Process
VIT_17s0000g01200	-0.646903	0.131335	CBS domain containing protein	Unknown	Cellular Process
VIT_15s0046g02250	-0.650692	0.0147923	angustifolia	leaf-morphogenesis	Developmental Process
VIT_09s0002g01640	-0.782348	-0.0176978	KOW domain-containing transcription factor	Unclear	DNA/RNA Metabolic Process
VIT_00s0682g00010	-0.661511	-0.01554	RuvB DNA helicase protein	DNA processing	DNA/RNA Metabolic Process
VIT_08s0056g01560	-0.731719	0.0245539	no hit	no hit	DNA/RNA Metabolic Process
VIT_05s0020g02350	-0.651186	0.0561324	SAC3/GANP	Unclear	DNA/RNA Metabolic Process
VIT_06s0009g01190	-0.654842	0.0580611	RNA-binding protein AKIP1	Unclear	DNA/RNA Metabolic Process
VIT_04s0044g01550	-0.649018	0.0226297	Pentatricopeptide repeat	Unknown	Pentatricopeptide (PPR) repeat-containing protein
VIT_11s0016g03270	-0.72934	0.032172	pentatricopeptide (PPR) repeat-containing	Unknown	Pentatricopeptide (PPR) repeat-containing protein
VIT_14s0006g01430	-0.700045	0.061416	pentatricopeptide (PPR) repeat-containing protein	Unknown	Pentatricopeptide (PPR) repeat-containing protein
VIT_02s0087g00600	-0.665869	0.144337	pentatricopeptide (PPR) repeat-containing protein	Unknown	Pentatricopeptide (PPR) repeat-containing protein
VIT_13s0047g00090	-0.6743	0.196322	pentatricopeptide (PPR) repeat	Unknown	Pentatricopeptide (PPR) repeat-containing protein
VIT_13s0019g00590	-0.673121	0.0126365	kinase IkappaB ABA-OVERLY SENSITIVE 1 (ABO1/ELO2)	vv30001ABA_signaling.xml	Response to Hormone Stimulus
VIT_13s0019g04820	-0.680073	0.0291585	amine oxidase FLD (FLOWERING LOCUS D)	vv11002auxin_biosynthesis.xml vv10220Urea_cycle_and_metabolism_of_amino_groups.xml vv10340Histidine_metabolism.xml vv10350Tyrosine_metabolism.xml vv10360Phenylalanine_metabolism.xml vv30009Flower_development.xml VV60094SWI_SNF_SWI3	Response to Hormone Stimulus
VIT_05s0049g01040	-0.807303	-0.0214898	Zinc knuckle	Retrovirus nucleocapsid protein	Response to Stress
VIT_06s0004g03710	-0.729979	0.0184819	PRLI-interacting factor G	Signal	Signal Transduction
VIT_14s0068g00660	-0.651697	0.2177	ATAN11 (ANTHOCYANIN11)	Signal	Signal Transduction
VIT_04s0008g03020	-0.7061	0.261402	Serine/threonine/tyrosine kinase DSK2	kinase	Signal Transduction
VIT_12s0057g01010	-0.734065	-0.0199936	Nuclear transcription factor Y subunit B-3	vv60021CCAAT.xml_HAP3	Transcription Factor Activity
VIT_18s0001g07730	-0.7039	0.0458186	TIFY2A	vv60016C2C2-GATA.xml	Transcription Factor Activity
VIT_11s0016g03670	-0.72873	0.157934	zinc finger (Ran-binding)	vv60080other_zf.xml	Transcription Factor Activity
VIT_04s0008g06600	-0.657406	0.232846	WRKY DNA-binding protein 32	vv60066WRKY.xml	Transcription Factor Activity
VIT_05s0077g01430	-0.680518	0.0300539	importin alpha	vv50109_Incompletely_Characterized_Transport_Systems.xml_9.A.14 vv50112Nuclear_pore_complex.xml	Transport
VIT_00s0804g00010	-0.736327	-0.00269817	Unknown protein	Unknown	Unknown Protein
VIT_05s0020g02660	-0.770134	-0.000576748	Unknown protein	Unknown	Unknown Protein
VIT_02s0025g02470	-0.643079	0.0350207	Unknown protein	Unknown	Unknown Protein
VIT_04s0023g00010	-0.641803	0.12371	Unknown protein	Unknown	Unknown Protein

## Sheet: Cluster4
Gene ID	pq(corr)[1]	pq(corr)[2]	Network ID	Network ID	GO Process - Functional Category
VIT_19s0014g02860	0.144074	0.570676	Cellulase	vv40006cell_wall.xml	Cell Wall Metabolism
VIT_05s0049g01840	0.0550528	0.710555	Pre-mRNA splicing factor 19	vv24120Ubiquitin_mediated_proteolysis.xml	Cellular Homeostasis
VIT_04s0069g01020	-0.431106	0.568482	NBS1 (NIJMEGEN BREAKAGE SYNDROME 1)	vv60028FHA.xml	Cellular Process
VIT_12s0035g01780	-0.399813	0.547647	short-chain dehydrogenase/reductase (SDR)	Unclear	Cellular Process
VIT_04s0023g01940	0.0820984	0.510764	anaphase-promoting complex, subunit 10 / APC10	vv44110Cell_cycle.xml vv24120Ubiquitin_mediated_proteolysis.xml	Cellular Process
VIT_15s0021g01020	-0.286421	0.504888	casein kinase II subunit beta-2	vv34710Circadian_rhythm.xml	Developmental Process
VIT_06s0004g03940	-0.440882	0.677559	VIP2 (VIRE2 INTERACTING PROTEIN2)	transcription regulator	DNA/RNA Metabolic Process
VIT_08s0056g00470	-0.369919	0.490266	DEAH (Asp-Glu-Ala-His) box polypeptide 8	Genetic Information Processing	DNA/RNA Metabolic Process
VIT_14s0036g00850	-0.309611	0.511464	endoribonuclease L-PSP	translation	DNA/RNA Metabolic Process
VIT_19s0014g04760	0.205481	0.538552	Ribosomal protein L8 (RPL8C) 60S	vv23010Ribosome.xml	DNA/RNA Metabolic Process
VIT_00s0233g00050	-0.0827852	0.669794	Exostosin (Xyloglucan galactosyltransferase KATAMARI 1)	vv11030Glycan_structures-biosynthesis1.xml	Lipid Metabolic Process
VIT_00s0188g00200	-0.192306	0.623263	no hit	no hit	No Hit
VIT_04s0023g03100	-0.356699	0.561171	3-oxo-5-alpha-steroid 4-dehydrogenase, C-terminal	vv10905Brassinosteroid_biosynthesis.xml	Response to Hormone Stimulus
VIT_12s0134g00430	-0.334739	0.68469	universal stress protein (USP) family protein	stress	Response to Stress
VIT_18s0001g00360	0.0315099	0.593295	no hit	no hit	Response to Stress
VIT_18s0001g12260	-0.452894	0.556853	IRE homolog 1	kinase	Signal Transduction
VIT_04s0008g02080	-0.383869	0.598463	GCR1 (G-PROTEIN-COUPLED RECEPTOR 1)	vv34020Calcium_signaling_pathway.xml	Signal Transduction
VIT_12s0028g00440	-0.321504	0.514871	protein phosphatase 2C	Unclear	Signal Transduction
VIT_16s0148g00180	-0.0247707	0.645114	kinase	kinase	Signal Transduction
VIT_09s0002g00720	-0.482652	0.525181	transcription factor	vv60062Trihelix.xml	Transcription Factor Activity
VIT_01s0011g00720	-0.469793	0.539078	WRKY DNA-binding protein 57	vv60066WRKY.xml	Transcription Factor Activity
VIT_06s0009g01030	-0.464723	0.491299	BTB-POZ AND MATH DOMAIN 4 ATBPM4	vv60093TRAF	Transcription Factor Activity
VIT_01s0010g03700	-0.210187	0.544837	zinc finger (Ran-binding)	vv60080other_zf.xml	Transcription Factor Activity
VIT_02s0087g00140	-0.201196	0.687211	transcription factor	vv60062Trihelix.xml	Transcription Factor Activity
VIT_01s0010g01060	-0.116528	0.500757	TUBBY LIKE PROTEIN 3 TLP3	vv60063TUB.xml	Transcription Factor Activity
VIT_06s0009g01880	-0.449774	0.505005	vacuolar protein sorting-associated protein 26	vv50110Protein_coat.xml	Transport
VIT_07s0031g00030	0.114975	0.552207	endoplasmatic reticulum retrieval protein 1A	vv50109_Incompletely_Characterized_Transport_Systems.xml_9.B.82	Transport
VIT_10s0116g01350	0.130933	0.641948	Auxilin protein	endocytosis	Transport
VIT_15s0021g02400	-0.00154218	0.726377	unknown	unknown	Unknown Protein
