# Supplementary material for: The plasticity of the grapevine berry transcriptome
Source: Genome Biol. 2013 Jun 7;14(6):r54. doi: 10.1186/gb-2013-14-6-r54 (PMC3706941; doi:10.1186/gb-2013-14-6-r54)
Supplement: Additional File 16 — Dataset S6. Differentially-expressed genes in the 'Trelling System' category. Expression was measured as the average log2 intensity of each biological triplicate. Each value has been normalized on the median value of each row/gene. [file gb-2013-14-6-r54-S16.XLSX]

## Sheet: Parral Specific
Gene ID	Annotation ID	Network ID	VM081	VM082	VM083	PM081	PM082	PM083	BM081	BM082	BM083	GIV081	GIV082	GIV083	MN081	MN082	MN083	CC081	CC082	CC083	CS081	CS082	CS083	PSP081	PSP082	PSP083	BA081	BA082	BA083	AM081	AM082	AM083	FA081	FA082	FA083
VIT_08s0007g01730	ataxin-3	cell death	-1.3923	-0.539948	0.603917	-0.790937	-0.940371	1.8725	-1.19643	-1.00082	0.0466023	0.982752	0.917161	1.64185	-0.630991	-0.24902	0.180616	-0.519938	-0.344952	0.998983	0.203268	-0.13798	0.857529	-2.12122	-1.13775	-0.768593	-0.631947	0.274912	1.25486	-0.628803	-0.919486	1.25683	1.13779	0.25125	1.47067
VIT_13s0067g03300	leukotriene A-4 hydrolase	defense	-0.0919676	0.233297	0.659338	-1.16297	-1.0097	1.74733	-2.74127	-2.09697	-1.48365	0.769379	-0.055515	0.440278	0.56596	-0.132386	0.78828	-0.459772	-1.23988	0.301782	-0.052363	0.538666	1.32632	-0.557412	-0.523505	-0.140744	0.461276	0.168603	0.807073	0.900941	0.545986	1.83896	-0.51427	0.253044	-0.084142
VIT_18s0001g09550	receptor kinase TRKa	disease resistance	-0.37087	0.233383	1.36416	-1.76284	-1.30916	0.459963	-0.797246	-1.4881	0.0567353	0.272592	0.680823	2.43454	-0.197591	-0.530613	0.394071	-1.62761	-0.281473	0.330786	-0.447654	0.69119	1.28712	-1.20063	-1.35663	-0.289292	-0.0562761	0.794765	1.38721	-0.330571	0.156892	1.30767	-1.09227	0.36285	0.924096
VIT_19s0090g00240	disease resistance protein RPS2	disease resistance	-0.599382	-0.309827	-0.290274	-0.766563	1.0936	1.37312	-3.46152	-0.155901	-0.550799	0.988094	1.11581	0.0255578	-1.95471	-0.120706	0.034212	-0.120913	0.606353	0.368248	-0.280708	0.752263	0.638313	-0.62744	-0.366913	-0.0650674	-1.89196	0.465671	0.218473	-0.0657962	0.61459	0.464032	1.21424	0.698428	0.957483
VIT_03s0063g02120	minor allergen	Disease resistance	-0.127688	-0.138452	0.30057	0.876803	-1.09351	-1.75056	-2.31541	-1.62872	-0.612962	0.898161	1.16442	0.146044	-0.135854	-0.659302	-0.704378	-0.185459	1.14332	-0.418798	1.83587	0.0663255	-0.286356	0.128659	-1.46243	-0.704941	0.194941	0.333327	0.705031	1.43483	0.880579	-0.707408	1.78117	0.527877	0.514293
VIT_18s0001g00090	seed maturation protein PM23	Disease resistance	-1.21295	-0.684639	-0.563295	-2.65758	-0.210832	1.27584	-0.593807	-0.788487	0.482215	0.976843	2.2736	1.43456	1.14283	-0.121687	-1.32833	-0.249985	-0.963475	0.378799	0.813562	0.399105	-0.402938	-0.839361	0.0436726	-0.794709	-0.274121	-0.192349	-0.925772	-0.0999931	0.231695	0.0741394	1.2014	0.749622	1.42642
VIT_06s0009g01570	C2H2 zinc-finger protein SERRATE (SE)	DNA processing	-1.26672	-0.854961	-0.101368	-1.97944	-0.0275003	1.58631	-2.26801	-1.61576	-0.988057	0.88159	0.863351	0.833053	0.552315	-0.0626523	0.143218	-1.1395	-0.76285	-0.0284497	0.466352	0.75522	0.642376	-0.0524359	0.0390862	-0.577054	-0.284175	0.154849	1.34867	-0.680712	-0.171956	0.823572	1.92233	0.817658	1.03165
VIT_00s0682g00010	RuvB DNA helicase protein	DNA processing	-0.847074	0.16919	1.67465	-0.226575	-0.903195	1.38875	-1.92679	-1.77012	-1.23419	1.17725	0.890989	1.26721	0.598495	0.0803113	-0.0978566	-0.408125	-1.5022	0.214319	0.362416	0.927485	0.926584	-2.36397	-1.05452	-0.221336	0.173121	0.9969	0.316374	-0.00766623	0.280972	0.889749	0.204964	0.110277	-0.0863858
VIT_18s0122g01220	DNA-binding bromodomain-containing protein	DNA processing	-0.561442	-0.165074	0.935997	-1.45918	-0.761185	1.78612	-3.15408	-1.05321	-0.738915	0.50581	1.09064	1.11032	-0.958099	-0.0166849	0.355766	-0.840756	-0.981637	0.344533	0.0840555	0.492892	0.644019	-0.90619	-0.285967	-0.230403	-0.530567	0.104072	1.25286	-0.339367	0.417953	0.674276	0.76841	1.33604	1.079
VIT_08s0007g06350	emsy N terminus domain-containing protein	DNA processing	-0.392175	0.277855	0.687963	-1.17288	-0.293798	1.4336	-2.34562	-2.51075	-1.41286	0.542671	0.548686	1.70554	0.280194	-0.896447	0.100401	0.336431	-1.00871	0.133828	-0.0561617	0.303658	1.30513	-0.832644	-0.932436	0.366928	-0.37949	-0.307808	1.00034	0.575831	0.1226	1.58195	0.45218	-0.0152411	0.801238
VIT_10s0116g01350	Auxilin protein	endocytosis	-0.557974	-0.527065	-1.26372	-0.738497	0.316734	-1.16034	-1.57208	-1.42186	-1.14245	-2.46597	-0.718392	-0.430597	-0.235575	0.562596	0.869641	-0.226868	-0.567245	-0.586172	-0.241133	1.0381	1.50142	0.658904	0.270993	0.183346	0.469606	0.600251	1.21264	0.910072	1.12291	0.787897	0.354915	1.70954	1.28638
VIT_08s0056g00470	DEAH (Asp-Glu-Ala-His) box polypeptide 8	Genetic Information Processing	-1.09519	-0.384034	0.258749	-1.80565	-0.0976855	1.2324	-1.99991	-2.90284	-1.37438	-0.300677	0.68944	0.399687	0.79666	-0.384277	0.543964	-0.481509	-0.700269	-0.190911	0.0884685	-0.0755341	1.39824	0.129343	-0.144973	-0.385364	0.50044	0.424638	0.415695	0.550111	0.719243	1.74909	0.484837	0.687246	1.25496
VIT_05s0020g02540	endo-1,3;1,4-beta-D-glucanase precursor	glucan hydrolysis	-2.16655	-0.261192	0.609899	-0.971487	-0.773244	1.32355	-0.789165	-0.162907	-0.920659	-0.425839	0.925849	0.538326	-1.62177	-0.0218889	-0.106412	-1.08889	0.674045	0.946177	0.317896	0.365335	0.916631	-1.88227	-0.633381	-0.149139	-0.689988	-0.180551	1.58149	-0.569122	1.01162	0.161494	1.0327	0.979885	2.02954
VIT_01s0011g05350	CYSTEINE-RICH RLK10	kinase	-1.70243	-0.339969	1.01107	-0.946888	-0.582874	0.910953	-2.25089	-1.24941	0.12724	0.735247	1.58693	1.11108	-0.900896	0.161996	0.391557	0.348357	-0.779132	-1.11366	-0.581617	0.98136	1.24922	-0.173201	-0.64614	-0.840473	-1.41941	0.0436301	0.455839	1.57257	0.401719	1.31638	1.06505	-0.330351	0.387125
VIT_11s0016g01830	protein kinase	kinase	-0.850154	-0.578561	-0.314785	-0.329444	-1.70567	0.474384	-0.49222	-1.10449	-0.602729	1.80715	0.801513	0.766378	1.27921	0.336241	-0.736289	0.124025	-2.05579	-1.608	0.945758	-0.182561	-0.103599	0.54396	-0.656952	-1.56457	0.589606	0.630503	-0.0567384	0.719187	-0.0824558	0.217442	2.38831	0.844189	0.55714
VIT_18s0001g12260	IRE homolog 1	kinase	0.0261211	-0.292362	-0.0180749	0.124267	-0.697109	0.599357	-1.11057	-1.33071	-1.53059	1.11192	-0.398896	0.360433	0.721606	-0.669072	-1.27323	-0.166271	-2.05454	-1.84721	0.555043	0.789042	-0.15659	0.48028	-0.524334	0.0564279	1.83824	0.606997	1.22368	-0.106825	-0.00760687	-0.393025	2.35858	0.814959	0.91007
VIT_05s0020g01890	CRK1 protein	kinase	1.11281	0.482217	0.411799	0.471481	-0.692995	0.0218233	-1.42414	-2.90975	-0.617405	0.91221	-0.771024	0.505966	0.0939235	-0.533917	-0.394852	-0.00362781	-1.87649	-1.57725	0.924684	-0.576952	0.917159	1.06078	-1.22802	-0.509826	1.24511	0.0574761	0.530679	1.46254	0.64099	0.693475	0.574453	0.60838	0.388304
VIT_15s0046g02480	protein kinase	kinase	-1.1964	0.41585	0.350566	-0.677623	-0.963751	1.20699	-2.32466	-1.65649	-0.151771	0.612822	1.82139	1.47749	-0.215447	-0.374937	0.111483	-0.217802	-0.503197	0.0844705	-0.650903	0.559787	0.667217	-1.92011	-0.0581793	-0.102787	-1.03633	0.780145	1.54771	-0.112793	-0.671609	0.749619	0.114597	0.894743	1.43991
VIT_18s0089g00030	protein kinase	kinase	-0.81194	0.4716	1.07847	-1.68894	-0.506388	1.42834	-1.97409	-1.6623	-0.745301	0.337843	1.30472	1.01338	0.043046	-0.0207502	0.655716	-1.12639	-1.01134	-0.595908	-1.07162	1.04438	1.47123	-0.929423	-0.488783	-0.669491	-0.810662	0.543687	0.765856	0.116662	0.535726	1.13648	-0.0356397	1.38087	0.820954
VIT_13s0019g04550	protein kinase	kinase	-1.99319	0.111816	0.663895	0.499628	-1.10471	1.55983	-1.54975	-1.18702	-0.1875	0.363507	1.08346	0.648194	-0.698965	0.542382	0.183305	-0.0419251	-3.02892	-0.435271	0.174752	0.332454	0.767527	-0.236112	0.00305532	0.100987	-0.991148	0.781492	1.46751	0.978307	-0.995627	0.785517	0.769022	0.407946	0.225548
VIT_09s0018g01820	MKK5	map kinase	-0.229626	-1.08491	1.00231	-1.32791	-0.398043	1.4839	-1.23139	-2.36103	-0.848055	0.671919	0.0866775	0.6775	-0.153936	-0.760973	0.129058	-1.36602	0.115404	1.04828	0.301331	-0.113914	1.70174	-0.7455	-1.72418	-0.347995	0.445503	0.208494	1.57173	-0.178442	0.213808	1.73121	0.639339	0.181799	0.661908
VIT_14s0108g01680	Sister chromatid cohesion 2	meiosis	-0.531917	0.465699	0.758167	-1.76852	-0.27108	1.67404	-1.895	-2.10028	-0.854633	0.25758	1.50955	1.7545	-0.135433	-0.466605	0.15751	-0.890517	-1.69328	-0.0386919	-0.459547	0.668819	1.16356	-0.523131	-0.0791157	-0.111825	-0.196993	-0.295089	0.796352	-0.377591	0.156973	0.88443	0.0880877	1.01794	1.33604
VIT_00s0188g00200	no hit	no hit	-0.59215	-0.549636	-0.626827	-1.40598	0.559945	0.0379996	-2.37911	-2.08793	-1.71154	-1.27658	0.360831	-0.121812	0.0719605	0.487239	0.395649	-0.299589	-0.775338	-0.617552	-0.123227	1.12434	1.22824	0.195502	-0.279068	-0.0398991	0.446428	0.619106	1.31651	0.912099	1.2528	0.896952	0.224105	1.68706	1.06948
VIT_18s0001g00360	no hit	no hit	-1.14176	-1.93741	-1.97147	-0.520941	-0.476813	0.266249	0.147217	-0.741588	-1.65941	-1.10299	0.370395	0.276853	0.525093	0.0923483	-0.138507	0.609744	-0.913429	-1.48282	1.29284	1.01127	1.27028	0.762664	-0.154978	-0.0171552	1.3722	-0.958397	0.313101	0.397623	0.399183	0.328667	0.441533	1.60067	1.73976
VIT_08s0105g00160	no hit	no hit	-1.62748	-1.12434	-1.1689	-1.98645	-0.484707	0.240845	-1.16924	-1.41238	-0.427709	-0.34932	0.253285	1.2366	-1.18002	-0.646843	0.73426	0.0854335	0.474015	1.9012	-0.343738	0.624745	1.54276	-0.402406	-0.0831424	0.212735	-1.02843	0.704945	1.2715	0.134559	0.308649	1.43195	0.248857	0.530987	1.4978
VIT_15s0046g01550	no hit	no hit	0.751952	-1.17905	0.96041	0.9849	-0.400666	0.527876	-1.19045	-0.139672	-0.960042	1.12145	0.248011	0.2968	0.863204	-0.0674967	-1.93604	-1.99847	-0.623829	-0.959713	0.493323	-0.100157	0.678582	-1.13682	-1.64488	-0.929412	1.30036	0.621159	0.591261	0.439997	-0.652898	0.809808	0.805385	2.01201	0.413103
VIT_00s0366g00010	no hit	no hit	-0.0196803	-0.426726	0.5805	-0.970721	-0.863693	-0.165882	1.68356	-0.322283	-0.46724	-0.230579	-0.653892	0.166071	1.35304	-0.764827	-1.23495	-0.733548	-0.431107	0.847566	2.30936	0.272619	1.15256	-2.37959	-1.83571	-0.644038	1.67083	0.157386	0.665273	-0.0155418	-0.338008	0.762891	0.0707886	0.0500522	0.755527
VIT_06s0061g01420	no hit	no hit	-0.228476	0.307891	-0.631387	-0.279487	0.0369633	0.721406	-0.690236	-1.60447	-2.3215	1.62849	1.19524	0.620263	0.930695	0.158331	-1.0349	0.0798583	-0.444168	-1.63168	1.03731	0.395094	-0.280304	0.157855	-0.677393	-2.27555	1.75316	0.809976	-0.484047	0.695952	0.473618	-0.245047	0.848502	0.818585	0.159454
VIT_14s0081g00410	no hit	no hit	-0.852222	-0.264847	0.814307	-1.17108	-0.792944	1.1872	-1.51142	-0.860113	-0.823018	1.51116	1.37757	1.71477	-0.0144255	-0.296036	-0.640605	-0.605883	0.784261	1.56044	0.109469	0.0258308	0.618671	-1.68203	-1.43021	-1.78774	-0.395984	0.928328	0.465678	-0.20317	-0.437551	0.964688	0.907537	-0.0385577	0.837932
VIT_16s0013g02160	no hit	no hit	-1.6934	-0.531539	-0.116409	0.637845	-0.0835213	0.100962	-1.40739	-0.694914	-0.987615	0.241342	0.190638	1.26257	-2.80068	0.367884	-0.660692	-1.49344	0.137298	0.829164	-0.314156	1.03522	1.08652	-1.3168	0.587968	0.78928	-0.743952	0.173064	0.797945	0.387816	-0.0970654	0.739063	0.515369	1.52201	1.53961
VIT_13s0156g00300	no hit	no hit	-0.0865272	-0.0644079	0.06775	-1.05239	-0.249207	1.48618	-1.89738	-2.78884	-2.4565	1.02206	1.39328	1.01857	1.32932	0.121032	-0.147333	0.236782	-0.772869	0.261212	0.734519	0.979975	0.915299	-0.485954	-0.346151	-0.37341	0.336665	0.379135	0.425953	0.172927	-0.298347	0.843976	-0.468582	0.265406	-0.502153
VIT_18s0001g01790	no hit	no hit	-1.8599	-1.12149	0.746842	-1.18809	-0.967619	1.4797	-0.860831	-0.982048	0.0511105	0.595827	0.680248	1.47382	-0.0364445	-0.8781	-0.23166	-0.834946	0.0858807	1.32267	0.414046	0.184693	1.48538	-1.2851	-1.94259	-0.654395	0.203979	-0.0724132	1.60936	-0.375957	-0.104489	0.92822	0.903192	0.0154243	1.21569
VIT_05s0020g01770	PBS1 (AVRPPHB SUSCEPTIBLE 1)	pathogen	-0.300776	0.504551	0.0139651	-0.335385	-0.0171582	0.943714	-1.44466	-1.02578	-0.00316362	0.999453	0.972323	1.64221	0.268368	0.0457224	-0.403006	-0.415134	-2.02943	-1.01652	-0.688328	1.23953	0.876157	-1.63176	-0.843029	-2.01741	0.454129	1.06771	0.152446	-0.286612	-0.572709	1.2234	-0.0791091	1.62183	1.08447
VIT_05s0102g00570	O-sialoglycoprotein endopeptidase	peptidase	-0.284472	-0.30103	-0.751922	-0.456746	-1.96111	1.34473	-1.19852	-0.537161	-2.01822	2.22666	1.04626	-0.280652	0.386855	0.36617	-0.378413	-0.330097	-0.634236	-0.266942	1.40858	1.49139	0.647748	-0.729768	-1.47364	-1.31098	0.715431	1.29331	0.249472	0.45188	0.0761427	0.388022	0.58007	0.588341	-0.34714
VIT_16s0022g02120	metalloendopeptidase OMA1	peptidase	-1.20638	1.30627	0.0203611	-1.02525	-0.586649	-0.111217	-1.98361	-0.333182	-0.863385	-0.882404	0.599522	-0.0556111	-0.0778126	1.12568	-0.9425	-0.29505	-1.2578	0.314218	0.0709592	1.23202	0.6056	-1.81243	-0.484435	-0.42932	0.75989	2.34644	0.371538	0.680631	0.126481	1.46974	-0.608457	1.62982	0.29633
VIT_15s0048g00390	O-sialoglycoprotein endopeptidase	peptidase	-1.12338	-0.286315	1.01948	-0.809927	0.634063	1.66699	-2.93189	-1.44646	-0.887119	1.23815	1.69335	1.63472	-0.0339046	-0.271605	-0.454521	-0.314207	-1.11425	-0.319623	-0.052401	0.112016	-0.0680538	-0.338154	-0.19755	-0.217622	-0.708233	-0.184272	0.332479	-0.361501	-0.253076	0.75509	0.92046	0.846648	1.5206
VIT_03s0038g00280	Cysteine proteinase	Protease	-0.175827	-0.602978	-0.684891	-1.91494	-0.700608	1.87537	-1.1253	-1.74599	-0.445096	0.19167	-0.0464654	0.47747	-0.802034	-0.526566	-0.179447	-1.21592	-0.597678	2.23	0.723484	0.586385	1.54138	-0.170574	-0.777625	1.7341	-0.645852	0.377763	1.03367	-0.146897	0.0231625	1.32861	-0.0353891	-0.307526	0.724539
VIT_02s0025g00670	CAAX amino terminal protease	Protease	-0.545171	-0.146085	0.433591	0.348977	0.773664	0.593407	-1.69782	-0.33676	-1.36844	1.28337	1.43353	0.185379	-0.455522	-0.41157	-2.0768	-0.222179	-1.01059	0.153185	0.412403	0.662635	0.238465	-1.14792	-1.85568	-1.53358	1.8334	1.12511	1.11041	0.929027	0.433243	0.853077	0.0154998	0.548749	-0.559004
VIT_10s0003g03880	F-box domain containing protein	protein fate	-0.293218	0.0652201	0.240086	0.0790674	0.0323144	1.49166	-2.18697	-1.53124	-1.88387	0.647987	1.4952	0.758455	-0.113172	0.00227435	-0.358159	0.0764657	0.0846203	0.846035	0.831054	0.501026	0.864861	-1.442	-1.00494	-1.35763	-1.75249	-0.180622	-0.250449	1.18771	0.305789	1.47038	0.0448647	1.1657	0.164
VIT_11s0037g00430	F-box protein (FBL19)	protein fate	-0.848999	-0.520675	0.829585	-0.871403	-0.553176	1.05358	-2.53411	-0.969024	-0.781311	1.17537	0.694183	1.05288	-0.0276351	0.165371	-0.751131	-0.782494	0.0546051	1.07977	1.21973	0.476918	1.30783	-1.39441	-1.50126	-1.5221	-0.0100239	0.197673	0.715379	0.00538601	-0.283438	1.37207	1.46708	0.0137089	0.470052
VIT_03s0038g00620	Zinc knuckle	Retrovirus nucleocapsid protein	-0.493	0.123835	-0.457181	-1.90005	0.166719	-0.284325	-0.477193	0.139891	-1.36796	0.904339	0.288772	-0.0970369	-0.0216005	1.14958	-1.46637	-0.580335	0.793162	1.22782	1.26176	1.05167	0.0552026	-1.97468	-0.845031	-2.28939	0.989417	1.8224	-0.045654	-0.219516	0.0919744	0.62227	0.827615	0.919286	0.0836129
VIT_04s0023g01450	U2 snRNP auxiliary factor large subunit	ribosomal	-1.49601	-0.369742	0.381626	-1.32517	0.578944	1.25029	-1.35635	-2.45585	-2.06361	0.477562	0.621451	1.32731	1.20189	-0.169484	0.272251	-0.138385	-0.776637	-0.85629	-0.25653	0.202757	1.67198	-0.363496	-0.239235	-0.769853	0.00991681	0.0481837	-0.272665	0.0886093	1.08849	0.917369	0.899197	0.760221	1.11125
VIT_13s0073g00580	small nuclear ribonucleoprotein associated protein B	ribosome	-0.541911	-0.317639	0.992667	-1.58115	-0.342868	0.985001	-1.42574	-1.35995	-1.25047	0.952498	1.1966	1.08135	-0.019338	-0.114419	-0.75485	-1.08705	0.21904	1.27017	0.536955	0.937856	1.4491	-2.10211	-1.01765	-0.0262059	0.547862	0.804501	1.45584	-0.13242	-0.160624	1.03562	-0.83407	0.49876	-0.895358
VIT_06s0004g02810	dsRNA-binding protein 2 (DRB2)	RNA processing	-0.212169	-0.374672	1.2348	-0.305927	-0.0391049	1.50742	-0.75946	-2.65034	-1.02141	1.08165	0.815152	0.716654	0.462692	-0.127338	-0.222405	0.0694936	-2.54869	-1.18253	-0.406585	0.927733	1.34431	-0.71376	-0.832874	-0.458655	0.127125	0.393302	0.457084	1.25743	0.293586	0.80538	-0.800533	1.07737	0.0852675
VIT_14s0083g00300	RNA polymerase sigma factor	RNA processing	-1.27993	0.54713	0.47528	-1.8577	-0.522224	1.14453	-1.51691	-0.899784	-0.357909	1.19543	1.72702	1.23453	-0.317286	0.533477	-0.124543	-1.72285	-0.212389	-0.499134	-0.624416	0.966503	1.52862	-1.39051	-0.561035	-1.0409	-0.863301	0.73753	0.441114	-0.0221027	0.786196	1.40706	-0.181577	0.794676	0.475393
VIT_14s0068g00660	ATAN11 (ANTHOCYANIN11)	Signal	0.222763	0.0107924	0.197992	0.462792	-0.123473	0.770623	0.15309	-0.132237	-0.719494	1.62577	1.83536	0.403276	0.0878527	0.0987348	-1.74033	-0.106294	-1.47197	-0.864904	0.636972	1.26137	0.243512	-1.45957	-1.21062	-2.17835	0.0165818	0.586627	-0.39192	1.32482	0.3595	0.260337	0.79062	1.01798	-1.9682
VIT_14s0006g02080	S locus-linked protein SLL2	Signal	0.629496	0.339902	-1.11295	-0.923903	-1.31623	-0.673736	-0.992093	0.285148	-0.887714	0.632569	-0.479793	-0.746924	0.0876118	0.693906	-2.02213	-0.476602	-0.640815	-0.500722	2.61535	0.755497	-0.0451534	-0.210142	0.537051	-1.1589	0.982489	1.47251	0.702458	1.20074	-0.205401	-0.416746	1.94737	-0.552316	0.480175
VIT_05s0029g01350	RabGAP/TBC domain-containing protein	Signal	-0.339346	-0.356091	1.71	-0.373767	-0.132911	1.15453	-2.9673	-2.2196	-0.769303	0.611626	1.1388	1.76811	-0.0731906	-0.853848	0.11351	-0.775091	-0.29518	0.239012	0.00620798	0.0515671	1.15319	-0.493613	-1.0965	-0.374483	-0.63835	0.0114973	0.762716	-0.243903	0.0128739	1.07674	0.762232	0.699089	0.730766
VIT_01s0011g03610	MAPK activating protein	Signal	-0.511239	-0.441362	-0.697079	0.460696	-2.47681	-0.558696	-0.582454	0.57254	-0.357452	1.68312	0.357722	-0.413567	0.653276	1.06077	-0.789968	0.604404	-0.732314	-0.636709	1.74802	-0.366612	-0.410501	-0.20542	-1.73048	-1.47002	1.18885	1.13454	0.862401	0.983419	-0.118146	-1.10149	1.55213	0.606484	0.131939
VIT_14s0006g01030	Calmodulin-binding heat-shock protein	Signal	-1.21586	0.770046	1.29865	-0.935526	-0.379883	0.924383	-2.49621	-0.772468	-0.447932	0.305791	1.7623	1.36045	-0.694086	0.362029	0.148574	-1.93552	-1.04029	-0.657182	-0.503997	0.977168	0.846568	-1.25345	0.200428	0.292402	-1.05336	0.39513	0.406849	0.0259373	0.497626	-0.019476	0.85126	1.44155	0.538097
VIT_02s0025g01190	Extra-large G-protein (XLG1)	Signal	-0.269322	-0.716231	0.648741	-0.950872	-0.099076	0.33441	-2.47919	-1.85158	-0.216997	-0.0594503	0.394349	1.28499	-0.979774	-0.15162	0.0158392	-0.964292	-0.0175672	0.778794	-0.870539	0.0957306	0.977802	-1.45478	-0.640465	0.306893	-1.0467	0.810106	0.491556	0.261882	0.718548	1.94402	0.737213	1.05506	1.91253
VIT_15s0021g00990	LOL3 (LSD ONE LIKE 3)	Signal other_zf-LSD1	-0.622994	-1.26426	1.19562	0.613847	-1.56892	0.795864	0.934329	-0.709113	-0.42827	0.518525	-0.366138	-0.0588723	-0.457693	-0.19226	-1.85028	-1.37394	-1.90261	0.703581	1.34241	-0.421162	0.647517	-1.03058	-1.27627	0.421927	1.08876	0.0208052	1.25012	0.75065	-0.630257	1.01097	1.65586	0.532038	0.670806
VIT_18s0001g05630	far upstream element-binding protein	Spliceosome	-0.659778	-0.527007	0.883915	-1.19248	-0.126434	1.23659	-1.88425	-2.36501	-0.735548	1.0126	1.46545	1.54934	-0.360544	-0.431698	0.231993	-0.123251	0.151782	0.660724	0.4677	0.340408	1.5066	-1.28179	-0.997233	-1.27356	-0.9506	0.120503	0.674556	0.272866	0.102422	1.56985	-0.334189	0.641711	0.354361
VIT_10s0003g02700	Pre-mRNA-processing factor 39	splicing factor	-0.195097	0.93416	0.637617	-2.30338	0.668897	1.85565	-1.94617	-1.58607	-1.17729	0.80716	1.46286	1.72694	-0.429378	-0.713527	-0.290548	-1.16434	-0.476869	-0.37912	-1.11223	0.509784	0.635522	-0.343041	-0.174164	-0.471044	-0.352297	0.0174233	0.904335	-0.186304	0.620582	0.919105	0.21947	0.551394	0.829963
VIT_19s0027g00590	arginine/serine-rich 45	Splicing factor	-1.26854	-0.143208	0.747993	-1.22818	-1.36413	1.3008	-0.799619	-1.18092	-1.27559	1.105	0.750658	0.89017	0.688127	0.294201	-0.483539	-0.600019	-0.630438	0.580123	0.739416	0.718977	1.57071	-2.1446	-1.22435	-1.91496	0.670442	0.919012	0.31946	0.611379	0.150687	0.921488	0.730357	0.248366	0.300738
VIT_16s0100g00450	arginine/serine-rich splicing factor RSP41	Splicing factor	0.233243	-1.417	-0.712238	0.415414	-0.75503	0.672166	-0.733534	-2.07668	-1.34992	0.873432	-0.646709	0.374129	1.44546	0.00678611	-0.605897	1.46663	-1.51006	-1.37131	1.49788	-0.27705	0.625737	-0.510454	-1.17254	-0.982963	0.648532	0.799718	0.657253	1.4187	0.537879	0.0983794	1.11528	1.03576	0.199001
VIT_13s0019g01060	SC35 splicing factor, 30 kD (SCL30)	Splicing factor	-1.47343	0.248141	0.819332	-1.54185	-0.916508	0.742254	-2.4336	-0.20648	-0.13644	0.655215	1.18544	1.3904	-0.752325	0.0395718	-0.844992	-1.01661	0.146405	1.55563	0.55855	0.486672	0.265003	-1.69399	-0.486578	-0.486852	-0.411643	0.740337	0.90281	-0.843618	-0.495413	1.14551	0.75123	0.68667	1.42116
VIT_16s0050g00770	YDA (YODA)	stomatal complex morphogenesis	0.0656039	-1.03261	-0.139645	-0.85994	-0.203487	1.21331	-1.43663	-1.69921	-1.54729	0.94778	0.199941	0.363457	0.780715	-0.73631	-0.629911	0.795173	0.212943	1.51829	0.132445	-0.181127	1.71992	-0.221593	-2.11414	-1.646	0.347202	0.456131	0.21966	0.753551	0.485723	2.06342	-0.0568697	0.0620447	0.167447
VIT_19s0014g02160	Drought induced 19 protein	stress	-1.46871	-0.360745	0.732743	-0.592438	-0.62828	0.578061	-2.62624	-0.227547	0.568071	0.114782	0.599187	1.38074	-1.82428	0.0629833	-0.287225	-1.21678	-0.127983	1.55122	-0.0936433	0.581337	0.745787	-1.2399	-0.67193	-0.125065	-0.881996	0.631596	1.63152	-0.442434	-0.250028	0.497774	1.09323	0.879316	1.41687
VIT_12s0134g00430	universal stress protein (USP) family protein	stress	-0.326943	0.587725	0.569261	-0.434213	-0.502737	0.370071	-0.243291	-0.246624	-1.62184	-0.279831	-0.17369	-0.384011	-0.51635	0.565005	-2.15658	-1.31186	0.00499899	0.47062	0.585065	1.07444	0.967329	-2.6243	-1.10421	-1.26474	0.43919	0.862784	0.543132	1.07373	0.806367	1.4734	0.907612	1.44753	0.442968
VIT_15s0024g00820	stress-induced protein	stress	0.539135	0.571063	-0.318516	-1.16409	-0.847774	0.932349	-2.21878	-0.83384	-1.62888	1.27142	1.71876	-0.310095	0.5698	0.00139549	-1.20575	-1.02372	-0.60455	-0.485417	1.55664	1.03274	-0.0633855	-0.457462	-0.164171	-1.1198	0.365694	0.890844	-0.208725	0.225106	0.222413	-0.351069	1.91086	1.44324	-0.245437
VIT_01s0011g02190	lectin	stress	-1.25925	-0.57643	0.0488359	-0.98592	0.69648	0.563797	-2.88376	-0.473168	0.190188	0.798873	1.38857	1.51317	-1.16806	-0.221506	0.2681	-0.97812	0.299629	1.06902	-0.325062	-0.522463	0.112143	-0.264323	-0.94127	-1.26228	-1.18933	0.53894	0.792717	0.28013	0.349644	1.54187	0.465064	0.413742	1.72004
VIT_00s0399g00060	alternative oxidase / immutans protein (IM)	stress response	-0.587911	-1.2251	1.57351	-0.821741	-0.745847	0.960231	-1.82123	-1.63482	-0.199148	0.340522	-0.329861	1.32376	-0.00964418	-1.23633	-0.3495	-0.954019	-0.777712	0.945373	0.320458	-0.0392653	1.60391	-0.232698	-1.27631	0.830577	0.384883	-0.0854503	1.44616	-0.637991	-0.748003	1.18406	1.01659	0.126103	1.65644
VIT_02s0012g01920	RCD1 (RADICAL-INDUCED CELL DEATH1)	Stress responsive	-0.739057	-1.02018	-0.00194424	0.313777	-0.376244	1.67077	-1.149	-2.13521	-0.814837	1.07005	0.631839	0.981842	1.16632	-0.813451	0.361176	0.45319	-1.49184	-0.951859	-0.0514625	-0.58355	0.772606	0.279901	-1.59928	-1.29489	0.314987	-0.714344	0.760115	0.515849	0.501309	1.56529	1.64377	-0.113062	0.847413
VIT_18s0001g13550	Cellular nucleic acid binding protein	Transcription factors	-1.66748	-1.39107	0.890043	-1.07455	-0.756395	0.722534	-1.89252	-0.857587	-0.157943	0.979789	-0.846577	1.19943	-0.0591527	-0.660873	0.476855	-0.225863	-0.910709	1.42611	0.353322	0.841797	2.13404	-0.780284	-0.896329	-0.674594	0.553137	0.389165	0.834367	0.212635	-0.383196	1.72929	0.784092	-0.837107	0.545617
VIT_06s0004g03940	VIP2 (VIRE2 INTERACTING PROTEIN2)	transcription regulator	0.0531534	-0.354525	-0.438233	-1.46966	-0.285135	1.38037	-0.647488	-1.70042	-1.71954	0.60997	0.573456	0.472454	1.26876	-0.851291	-1.24312	0.398231	-0.0108985	0.217467	0.0636829	-0.224362	0.00551523	-0.868336	-0.98659	-1.84236	1.10559	0.154569	0.241338	-0.209042	0.383675	0.904883	1.43695	1.41043	2.17049
VIT_14s0036g00850	endoribonuclease L-PSP	translation	-0.324979	-0.625911	-1.48486	-1.28401	-2.24563	0.642846	-0.997809	-0.766035	-0.667512	1.58607	1.1493	0.246167	1.02289	0.200086	0.290066	1.07203	-2.20037	-0.417054	0.0221765	-0.155074	0.288072	0.0495248	-0.624211	-1.14569	0.788885	0.723079	0.759763	1.03384	-0.263778	0.0829135	1.70592	0.488746	1.05055
VIT_02s0033g00180	Phenylpropanoid:glucosyltransferase 2	Unclear	-0.583381	-1.51167	-0.47298	0.139184	-1.73615	1.47504	-0.0400486	-0.931881	-1.27057	1.01767	0.545702	0.272715	0.647449	0.223578	-0.371901	-0.138099	-1.66415	0.420187	0.972811	1.13752	2.02535	-1.35721	-1.84944	-0.316799	0.742181	0.610078	0.941864	0.798296	-0.178934	0.191743	-0.571994	1.30591	-0.472074
VIT_00s0961g00020	transducin protein	Unclear	-0.7712	-0.73306	0.436017	-1.0825	-0.855757	1.91852	-0.672307	-1.84874	-1.63266	1.08529	0.624182	-0.231085	1.79805	-0.0226832	0.336986	0.218478	-1.5539	-0.934033	-0.331031	0.336351	0.815125	-0.386148	-0.779095	-1.73435	1.0469	0.552057	0.146206	1.41568	0.589845	0.884871	0.395458	0.943067	0.0254562
VIT_09s0054g01880	Calreticulin interacted protein	Unclear	-1.05816	-0.561566	0.215506	-1.65138	0.0330814	1.81627	-1.83942	-1.864	-0.555746	0.91704	0.838062	1.51444	-0.186704	-0.272116	-0.0210338	-0.527964	-0.343941	0.645132	-0.306378	0.74416	1.3581	-1.39259	-0.54703	-0.561282	-1.08337	0.0231838	0.39643	-0.204854	0.294177	1.45006	-0.0627206	1.55256	1.24204
VIT_18s0001g00120	transducin protein	Unclear	0.197743	-0.478611	0.840966	0.848909	-2.15302	0.147658	-2.11073	-0.244851	-0.117015	0.708396	0.535031	-0.0766175	-0.00249387	0.642534	-0.382326	-1.02967	-1.89847	-0.376514	1.54163	0.778	0.395603	-0.123984	-0.806041	-1.50688	0.0261681	0.0146306	-0.62606	0.658734	0.852063	-0.0196294	2.44863	1.14254	0.173689
VIT_07s0005g00170	rubber elongation factor (REF)	Unclear	-1.89308	-0.693893	0.25495	-1.73195	-0.585246	0.785241	0.291499	0.457384	0.493848	-0.247335	0.180038	0.980743	-0.0167799	-0.216317	-0.807789	-2.04009	-0.690817	0.68177	1.1444	0.41628	1.13887	-1.35096	-1.00378	-0.783332	0.67612	-0.256515	1.43659	-1.12639	-0.262038	0.980586	1.24202	0.716975	1.829
VIT_06s0004g06510	phosphoesterase	Unclear	-0.374769	-0.698735	1.06384	-1.04065	-1.45302	1.05034	-1.4305	-1.72592	-0.301704	0.054466	-0.380463	0.71567	0.20485	-0.214583	0.873374	-1.12458	-1.2995	0.345205	0.106643	0.225965	2.18782	-0.602263	-1.90324	-0.184805	0.0784509	0.462564	1.43222	0.184332	0.0364796	1.75384	0.702874	0.03235	1.22346
VIT_03s0038g00170	transducin protein	Unclear	-0.684395	0.147393	1.03364	0.280074	-0.260774	0.452751	-3.23488	-0.81612	-0.74854	-0.118875	1.11943	-0.161061	0.353224	0.0356172	-0.539585	-1.08932	-1.49727	-1.00717	0.433463	0.674593	-0.00424817	0.516503	0.0214513	-1.19093	-0.853648	-0.0179225	0.608351	0.570954	1.00371	0.487303	1.94245	1.6175	0.92633
VIT_12s0028g01190	ATPase, BadF/BadG/BcrA/BcrD-type	Unclear	-0.690351	1.03933	-0.318949	0.219301	-0.617563	0.567766	-3.87072	-0.665985	-0.783968	1.15285	1.20683	-0.486811	0.140688	-0.058802	-0.935979	-0.366675	-1.17778	0.198683	0.834322	1.72282	-0.218599	0.336931	0.0560185	-0.782449	0.279166	0.811655	0.56471	0.0613064	0.0525411	-0.336368	1.35452	0.781273	-0.0697159
VIT_01s0011g04130	Elongator complex protein 2 (ELP2)	Unclear	-1.60076	0.796003	0.803301	-1.65412	0.365187	0.774375	-2.50291	-1.05957	-0.129699	0.189786	1.72366	1.37909	-0.939258	0.0813976	0.168251	-0.987096	0.327282	-0.300144	-0.694065	1.13534	0.721121	-1.85632	0.0559203	0.265255	-0.938735	0.866433	0.952843	-0.497115	0.371981	0.403297	0.124119	0.779931	0.875219
VIT_09s0002g07300	Phox	Unclear	-0.558706	0.637718	-0.395291	-2.41516	-0.210678	1.52634	-2.61416	-1.01219	-1.03022	0.71389	1.6765	0.987972	0.0549336	0.398604	0.104498	-0.332546	-1.48309	-0.952893	-0.714197	0.5934	0.76781	0.260377	0.870689	-0.44084	-0.482029	0.576659	0.436288	-0.155809	0.283227	0.0928645	0.73723	0.674566	1.40424
VIT_10s0003g02050	cyclic phosphodiesterase	Unclear	0.207668	0.817623	0.217262	-0.852369	-0.480494	0.603356	-1.42113	-0.670773	-2.35815	1.29504	0.935808	-0.618105	0.0863634	0.620061	-1.32284	-0.829229	1.08791	1.11806	1.28814	0.169771	0.237011	-1.85611	-0.774147	-2.17048	0.235299	0.722164	-0.0261903	0.242981	0.628902	0.540458	0.627167	0.973425	0.725552
VIT_12s0028g00440	protein phosphatase 2C	Unclear	-0.432861	-0.520032	-0.801475	-0.62728	-0.709961	1.29855	-0.0922001	-0.641191	-1.16299	1.194	0.29419	0.585608	0.681389	-0.443878	-1.6672	0.151328	1.03005	0.211172	1.26233	1.00951	1.03863	-1.34053	-2.03475	-2.42011	0.354287	0.678841	1.29092	0.0951168	-0.684407	0.957926	0.874267	0.456854	0.113891
VIT_05s0020g02840	short-chain dehydrogenase/reductase	Unclear	-0.348243	-0.602044	1.26107	-0.203737	-0.984583	0.600633	-2.25425	-1.829	-1.3804	1.23301	0.617962	0.457678	1.01531	0.0764052	-0.735417	0.188413	-0.509606	0.556205	1.12692	0.136368	0.337142	-0.974624	-1.62858	-1.48221	1.78238	0.869823	1.21003	0.657879	-0.129937	0.785403	0.375653	0.106343	-0.332007
VIT_09s0002g01640	KOW domain-containing transcription factor	Unclear	0.0447573	-0.258781	0.725723	0.481523	0.825803	1.35856	-1.80012	-1.50007	-1.6555	1.19094	1.33819	0.709636	-0.741515	-0.0883454	-1.72995	-0.827498	-1.06072	-0.355956	1.76405	0.798578	0.559561	-0.708469	-0.709932	-0.702885	-0.0567352	-0.228083	-0.696942	1.38445	0.658915	-0.243592	1.3897	0.683681	-0.548969
VIT_02s0012g01750	NHL8 (NDR1/HIN1-like 8)	Unclear	-1.03655	-0.284544	0.753584	-1.57434	0.167932	0.980308	-2.69963	-1.56558	-0.130833	0.388185	0.992407	1.51878	-0.458788	-0.59466	-0.122361	-1.14434	-0.130569	1.17672	-0.436426	0.358096	1.34409	-0.621813	-0.684334	-0.247963	-0.0126289	0.235619	1.3802	-0.630974	-0.342236	1.78174	0.264087	0.135951	1.24087
VIT_07s0095g00730	sterile alpha motif (SAM) domain-containing protein	Unclear	-0.0726891	-0.415121	0.517625	-0.958343	-0.861943	1.0709	-2.18048	-2.35525	-1.47675	0.978711	0.435699	0.869973	0.22345	-0.830046	-0.594466	0.212141	0.570889	1.44485	1.52053	0.526152	1.13227	-0.640956	-1.36472	-0.622074	0.645197	-0.42912	1.04098	-0.794294	-0.189158	0.409516	1.05642	0.610992	0.519115
VIT_06s0004g01340	Esterase/lipase/thioesterase	Unclear	-1.15366	0.156015	0.957771	-1.04716	-0.683623	0.711637	-2.60459	-0.929435	-0.573955	0.0659891	0.645652	0.548954	0.022154	0.360068	-0.90855	-1.35816	0.788241	1.33412	1.32991	0.487146	0.907026	-1.47521	-0.885609	-1.36797	0.177091	0.139244	1.61316	-0.63429	0.163538	0.535075	1.26462	0.455481	0.959319
VIT_10s0003g04500	Ankyrin	unclear	0.0107428	0.336785	0.240876	0.0951477	0.412199	0.129272	-0.457964	-1.2448	-1.78462	0.570723	-0.371029	-0.175952	-0.58975	-0.572938	-0.97222	-0.34177	-1.28637	-0.328479	-1.27858	0.479788	0.828835	-1.38427	-0.808966	0.78397	3.18539	0.201781	1.9867	1.10048	0.216855	0.530644	-0.686359	0.834156	0.339707
VIT_12s0035g01780	short-chain dehydrogenase/reductase (SDR)	Unclear	-0.327015	-0.404084	1.25887	-0.490803	0.0464109	0.52907	-1.39378	-0.50977	-0.672648	0.599575	0.406734	0.928395	-0.314704	-0.677878	-2.1762	-0.608981	-0.380057	1.21348	1.08222	-0.201807	-0.297848	-1.77048	-1.37949	-1.23895	0.556088	0.887208	0.76033	-0.433279	-0.0320842	0.873195	2.46336	0.47992	1.225
VIT_12s0028g00580	Unknown protein	Unknown	-0.924978	-0.612848	0.39526	-0.653986	-1.27921	0.535237	-2.52842	-2.19831	-0.800522	1.48456	0.752642	0.687743	0.493844	-0.0985869	0.146391	-0.554582	-0.958688	-0.615147	1.15283	1.41921	1.41534	-0.254624	-0.514431	-0.46034	0.320008	0.427654	1.56392	0.188079	-0.255889	-0.148099	1.53047	0.426345	-0.0808584
VIT_15s0021g02400	unknown	unknown	-0.410942	-0.634209	-0.919481	-0.689956	-0.774518	-0.37613	0.617145	-1.59649	-0.416725	-2.13823	-0.0523868	0.0367694	-0.404341	-0.168981	-0.0479622	-0.255006	-1.70862	0.181047	1.13317	1.23534	2.00087	-0.0651326	-0.800348	-0.992366	-0.285688	0.0892799	0.683941	1.7531	0.617907	1.81669	1.4157	0.426595	0.729964
VIT_09s0002g00830	Unknown protein	Unknown	-0.391043	-0.774222	0.264461	0.492519	-1.85184	1.49484	-1.2295	-1.52295	-0.873578	0.619834	0.658982	1.0237	0.638836	-0.829949	-0.468477	0.115962	-2.18103	-0.455031	0.372559	-0.143138	1.25722	-0.366138	-1.12004	-1.15315	-0.173586	0.00530788	1.11215	1.11424	-0.22192	1.28623	1.43031	0.768105	1.10033
VIT_04s0043g00870	Unknown protein	Unknown	-0.640484	-0.0672918	0.426575	0.10967	-1.73884	0.849013	-1.22379	-0.883462	0.235172	1.5665	0.586947	1.12278	0.500844	-0.464122	-0.76819	-0.189342	-1.47137	1.24618	0.582675	-0.00253398	0.22771	-1.76309	-1.85567	-1.26282	0.506239	0.601526	1.69618	-0.0657404	-0.849579	0.889985	1.21363	-0.274798	1.15948
VIT_05s0020g02490	Unknown protein	Unknown	-0.228531	0.578844	-0.0878902	-0.942575	-1.5789	1.29062	-1.21341	-1.14565	-1.50029	0.570922	1.05275	0.852174	1.48732	0.446298	-0.504112	-0.256455	-2.0793	-0.844356	0.966669	0.659221	0.293342	-0.188011	-0.0211772	-2.01675	0.308678	0.686068	-0.499845	0.190826	-0.139386	0.425691	1.89549	1.08847	0.453258
VIT_00s0179g00210	WD-40 repeat / beige	Unknown	-0.17792	-0.0598148	1.09243	-0.606935	-0.899271	1.56968	-2.86585	-1.79757	-1.4074	0.588243	1.07386	1.11932	-0.365264	-0.0189462	0.688936	-0.803897	-1.07257	-0.0645839	-0.376415	0.4575	0.867929	-0.602482	-0.725641	-0.440051	-0.628615	0.51382	0.765446	-0.075446	-0.00620492	1.17271	0.427946	1.23537	1.42167
VIT_14s0060g00890	Agenet domain-containing protein	Unknown	-0.36218	0.0149611	-0.156368	-2.06037	-0.76023	0.28692	-2.34141	0.137521	0.0314291	0.142395	0.840516	0.569461	-2.01089	0.837862	-0.589839	-1.12502	-0.142889	0.797349	1.02829	-0.147352	-0.163157	-0.784517	0.0765838	-0.288288	-1.18959	-0.0470413	0.436826	0.40113	0.517638	1.39181	1.6469	1.09409	1.91744
VIT_11s0016g01790	Unknown protein	Unknown	-0.386011	-1.09512	0.444446	-0.394237	-0.37939	1.83029	-2.2109	-2.41081	-0.617821	1.19393	0.767958	1.08926	0.0520579	-1.31409	-0.0434862	0.21662	-0.721413	-0.251846	0.387846	-0.0295114	0.973437	0.482003	-0.974611	-0.651387	-0.502742	-0.313725	1.06169	0.699154	-0.349792	1.07232	1.62846	-0.427261	1.17469
VIT_16s0039g01020	Unknown protein	Unknown	-0.668116	-0.775185	1.40244	-0.455973	-0.213519	1.5051	-2.5748	-1.42421	-0.128128	0.438772	0.354449	1.4919	-1.11379	-0.504028	0.16736	-1.13026	0.11255	0.916824	-0.198024	0.0390349	1.64766	-1.12055	-1.46487	-0.255684	-0.426798	0.18933	1.38466	-0.106054	0.282308	1.58016	0.161908	0.10241	0.783119
VIT_09s0054g00840	Unknown protein	Unknown	-1.40396	-1.24181	1.11611	-0.887012	-0.455716	1.22553	-1.47512	-0.937888	-0.248958	1.03476	0.611898	1.16041	0.25892	-0.477126	-0.472945	-0.0097377	-0.206207	1.25862	1.24308	-0.043384	0.169764	-1.86842	-1.71549	-1.16397	0.879413	0.408655	1.4659	-0.396789	-0.770128	1.59756	0.916315	0.178265	0.249466
VIT_07s0031g00660	Unknown protein	Unknown	-0.874182	-0.530832	1.06053	-1.07424	-0.0695381	0.0920657	-2.1704	0.10724	0.675163	1.04534	0.908951	1.21009	-1.28774	-0.581291	-0.461797	-1.29949	0.830545	1.20513	-0.0745355	1.32413	1.36336	-1.46346	-1.95967	-0.438306	-0.689559	1.13055	1.47819	-0.209261	0.228072	0.429615	-0.0620552	0.207982	-0.0505969
VIT_05s0020g03150	Unknown protein	Unknown	-0.395211	-1.41076	0.34778	-1.10013	0.411468	1.64196	-1.05639	-2.55036	-1.1561	0.948065	1.18466	1.33347	0.975987	-0.885384	0.382457	-0.02867	-1.37897	-0.798423	-0.163628	0.0278794	1.58095	0.360598	-1.29978	-0.539035	-0.496727	-0.227574	0.473396	0.970558	0.345672	1.12399	0.23139	0.600998	0.545855
VIT_07s0104g00590	Unknown protein	Unknown	-1.96723	0.285415	0.0841969	-2.08011	-1.15232	0.968655	-1.98613	-0.942731	-0.735893	-0.00930282	1.24367	0.951333	-0.231755	0.368899	-0.350688	-1.38677	0.0607589	0.728435	0.924945	1.16046	1.62945	-0.491651	0.520233	-0.22243	-0.561898	1.3017	1.37412	-0.576914	-0.463706	0.556199	0.766833	-0.057835	0.292056
VIT_01s0137g00770	Unknown protein	Unknown	-0.790592	0.207995	0.639502	-0.692097	-0.805447	0.0161111	-3.25424	-1.0904	-0.170354	1.06394	1.20445	0.385755	-0.390167	1.03563	0.327538	-0.894579	-1.2494	-1.41904	0.0288115	1.19605	0.0181449	-0.336444	0.508976	0.392399	-0.899858	1.17107	0.781496	1.20253	0.582695	-0.748186	0.137649	1.5288	0.311263
VIT_16s0050g02270	Unknown protein	Unknown	-1.45628	-0.0403162	0.399811	-1.90422	-0.237012	0.738514	-2.26747	-0.202753	-0.0872571	-0.0967126	1.43111	0.699832	-0.820688	0.570014	-0.00772493	-1.15413	0.618618	1.61607	0.0821388	0.552276	0.590518	-2.04659	-0.640315	-1.31631	-0.449135	0.680706	0.647272	-0.24919	0.573518	0.893716	0.485779	1.0315	1.36471
VIT_11s0037g01020	tetratricopeptide repeat (TPR)-containing	Unknown	-0.565677	0.830791	1.72415	-0.623691	-0.592462	0.24303	-1.52747	-0.0547927	-0.0865114	-0.039038	0.647971	0.784009	-1.04167	0.28933	-1.49902	-2.24867	-1.31411	0.726117	2.22134	1.12355	0.37592	-1.49515	-0.250409	-0.561767	-0.661879	0.59739	0.171476	0.462075	-0.191972	-0.0593149	1.50528	0.240462	0.870709
VIT_15s0046g00990	Unknown protein	Unknown	-1.50311	-0.482813	-0.143811	-1.26607	0.276325	1.15254	-1.01407	0.418733	-0.722298	0.918694	1.88416	0.341522	-0.433431	0.656409	-0.899124	-1.13892	1.39976	0.22477	-0.123386	0.874188	0.567016	-1.85857	-0.772377	-2.04866	-0.567393	1.19441	-0.0262651	0.122244	1.10067	0.589133	-0.329052	1.65145	-0.0426732
VIT_00s0220g00050	unknown	Unknown	-1.64972	-1.1	-1.33157	-1.66333	-0.404749	-0.308983	-2.07472	-1.38258	-1.22603	-1.2357	0.239123	0.0805691	-0.593536	0.521988	1.01201	-0.321803	0.140448	-0.275978	0.313222	0.867705	1.62212	0.953938	1.01405	0.454524	0.291044	0.732294	1.16515	-0.0914301	0.13898	1.28617	0.698456	0.875919	1.25244
VIT_11s0037g00600	calcium-binding EF hand	Unknown	-0.973737	-0.663761	-0.20833	-0.506336	-1.58048	0.168357	-0.278546	1.02441	0.548394	1.75118	-0.0334139	0.236504	0.118421	-0.290077	-0.931769	-0.16754	0.332108	1.0229	1.85522	0.455976	-0.0873725	-1.47214	-2.25278	-1.89766	1.26071	1.34676	1.32527	0.207544	-0.391568	-0.0513832	0.764808	-0.784373	0.152691
VIT_12s0035g01940	Unknown protein	Unknown	-1.40552	-0.35117	0.596698	-1.37798	-0.577265	0.720391	-3.12822	-0.460088	0.135784	1.13314	0.218916	0.302476	-1.06077	0.409416	-0.629065	-0.899275	0.803142	1.87293	0.975448	0.111581	-0.126326	-1.39799	-0.620597	-0.220688	0.211296	1.29773	1.16972	-0.0311379	0.468836	0.584403	0.299545	-0.25849	1.23315
VIT_13s0064g01130	unknown	unknown	-1.21445	-0.511436	0.848759	-0.746084	-1.44407	1.54013	-1.21755	-1.42951	-0.169852	0.366956	0.22781	1.02882	-0.0172348	0.109979	0.631767	-0.0932112	-0.320482	1.29532	0.636934	-0.585293	1.02217	-1.46921	-1.45706	-2.22795	0.130692	0.502117	1.05116	0.0310122	-0.126934	1.19502	1.14209	-0.248562	1.51815
VIT_11s0052g00170	armadillo-like helical domain-containing	Unknown	0.0434862	-0.581622	0.499986	-0.526829	-0.382133	1.48146	-1.65924	-2.53534	-0.852223	0.774768	0.779596	1.36241	-0.275526	-1.51904	-0.422433	-0.0134324	-0.988797	0.763992	0.525003	-0.28562	1.16747	0.299779	-0.885121	-0.233988	-0.946469	-0.616692	0.933118	0.405092	-0.172171	2.14042	1.16908	-0.275774	0.826788
VIT_13s0047g01240	CTV.12	Unknown	-0.752935	-0.162812	-0.011735	-1.92462	-0.307273	1.9086	-0.521175	-1.92218	-2.12171	1.0112	1.59746	0.163157	0.841305	-0.467202	-0.593202	-0.673645	-1.04278	-0.311475	-0.0567341	0.766964	0.915704	-0.360303	-0.609812	-1.36267	0.820443	0.103934	0.191047	0.553094	0.595571	0.585262	0.923445	0.848333	1.37673
VIT_02s0025g02470	Unknown protein	Unknown	-0.492364	0.209199	0.820155	-1.57813	0.103648	1.26521	-1.39105	-2.14863	-1.5731	1.35718	1.58511	1.75115	0.687693	-0.180579	-0.576154	-1.22619	-0.480041	0.315162	0.139738	0.572737	0.356244	-1.35932	-1.13546	-1.018	0.123057	0.411462	0.910127	-0.160038	-0.00361725	0.683261	0.29853	0.67007	1.06295
VIT_17s0000g05510	pentatricopeptide (PPR) repeat-containing protein	Unknown	-0.918518	-0.679996	-0.212592	-1.56141	0.744765	1.25112	-0.91943	-2.2868	-0.96895	0.294363	1.64837	1.28128	0.368317	-0.996812	-0.454232	-0.443771	0.219773	0.483623	-0.674524	0.732701	1.23941	-0.340313	-1.82632	-0.522621	0.511794	0.547737	0.275008	0.498013	0.978043	1.83291	-0.865381	-0.0188658	0.783317
VIT_15s0046g01270	Unknown protein	Unknown	-1.05452	-0.539874	-0.0086361	-1.61809	0.116968	0.854402	-2.09686	-1.91561	-1.47946	-0.96107	0.827268	0.97868	-0.804928	-0.198789	0.390053	-0.504154	-0.411021	-0.26395	-0.980244	0.548575	1.49283	-0.385979	0.220502	0.944515	-0.633026	0.391964	1.4117	0.674142	0.854886	0.974575	0.757817	0.806962	1.61037
VIT_14s0006g01890	Unknown protein	Unknown	0.350493	-0.43808	0.945086	-1.81805	-0.380111	1.73257	-0.612022	-1.85762	-0.562816	0.872091	0.975132	2.35596	0.533519	-1.40095	0.113505	0.00278763	-0.930768	-0.516084	-0.331626	0.00400273	0.902622	-0.813472	-1.97362	-0.541374	1.03018	0.220043	0.688957	0.179481	0.445286	1.29282	-0.0286765	-0.523997	0.0847376
VIT_14s0060g02400	PWWP domain-containing protein	Unknown	-0.469022	-0.598824	0.277955	-0.760624	1.46559	1.48802	-1.62004	-0.809118	-1.30405	0.193516	1.92501	1.73879	0.202296	-0.875465	-0.363466	-0.520354	-0.444567	-0.0376532	-0.461391	0.867911	1.32753	-1.91806	-1.10144	-0.908806	0.279653	0.890988	0.916354	0.233165	0.302992	1.29723	-0.0305071	-0.0630284	-1.12058
VIT_18s0122g00260	Tetratricopeptide repeat protein 37	Unknown	-0.815473	-0.334586	1.02381	-1.93795	-0.527478	1.37767	-1.89081	-1.12253	-0.220804	0.323771	0.824846	1.47026	-0.771765	-0.207067	0.360566	-0.506321	-0.64501	1.09405	-0.588282	0.179065	1.13941	-2.04503	-0.933121	0.0730296	-0.156489	-0.0657322	1.24148	-0.472401	0.281028	1.63682	0.230528	0.509545	1.47498
VIT_12s0059g02440	TraB domain-containing protein	Unknown	-1.46886	0.159627	1.87022	-1.87766	-0.317482	1.33551	-1.94448	-0.997469	-0.43429	0.596041	1.14257	1.31444	0.152226	-0.107013	-0.225983	-1.43861	-0.312666	0.616905	0.0941484	0.558481	1.08902	-1.74158	-0.939429	-0.701843	0.0806342	1.00227	1.0061	-0.446935	0.0993226	1.25875	-0.0351952	0.284242	0.328995
VIT_11s0103g00230	Unknown protein	Unknown	-0.631644	0.0417818	0.901163	-2.77169	0.501334	1.10362	-1.81814	-2.65379	-0.618342	-0.0481148	1.34432	1.24488	-0.0400369	-0.844946	-0.179422	-0.798405	-0.593034	0.425086	0.0925973	0.285054	0.949108	-0.0473475	-0.0582335	0.0187342	-0.188047	-0.0432162	0.895217	-0.304071	0.136984	1.10591	0.647328	0.701225	1.24415
VIT_06s0004g01720	Unknown protein	Unknown	-1.76766	-0.130392	-1.93554	-1.27538	0.350504	-0.319299	0.820628	-0.0715076	-0.84685	0.673092	0.634452	-0.704139	-0.603019	-0.915135	-1.97383	-0.395665	0.834813	1.58648	2.14619	0.143566	-0.188199	-0.286201	-0.560921	-0.619317	0.28196	-0.297669	0.512545	-0.096079	0.127675	1.49119	1.39417	0.971962	1.01758
VIT_19s0090g00450	Unknown protein	Unknown	-0.0777377	-1.31573	1.11416	-0.176159	-1.39891	1.41882	-1.49787	-1.17955	-0.82343	1.24869	0.387191	1.60717	0.0132171	-0.885117	-0.771179	0.130593	-0.324065	0.637929	1.05588	-0.39209	0.329739	-0.873255	-1.50271	-0.752671	0.158258	-0.329934	1.15792	-0.283908	-1.01851	0.714327	2.31867	0.334322	0.97593
VIT_10s0042g00420	unknown	unknown	0.1284	-0.581973	0.642602	0.297943	-0.489531	0.695363	-0.770125	-1.20645	-1.15181	0.351479	0.437754	0.834437	-0.196093	-0.675544	-1.86488	0.219911	-0.31334	1.90014	1.15765	-0.618348	-0.250333	-0.896687	-1.22428	-2.03897	0.709908	-0.0962722	1.20844	0.700016	-0.92203	1.74565	1.75107	-0.240897	0.756792
VIT_13s0019g05210	RNA recognition motif (RRM)-containing protein	Unknown	-0.689507	-0.312137	0.895971	-1.053	-0.0446847	1.35605	-2.29707	-0.566695	-0.26106	0.670888	1.19789	1.78696	-0.851325	-0.256804	-0.387587	-0.994624	0.645424	1.33135	-0.285381	0.596564	1.21125	-1.83082	-1.78145	-0.872597	-0.220145	0.540384	0.61515	-0.232101	0.178153	1.45221	-0.46506	0.283616	0.640195
VIT_12s0055g01090	Unknown protein	Unknown	0.104772	-0.718952	-0.152374	-0.525132	-1.18953	1.11731	-0.537962	-0.780829	-1.5102	1.06086	0.608616	0.0327262	0.715444	0.143184	-0.804553	-0.126295	-0.47093	0.587009	1.99387	1.10181	1.67541	-0.991791	-1.73398	-1.1677	-0.605054	0.702083	1.35137	0.788598	-0.753856	1.28705	0.56095	-0.0679358	-1.69399
VIT_05s0051g00090	unknown	Unknown	-0.970668	0.582233	0.298186	-1.49979	0.090878	0.309542	-3.06137	-0.424102	-0.63	0.406621	2.06001	1.01273	-0.833605	0.79513	-0.671682	-1.3432	-0.361143	-0.255605	-0.0857229	1.30916	0.195435	-0.591272	0.876848	-0.135861	-0.572605	0.63211	0.0565368	-0.443391	-0.368691	0.226666	1.04618	1.9649	0.385544
VIT_14s0006g02910	Unknown protein	Unknown	-0.584807	0.223021	-0.290146	-0.0512956	-1.53971	-0.525401	0.230631	-0.0388538	-1.94932	1.32132	1.18046	-0.315921	0.0993295	1.20309	-1.76778	-0.424598	-0.0312832	-0.699055	1.55302	1.39089	0.180354	-1.57564	0.566932	-1.08213	-0.178877	0.633925	0.294536	0.423865	-0.064591	-1.11238	1.82636	1.62154	-0.51749
VIT_12s0178g00050	Unknown protein	Unknown	-0.527787	-0.314134	0.327214	-1.26887	-0.855554	0.644641	-1.69867	-0.963067	-0.389527	1.06719	1.12888	0.820588	-0.606712	-0.222576	-0.494805	-1.30425	0.38996	1.50198	1.53825	0.733161	0.90893	-1.94723	-1.75161	-1.4468	0.882363	0.429197	0.991426	-0.536471	0.282845	0.437828	0.882817	0.535818	0.824973
VIT_10s0116g00390	Unknown protein	Unknown	0.153063	-0.261802	0.289311	-0.412146	0.0761078	1.17586	-2.32076	-1.90558	-1.17066	1.52653	0.077709	0.140287	0.283337	-0.742193	-0.885185	-0.984417	-0.385607	1.2914	0.662135	0.436877	1.41045	-0.978305	-2.07555	-0.49234	0.650062	0.663079	1.48499	-0.0752661	0.284972	0.837991	-0.0934903	0.203586	1.13555
VIT_03s0038g03610	Unknown protein	Unknown	-0.17742	0.198346	1.3056	-0.398756	-1.15969	0.875508	-2.63318	-1.19119	-0.20933	0.119	0.539367	1.13654	-0.935273	-0.356844	0.25015	-1.14079	-0.649635	1.28999	0.208094	0.0414795	0.941457	-1.656	-1.53058	-0.538778	0.398593	0.335527	1.65405	-0.0492313	0.00566197	1.48595	0.00489744	0.532261	1.30423
VIT_01s0010g01740	Tobamovirus multiplication 1 homolog 3	viral replication complex formation	0.344129	0.572974	0.866606	-0.668663	-0.990054	0.0543986	-2.76639	-0.254324	-1.01311	1.5717	0.759255	0.73303	-0.0395267	1.28955	-1.17787	-1.13801	0.146478	0.205187	0.9405	0.064755	-0.282821	-0.631054	-1.16558	-2.22867	1.11429	1.49078	-0.267519	0.266638	0.0309423	0.754034	0.72328	0.350022	0.345056
VIT_17s0000g04540	Enolase	vv10010glycolysis.xml	-0.0594883	-0.91851	0.150009	-0.796719	-1.97179	1.35807	-1.96056	-1.72512	0.653119	0.499626	-0.0882764	1.40571	0.465016	-0.0894209	0.463322	-1.56659	-1.96846	-0.470483	0.856225	0.75156	-0.00141054	0.617229	-0.759478	0.0145643	0.143414	0.948562	0.919329	-0.113631	-0.347939	0.578494	1.09537	0.34094	1.57732
VIT_18s0072g00770	fructose-1,6-bisphosphatase, cytosolic	vv10010glycolysis.xml vv10030pentose_phosphate.xml vv10051Fructose_and_mannose_metabolism.xml vv10710Carbon_fixation.xml	-0.757566	0.447037	0.972756	0.69074	-1.91201	0.160474	-0.94153	-0.668733	-0.043283	0.648348	0.340871	0.98196	0.205928	0.442762	-0.815938	-0.673537	-2.88772	-1.18096	1.03123	0.961066	1.00431	-0.994366	-0.644049	-0.107258	1.26139	-0.175491	1.67115	0.662909	-0.621922	-0.925317	0.917953	0.0311638	0.917637
VIT_08s0007g05430	pyruvate kinase	vv10010glycolysis.xml vv10230Purine_metabolism.xml vv10620Pyruvate_metabolism.xml vv10710Carbon_fixation.xml	-1.7756	-0.544103	-0.393321	-0.631141	-1.20318	0.149925	-2.97456	-1.26003	0.94406	0.822503	-0.349126	1.13415	-0.802585	-0.468439	0.974714	-0.722574	-0.39159	0.0911127	0.190488	1.15868	0.180484	0.0244589	0.00846518	0.298077	-0.587274	1.42374	1.5349	-0.319503	0.0319963	0.766006	1.54195	-0.00277909	1.1501
VIT_14s0219g00150	Succinate dehydrogenase iron-protein subunit	vv10020CitrateCycle.xml	-1.74856	-1.20093	0.324516	0.0134315	-0.876666	0.108534	-1.05198	-0.0622947	-0.139264	-0.739574	0.25316	0.853176	-1.36804	0.0794719	-0.715998	-0.781601	0.451415	2.17525	0.710147	0.123497	1.12531	-2.23748	-1.47687	-0.174825	-0.204107	0.695589	1.11567	0.441232	0.303606	1.80243	0.595439	0.446616	1.1597
VIT_05s0102g00710	fructokinase-1	vv10051Fructose_and_mannose_metabolism.xml vv10500Starch_and_sucrose_metabolism.xml	-0.591888	-1.75019	0.69475	-1.06799	-2.26802	-0.507599	0.296269	-1.10761	1.17509	1.00414	-0.750113	1.16436	-0.380184	-0.0956508	0.142744	-1.25765	-1.87019	0.529738	0.258658	0.995213	0.599401	-0.0896687	-0.00294343	0.419531	0.302241	0.197722	1.53315	-0.444254	-1.08127	0.684568	1.86407	0.822166	0.581421
VIT_15s0021g00430	protoheme IX farnesyltransferase	vv10100Biosynthesis_of_steroids.xml vv10860Porphyrin_and_chlorophyll_metabolism.xml vv50134Primary_Active_Transporter_cat_D1.xml	-1.0343	1.0212	0.921199	-0.533381	-0.572542	0.742627	-3.3033	-1.59518	-0.70314	1.21305	1.52781	0.802879	-0.816809	0.581677	-0.182946	-0.527481	-0.575408	0.197149	-0.223569	0.344367	0.76717	-0.739704	0.0220019	-1.03168	-0.578671	1.30789	0.775806	0.567086	-0.374516	1.45022	0.395266	0.213592	-0.0583587
VIT_13s0019g04000	pseudouridine synthase, RluA	vv10240Pyrimidine_metabolism.xml	-0.449547	1.80075	0.156264	-1.95314	0.445001	1.00767	-1.85035	-0.731698	-1.27316	-0.028095	0.968426	1.05847	-0.353371	-0.243058	-1.06903	-0.699205	-1.10735	-0.317703	-0.373643	1.38748	0.113677	-1.82069	0.113448	-0.967761	0.924128	1.28719	0.619254	-0.41682	0.255046	0.74197	0.634738	1.06934	1.07177
VIT_07s0031g00090	tRNA-dihydrouridine synthase B	vv10240Pyrimidine_metabolism.xml	-0.696051	-0.215899	1.23599	-0.91728	-0.403642	1.20761	-3.15456	-2.14412	-0.0139676	1.2159	1.85637	1.34842	-0.368406	-0.420861	-0.204518	-0.675199	-0.456028	-0.18984	-0.107894	0.811229	1.51231	-0.154679	-0.551113	0.239003	-0.690863	0.24002	0.749894	-0.203876	-0.122656	0.559286	0.558039	0.0938125	0.063559
VIT_07s0129g01060	D-amino acid oxidase	vv10260Glycine_serine_and_threonine_metabolism.xml	0.271926	0.529968	-0.178671	-0.581103	-1.07491	1.00717	-2.23262	-0.587808	-1.76854	1.67855	1.38963	-0.00881865	0.83513	1.15548	-0.619259	-0.0804182	-0.893368	-0.337365	1.16321	1.09827	-0.261009	-1.27815	-0.58025	-1.73001	0.823883	1.14741	0.246555	0.41563	-0.267288	-0.83023	1.30896	0.467452	-0.229416
VIT_04s0008g00770	Glycine hydroxymethyltransferase	vv10260Glycine_serine_and_threonine_metabolism.xml vv10670One_carbon_pool_by_folate.xml vv10680Methane_metabolism.xml	-1.44558	-0.119053	0.0133306	-1.96237	-0.733105	1.08302	-0.717981	-0.894662	-1.00018	0.444846	1.18586	1.0197	0.661434	0.508248	0.405565	-0.0512716	-0.410867	0.823435	0.67239	0.810262	0.981486	-2.1241	-0.769651	-2.2056	0.488958	1.54943	0.99347	-0.120285	-0.69628	1.10902	0.509749	-0.067932	0.058733
VIT_15s0024g00240	C-5 cytosine-specific DNA methylase	vv10271Methionine_metabolism.xml	-0.442365	0.0407871	0.232879	-0.939906	-0.121375	2.32582	-1.27739	-2.17863	-1.9266	1.33489	1.44965	0.211248	0.883032	-0.111376	-1.43632	0.334773	-0.958961	-0.716391	0.261287	-0.183253	0.0524989	0.411509	-0.0428634	-1.3146	0.344464	0.0650085	-0.660388	0.652689	-0.119209	0.650614	1.44602	0.818018	0.914434
VIT_03s0088g01180	Proline iminopeptidase	vv10330Arginine_and_proline_metabolism.xml	0.120813	-0.293818	0.135758	1.04734	-0.43094	-0.837823	-2.61979	-1.1569	0.0510643	1.25264	-1.04076	-0.15107	-0.332901	0.0807322	0.553444	-1.50018	-0.504565	-2.25962	0.0538642	1.02147	0.622375	0.814719	-0.383135	-0.0383554	-0.288998	0.806616	0.975284	1.13553	0.930828	-0.825736	1.63744	1.22087	0.203794
VIT_15s0046g03030	Anthranilate phosphoribosyltransferase	vv10400Phenylalanine_tyrosine_and_tryptophan_biosynthesis.xml	-0.238136	-1.34142	0.153811	-0.502112	-0.804021	1.57779	-0.164076	-2.36704	-1.01107	1.94906	0.45368	0.699403	1.08663	-1.14135	-0.323273	0.219536	-1.23841	-1.03258	-0.0364985	0.0367651	0.756086	0.10778	-1.17574	-1.25751	0.253715	0.582075	1.30767	0.981994	-0.133451	0.879296	1.71179	-0.0260038	0.0356118
VIT_04s0023g00110	alpha-1,4-glucan-protein synthase	vv10500Starch_and_sucrose_metabolism.xml	0.778886	0.112132	0.450698	-0.129916	-0.717618	1.04709	-0.386767	-1.7747	-1.42069	1.58261	0.712986	0.751897	1.1694	-1.2233	-1.3976	-0.470693	0.330495	0.168861	0.96084	0.00993339	-0.361326	-0.997211	-2.10696	-2.00166	1.06437	0.564484	0.445574	0.111334	-0.348903	0.376218	1.5263	0.446622	0.72661
VIT_10s0003g02880	starch synthase protein	vv10500Starch_and_sucrose_metabolism.xml	0.412675	-0.660324	0.441185	0.231256	-0.72317	2.04905	-0.705577	-2.26168	-1.02096	0.315509	0.658066	0.841175	1.56888	-1.11224	-0.190859	-0.175127	-1.6957	-0.573054	0.442636	-0.475197	0.589059	0.20084	-1.8346	-0.751934	0.882753	-0.711654	0.658654	0.00181868	-0.111113	0.435604	1.28774	0.197458	1.78882
VIT_00s0921g00020	alpha-1,3-mannosyl-glycoprotein beta-1,2-N-acetylglucosaminyltransferase	vv10510N-Glycan_biosynthesis.xml vv11030Glycan_structures-biosynthesis1.xml	-0.579482	1.16607	1.12185	-1.4228	-0.88186	0.879806	-2.08273	-0.296954	-0.218237	0.127601	1.36341	0.346516	-1.26693	0.364756	-0.776368	-1.15185	-1.05029	0.714458	0.668269	1.42695	0.307514	-2.22321	-0.977801	-0.33466	0.231858	0.936207	0.455977	-0.149484	0.148308	-0.037125	0.459965	1.43258	1.29768
VIT_06s0080g00350	myo-inositol-1-phosphate synthase	vv10562Inositol_phosphate_metabolism.xml	-0.723989	0.332616	0.417308	-1.27827	0.318227	1.91372	-3.21997	-1.0438	-1.09706	1.11022	1.63409	1.03286	-0.574711	0.267098	-0.641932	-1.24124	-0.333901	0.197445	-0.00523253	0.442795	0.464466	-0.291863	-0.35493	-0.864168	-0.831972	0.480243	-0.230973	0.155229	0.685624	0.946566	0.96937	0.839295	0.526837
VIT_14s0081g00460	SAC domain phosphoinositide (3,5)P2 phosphatase	vv10562Inositol_phosphate_metabolism.xml vv34070Phosphatidylinositol_signaling_system.xml	-0.321958	0.113834	2.05166	-0.292397	-0.869474	1.85284	-2.39915	-2.16495	-1.06602	1.10781	1.06055	1.5107	-0.314283	-0.164448	-0.598626	-0.832432	-1.11557	-0.126541	-0.224677	0.182225	0.574494	-0.440914	-0.458254	0.0504097	-0.579125	-0.418949	0.317407	0.111356	-0.108914	0.785455	0.684481	0.959901	1.13355
VIT_15s0048g01160	phospholipase D beta 1	vv10564Glycerophospholipid_metabolism.xml vv10565Ether_lipid_metabolism.xml vv34020Calcium_signaling_pathway.xml	-0.93532	-0.507058	-0.660611	-0.42139	-1.56295	1.09935	-0.504901	-2.19747	-0.0892791	-0.356634	1.22717	0.956019	1.1276	-0.902489	0.627616	-0.337618	-2.13947	-0.167841	-0.0242269	0.353341	1.26919	0.209523	-0.568027	-1.03568	0.519653	-0.517209	1.49188	0.159855	-0.554407	0.929649	1.17403	0.659992	1.6777
VIT_06s0004g06640	PDX1 (PYRIDOXINE BIOSYNTHESIS 1.3)	vv10750Vitamin_B6_metabolism.xml	-0.458467	-0.536008	-0.167544	0.429961	-0.874084	-0.0154023	-0.0885849	-1.84708	-1.97386	1.92287	0.510311	0.169233	0.582704	-0.030302	-1.51116	0.17919	-0.174258	-0.274691	1.75785	0.562456	-0.150542	-0.200817	-0.756032	-1.70694	0.888613	0.163545	0.182709	1.11222	0.237137	-1.04326	2.29826	0.981944	-0.169985
VIT_09s0054g00600	pyridoxamine 5-phosphate oxidase	vv10750Vitamin_B6_metabolism.xml	0.40583	-0.0516363	0.340736	-0.248486	-1.3647	1.31304	-0.166415	-2.14012	-1.14176	0.435647	-0.29815	0.850702	1.02374	-0.348029	-0.0681032	-0.56639	-2.20765	-0.246689	0.18091	0.000899	1.68509	-1.01226	-1.51627	-1.15051	1.84824	0.321299	1.20143	0.371202	-0.167085	0.898089	0.788662	0.2698	0.758928
VIT_04s0023g03100	3-oxo-5-alpha-steroid 4-dehydrogenase, C-terminal	vv10905Brassinosteroid_biosynthesis.xml	-0.0121587	0.0876029	-0.545363	-0.536496	-1.51301	-0.212243	-2.50181	-0.747904	-1.01555	1.69052	0.200072	0.529867	0.772318	0.31118	-0.764396	0.646892	0.00247794	0.484896	0.487914	0.160724	0.341406	-0.584734	-1.64745	-2.25432	1.27508	1.14682	1.26296	0.68278	-0.0402462	0.330684	1.28431	-0.210343	0.887539
VIT_02s0033g00130	cytokinin-O-glucosyltransferase 1	vv10908zeatin_biosynthesis.xml	-0.140818	-1.36775	0.287442	0.187029	-1.62835	1.75683	-0.302965	-1.47314	-1.48455	1.16931	0.95689	0.62673	0.356819	-0.0632094	-0.137367	-0.201277	-1.90703	0.0350391	0.408746	0.962841	1.98143	-1.00966	-1.36112	-0.0187785	0.326328	-0.133627	1.17141	0.960382	-0.725677	0.502071	-0.695271	1.27059	-0.309289
VIT_02s0025g03660	4-coumarate-CoA ligase	vv10940Phenylpropanoid_biosynthesis.xml vv50104Group_Translocators.xml_4.C.1	-1.17793	0.445566	0.78106	0.358339	-0.667693	-1.57198	-0.188792	-0.657337	0.308507	0.929774	1.16971	0.755586	-0.646441	0.379233	0.0124014	-1.26735	-0.863529	-2.26961	-0.374558	1.6054	0.57369	-1.05497	-0.201327	0.364464	-0.609005	0.730999	1.27047	1.32712	0.721205	-1.42166	0.280062	1.82733	-0.868737
VIT_06s0061g01430	flavonoid 1-2 rhamnosyltransferase	vv10941Flavonoid_biosynthesis.xml	-0.388483	-1.71886	-0.851464	1.37113	0.525668	0.526727	-2.33386	-1.8296	-0.83781	1.31744	0.246694	0.952389	0.707677	-0.845435	0.0604975	0.652796	-0.83453	-1.984	0.906625	1.07944	0.552333	0.182284	-0.394703	-0.209474	0.225557	-0.707375	0.231921	1.25377	0.585182	-0.203473	1.39734	0.458671	-0.0950621
VIT_05s0062g00830	Ribosomal protein S1	vv23010Ribosome.xml	-0.74994	-0.3524	0.142318	-0.519615	0.00936275	2.6854	-2.3576	-0.391689	-1.99389	1.23553	0.240057	0.657465	-0.40659	1.17782	-0.820304	0.119145	-0.746272	-0.441302	-0.672578	0.724358	0.165937	-0.917233	0.261723	-1.22808	0.107715	1.02421	-0.833839	-0.119347	0.342966	0.596271	1.35043	0.567763	1.14222
VIT_04s0023g01530	transcription initiation factor TFIIB	vv23022Basal_transcription_factors.xml	-0.84995	-0.153779	0.452795	-0.653943	-1.6907	1.47686	-1.11378	-1.77903	-1.60142	1.25745	0.271271	0.288709	1.13537	-0.238242	-0.563	0.478147	-0.9436	1.05509	1.53986	0.1222	0.530543	-0.448009	-1.77637	-1.27087	0.452315	0.493708	0.361507	0.591394	-0.0281098	1.00536	1.71969	-0.526904	0.405435
VIT_14s0068g00340	transcription initiation factor TFIID subunit 8	vv23022Basal_transcription_factors.xml	-0.758909	-0.064207	-0.121074	-1.24271	0.255008	1.82728	-1.38187	-1.62405	-1.84383	1.29682	0.876561	0.288029	0.347471	-0.177559	-0.651454	-0.27479	-0.828904	1.62694	0.792209	1.28243	0.751037	-0.790516	-0.311808	-1.39885	0.548509	0.0966116	-1.25471	0.80375	0.918838	1.12263	0.192127	0.787148	-1.08816
VIT_08s0058g01410	transcription factor S-II (TFIIS)	vv23022Basal_transcription_factors.xml	-1.26828	-0.812849	0.777164	-1.51034	-0.270072	0.971684	-2.68748	-0.798207	0.243616	0.765783	0.934702	1.12049	-0.804193	-0.342017	-0.514921	-0.990928	0.0965116	0.893189	1.21786	-0.412312	0.753326	-0.686598	-1.11034	0.234438	-0.957699	0.579431	1.19169	-0.176413	-0.35734	1.19079	1.64707	-0.109954	1.19219
VIT_03s0038g02590	proteasome 26S regulatory subunit S3 (RPN3)	vv23050Proteasome.xml	-0.293212	0.483064	1.59952	-0.0286109	-1.14554	1.29151	-1.7141	-1.66857	-0.576468	0.134101	0.837601	0.799951	-0.478551	-0.44766	0.0584199	-0.330815	-0.288034	0.82129	-0.395539	-0.274114	1.35284	-1.77632	-1.82406	-1.205	-0.0766883	-0.112437	-0.422983	0.370279	0.495511	1.93941	0.580764	0.902185	1.39225
VIT_11s0037g00300	signal recognition particle receptor alpha subunit	vv23060Protein_export.xml vv50132Primary_Active_Transporter_cat_A5_to_A8.xml vv50113Thylakoid_targeting_pathway.xml	-0.345806	0.200216	1.09606	-0.866931	-1.30476	1.26978	-1.41082	-0.85843	0.253455	0.544555	0.989957	2.19702	-0.272437	-0.233037	0.69355	-2.05437	-1.60174	-0.316962	-0.66463	0.114805	1.19438	-1.09301	-0.856365	-0.752189	-0.352194	0.035106	1.25491	-0.200497	-0.388825	1.14412	0.471867	0.78245	1.33078
VIT_18s0001g12570	DNA-3-methyladenine glycosylase 1	vv23410Base_excision_repair.xml	-0.339606	-0.438098	1.4932	-0.426069	-1.16665	0.76696	-1.84063	-1.47022	-1.26053	0.765544	0.997047	0.747348	0.579054	0.283633	-0.225247	-0.104074	-1.14124	-0.438694	0.502508	-0.409473	0.537187	-0.903473	-1.67228	-1.92119	-0.0522379	0.612534	0.347307	1.70616	0.71904	1.48326	0.408005	1.08184	0.779085
VIT_04s0023g01870	DNA-3-methyladenine glycosylase 1	vv23410Base_excision_repair.xml	-0.300915	-0.388454	1.61947	0.484795	-1.26689	1.23521	-1.1603	-0.902076	-0.900249	1.7506	0.39499	0.302925	0.0803182	-0.116079	-0.977148	-0.157632	-0.768647	0.319533	0.601602	-0.370274	0.360295	-1.84441	-2.45415	-1.45322	1.12371	0.616588	0.841318	1.40651	0.0274254	0.874502	0.583997	0.440197	-0.00353753
VIT_07s0129g00040	peptidyl-prolyl cis-trans isomerase-like 2	vv24120Ubiquitin_mediated_proteolysis.xml	-0.713229	0.788075	0.77824	-0.597297	-0.685942	1.41694	-2.18725	-0.307024	0.129154	1.10175	1.619	1.81865	-0.927032	-0.272787	-0.743666	-0.969346	-0.0310296	0.610475	-0.0909754	0.412844	-0.026639	-1.43231	-1.10039	-2.05201	-0.437589	0.15726	0.394276	-0.3789	-0.209118	0.980966	1.0778	0.441189	1.43591
VIT_18s0001g14530	Ubiquitin-protein ligase CIP8 (COP1-interacting protein 8)	vv24120Ubiquitin_mediated_proteolysis.xml	0.219025	-0.679763	0.797359	0.639958	-1.18928	0.85468	-0.68659	0.108481	-0.330875	1.33859	0.123964	0.533689	0.470841	0.356912	-1.33629	-0.381755	-1.81912	-0.544401	1.5607	-0.0289479	0.772402	-1.57459	-2.285	-1.80801	1.44776	0.180879	-0.269144	0.670934	-0.144294	0.367787	1.50818	0.490448	0.635471
VIT_00s0513g00020	peptidyl-prolyl cis-trans isomerase-like 2	vv24120Ubiquitin_mediated_proteolysis.xml	-0.318344	1.27422	0.584407	-1.07368	-0.21455	1.30016	-2.83553	-2.06236	-0.971496	0.371934	1.97118	1.13247	-0.361829	0.16431	0.00499217	-0.26968	-1.32645	-1.05995	-0.331988	1.04346	0.813364	-0.427059	0.281032	-0.900173	-0.0959024	0.421963	0.211648	0.407606	0.327867	0.390966	-0.174992	1.2368	0.485608
VIT_05s0049g01840	Pre-mRNA splicing factor 19	vv24120Ubiquitin_mediated_proteolysis.xml	-1.20751	-0.304448	-1.72384	-1.50113	0.185401	-0.39307	-1.74594	-1.16503	-1.70237	-0.901231	0.227861	0.0706854	-0.571425	-0.15023	-0.69085	0.217038	1.16532	0.769031	0.496467	0.74157	0.971885	-0.990948	0.298383	-0.827279	0.82018	1.26346	0.965414	-0.0271533	0.383686	1.11567	1.30791	1.33572	1.56678
VIT_01s0011g04520	programmed cell death 6-interacting protein	vv24144Endocytosis	-1.47438	-0.191552	0.196144	-1.18198	-0.610035	1.50911	-2.39865	-1.28573	-0.458698	1.06298	1.17538	1.45205	-0.535745	0.57822	0.101221	-0.724174	-1.51495	-0.0808955	-0.881205	0.787431	1.71921	-1.15308	0.347488	0.467221	-0.571763	0.399546	0.894567	0.0506722	-0.0784016	0.96968	-0.347228	1.05111	0.72646
VIT_06s0009g01180	UBP1 interacting protein 2a (UBA2a)	vv30001ABA_signaling.xml	-0.577806	0.347697	1.35886	-1.23369	0.178782	0.293592	-2.43598	-0.842893	0.205979	0.697682	1.08365	0.581045	-0.638082	0.575164	0.708529	-1.05939	-0.897637	-0.499022	-0.762679	1.31465	1.53951	-0.9335	-0.814574	-1.40888	-1.40491	1.48152	1.42977	-0.174338	0.526333	0.672652	-0.0603917	0.873969	-0.1256
VIT_04s0008g06330	TPR1 (TOPLESS-RELATED 1)	vv30003Auxin_signaling.xml	-0.17887	0.715104	-0.204754	-1.04994	0.558727	1.7328	-2.20952	-2.35263	-2.22502	0.686675	1.61102	1.12485	-0.117158	0.14861	-1.03833	-0.734477	-0.268885	-0.295554	-0.560495	0.95731	0.891743	-0.228721	0.570068	-0.784817	-0.244356	0.38689	0.296731	-0.319535	0.422891	0.49141	0.775076	0.764987	0.678172
VIT_12s0035g01800	auxin response factor 1	vv30003Auxin_signaling.xml vv60004ARF.xml	0.407641	0.0869219	0.944945	-1.25075	-0.247439	1.1213	0.0578914	-1.84786	-1.82638	1.38081	0.988762	1.01371	1.11942	-0.588504	-1.21098	0.411406	-1.08601	-0.912224	0.197974	-0.169639	0.910781	-1.15449	-1.30126	-1.303	1.73709	-0.772555	1.01544	0.628138	0.774648	0.263299	0.0320483	0.85459	-0.275747
VIT_07s0141g00250	Ethylene-induced calmodulin-binding protein 1	vv30008Ethylene_signaling.xml vv30011jasmonate_signaling.xml vv60020CAMTA.xml	-1.52813	-0.770558	-0.512153	-1.09773	-0.857604	1.14131	-0.373119	-0.41725	-0.119793	0.580608	1.22666	1.10187	0.763221	-0.516061	-0.312361	-0.11146	-1.15414	-2.56004	-0.778897	0.892203	1.22421	-0.877105	-0.856621	-0.137621	-0.706536	-0.177139	0.523369	1.64488	1.09754	0.903857	0.455904	1.65905	0.649639
VIT_17s0000g09120	ethylene-responsive DEAD box RNA helicase (RH30)	vv30008Ethylene_signaling.xml vv50133Primary_Active_Transporter_cat_A9_to_A18.xml	-1.63376	-1.46608	-0.562348	0.118647	-0.735734	-0.00195478	-2.72701	-1.21839	-1.07457	0.255897	0.53561	0.244579	0.127479	0.211446	-0.257039	0.955047	0.114778	-0.523727	0.924034	0.439424	0.442921	0.995186	-0.305644	-0.455569	-1.04898	0.292748	1.13831	1.72601	0.618626	0.150133	2.37514	0.616187	-0.27139
VIT_02s0234g00050	embryonic flower 2	vv30009Flower_development.xml	-0.826174	-0.109439	-0.331158	-1.459	-0.537726	1.54074	-1.36843	-1.95204	-1.48106	0.335631	1.2679	0.711641	1.15927	0.219115	-0.228045	-0.181211	-2.10094	-1.0015	0.84094	-0.304565	0.358801	-0.170739	-0.105136	0.0245058	0.487054	0.133554	0.636933	-0.110049	-0.348042	0.35662	1.88004	0.863603	1.79891
VIT_01s0011g06210	CONSTANS interacting protein 6	vv30009Flower_development.xml	-0.314243	0.379616	0.755473	-0.66724	0.75231	0.748895	-3.11372	-0.968513	-0.821048	0.847506	1.57533	1.06194	-0.263114	0.254843	-0.339406	-0.822077	-1.05009	-1.25365	-0.693214	1.30575	1.11615	-0.486322	-0.799609	0.739496	-0.917281	1.23588	0.783491	0.389479	-0.0391121	-0.0173988	-0.797291	1.32085	0.0963018
VIT_17s0000g05450	ELF5 (EARLY FLOWERING 5)	vv30009Flower_development.xml	-0.690676	-0.484293	0.0569019	-1.39403	-0.183935	1.4817	-2.84089	-2.34412	-1.60658	1.14596	1.32006	1.57767	0.563724	-0.458636	0.34216	-0.0142808	0.113832	0.247895	0.714083	0.486646	1.04016	0.0460133	-0.3619	-0.68793	-0.502861	0.00754687	0.899551	-0.361277	-0.0847474	0.691546	0.580945	0.404344	0.295419
VIT_11s0065g00340	HUA enhancer 2 (HEN2)	vv30009Flower_development.xml	-0.133882	0.610752	0.859779	-2.01245	-0.231961	1.86585	-1.38575	-2.59176	-1.52956	0.922729	1.39028	1.57265	0.113067	-0.767241	-0.467033	-0.400411	-0.790658	0.369328	-0.331764	0.364978	0.25088	-0.994613	-0.0720534	-0.11537	0.179825	-0.320421	0.540314	-0.0278379	0.265211	1.1	-0.265744	0.742872	1.29
VIT_04s0008g05090	peptidyl-prolyl isomerase D (cyclophilin D)	vv34020Calcium_signaling_pathway.xml	-1.09923	0.861046	-0.482342	-0.935996	-0.41711	0.880578	-2.01721	-1.27425	-0.849317	-1.08366	0.58261	-0.44033	-0.449186	0.48461	0.0551872	0.617613	-0.687654	-0.0491632	-0.763358	1.21935	1.52899	-2.01042	-0.315293	-1.09735	-0.0132705	1.26994	1.03717	0.846206	1.19895	0.948064	-0.0176781	1.34395	1.12855
VIT_03s0063g01750	PI-3-kinase-related kinase SMG-1	vv34150mTOR_signaling_pathway.xml	-0.606657	-0.709766	0.905863	-1.36256	-0.498636	1.97124	-1.08199	-2.63914	-1.07919	0.416072	0.769441	1.0696	1.13445	-1.51749	-0.0724668	-0.378555	-1.45162	-0.110259	-0.0883642	-0.417501	0.405163	0.447536	-0.573519	0.0863261	0.618652	-0.417705	0.839714	0.0305182	0.071124	1.50178	1.19472	0.436491	1.10673
VIT_15s0021g01020	casein kinase II subunit beta-2	vv34710Circadian_rhythm.xml	-2.13741	-0.705438	-1.13367	-0.449578	0.351827	0.45994	0.196975	-0.0716815	-0.303671	1.02883	1.46507	0.792377	-0.234675	0.870046	-1.19744	-1.5954	-0.630426	-1.46432	0.381951	0.664181	0.916829	-0.80934	-0.72434	-2.19321	0.570139	1.07473	-0.335443	0.890168	0.818752	0.746062	0.919584	1.26862	0.569962
VIT_14s0108g01170	pectinesterase family	vv40006cell_wall.xml	-0.415802	0.34201	0.239326	-0.619747	-1.14834	0.415003	-1.55234	-0.42567	-1.48388	0.893847	1.37323	0.951175	0.36731	0.390097	-1.39327	0.155311	-0.627995	0.559291	0.556256	0.932017	0.4746	-2.53334	-1.14186	-2.03304	0.718584	1.02058	0.632043	0.817125	-0.394289	0.687311	0.591919	1.14954	0.502967
VIT_19s0014g02860	Cellulase	vv40006cell_wall.xml	-0.603452	-1.49952	-1.84219	-1.27016	-0.611749	0.676065	0.804829	-0.0294487	-0.637001	0.0126526	-0.00745311	-0.424009	1.33206	-0.340932	0.0752616	-1.62455	-1.24409	-0.0170368	0.467751	1.44265	1.68603	0.749625	-1.46168	-0.49208	1.58675	0.684336	1.98235	-0.254317	-0.361092	0.26528	0.721142	-0.340832	0.574787
VIT_06s0009g01800	CDKC;1; CDKC;1 (CYCLIN-DEPENDENT KINASE C;1)	vv44110Cell_cycle.xml	-0.307358	0.00326698	0.220243	-1.10285	-1.3179	1.58765	-1.04265	-2.15094	-1.42725	1.07046	1.22716	0.276427	1.19267	0.725427	-0.0915564	-0.584338	-0.739354	0.307568	1.37544	0.954858	0.53838	-1.63423	-0.775814	-2.03474	0.522533	0.884134	0.544684	0.33128	-0.27302	0.300843	0.704978	0.557263	0.15673
VIT_05s0020g01730	anaphase-promoting complex component APC7	vv44110Cell_cycle.xml vv24120Ubiquitin_mediated_proteolysis.xml	-0.190489	0.116303	0.794417	-1.49184	-0.737587	1.03191	-2.84176	-1.86079	-0.367382	0.532107	1.40715	1.29164	-0.675294	0.298528	-0.179426	-0.772942	-1.55219	-1.08355	0.354057	0.987031	0.646605	0.359878	0.454634	-0.591766	-0.563647	1.03018	0.378433	-0.138121	0.0473356	0.838056	1.23629	0.189874	1.05235
VIT_07s0031g02680	HEN3 (HUA ENHANCER 3) CDKE	vv44110Cell_cycle.xml vv30009Flower_development.xml	-0.577885	0.646767	1.40087	-0.857049	-0.354172	1.57366	-2.14588	-1.40938	-0.365801	0.636268	1.61455	1.46378	-0.19698	-0.545927	0.252548	-1.13726	-2.29441	-1.44326	-0.616634	0.945535	1.07458	-0.131459	-0.267326	0.184082	-0.249121	-0.187947	0.753738	-0.355868	0.0584246	0.52126	0.849152	0.665193	0.495959
VIT_03s0091g00710	Mitotic checkpoint protein BUB3	vv44110Cell_cycle.xml vv50133Primary_Active_Transporter_cat_A9_to_A18.xml	-0.19396	-0.498561	0.55199	-0.68109	-2.16038	1.07073	-1.61706	-1.35855	-0.105523	1.11534	0.298538	1.38739	-0.250068	0.0545819	0.0397005	0.512528	-0.403348	1.56044	0.460701	-0.304523	0.3566	-1.77982	-1.87135	-1.06712	0.188315	0.25538	1.10036	0.0232347	-0.373811	1.53066	0.826786	0.00694889	1.32495
VIT_00s1406g00010	katanin p80 (WD repeat containing) subunit B 1	vv44810Regulation_of_actin_cytoskeleton.xml	-0.97011	0.186219	0.398495	-0.752587	0.228572	0.248012	-3.03578	-1.52419	-0.381995	0.13349	0.966796	1.95768	-1.11727	-0.658135	-0.970984	-0.0312896	0.298294	0.224952	-0.533652	0.572471	1.04841	-1.04192	-0.349753	0.623891	-1.38907	0.689563	1.22763	0.563768	-0.0435449	1.25593	0.314993	0.905018	0.956102
VIT_08s0007g01990	potassium channel tetramerisation domain-containing protein	vv50101Channels_and_pores.xml_1.A.1	0.0579799	0.41794	-0.00200274	-1.28658	-0.168275	1.15783	-2.41724	-1.35946	-1.37255	0.493231	0.658164	-0.271532	0.864343	0.840524	0.00473527	-0.910104	-0.198314	-0.172487	0.319989	0.998488	1.08316	-1.90692	-1.15304	-1.55121	0.411771	1.53059	0.732024	0.115389	0.655576	1.17986	0.213476	1.22891	-0.194284
VIT_19s0015g00320	KCO1 (TWO PORE K CHANNEL)	vv50101Channels_and_pores.xml_1.A.1.7	-0.785349	0.789149	0.11369	-1.71407	0.294503	-1.03757	-0.107471	0.764942	0.981616	0.66935	1.56094	0.0948484	-0.814406	-0.589546	-1.55134	-2.13639	-0.129537	-1.51805	0.521333	1.07474	0.847777	-1.71884	-0.721729	0.575262	0.412126	-0.406059	0.844328	-0.0806973	0.794753	-0.238219	1.67299	0.440453	1.09647
VIT_19s0014g05330	ankyrin repeat	vv50108Accessory_Factors_Involved_in_Transport.xm_8.A.8	-0.161006	0.212359	-0.506914	-1.63406	2.07592	0.345334	-1.45306	-1.28787	-0.174967	1.52208	0.86025	-0.482272	1.20719	-1.33516	-0.407511	-1.07811	-0.176286	-0.820463	-0.0820769	0.310193	-1.62631	0.0762629	-1.07061	-0.548304	0.59351	0.428675	0.219272	0.217634	1.82123	-0.108999	0.319075	1.673	1.07201
VIT_15s0048g00220	MEMBRANE-ASSOCIATED MANNITOL-INDUCED	vv50109_Incompletely_Characterized_Transport_Systems.xml_9.B.17	-0.0602151	0.727143	1.65471	-1.60741	-1.2443	0.636855	-0.070844	0.131392	-0.773141	-0.166774	1.67855	0.382424	-1.04741	-0.107481	-2.62579	-0.785916	-1.81911	0.52739	0.543705	0.0748521	0.077234	-0.869268	-0.376645	-0.497767	1.03145	-0.837548	0.673741	0.875886	0.0755296	0.711244	1.34447	1.08914	0.653895
VIT_07s0031g00030	endoplasmatic reticulum retrieval protein 1A	vv50109_Incompletely_Characterized_Transport_Systems.xml_9.B.82	-1.28608	-0.979061	0.20574	-0.683736	-1.41432	-0.660037	-0.238067	0.652917	0.875812	-0.0112371	-0.0279432	-0.26061	0.0608519	0.822013	-1.02159	-2.45828	-0.400535	-0.258951	0.814876	0.404088	0.812466	-0.428128	-1.13915	-0.272237	0.15572	1.86349	1.16234	0.178199	-0.165389	0.335079	2.97009	0.486786	-0.0951145
VIT_02s0087g00690	adapter-related protein complex 4 epsilon 1 sub	vv50110Protein_coat.xml	-0.490393	-0.514993	0.151371	0.741465	-0.361806	0.807145	-1.11745	-1.21537	-1.17859	1.01392	1.32672	0.439436	1.26072	0.395634	0.0781807	-0.103269	-1.26768	-0.846235	0.241011	0.158906	0.776756	-0.389895	-1.43734	-2.70508	-0.397413	0.494267	-0.524317	1.93398	0.687707	1.53524	-0.135545	1.11603	-0.473103
VIT_00s0229g00030	SEC16 homolog B	vv50110Protein_coat.xml	-0.551667	-1.20894	0.0548725	-1.07168	-0.653618	1.97732	-1.18486	-1.8522	-1.20423	1.9398	0.754721	0.765277	0.555664	-1.00718	-0.279438	0.268016	0.325321	0.0893057	0.527815	-0.773218	1.21573	-0.622468	-1.82967	-1.32674	0.322817	0.334571	0.531894	-0.0459485	0.216709	0.83883	1.05602	0.758077	1.07908
VIT_01s0011g05330	clathrin assembly protein 8	vv50110Protein_coat.xml	-1.40672	0.35806	0.0652715	-0.681295	-0.755653	1.22817	-1.91282	-1.74647	-1.41239	0.0322771	1.53416	0.377511	0.0191222	1.0887	0.849833	-1.05535	-0.226753	-0.328045	0.252172	1.09431	1.12061	-0.535798	-0.22541	-1.90644	-0.0166444	0.172554	-0.0808391	-0.621916	0.266739	0.45794	1.1191	1.8749	1.00111
VIT_11s0016g05480	clathrin assembly protein 2	vv50110Protein_coat.xml	0.0515339	-1.38782	1.30794	0.326886	-0.353094	1.08185	-2.06664	-2.18877	-1.1628	0.933672	0.995221	1.23522	-0.222202	-0.536652	-0.638407	-0.102367	0.622071	-0.265213	0.239746	-0.366194	0.757472	-0.538636	-2.1122	-0.143677	-0.721106	-0.476728	0.687341	1.52341	0.720424	0.427155	0.359359	0.939177	1.07401
VIT_06s0009g01880	vacuolar protein sorting-associated protein 26	vv50110Protein_coat.xml	-0.335495	-0.662576	0.505167	-1.22827	-0.51966	1.00186	-3.10034	-1.02673	-0.206412	1.41011	1.0647	0.509699	-0.452672	-0.38889	-0.406198	-0.0751432	0.330054	-0.0158611	0.019037	-0.726664	0.412405	-0.0618558	-1.80874	-1.20094	0.164334	0.156221	0.878116	0.301075	0.5897	1.02074	1.51045	0.486032	1.85676
VIT_06s0080g00160	vacuolar protein sorting 4	vv50111tethering_factors.xml	0.425797	-0.153519	1.30578	-0.633515	-1.78261	0.752247	-1.45147	-2.3973	-1.18002	0.827605	-0.0157051	0.293423	0.964371	0.450941	0.317502	-0.456678	-2.24012	-0.868805	0.992106	0.617048	0.819567	-0.683379	-0.582629	-0.865439	0.514452	0.196229	-0.279812	0.743584	0.383774	0.872037	0.968336	0.937251	1.20895
VIT_09s0002g02600	VPS46.2 SNF7	vv50111tethering_factors.xml	-1.38166	-0.600889	0.740263	-0.382355	-1.08749	0.246542	-0.453759	0.408784	0.570205	0.80535	-0.249349	1.59986	-1.14404	0.0887112	-0.902674	-1.2209	-0.372889	1.60775	0.621724	0.322136	-0.174028	-2.57698	-1.43038	-0.466797	-0.550675	0.0705295	0.332581	0.391431	0.12646	1.16897	0.794931	0.972541	2.1261
VIT_18s0166g00210	Regulator of chromosome condensation (RCC1)	vv50112Nuclear_pore_complex.xml	-0.795409	0.142144	-0.393564	-0.489928	0.11322	0.744138	-3.24487	-1.53247	-1.32565	0.453208	1.80546	1.52201	-1.20455	-0.000906	0.147092	0.299786	0.23014	0.252075	-0.463655	0.734057	0.0168655	-0.29022	0.464771	0.071857	-1.96368	0.816317	0.612527	0.309379	0.168652	0.827581	0.303852	0.972005	0.697755
VIT_06s0004g06940	zinc transporter ZIP6	vv50121Porters_cat_1_to_6.xml	-0.101026	0.469159	0.200367	-0.662675	-1.43403	1.58509	-1.42668	-1.20467	-1.3458	1.13992	1.68299	0.836769	0.328089	0.552369	-0.359602	-1.6286	-2.19191	0.165928	1.09141	1.2169	0.596746	-1.0836	-0.340291	-0.00335915	0.757725	0.126186	1.16002	0.224764	-1.17397	-0.388153	0.0633303	0.761148	0.385461
VIT_18s0001g08220	SUT4 (SUCROSE TRANSPORTER 4)	vv50121Porters_cat_1_to_6.xml	0.342112	-0.344266	1.07958	-0.194794	-1.32513	1.67998	-1.17399	-1.62245	-0.865923	0.406129	0.213351	1.05175	1.23504	-0.421093	-0.0948949	-0.702806	-2.06774	0.040692	0.986315	0.163773	1.73575	-1.25794	-2.02677	-0.410063	1.05685	0.190617	0.728194	0.716285	-0.227857	1.13568	0.0847268	-0.070387	-0.0407234
VIT_02s0025g01180	Carrier protein, Mitochondrial	vv50123Porters_cat_18_to_29.xml	-1.06351	0.388353	1.03788	-1.11361	-0.139061	0.838704	-3.22287	-0.898612	-0.151513	0.148587	1.26626	1.02337	-1.2604	0.239763	0.110176	-1.51139	-0.150844	0.383769	-0.598263	0.519215	1.20937	-0.850785	-0.361836	-0.00910113	-1.02829	0.46813	0.638543	-0.271858	0.233666	1.21021	0.36443	1.09544	1.4561
VIT_02s0025g02390	Oligopeptide transporter OPT7	vv50125Porters_cat_66_to_94.xml	-0.50526	-0.941823	-0.149333	-0.916099	-1.0927	2.20746	-2.0846	-0.804728	-1.20058	1.57516	0.563775	0.986309	1.32183	0.114054	-0.31864	-0.849374	-2.06523	0.277379	0.202901	0.515895	0.0403598	0.0396462	-0.807974	-0.424944	0.606698	0.601862	-0.204374	-0.082608	-0.539586	0.958435	0.943674	0.420712	1.6117
VIT_05s0020g02050	DnaJ homolog, subfamily B, member 12	vv50132Primary_Active_Transporter_cat_A5_to_A8.xml	-0.1048	-0.780207	0.0733811	-3.29557	1.29198	-0.0116687	-1.50041	-1.02311	-1.25111	0.611059	1.34637	0.803431	0.903451	-0.839963	-0.838701	0.331881	0.26459	0.0696561	-0.3988	-0.300902	-0.21428	0.206865	-0.268158	-1.08247	0.641739	0.643624	-0.569954	0.919353	0.806196	1.85542	0.342368	0.597449	0.771306
VIT_11s0016g03110	import inner membrane translocase subunit Tim17, Mitochondrial	vv50132Primary_Active_Transporter_cat_A5_to_A8.xml	-0.202497	0.0914715	1.24227	-0.195302	-0.814744	0.275218	-0.192936	0.106942	-0.632518	0.114613	1.07812	-0.0608135	-0.397838	-0.0517657	-1.93106	-1.22961	0.954907	1.30569	1.60741	0.70578	0.946492	-2.59896	-2.00359	-1.59163	0.556106	0.907737	0.231186	0.254042	0.273997	0.547867	0.71922	0.520959	-0.536763
VIT_08s0105g00340	NLI interacting factor (NIF)	vv50132Primary_Active_Transporter_cat_A5_to_A8.xml	-1.26112	-0.724085	1.01489	-1.671	0.16136	0.983897	-2.59952	-1.84056	-0.245305	0.795093	1.7577	1.74275	0.308032	-0.173295	0.646975	-1.18832	0.577743	-0.317919	0.0704626	-0.0528202	0.9006	-0.813149	-1.06184	-0.143676	-0.315099	0.297497	0.897413	-0.537563	0.284003	0.538807	0.935159	0.404453	0.628439
VIT_14s0030g01350	WD-repeat protein 48	vv50133Primary_Active_Transporter_cat_A9_to_A18.xml	0.131887	-0.0552314	-0.1955	-0.72032	-0.369809	1.40413	-1.43278	-2.67965	-2.06233	0.745641	0.802192	-0.191354	1.83877	-0.199844	0.0418483	-0.187301	-1.76707	-1.22702	0.49296	0.576548	0.800307	0.725423	-0.641109	-0.776779	0.903927	0.161059	0.178802	0.737074	0.484813	0.724842	0.884274	0.887694	-0.0160839
VIT_14s0066g01020	DEAD box RNA helicase 1	vv50133Primary_Active_Transporter_cat_A9_to_A18.xml	-0.253774	-0.205601	0.247968	-0.429121	-0.347319	1.08488	-2.10447	-1.87988	-2.49053	1.6869	1.20943	-0.0419197	-0.141011	-0.38916	-1.26864	0.835033	0.705853	0.156322	0.48587	0.809702	0.340956	0.00920299	-0.713994	-0.760999	-0.925742	0.270073	-0.324468	1.46494	0.528447	-0.159347	1.35167	1.2093	0.0394125
VIT_07s0151g00960	WD repeat domain 5	vv50133Primary_Active_Transporter_cat_A9_to_A18.xml	-2.06126	0.17758	0.387479	-1.67565	-1.13183	1.5822	-1.66182	-0.311134	-1.00501	0.66465	1.2776	0.145748	0.119566	1.42587	0.0497616	-0.594227	-1.28797	0.616655	-0.0418328	0.780476	0.831844	-2.23807	-0.0733126	-0.519443	0.559175	1.2061	0.871557	0.347414	0.0433141	0.816376	0.0172428	0.807564	-0.126631
VIT_08s0007g07070	DEAD box RNA helicase RH11	vv50133Primary_Active_Transporter_cat_A9_to_A18.xml	-0.0163655	-0.286451	1.21861	-0.960989	-0.193032	1.73356	-2.59237	-1.93771	-1.01162	1.13078	1.84796	1.34318	0.619265	-0.270904	-0.0115877	-0.123842	-0.723043	-0.0924667	-0.441555	0.528671	0.745887	-1.04939	-1.21333	-1.08055	-0.45985	0.410406	0.397956	0.522762	0.554391	0.888991	-0.35114	0.811585	0.0621908
VIT_06s0004g08160	DEAD box RNA helicase (RH20)	vv50133Primary_Active_Transporter_cat_A9_to_A18.xml	-0.355843	0.556891	-0.466204	-0.895089	-0.58725	1.07408	-2.92978	-2.2893	-1.64614	0.118103	0.915244	0.297187	0.420027	-0.0193851	1.04239	0.174855	-1.70334	-0.536455	0.966378	1.13349	-0.0434919	0.186424	0.407606	-0.480656	-0.133777	-0.0109158	0.61159	0.611442	0.123811	0.505768	1.55727	0.673256	0.721824
VIT_07s0005g03660	NON-INTRINSIC ABC PROTEIN 4	vv52010ABC_transporters.xml	-0.285958	-0.502476	0.485133	-0.590737	-1.86966	1.79781	-0.46685	-0.835858	-0.850984	1.40839	0.313065	-0.503246	1.13442	0.199634	-0.072859	-0.746071	-1.27288	0.000738	1.06	0.539055	0.93266	-1.20301	-1.96888	-1.27245	1.62412	0.682759	1.7217	0.644374	-0.379094	-0.15065	0.916804	-0.371636	-0.11738
VIT_04s0044g01840	ARID/BRIGHT DNA-binding domain-containing protein	vv60005ARID.xml	-1.02536	-0.387551	0.440765	-0.555362	0.308949	1.59606	-2.22807	-2.60423	-0.788124	0.838133	0.816605	2.17763	-0.382248	-0.800368	-0.0949581	-0.388984	-1.03198	-0.902502	0.333029	0.468827	0.844677	0.164084	-0.459968	-0.0309451	-0.310974	-0.12382	0.333383	-0.290296	-0.00217633	1.16698	1.1793	0.374292	1.3652
VIT_18s0001g13730	BPC6/BBR/BPC6/BPC6	vv60009BBR.xml	-0.587102	-0.673867	0.515127	-0.349938	-1.35555	1.20212	-0.100313	-0.526403	-1.31711	1.13621	0.974592	1.37305	0.91933	0.267118	-0.805954	0.218195	-1.10965	1.0175	0.388631	-0.237821	0.462767	-2.33999	-1.67528	-1.85783	0.293734	0.52696	0.20225	0.561151	-0.463362	1.73873	0.366347	0.122777	1.11359
VIT_07s0141g00220	unfertilized embryo sac 12 UNE12	vv60011BHLH.xml	-1.25058	0.413641	0.576414	-1.57283	-0.205538	1.16048	-0.827432	-0.726286	-1.48785	0.982911	0.990887	1.38125	-0.319957	-0.26085	-1.05086	-0.372575	-0.095815	1.02656	-0.00128322	1.3107	1.14879	-2.20876	-0.722386	-0.886208	0.655382	1.57221	1.03644	-1.00023	-0.379889	1.35631	0.188327	-0.219889	-0.211072
VIT_05s0102g01120	bZIP transcription factor, putative (bZIP69)	vv60012BZIP2.xml	-1.07709	0.701055	1.13916	-0.508079	-0.670776	0.495237	-2.40026	-1.76898	-0.806848	-0.171454	1.33205	1.33523	-0.793074	0.440241	0.474243	-1.03827	-1.1075	-0.618567	-0.235306	0.838869	1.3791	-1.10664	-0.10896	-0.461321	-1.35553	0.390131	0.80596	0.768675	0.723348	1.05847	0.433356	1.29716	0.616369
VIT_12s0055g00420	bZIP transcription factor	vv60012BZIP2.xml	-0.390501	0.291828	1.29463	-0.125154	-0.509772	1.92706	-1.97785	-1.86952	-1.53609	0.620965	0.377586	1.0512	-0.726479	-0.043456	-0.424086	-0.74582	-2.43505	-0.654606	0.219489	0.757475	1.41084	-0.213468	-0.286681	0.388581	-0.427082	-0.485109	1.13324	0.045281	0.32616	0.510226	0.97932	0.723835	0.793011
VIT_18s0001g07730	TIFY2A	vv60016C2C2-GATA.xml	-0.734859	0.173616	0.918105	-0.885716	-0.870984	1.40907	-0.141966	-2.20216	-1.73515	1.27227	1.27544	0.904266	1.3932	-0.00315439	-0.666011	0.0258313	-0.992896	-0.578872	0.573791	1.08727	1.02441	-1.51659	-1.18363	-1.81265	0.57634	0.0525182	0.400196	-0.173182	0.254538	0.821264	0.408458	0.466567	0.460661
VIT_07s0005g02190	zinc finger (C2H2 type) family	vv60017C2H2.xml	-0.226963	-0.8161	0.452404	-0.385308	-1.46308	1.4468	-1.14094	-1.95272	-0.947508	1.13212	0.894632	1.79462	0.278013	-0.24972	-0.263814	-0.629238	-1.95702	-0.639085	-0.81574	0.672078	1.50769	-0.169768	-0.136219	-0.969093	-0.184181	0.208457	0.568596	0.609168	-0.773578	1.62914	0.88068	0.876989	0.768685
VIT_18s0001g09230	SALT TOLERANCE ZINC FINGER	vv60017C2H2.xml	-1.60539	-0.131049	-0.662788	-1.37026	-0.970814	0.655516	1.07016	-1.73033	-0.149959	0.979132	1.22223	0.43938	0.102082	-0.0427274	-0.323218	-1.51246	-0.657618	0.465424	0.709986	1.39329	1.4408	-2.21438	-0.382696	0.0642483	0.594083	0.352238	2.24779	-0.0491251	-0.602786	-0.0758373	0.297848	-0.0851338	0.532362
VIT_14s0108g01570	zinc finger (C2H2 type) family	vv60017C2H2.xml	-2.06964	-0.104519	0.58315	-0.806338	-0.22313	1.74121	-1.75932	-1.12762	-0.404617	1.25306	1.91208	1.74908	0.32728	0.10782	0.237461	-1.42631	0.623257	0.264711	0.163682	0.477735	0.588297	-1.66001	-1.38936	-1.1009	-0.249529	0.00612203	0.191191	-0.367246	0.410427	0.44126	0.194563	0.626524	0.789636
VIT_16s0039g01570	zinc finger (CCCH-type) family protein	vv60018C3H.xml	0.199159	-0.00399376	0.655764	-1.05059	-1.05567	1.4158	-1.67788	-1.08105	-1.55613	1.22741	0.563524	0.403535	0.273344	-0.0488761	-0.77516	-0.496407	-0.0291475	1.04994	1.37603	0.76367	1.58003	-1.86671	-1.58105	-0.739706	0.896506	0.717326	0.669633	0.582668	-0.429305	1.23344	-0.892585	0.439077	-0.762587
VIT_01s0010g03850	calmodulin-binding protein	vv60020CAMTA.xml	0.16092	-0.469041	-0.372033	-0.252541	-1.022	0.739733	-1.28184	-2.21535	-1.54625	1.11428	0.857799	0.468083	1.17603	0.295317	-0.293626	0.529161	-2.22438	-1.29932	0.013525	0.822051	1.0628	0.411928	-0.326994	-1.63712	0.620535	0.343798	0.132457	1.8707	0.423712	0.754038	0.874521	0.228495	0.04061
VIT_04s0069g01020	NBS1 (NIJMEGEN BREAKAGE SYNDROME 1)	vv60028FHA.xml	-0.11983	0.296513	-0.314487	-1.97788	1.65724	1.10474	-1.69168	-0.70258	-0.43035	0.193694	1.06875	-0.121115	-0.697751	-0.825215	-1.82639	-1.2745	-0.166258	-0.344518	0.156307	0.211518	-0.819327	-0.869439	-0.190332	-0.58984	0.5707	0.898177	-0.132956	0.598972	1.01508	0.475614	2.10847	1.18369	1.55499
VIT_08s0040g00900	myb family	vv60029G2-like.xml	-0.514091	0.263125	0.490656	-0.999586	-0.553404	1.60685	-1.26237	-1.56694	-2.28944	0.937389	1.89059	-0.0982407	1.01843	0.396305	-1.05177	0.00547631	0.0149692	0.415073	0.533606	0.900864	1.08925	-1.6659	-0.832641	-1.12544	0.802821	-0.185942	0.0075649	1.09208	0.225949	1.12213	-0.451501	0.557356	-0.773213
VIT_15s0048g02000	HOMEODOMAIN GLABROUS1	vv60034HB.xml	-0.285812	-0.421376	1.73483	-0.716109	-0.648346	1.63287	-1.90407	-1.70142	-1.72391	0.904162	0.552602	1.04092	0.0670346	-0.441115	-1.03292	-0.479348	-1.22218	-0.00133898	-0.00768636	0.411813	1.82707	-1.04933	-1.33322	0.146393	0.359558	0.336337	0.837238	0.814969	-0.101888	0.741552	-0.165661	1.20491	0.623479
VIT_10s0116g00680	PDF2 (PROTODERMAL FACTOR2)	vv60034HB.xml	-0.484369	-2.10472	0.830179	-0.694176	-0.287542	1.39506	-2.23982	-1.57187	-1.33152	1.38085	0.127223	1.02608	0.664619	-0.0526898	-0.34696	-0.323162	-0.908991	-0.649071	0.47625	-0.544746	0.692742	0.187319	-1.08397	-0.12283	0.460284	0.120056	0.152867	0.717698	-0.407151	0.887686	1.22514	0.862712	1.94682
VIT_07s0005g03580	transcription factor jumonji (jmj) / zinc finger (C5HC2 type)	vv60038Jumonji.xml	-0.472141	0.321594	1.03289	-2.00048	0.455588	0.989329	-2.59588	-1.27163	-0.730224	0.429091	1.43241	0.376231	-0.805676	-0.564352	-0.539287	-1.01431	0.318033	0.721127	-0.417112	0.703578	-0.345586	-0.662519	-0.547569	-0.850106	-0.343709	0.454705	0.313332	-0.31089	0.686662	0.701794	1.09428	1.27707	2.16375
VIT_14s0036g00570	transcription factor jumonji (jmj) protein	vv60038Jumonji.xml	-0.389909	0.199251	0.788845	-0.44344	0.397301	0.680286	-3.38191	-1.61736	-1.11701	1.01741	1.23305	0.219618	-0.418598	-0.0978712	-0.254159	-0.729577	0.770014	-0.52877	0.221077	0.125427	-0.12922	0.363044	-0.812968	-1.69228	-0.413646	0.287557	-0.129491	0.262989	1.05518	0.661948	1.62193	1.21498	1.0363
VIT_06s0004g04940	TELOMERE REPEAT BINDING FACTOR like TRFL2	vv60045MYBrelated.xml	0.0408422	-1.92229	-1.36176	-0.103388	-1.25899	0.706877	-1.24311	-1.63584	-1.73801	0.222006	0.252943	0.0241181	1.75428	0.00550344	-0.670964	0.5612	-1.68645	-0.0889203	1.2829	-0.24781	0.410032	0.993511	0.125792	-0.215569	0.608486	0.135054	0.895814	0.399356	-0.593571	0.616038	1.64325	1.49945	0.58922
VIT_04s0008g05880	CHD3-type chromatin-remodeling factor PICKLE	vv60048PHD.xml	-0.362871	-0.0457758	-0.434434	-2.33761	-0.270343	2.36274	-0.975213	-0.72905	-1.67003	1.19246	1.24828	0.103926	0.684422	-1.26979	-0.608704	0.511018	0.210968	0.0804237	-0.692104	0.059006	-0.806614	0.038413	-0.0267854	-1.99757	0.780471	0.610028	-0.0457019	0.564578	0.0844303	0.277054	1.06531	1.1393	1.25976
VIT_18s0122g01290	RWP-RK domain-containing protein	vv60052RWP-RK.xml	-1.02922	-1.26756	-0.225931	-0.919984	0.556712	-0.725021	-0.762645	-1.26966	0.508969	1.74048	1.24914	1.43888	0.082267	-1.44232	-0.734884	-0.921489	0.571599	-1.84125	-0.760445	0.890235	0.824422	0.528716	-0.539778	0.065968	-1.23479	-0.65572	-0.0691674	0.705905	0.83204	0.392762	1.35075	1.33715	1.32386
VIT_18s0122g00380	squamosa promoter binding protein 14 (SPL14)	vv60055SBP.xml	-0.875343	-0.69591	0.0624171	-1.14089	0.353815	0.548042	-2.80801	-2.23214	-1.30024	-0.302832	1.03896	1.0429	-0.0813219	-0.401946	0.977906	0.101744	0.403687	-0.482992	-0.290593	1.0763	1.99604	-0.226831	-0.823888	0.382067	-0.829137	0.382411	1.07408	0.647633	1.23145	0.701149	-0.0470401	0.348052	0.170472
VIT_07s0005g02260	squamosa promoter-binding protein 1 (SPL1)	vv60055SBP.xml	-1.39919	-0.831817	-0.714041	-1.05079	-1.41933	0.0431903	-0.869299	-0.407488	-1.15049	0.95861	2.28811	-0.188227	1.13773	1.08971	0.4577	0.849598	0.403779	-1.46283	-0.463432	0.194287	0.777793	-0.423481	-0.826484	-1.79152	0.11815	1.33979	-0.395872	1.53997	1.06961	0.0824708	-0.0676692	1.06998	0.0414641
VIT_05s0020g00940	DNA helicase SNF2 domain-containing protein	vv60058SNF2.xml	-1.48202	-0.182524	1.29631	-1.89854	-0.588773	1.65111	-1.72449	-1.68347	-0.225882	0.645374	1.15674	1.8337	-0.307228	-0.670909	0.146205	-0.589234	-0.491926	1.07254	-0.244835	-0.326107	1.24298	-0.543849	-0.949492	-0.465421	-0.0791723	0.00409229	0.755956	-0.282101	-0.284081	1.40613	0.492513	-0.110475	1.42688
VIT_15s0024g00350	BTAF1 RNA polymerase II, B-TFIID transcription factor-associated	vv60058SNF2.xml	-0.79732	0.454509	0.509621	-2.35655	0.0858653	1.63724	-1.50055	-2.54752	-1.5347	0.21223	1.55218	0.609502	0.266196	-0.0303543	0.148652	-0.660307	-1.28868	-0.222167	-0.313824	0.901079	0.819538	-0.33501	0.0216447	-0.633456	-0.191288	0.545955	0.483432	0.27841	0.238141	1.39418	0.759581	0.574811	0.918952
VIT_09s0002g00720	transcription factor	vv60062Trihelix.xml	-0.353073	0.0416442	0.16213	-0.742429	-0.409486	0.444429	-2.72425	-1.77455	-0.98379	0.886476	0.547374	0.358745	0.671771	0.11258	-0.797158	-0.429425	-0.952383	-1.15927	0.851775	0.748083	-0.0356304	-1.17665	-0.485206	-0.365992	1.38153	1.75401	1.78571	0.537065	-0.524688	-0.158338	0.881038	1.30339	0.604564
VIT_02s0087g00140	transcription factor	vv60062Trihelix.xml	-1.06397	-1.40483	-0.425149	-1.38338	0.726638	0.958324	-1.64597	-1.38159	-1.08499	0.175076	-0.611241	-0.0155401	-0.591533	-0.165419	0.0674962	0.588395	0.68336	-0.18638	1.16863	0.18217	0.555007	-0.499629	-2.1335	-0.633641	-0.0356274	0.509796	0.801088	1.75431	1.61775	0.160591	1.79212	0.657452	0.864198
VIT_15s0021g01220	transcription factor	vv60062Trihelix.xml	-0.000671	0.266852	0.851204	-0.25261	0.376333	0.816713	-3.29434	-1.85157	-1.94212	1.28911	1.36898	0.0737209	0.100536	0.444876	-0.0367737	-0.493348	-0.093881	-0.382351	0.372136	1.46404	0.500809	-0.968327	-0.587121	-0.54181	0.189704	1.09363	0.595479	0.246453	0.433641	0.306701	-0.484133	1.03027	-0.892124
VIT_01s0011g00720	WRKY DNA-binding protein 57	vv60066WRKY.xml	-0.121057	-0.556568	0.667434	-0.443161	-0.138434	0.585663	-1.75238	-1.3944	-1.67036	1.36631	0.147368	-0.843574	-2.12246	-0.133433	-1.67241	0.476086	0.755901	0.250319	0.7587	0.683342	0.316289	-1.29102	-0.967463	0.00777207	0.364656	0.916239	0.157408	1.95176	0.698719	0.0785218	1.2783	0.98238	0.663542
VIT_00s0179g00090	TIFY 4B (Protein PEAPOD 2)	vv60069ZIM.xml	-0.327551	0.136046	0.796673	-0.481839	-0.311813	1.83384	-2.97574	0.0590029	-0.522071	0.633336	0.930466	0.690448	-0.651523	0.493198	-0.816316	-1.42078	-1.18495	-0.916639	0.646795	0.444514	0.275632	-1.05134	-0.526807	-0.844941	0.490417	1.2301	0.427584	-0.498835	-0.484816	-0.155758	1.53257	0.929678	1.62142
VIT_17s0053g00320	zinc finger (C3HC4-type RING finger)	vv60078other_zf-C3HC4.xml	-0.0578968	-0.505112	0.875593	-0.651564	-1.52932	1.26944	-0.800993	-1.16771	-1.10983	1.19877	0.272781	0.69926	1.01908	-0.0181971	-0.290473	-0.221712	-0.102214	1.31585	1.06153	0.574238	1.07038	-2.01777	-2.61295	-1.34373	0.487844	0.739571	1.22394	0.0730632	-0.130224	0.897789	0.0182585	-0.148527	-0.0891422
VIT_17s0000g07550	zinc finger (C3HC4-type RING finger)	vv60078other_zf-C3HC4.xml	-1.0213	0.543006	-0.173424	-0.566072	-0.53873	0.480824	-3.12583	-1.29945	-1.51423	-0.113695	1.05953	-0.00573236	-0.313356	0.20174	-0.76088	-0.00636486	-0.315043	0.967295	0.836485	0.63358	-0.635921	-0.456547	0.830155	-1.15646	0.131785	1.14542	0.922918	0.10937	-0.842248	1.6196	0.852169	1.29884	1.21256
VIT_05s0020g02680	zinc finger (C3HC4-type RING finger)	vv60078other_zf-C3HC4.xml	-0.203748	-1.4039	0.189966	0.450946	-1.25611	0.199166	0.0048691	-2.02733	-0.609153	1.30927	0.305661	1.83451	1.03102	-1.13928	-0.497717	0.169789	0.622688	0.242018	0.729881	-0.913012	0.925427	-0.32995	-2.52159	-1.05298	-0.130855	-0.665743	0.779001	0.660894	-0.243175	1.07965	1.43646	0.138763	0.88456
VIT_17s0000g00800	zinc finger (DHHC type)	vv60079other_zf-DHHC.xml	0.416592	-0.909878	-0.854402	0.185591	-1.47475	-0.0795248	-1.56895	-0.504796	-0.424891	2.85472	-0.311787	-0.275684	0.634279	-0.118693	-1.01423	-0.657452	-0.149564	-0.598841	1.27659	-0.212805	-1.06857	1.05806	-1.11999	-1.14775	0.498869	0.965844	0.396976	0.658563	0.0757919	-0.01963	2.35409	0.792452	0.343761
VIT_01s0010g03700	zinc finger (Ran-binding)	vv60080other_zf.xml	-1.91852	-0.801129	-1.37846	-1.57259	-0.0536502	0.565035	-0.793331	-0.463492	-1.46567	1.13898	0.814513	0.100132	0.920121	0.679439	-1.04905	-0.177848	-0.143353	-0.515201	2.34086	0.210979	-0.0533796	-0.275588	-0.0751667	-1.53141	1.26515	0.816123	-0.146223	0.486337	0.212127	0.0593744	1.83875	1.16058	-0.194454
VIT_17s0000g10190	histone acetyltransferase ELP3	vv60082GNAT	-1.51272	0.213752	0.800021	-2.03571	-0.442268	1.99706	-1.89129	-1.43856	-0.663588	0.227551	0.984265	1.30036	-0.128456	-0.204326	0.359593	-0.619239	-0.526747	0.909511	0.336345	1.07012	1.70911	-1.81387	-0.454475	-0.147243	-0.0185745	0.569895	0.727399	-0.295397	-0.437344	-0.239131	0.029668	0.823345	0.810952
VIT_00s0187g00190	SWIB complex BAF60b domain-containing protein	vv60092SWIB	-0.480656	-1.91797	-0.255462	0.419331	-0.524834	1.60204	-1.7838	-1.20177	-0.669603	0.534364	0.483558	0.11984	0.585104	-0.0821869	-0.31771	1.18321	-2.30774	-0.766893	0.774344	-1.07903	0.457612	0.24691	-0.9542	-0.534372	-0.0374103	-0.033775	0.876042	1.83742	0.357605	1.09802	1.43658	0.00734149	0.928086
VIT_08s0056g01670	BTB-POZ AND MATH DOMAIN 4 ATBPM4	vv60093TRAF	0.365101	-0.603754	1.00783	-0.135376	-0.817709	1.37938	-0.989467	-2.22315	-2.18843	1.38697	0.734651	1.2522	0.368862	-0.815497	-0.9674	0.30974	-1.06325	-0.206075	0.810558	-0.679418	0.204534	-0.230803	-1.05269	-1.30114	1.1499	-0.686103	0.859433	0.789344	0.135118	0.615102	1.27468	0.445253	0.871605
VIT_06s0009g01030	BTB-POZ AND MATH DOMAIN 4 ATBPM4	vv60093TRAF	-0.167944	0.271798	1.12656	-1.05818	-0.196412	0.799028	-2.18235	-1.62764	-1.44902	-0.151137	0.745808	0.38793	0.221778	-0.81081	-1.36695	-0.191547	-0.125102	0.968167	0.585399	0.563336	1.01607	-1.35307	-0.79157	-1.12657	-0.394963	0.357683	1.22832	0.253916	-0.529328	1.65801	1.91925	0.587858	0.831667

## Sheet: Guyot Specific
Gene ID	Annotation ID	Network ID	VM081	VM082	VM083	PM081	PM082	PM083	BM081	BM082	BM083	GIV081	GIV082	GIV083	MN081	MN082	MN083	CC081	CC082	CC083	CS081	CS082	CS083	PSP081	PSP082	PSP083	BA081	BA082	BA083	AM081	AM082	AM083	FA081	FA082	FA083
VIT_16s0013g02100	2-phosphoglycerate kinase	vv10010glycolysis.xml	0.570246	0.472934	-0.355884	0.878588	1.18425	-0.269835	-0.126041	2.45615	1.83719	-0.952051	0.224682	-0.221813	-1.30676	0.606117	0.746788	0.269906	-0.351624	-1.17353	-2.21062	-0.1342	-0.580254	1.25186	1.334	0.299434	-1.97481	-0.48993	-0.642533	-0.592005	-0.0295169	-0.56684	-0.0547436	-0.564269	0.465112
VIT_13s0064g00840	9,10[9',10']carotenoid cleavage dioxygenase	vv10906Carotenoid_biosynthesis.xml	1.05952	0.0913471	-0.954006	0.374462	-0.594268	-0.0706769	2.81937	1.95027	1.17693	-1.33704	-1.07603	-0.871265	-0.220692	-0.141209	0.0635864	0.0430211	0.124083	0.697494	0.236214	-0.835193	-0.296831	1.74392	0.662084	0.952852	0.448357	-0.789533	-1.00534	-0.375744	-0.389907	-0.785399	-0.263566	-1.93579	-0.501031
VIT_13s0064g00810	9,10[9',10']carotenoid cleavage dioxygenase [Vitis vinifera]	vv10906Carotenoid_biosynthesis.xml	1.3441	0.374417	-0.604664	0.238325	-0.970231	0.725589	1.75708	0.303048	-0.963312	0.704431	-0.68167	-1.54146	0.882589	0.0620769	-0.0555383	1.15917	-0.211689	-0.0738918	-0.43417	-1.0517	-0.353771	2.29692	0.412495	0.24227	2.1217	-0.893763	-0.853827	-0.270228	-0.450196	-1.88581	-0.0385187	-1.3231	0.0333353
VIT_16s0050g00660	adaptor-related protein complex 1, sigma 2	vv50110Protein_coat.xml	-0.0885512	-0.248539	-0.769142	1.24113	0.326784	-1.2071	2.17549	2.149	1.81252	-1.59494	-0.951726	-0.360684	-1.40196	-0.544778	0.0651604	-0.326978	1.06216	1.39936	-0.0266898	-0.348575	-0.166095	0.979019	0.581866	1.27357	-0.579498	-0.814677	-0.320035	-0.87094	-0.535898	-0.18512	-0.387286	-1.03203	-0.304823
VIT_01s0150g00090	AML5 (ARABIDOPSIS MEI2-LIKE PROTEIN 5)	vv44110Cell_cycle.xml	0.678219	-0.153253	0.066271	1.12527	1.30883	0.599619	-0.0717356	0.949431	0.612403	-0.347603	0.371522	0.0391059	-1.52496	-1.40137	-0.781676	0.849339	1.40526	1.39405	-2.17796	-1.80322	0.0467483	1.24657	0.538069	0.960543	-0.446645	-0.736071	-0.692062	-0.683673	-0.653417	1.45709	-1.12293	-0.897578	-0.154189
VIT_18s0001g05530	annexin 1 (ANN1)	vv50101Channels_and_pores.xml_1.A.31	1.86084	0.660293	1.11513	1.30242	-0.200952	0.701222	1.67571	-0.764085	-1.28098	-0.961027	-1.01091	-0.972274	0.634453	0.484256	0.696152	1.14039	-0.523887	0.101921	0.806728	-1.42681	-0.762911	1.02571	0.278473	-0.0620694	1.29681	-0.123856	-0.792367	0.438359	-0.621365	-1.35155	-0.559359	-1.9597	-0.844737
VIT_07s0031g01420	ATATH13	vv52010ABC_transporters.xml	1.20489	0.664906	-0.370024	0.716124	0.982504	0.94715	2.11031	0.968335	0.117209	-1.23444	-0.680022	-0.30361	0.86666	-1.01298	-1.71845	1.81169	-0.401686	0.1641	-2.01052	-1.09027	-0.777474	0.641629	0.737304	1.11958	-0.547861	-0.37555	-0.627275	0.441873	0.264163	-1.1959	-0.353454	-1.09969	0.0407651
VIT_10s0003g04310	ATP synthase CF0 C chain	vv10190Oxidative_phosphorylation.xml vv10195Photosynthesis.xml vv50131Primary_Active_Transporter_cat_A2_to_A4.xml	0.907512	0.0542734	-0.535208	0.315457	0.340312	-0.523365	2.35474	0.984419	0.282748	-2.44985	-0.98957	-0.3277	0.00995764	-0.185188	0.74157	1.10415	-0.376383	-0.266411	-1.41909	-0.739464	1.10402	1.04562	0.622197	1.93914	0.634947	-0.912724	-0.449415	-0.25717	0.04492	0.232746	-1.65394	-0.973919	-0.659332
VIT_01s0011g04640	Auxin Efflux Carrier	vv50004Auxin_transport.xml vv50125Porters_cat_66_to_94.xml	1.6889	1.0378	0.538826	0.526145	2.12561	0.681542	-1.19382	0.269051	0.69126	0.558828	0.353529	-0.192126	-0.298527	0.0225247	-0.184059	-1.19657	2.09589	0.110173	-0.185461	-0.968167	-1.87503	0.599585	-0.228712	0.849033	-1.91878	-0.533864	-1.43883	-1.20498	-0.66441	-0.249564	-0.392701	-0.00947474	0.586366
VIT_00s0357g00070	beta-hydroxyacyl-ACP dehydratase	vv10061Fatty_acid_biosynthesis.xml	-0.185718	0.932734	0.21067	-0.0247373	0.426264	-0.816761	-0.108121	1.90623	1.26037	-2.20189	-0.429851	-0.254229	-2.18338	1.14714	0.917884	0.275462	0.940011	1.23391	-0.932217	-0.108641	0.221788	-0.515286	1.23362	0.774797	-2.0768	0.517139	-0.312429	-0.607849	-0.103497	0.378668	-1.38112	-0.182322	0.0481725
VIT_00s0357g00020	beta-hydroxyacyl-ACP dehydratase	vv10061Fatty_acid_biosynthesis.xml	0.0326805	1.52174	0.376514	0.179173	0.871052	-0.263262	-0.622681	2.08701	1.12081	-0.492934	0.263559	-0.0311775	-1.74816	1.07261	0.420402	-0.0172838	1.24335	0.900896	-1.3305	0.0451626	-0.184911	-1.27496	1.24981	0.842541	-2.25601	0.419896	-0.702529	-0.637996	-0.181341	-0.088206	-1.78357	-0.553669	-0.478017
VIT_15s0046g01760	BTI1 (VIRB2-INTERACTING PROTEIN 1)	protein fate	-0.0928297	-0.0307517	0.747382	0.892635	0.8975	-1.47043	0.920321	0.357718	-0.376869	-2.34522	-0.980029	-1.21283	-0.823206	0.318249	-0.349598	1.11096	1.43973	0.668215	-0.78249	0.166699	-0.589463	0.94654	2.15333	1.01514	-0.583457	-0.152944	-1.28463	-1.22671	0.400239	0.15558	-1.30567	0.680846	0.736042
VIT_12s0059g01690	bZIP transcription factor	vv60012BZIP2.xml	1.9464	-0.168761	1.18991	0.0321187	-0.864107	-0.0501931	1.14544	2.23534	2.74907	-0.538372	-1.45012	-0.0371054	0.244256	-0.29382	0.184082	-0.546083	-0.864086	0.226402	0.648427	-0.644476	-1.01629	0.576322	-0.422517	0.0657318	-0.70798	-0.666144	-0.575869	-1.02485	-0.886385	-0.355838	0.570125	-1.41974	0.719109
VIT_00s2125g00010	C-4 sterol methyl oxidase	vv10100Biosynthesis_of_steroids.xml	2.30721	0.920675	0.886031	1.44676	-0.655709	-0.92494	0.253628	1.32606	1.18129	0.675467	-0.00703371	-0.914611	0.21887	0.880701	1.12281	0.438748	-0.00215243	-0.469965	-0.648521	-0.644747	-1.62103	0.785828	-0.806837	0.0892013	-0.941264	0.946495	-1.04494	0.290676	-0.272368	-0.393181	-1.20184	-1.83033	-1.39099
VIT_04s0008g02970	calmodulin-binding protein	Signal	0.172939	0.352699	3.01459	1.26167	-0.0103273	0.588342	-0.279337	1.46819	1.56377	-0.392037	-0.50247	0.0465265	-0.691133	0.0901435	0.779521	-0.0518499	-0.495976	-0.300187	-1.72347	-0.727204	-0.146425	-0.297046	-0.469962	1.4045	-1.92494	-0.675037	-0.946613	-0.22865	0.397845	0.691611	-1.5527	-0.56497	0.147973
VIT_11s0037g00100	CCR4-NOT transcription complex protein	transcription regulator	1.92557	0.722309	1.89275	1.88026	-0.105102	-0.363067	1.27864	1.5233	1.61537	-0.645029	-1.4063	-0.181469	-0.737542	-0.16388	0.0725846	0.155803	-0.0404934	-0.467583	-1.06	-1.42149	-0.661735	0.510734	-0.0262807	1.09456	-0.726872	-0.733851	-0.422638	-0.270628	-0.263412	0.199135	-0.425568	-1.74217	-1.00589
VIT_17s0000g08170	chaperonin	protein fate	-0.259847	0.816424	1.1823	-0.331228	0.773121	0.725021	0.305294	0.854889	1.36185	-1.16164	0.235676	0.559058	-1.16617	-0.590643	0.806519	0.137909	0.618183	1.16232	-2.02958	-0.491194	0.273132	-0.678771	1.53749	1.13415	-1.98426	-0.591784	-0.547451	-1.01972	-0.319826	1.17314	-1.98749	-0.696939	0.200048
VIT_06s0009g02550	chaperonin	protein fate	-0.224417	0.310774	0.628344	0.955651	0.906716	-1.01021	1.95441	2.26688	1.67407	-1.06462	-0.218416	-0.726685	-1.44413	0.28347	0.00754633	0.488506	1.35395	1.40161	0.261293	-0.870163	-1.35118	-1.52683	0.198792	0.151051	-0.363327	-0.159632	-1.25011	-0.570883	-0.00377297	0.150406	-0.986871	-0.923802	-0.298426
VIT_03s0038g02210	choline transporter	vv50125Porters_cat_66_to_94.xml	1.99851	-0.126296	-0.124967	0.624699	0.379512	-0.113583	0.143368	-0.242548	0.617199	-1.13649	-0.213452	-0.520779	0.375098	-0.224124	0.0403343	1.11001	-0.505416	0.962468	-1.62398	-0.690827	-0.196799	2.30215	1.4111	0.203294	-1.73519	0.31711	0.0548748	-0.467609	-1.21419	1.88267	-0.951322	-1.54408	-0.790759
VIT_13s0047g00760	Cinnamyl alcohol dehydrogenase	vv10940Phenylpropanoid_biosynthesis.xml	-0.37358	0.315603	-1.09558	1.07062	0.152695	-1.22211	0.837579	1.59629	0.717682	-2.64487	-0.612673	-0.979203	-0.595518	1.13674	1.45952	0.621418	-0.062726	-0.532487	-1.58476	0.520253	0.921525	1.3089	1.47291	0.845545	-1.35447	-0.159128	-0.705308	-0.12765	0.033873	-0.733209	-0.435209	0.0935726	0.113755
VIT_16s0022g01840	Clp amino terminal domain-containing protein	Protease	0.0211933	-0.111485	-0.551469	1.20603	0.443783	0.347927	2.72684	1.62451	1.61112	-0.0754037	-0.210569	-0.448809	1.08938	-0.468263	0.322861	1.55455	0.621603	-0.0319349	-1.15934	-1.21387	-0.618357	-0.467043	-0.288892	0.755972	0.661193	-0.797473	-0.542467	-0.890835	-0.882096	-0.53811	-1.60598	-1.59944	-0.485121
VIT_14s0081g00600	c-myc binding protein	Unclear	1.20942	1.22727	0.562744	1.02979	0.779033	-1.37928	0.456533	2.55601	1.54383	0.0458183	-0.73575	-2.07378	-1.07165	-0.890869	-0.979866	-0.288287	1.62368	-0.0287417	0.275572	-0.253839	-1.39646	0.927324	0.406215	0.467282	-0.0077079	-0.317372	-0.441775	-0.576189	-0.410037	-0.879689	-0.476546	-0.364869	-0.537804
VIT_19s0135g00230	CYP72A1	vv10902Monoterpenoid_biosynthesis.xml	0.587345	0.332038	-2.18377	0.785315	0.236654	0.043927	1.68819	0.827795	-1.18563	-0.806728	-1.01324	-1.352	0.830976	0.926801	0.358293	1.48279	-0.350042	0.0468293	-0.255766	-0.592095	-0.379938	2.03963	1.90921	-0.0587199	1.10036	-0.558039	-1.19471	-0.154851	-0.5717	-0.670714	-0.136102	-0.955249	-0.776851
VIT_02s0012g02780	cytochrome b5 domain-containing protein	cytochrome	2.02241	1.11952	0.656713	1.39782	-0.0664081	-0.850635	1.0215	1.30606	1.45277	-0.27237	-1.76371	-1.0589	-0.124774	-0.557062	-0.123423	1.1532	1.46391	0.382929	-0.611101	-0.949752	-0.784304	-0.203848	-0.611146	0.176374	1.02499	-0.433621	0.244117	-0.908548	-0.00286832	-0.216818	-0.527428	-1.65541	-1.7002
VIT_18s0041g01900	Elongation factor 1-gamma	translation	0.295122	0.437047	0.345548	0.49237	-0.201337	-0.61699	2.23037	0.417171	1.85382	-0.463791	-0.710856	-0.329092	0.740421	0.339214	2.0961	0.765117	-0.549679	0.290454	-1.26244	-0.194502	0.442834	-1.70917	-0.0810219	0.442248	0.274036	-0.129572	-0.760339	-0.0968447	-0.015182	0.196812	-2.90975	-0.68242	-0.945699
VIT_00s2472g00010	enhancer of mRNA-decapping protein 4	vv23018RNA_degradation	0.190111	0.0492031	0.307686	1.71666	0.900039	-0.0465999	2.48791	0.857917	1.06967	-1.71508	-0.184336	-0.300463	-0.0792278	-1.16997	0.524133	1.29364	0.609944	-0.137604	-1.68865	-2.09124	-1.01503	0.495088	0.166297	-0.62941	-0.0849395	-1.05667	-0.803551	0.325815	0.75684	0.796449	-0.96508	-0.564987	-0.0145773
VIT_10s0003g01700	ER lumen protein retaining receptor (ERD2)	Signal	1.3011	1.27728	0.342005	1.4728	1.37183	-1.19613	-0.66128	1.63997	0.675215	0.258566	-0.0280216	-0.306786	-1.88087	0.412608	-1.46258	0.417264	1.72537	0.5411	-0.163272	-0.419237	-0.878921	0.388286	0.73489	0.187809	-1.91684	0.230307	-1.63403	-0.00607983	-0.231981	0.121651	-0.535042	-0.819649	-0.95733
VIT_00s1512g00010	Fibrillin-11	Unclear	0.653769	-0.879792	1.20107	0.182351	0.955397	0.137699	1.21129	-0.242341	0.954124	-1.41908	-0.315269	0.879732	0.0260889	-1.12811	0.6629	0.847112	1.10737	1.31271	-0.97804	-1.4581	0.460022	1.0305	-0.675715	1.06125	-1.99801	-1.21538	0.0161747	-0.638843	-0.601443	1.17941	-1.31875	-1.4718	0.461694
VIT_00s0301g00040	glycine-rich protein	Unknown	0.424291	0.0973189	0.913356	1.05681	1.19152	-0.502823	-0.620422	1.60385	0.524211	-0.743364	0.144218	-0.0196729	-2.81437	0.830498	0.155609	1.39377	0.773444	0.386353	0.540521	-0.518775	-0.759691	0.402926	0.69685	0.330834	-2.06045	0.110759	-2.43724	-0.176401	-0.523133	0.010474	-0.69742	-0.112315	0.398461
VIT_05s0029g00440	GRP2 (COLD, CIRCADIAN RHYTHM, AND RNA BINDING 2)	RNA processing	-0.348955	0.681049	0.73568	0.159623	2.14138	-0.521915	1.06443	1.59758	1.24654	-1.46002	0.330502	-0.269712	-1.29242	0.093009	0.444932	0.377406	1.79328	1.1408	-0.385733	0.293294	-0.712177	-0.705241	1.08094	0.389553	-1.27597	-0.525391	-0.903962	-1.27982	0.0902894	-0.184476	-1.56935	-1.09115	-1.13399
VIT_16s0050g01570	HcrVf2 protein	disease resistance	-0.296901	-0.834406	-0.871996	0.846648	1.18699	-0.656271	2.324	2.64109	1.76832	0.0653143	-0.886359	-0.891686	-0.198613	0.503618	-0.357039	1.09389	1.37103	0.0232484	0.120701	-0.849967	-0.777451	0.0713471	-0.246242	-0.196713	-0.276433	-0.084744	-1.02134	-0.0128152	0.274732	-0.621749	-0.409862	-1.7078	-1.09255
VIT_00s0531g00010	HEAT repeat-containing protein	Unclear	0.286818	-0.0269198	0.330187	1.39192	0.178203	0.864753	1.29057	1.39729	0.998672	-1.02084	-0.428116	0.812524	-0.935962	-1.76939	0.0116982	0.224054	0.162459	0.303579	-1.95361	-0.802485	0.311906	1.39099	0.727365	1.70898	-1.41401	-1.65933	-0.393463	-1.39514	-0.575872	0.30519	0.169181	-0.968096	0.476881
VIT_14s0128g00260	heat shock protein	heat shock	0.232305	0.731954	1.22183	1.12245	1.06088	-1.26735	1.11775	0.977117	1.36797	-1.07637	-2.02438	-0.210281	-0.108319	-0.439975	-0.630424	0.12492	1.43755	1.14388	-2.29737	-1.66236	-0.830537	-0.355465	0.164784	1.06047	0.361473	0.251127	-0.216738	-0.7553	-0.0784133	0.748174	-0.477768	-0.938817	0.245234
VIT_13s0019g02930	heat shock protein 17.4 kDa class I	heat shock	0.915816	0.85484	-0.619651	1.09086	0.703743	-0.358958	1.91109	0.0140525	-0.0903441	-0.926781	-0.0105137	-0.974533	1.5089	0.633178	-1.01385	0.852367	1.08527	-0.686929	0.40153	-0.191663	-1.31889	1.59073	1.4536	-0.459856	0.53971	-1.28862	-0.056197	-1.28377	-1.17698	-1.5632	0.543435	-1.00819	-1.0702
VIT_04s0008g01580	heat shock protein Cytosolic class II low molecular weight	heat shock	0.179255	0.634578	-0.673545	1.56431	1.07411	0.446205	0.195349	0.220014	-0.348679	-0.568852	-0.00856685	-0.914002	0.357879	1.44933	-0.605445	1.2752	1.72771	1.06406	-0.617458	-0.146245	-1.5723	1.50715	1.49419	0.223611	-1.16894	-0.543198	-0.604543	-0.945985	-1.25282	-2.03806	0.281	-0.714553	-0.97077
VIT_04s0008g01520	heat shock protein Cytosolic class II low molecular weight	heat shock	0.918724	0.52514	0.679226	1.48019	1.41966	0.971229	-0.321093	-0.425084	-0.191236	0.518288	0.555405	-0.326373	0.346015	0.702181	-0.683546	1.1688	1.81017	1.03543	-0.898201	-0.992602	-1.93835	0.968063	0.547078	0.0827322	-1.5995	-1.03587	-0.910714	-0.555	-0.898871	-1.8429	0.553287	-0.923039	-0.739233
VIT_04s0008g01490	heat shock protein Cytosolic class II low molecular weight	heat shock	0.901244	1.03513	-0.0221532	1.68577	1.3118	0.611228	-0.298247	0.549063	0.0264229	0.336178	0.407718	-1.0249	-0.35442	1.49297	-1.51669	0.956153	1.74754	0.730272	-0.375591	0.0239066	-1.35591	0.416095	1.36192	0.093484	-1.61873	-0.264959	-0.456464	-1.1243	-1.16136	-1.56257	-0.556121	-0.866687	-1.12777
VIT_12s0035g01910	heat shock protein HSP22.7	Stress	1.45669	0.5921	0.279158	1.54998	0.942053	0.203759	0.659242	0.0872998	-0.511887	0.770569	0.406906	-0.712702	1.04233	0.606751	-1.10956	1.41299	1.43454	-0.236277	0.463055	-1.11085	-2.16131	1.10356	-0.2615	-1.43493	0.167796	-0.936379	-1.66544	-0.0123736	-0.270162	-1.40626	0.434186	-0.457184	-1.32616
VIT_05s0020g03920	Heat shock protein STI	stress	0.238931	1.1233	-0.0750161	0.179147	1.65578	-0.681841	0.599584	2.21472	1.75431	-1.20688	0.319471	-0.737954	-1.1159	0.636862	-0.0934418	-0.317525	0.514372	-0.695122	-1.32868	0.337975	-0.666788	-0.237519	1.70937	0.909596	-1.50089	-0.167662	-1.70315	-1.17659	0.152771	-0.802071	-0.805266	0.536986	0.429123
VIT_06s0009g03080	histone deacetylase (HD2A)	vv44110Cell_cycle.xml vv60017C2H2.xml	0.791926	0.612929	-0.482971	0.881551	0.478823	-1.94448	2.91023	1.71279	1.42327	-2.01561	-1.19628	-0.612278	-0.502897	-0.148159	0.156374	-0.326613	0.373986	0.617827	-0.393576	-0.479729	-0.0802908	-0.117711	1.11297	0.414198	0.413455	-0.195382	-0.698481	-0.210767	-0.101378	0.348054	-1.50973	-0.727277	-0.504792
VIT_03s0132g00020	histone deacetylase HD2C	vv44110Cell_cycle.xml vv60017C2H2.xml	-0.0950657	-0.39387	-0.618463	0.570105	0.717424	-1.97629	2.77527	1.71224	1.92722	-1.66841	-0.958023	-0.260917	-0.816475	-0.245775	0.280476	-0.104012	0.490596	1.21211	-1.00411	-0.476854	0.187095	-0.0941201	1.12881	0.737096	0.415193	-0.387367	-0.772562	-0.25593	-0.158333	0.257759	-1.21494	-0.472822	-0.437036
VIT_07s0191g00130	histone H3.2	histone	0.176319	0.269489	1.68023	1.52568	1.34696	0.825628	0.49232	0.913981	0.444461	-1.26218	0.605832	0.308767	-0.870176	-0.209261	0.659929	-0.777687	-0.362477	-0.353067	-2.05011	-0.750574	0.127976	1.53651	1.3097	1.28141	-0.923029	-1.2468	-1.21857	-0.805136	0.296938	0.122272	-1.16754	-1.44158	-0.486222
VIT_12s0057g01240	indole-3-glycerol phosphate synthase	vv10400Phenylalanine_tyrosine_and_tryptophan_biosynthesis.xml	0.156237	1.60881	0.207997	1.1198	1.15883	-1.03269	-0.796032	1.19369	0.645808	-0.957564	0.229411	-0.500426	-1.81017	0.894313	0.34499	-0.0716585	1.22017	-0.0815285	-0.269794	0.504665	-1.86825	0.523933	2.06847	0.726002	-1.09636	0.195051	-1.28512	-0.811215	-0.0317223	-1.34182	-1.22788	0.670802	-0.286748
VIT_17s0000g04300	Isopenicillin N synthetase; KH, type 1	vv10311Penicillin_and_cephalosporin_biosynthesis.xml	0.33081	0.693921	-0.641372	1.69432	1.23239	-0.741554	2.08444	0.943209	-0.121658	-0.802603	0.208453	-0.229221	-1.39648	0.623032	0.0630155	1.1413	1.21369	0.946444	0.535658	-0.446792	-0.915825	-0.250681	1.60501	-0.353394	-0.259973	0.144463	-1.24537	-0.653109	-0.420373	-0.353465	-0.990154	-1.81317	-1.82496
VIT_12s0028g02340	ketol-acid reductoisomerase	vv10290Valine_leucine_and_isoleucine_biosynthesis.xml vv10770Pantothenate_and_CoA_biosynthesis.xml	1.42388	0.162599	0.525247	1.74556	1.20711	-0.877578	1.15393	-0.267943	-0.859904	-1.19834	0.637063	-0.866307	0.827824	0.783452	0.357029	0.635961	0.222784	-1.55479	-1.66118	-0.239191	0.0324025	0.498418	0.922213	0.636728	0.00925961	-1.63796	-2.49891	0.334424	0.809259	0.489236	-0.814914	-0.511746	-0.425604
VIT_14s0171g00180	leucine-rich repeat transmembrane protein kinase	kinase	1.01906	1.54904	-0.438959	-1.59495	1.39211	0.319089	1.03502	0.586037	0.0480388	-0.0970991	-0.0053586	-2.78032	0.525383	0.0531954	-0.193233	-0.435902	0.547349	-0.587634	-0.260871	-0.205524	-0.850059	1.82029	1.84919	0.699174	-0.14152	0.442268	-1.48522	-0.81096	0.505842	-1.1539	-0.169596	-0.715901	-0.464079
VIT_18s0122g00140	Lipid-A-disaccharide synthase (LpxB)	vv10540Lipopolysaccharide_biosynthesis.xml	1.11	0.0979754	-1.00182	1.22216	0.246713	0.263857	1.16362	1.17902	0.408816	-0.125265	-0.436083	-1.54119	1.0387	1.06996	0.644485	1.46212	-1.09133	-2.05474	0.091581	-0.622298	-0.729753	1.87968	0.619375	-0.054228	-0.392524	-0.106116	-1.37453	0.573391	0.0032089	-0.919919	-0.805866	0.107085	-1.92607
VIT_06s0004g01370	lipoyltransferase	vv10061Fatty_acid_biosynthesis.xml	0.572688	0.0619939	-0.0087081	1.81706	1.63086	-0.355322	1.94512	1.71383	1.45996	-0.994424	-0.972318	-0.440282	0.23849	-0.644328	-1.47489	0.0893387	1.59958	0.620836	0.132654	-1.56546	-1.57194	0.0877958	-0.249843	0.0836123	-0.129823	-0.814463	-0.747846	-0.797675	-0.617185	0.0157043	0.649132	-1.12318	-0.210961
VIT_15s0048g02150	Methionine aminopeptidase 2B	peptidase	2.24672	1.49151	1.4683	0.840138	-0.380886	-0.0510806	0.372112	-0.1891	0.043132	-0.266083	-0.439558	-0.41017	0.832324	-0.106044	1.22059	-0.255599	-1.44584	-1.21379	-1.82537	-0.244833	-0.193463	1.06409	1.36257	1.3041	-0.478361	-1.4984	-1.66545	-0.771049	-0.440004	-0.449028	-0.188031	-0.522339	0.78889
VIT_00s0227g00140	MLO1	pathogen defense	1.21609	1.05502	-0.267851	0.500457	0.360375	-1.6619	1.52973	2.09441	0.870719	-0.429186	0.296162	-1.77678	0.185381	1.04573	-0.348615	-0.167168	0.132709	-1.53054	-0.00396571	0.0594988	-1.8048	1.06662	0.812587	0.0632656	-0.071336	0.786185	-1.82135	-0.213383	-0.175542	-1.40885	0.283489	0.0279715	-0.705124
VIT_15s0021g00500	NADP-dependent malic enzyme	vv10620Pyruvate_metabolism.xml vv10710Carbon_fixation.xml	1.12494	1.31127	1.94477	1.10385	-0.190633	0.67622	-1.57008	0.349278	0.807695	0.140728	0.372064	-0.623174	-0.447216	0.55112	0.852698	0.586422	-0.661705	-1.28676	-2.05969	0.0379482	-0.435828	0.329709	1.32681	0.590576	-2.39062	-0.569584	-1.48327	0.483071	0.19264	-0.420598	-0.70531	0.36929	-0.306635
VIT_09s0002g08480	NADP-dependent oxidoreductase	Unclear	1.55852	1.40275	0.289052	0.119624	1.77015	0.729301	0.366432	1.50456	1.99358	1.01714	-0.533378	-0.118299	-1.24503	0.435745	-0.308763	0.286044	1.18849	-0.428638	-0.842654	-0.609727	-1.00741	-0.763499	0.39833	-0.663787	-1.31118	0.632065	-1.56071	-1.23649	-0.298665	-0.265959	-1.1746	-1.31121	-0.0118058
VIT_09s0002g07690	NADPH quinone oxidoreductase-like protein	vv10740Riboflavin_metabolism.xml	0.685474	-0.778842	-0.491353	1.24583	0.436362	-0.260654	-0.0043076	0.0358096	0.153536	-2.69422	-1.167	-0.644108	-0.2972	0.108859	1.68983	0.6012	0.701956	1.51013	-0.820042	-0.226292	1.51358	1.52196	0.906052	1.51977	-0.537928	-1.34773	-0.2046	-1.17873	-0.433608	0.180118	-1.04104	-0.645459	-0.0373431
VIT_00s0301g00170	NADPH quinone oxidoreductase-like protein	vv10740Riboflavin_metabolism.xml	0.331773	0.784419	0.835074	0.728833	0.83018	0.741102	-0.359258	1.16634	0.853567	-0.559384	-1.47545	-0.558121	-1.31662	-0.74493	-0.114903	-0.36565	1.10189	1.92064	-0.018563	-1.05262	-0.237702	0.431923	0.575267	1.85288	-0.586357	-0.285001	-0.356574	-1.20112	-0.477376	0.410991	0.0116083	-2.98798	0.121114
VIT_08s0040g00030	no hit	no hit	0.90374	0.706818	0.80322	2.1809	0.778244	-1.18268	1.07755	1.96572	0.767931	-2.13243	-1.40303	-0.994034	-0.931021	0.43992	0.313329	-0.317704	0.801242	1.12375	-0.764812	-0.612454	0.259456	-0.00501289	0.514785	0.230581	0.144951	-0.680679	0.0721551	-0.807122	-0.637776	0.257838	-0.347208	-1.86463	-0.66153
VIT_18s0001g12740	no hit	no hit	0.302197	0.463862	-0.157047	0.678337	0.867212	-1.30681	0.835198	2.48011	0.990536	-0.575524	0.0429567	-1.06953	-1.89487	0.393996	-0.371397	0.0538107	1.52865	1.252	0.290001	-0.220446	-0.983523	0.740846	1.39258	0.766245	-1.45385	0.173603	-1.18154	-0.600951	-0.0752287	-0.59179	-0.266301	-1.33818	-1.16515
VIT_18s0001g09410	no hit	no hit	0.273428	1.39718	0.414965	0.387485	1.17068	-0.32868	0.618737	1.947	1.21289	-0.87804	-0.0138411	0.345178	-2.15327	-0.135096	-0.45656	-1.37629	0.979472	0.965887	-0.382763	-0.12493	-1.01711	0.371627	1.63403	1.56191	-1.41854	-1.07896	-0.886069	-1.07706	0.00229157	-0.193053	-0.301625	-1.06673	-0.394151
VIT_13s0175g00130	no hit	no hit	0.641706	-0.159208	-0.117727	1.17272	1.05384	0.150086	1.73099	1.57751	1.45774	-0.313459	-0.146235	-0.302929	-0.648103	-1.63087	-1.46504	0.265453	0.725672	1.40772	0.0932211	-0.497065	0.0921837	1.07779	0.379372	0.847315	-1.5747	-0.845812	-0.0729079	-0.592956	-0.909027	0.453742	-0.379206	-2.1672	-1.3046
VIT_14s0066g01530	no hit	no hit	0.0362418	0.367792	0.954025	0.937527	0.815722	-0.74612	1.69617	2.08545	1.8679	-1.271	-0.590511	0.268561	-1.86271	-0.624654	-0.0934071	-0.226993	1.34897	1.465	-0.351627	-0.294997	-0.22714	-0.606844	0.0943492	1.1612	-1.03929	-1.0266	-0.616688	-1.07875	0.0303051	0.0560204	-1.07368	-1.13615	-0.318059
VIT_13s0064g00280	no hit	no hit	0.267494	-0.61821	-2.42096	0.169069	0.353444	-2.05552	1.54887	1.35507	0.527865	-1.60398	-1.23318	-1.43606	-0.0187303	0.864381	0.883779	1.51952	1.45861	0.0356762	-0.240709	0.0860362	0.578699	0.979003	1.06072	0.677668	-0.188136	-0.213046	-0.71379	-0.359244	0.226071	-0.845428	-0.10435	-0.063759	-0.476873
VIT_08s0056g00600	no hit	no hit	0.602008	0.613092	0.443059	0.589012	0.499017	1.26793	2.01219	1.11678	0.192148	0.740977	-0.874553	-0.566046	1.58505	0.447117	0.358432	1.40948	-0.5756	-0.411954	-0.461222	-1.18006	-1.64848	-0.739331	-1.29072	0.509921	1.82307	-0.8309	-0.648981	-0.268391	-1.0946	-1.09136	-1.4077	-0.924526	-0.194851
VIT_11s0103g00640	no hit	no hit	1.11141	0.678641	1.78061	0.428176	0.695415	-0.0168124	-0.00490554	1.8693	1.74191	1.25928	0.350386	0.590416	-1.2374	-0.463887	-0.70643	0.466505	1.56199	0.224341	-0.947499	-0.711155	-1.56169	-0.810457	0.0935722	0.749476	-1.42475	-0.565268	-0.606757	-1.14833	-0.217121	-0.27658	-1.08713	-1.56663	-0.248655
VIT_00s0144g00290	no hit	no hit	0.0438106	0.373422	0.213781	0.76114	0.850423	-1.23556	1.0644	1.33852	0.753347	-2.42576	-0.963381	-0.653699	-2.29868	-0.376884	-0.677487	-0.107473	1.33509	1.73231	0.572674	-0.170528	-0.447325	0.305951	1.56387	1.45572	-0.995492	-0.292607	-0.221888	-0.897751	-0.331998	-0.207943	0.384423	-0.333331	-0.111114
VIT_10s0116g01110	no hit	no hit	0.51644	0.160424	1.18428	1.52677	-0.0872218	1.18158	0.849872	1.41318	-0.276177	1.18421	0.179146	-0.556015	1.15079	0.894006	0.965168	0.272006	-1.10494	0.308354	-1.01379	-0.267708	-1.08335	-0.370891	-1.87158	1.03766	0.994148	-0.299606	-0.492628	-0.887081	-0.913932	-1.7474	-2.0566	-0.223666	-0.565444
VIT_05s0049g00550	no hit	no hit	0.234619	0.550637	0.840928	0.921677	-0.403546	-0.0559964	-2.40383	1.02273	1.34964	-1.2352	-1.1377	-1.28303	-2.34816	1.06796	1.89075	0.21634	0.7521	0.348	-1.25326	0.324638	0.14709	-0.0684099	0.863683	0.794629	-1.21817	0.188767	0.728003	-0.331536	0.123758	-0.47843	0.435017	-0.315303	-0.268385
VIT_06s0004g03500	no hit	no hit	0.556762	0.318901	0.0951851	0.656442	0.560862	0.910614	3.44496	0.565798	0.960833	-0.40012	-0.699382	0.340088	0.729628	-0.732927	-0.223918	0.896347	-1.55305	-0.783018	0.499508	-1.53185	-0.351003	0.269698	-0.777022	1.22591	0.159631	-1.39085	-0.0905967	-0.27003	-0.937703	-0.209238	-1.35075	-1.18557	0.295864
VIT_14s0036g00110	no hit	no hit	1.24856	0.200837	-0.811019	1.14071	-0.81213	-1.00379	2.00137	2.27477	1.93178	-0.137621	-1.94821	-1.2435	-0.062519	-0.218854	0.235944	0.431048	0.0790632	0.516099	0.636037	-1.25483	-1.65177	0.653993	-0.241269	0.402004	0.116978	-0.13042	-0.232082	-0.0576286	-0.491834	-0.536293	0.30248	-1.36798	0.0300646
VIT_06s0004g03480	no hit	no hit	0.796235	0.113928	0.996033	0.893864	1.43844	0.399271	2.13186	0.323524	1.11583	-1.80285	-1.35837	-0.0216469	-1.0537	-1.02919	-0.0374077	-0.46156	0.0973095	0.375838	-0.824916	-1.06593	0.239808	0.857679	0.588581	1.83034	-0.598625	-1.54981	-0.0820885	-0.609518	0.212378	0.64108	-1.04367	-1.67119	0.158474
VIT_07s0005g00330	no hit	no hit	0.62599	-0.197662	-0.267189	0.580291	0.490073	-0.15514	2.08442	0.523098	2.13214	0.736041	-0.403965	0.101183	-0.037584	-1.75858	-0.758764	1.12503	0.536571	0.757192	0.260555	-1.16571	-1.30991	1.26916	1.03967	0.562071	-0.652616	-1.78752	-0.858319	-1.27453	-1.21853	-0.276805	0.112631	-1.17575	0.362454
VIT_09s0002g03260	no hit	no hit	0.367884	-0.0127564	-0.820513	1.20393	0.392682	-1.54491	1.21587	2.39962	0.846926	-0.637733	-0.456676	-1.60216	-1.54332	1.31593	0.345433	0.737914	0.645571	0.656547	0.188926	-0.803399	-1.95537	0.959481	1.04098	-0.119547	-0.0185464	0.415174	-1.26787	-0.187411	0.298962	-0.867169	0.309198	-0.621904	-0.881755
VIT_19s0014g02630	no hit	no hit	1.3347	0.625454	0.0493733	0.937394	0.631898	-0.879754	1.99192	2.19436	1.39759	-0.335585	-0.257521	-0.675788	-0.424378	0.000774	-0.991336	-0.316117	0.505703	0.133464	0.665676	-0.386237	-1.77664	1.06052	0.70062	0.017293	-0.773235	-1.49967	-1.85884	-0.727184	0.491619	-1.22584	0.470775	-0.296615	-0.784393
VIT_14s0006g00530	no hit	no hit	0.108761	-0.283715	-0.191538	-0.289042	-0.0734647	-1.05235	0.970552	0.965799	-0.644437	-1.85836	-2.05103	-1.2669	0.68987	0.866471	2.18269	1.89911	0.43727	0.263285	-0.196208	-0.41029	-0.308552	0.29088	-0.804313	2.42495	0.620756	-0.753496	-0.595969	-0.304968	-0.213521	-0.457947	-0.649132	0.474616	0.210207
VIT_07s0095g00190	no hit	no hit	1.15256	0.355504	-0.157638	0.862874	1.11688	-1.06138	1.87938	1.67016	0.749467	-0.282948	-0.334157	-2.06865	0.154346	0.249196	-0.0312353	1.39942	0.825292	-0.0878619	-0.304149	-0.859273	-1.49768	0.589677	0.0910289	-0.262575	0.170624	-0.412338	-2.33808	0.634577	0.927041	-0.336968	-0.829361	-0.701412	-1.26231
VIT_18s0157g00150	no hit	no hit	-0.519709	0.174337	0.859466	1.0005	-1.60219	0.146692	0.271031	0.153175	0.646359	-2.2473	-0.198379	0.0888016	0.524621	1.4991	3.20186	1.47316	-1.05785	-0.180694	-0.671304	-0.378323	0.926213	0.323936	0.276044	0.154861	-1.25168	-0.669502	-0.821951	-0.721586	-0.0558616	0.0932214	-0.673999	-0.244618	-0.518433
VIT_12s0059g01670	nuclear ribonuclease Z	RNA processing	0.270515	2.15257	0.631078	0.0304785	-0.07145	0.884078	-0.538751	0.229604	0.0814674	0.357564	1.19347	-0.597239	-0.930359	0.412632	0.388438	1.37052	-0.667588	0.787591	-0.676202	0.162928	-1.25097	-0.174941	2.74411	-0.189398	-2.50819	0.208074	-1.07848	-0.643734	-0.670253	-0.211436	-1.14149	-0.60131	0.0466698
VIT_01s0011g01260	phosphatidylinositol N-acetylglucosaminyltransferase subunit C	vv10563Glycosylphosphatidylinositol(GPI)-anchor_biosynthesis.xml	0.217522	0.760933	-0.120307	0.238041	1.31058	-0.0674234	0.957303	1.27959	1.27132	-0.468552	0.587144	1.33906	-0.125439	-1.32149	-0.443332	0.373308	0.93531	1.3823	-1.59273	-1.26522	-0.550375	0.534104	0.270506	0.959595	-1.19147	-0.214312	-0.438743	-1.47428	-1.20323	1.21792	-0.83629	-2.23151	-0.0898307
VIT_00s0259g00070	proline-rich family protein	Unknown	0.383116	0.688868	0.0831432	0.177401	0.448654	-2.32943	2.14473	1.90756	1.33317	-0.982921	-0.489692	-1.62509	-1.01287	0.598287	-0.0455848	0.204487	1.2088	0.565104	0.0916371	0.522166	-1.18793	-0.0217458	1.20072	0.243069	-0.117434	0.233017	-1.06166	0.0998852	0.245515	-0.817911	-0.427755	-0.505784	-1.75354
VIT_19s0177g00210	protein disulfide isomerase (PDIL) protein	protein folding	1.47467	0.889248	1.82862	1.68967	0.289677	-0.56341	1.7005	0.162762	1.65635	-0.650664	0.835794	0.0261787	-0.184668	-0.311048	0.922392	0.457947	0.186338	-0.533931	0.0343355	-1.50945	-2.36421	0.202466	-0.21486	-0.850844	-0.893126	-1.60312	-1.22708	-0.00528986	-0.426359	-0.45216	-0.0450328	-0.0862553	-0.435443
VIT_05s0124g00360	protein kinase Pti1	kinase	0.578224	0.0988278	0.42794	2.23564	0.865925	-1.43118	-0.155886	1.06423	1.17101	-2.34757	-0.5332	-0.76561	-0.146506	0.526977	1.16588	0.76152	-0.234658	-1.28837	-1.61109	-0.325606	0.887184	1.42892	0.0572964	0.42463	-1.45499	-1.05115	-0.668111	0.612736	0.212745	-0.427555	-0.252575	0.699008	-0.52465
VIT_07s0141g00130	protein phosphatase 2C	phosphatase	0.303521	-1.27188	-0.700261	1.62978	0.351049	0.362352	1.52247	1.10565	0.931904	-0.581188	-0.939328	0.568207	-0.984641	-0.234943	1.32164	1.27488	1.21812	0.683476	-0.858916	-1.30792	0.557701	0.796241	-0.257979	1.73402	-0.819256	-1.29444	-0.535673	-0.790311	-0.487184	-0.0666492	-1.64622	-1.36557	-0.218643
VIT_13s0073g00650	Pyrimidine 5'-nucleotidase	vv10230Purine_metabolism.xml vv10240Pyrimidine_metabolism.xml vv10760Nicotinate_and_nicotinamide_metabolism.xml	0.701619	2.05496	0.589569	-1.44936	1.51981	0.135978	0.481756	1.7256	-0.067939	0.557919	0.577033	-0.28057	0.106571	0.168043	-0.754394	0.141153	0.889456	0.409122	0.163204	0.285921	-1.4058	0.216352	1.75589	-0.0926642	-1.40843	-0.130424	-1.41749	-1.00571	-0.0784924	-0.289878	-1.01826	-0.881767	-2.19878
VIT_03s0063g02420	RAB GTPase RAB7C	ko04031	0.415232	0.26947	1.28535	2.10693	0.100144	-2.2554	0.00072	0.925948	0.2487	-1.47395	-0.727559	-0.956105	-1.0461	0.602084	-0.34313	0.19951	0.526951	-0.0418453	0.2278	-0.0695326	-0.450604	2.45027	1.78514	0.0617499	-0.760436	-0.866761	-0.924099	-0.0464816	-0.00490986	-0.591403	0.933167	-0.672494	-0.908357
VIT_03s0180g00170	Reticulon-like protein B11 RTNLB11	protein fate	0.466643	1.34729	0.609045	0.51709	1.56639	0.403829	0.0119622	1.77059	1.87024	-0.38102	0.500286	0.597294	-0.968444	0.117398	-0.0711852	-0.932496	0.975116	-0.0911916	-1.76924	-0.455584	-1.24577	0.0754826	1.08684	0.753947	-1.86894	-0.460155	-1.22452	-1.0524	0.0716365	0.120376	-1.76994	-0.652492	0.0819214
VIT_19s0014g00400	ribosomal protein L13	vv23010Ribosome.xml	1.62284	1.00416	-0.00637178	1.16039	0.0414496	-0.320197	2.53957	0.943955	-0.0149259	0.350367	0.0432759	-0.69058	0.911888	-0.168196	-1.98415	0.667247	0.469818	-0.44927	0.751626	-1.07351	-2.02883	0.612861	0.728917	-0.432618	0.409539	-0.600391	-1.24405	-0.564195	-0.750691	-1.07777	0.72595	-1.27969	-0.298417
VIT_15s0021g02480	Ribosomal protein L15 (RPL15A) 60S	vv23010Ribosome.xml	1.13195	1.03794	0.73991	0.770647	1.19226	-1.02277	2.1528	1.20109	1.30812	0.0424729	-0.404371	-0.520376	-0.84705	-0.601037	-1.08504	-0.143153	1.26037	1.81932	0.00282095	-0.496818	-0.798971	-0.83715	0.765884	0.374575	0.00113146	-0.952877	-1.91575	-0.622878	-0.607659	-0.0480807	-1.17087	-1.10942	-0.617016
VIT_10s0003g03150	Ribosomal protein L18A (RPL18aB) 60S	vv23010Ribosome.xml	0.505682	0.208237	-0.556089	0.956705	-0.0240381	-1.94203	2.3178	1.87396	1.6682	-1.27488	-1.85439	-1.05779	-1.2473	-0.158585	0.00885696	0.958983	0.88664	1.18955	0.917916	-0.282305	-0.699544	-0.150561	0.413431	0.145052	0.518	0.0202568	-0.228164	-0.179467	-0.329606	-0.376723	-0.378817	-1.11169	-0.737294
VIT_01s0150g00520	Ribosomal protein L21 (RPL21E) 60S	vv23010Ribosome.xml	0.672411	0.247928	-0.833743	0.612833	0.439985	-1.03996	3.0526	1.97079	1.27372	-0.925637	-0.961624	-1.41847	-0.528334	0.168824	-0.555614	0.550554	1.19738	1.26284	0.666662	-0.506802	-1.25013	-0.432564	-0.0507963	-0.311169	0.988524	-0.473634	-0.982842	-0.297707	0.0868879	-0.536853	-0.584383	-0.788111	-0.713567
VIT_08s0007g03850	Ribosomal protein L24 60S	vv23010Ribosome.xml	0.144552	-0.439058	0.0305204	1.11297	0.821363	-0.592445	2.25836	2.01791	1.96321	-0.900415	-0.524274	0.108836	-1.80084	-0.182271	-0.350571	0.275998	0.892245	1.83304	0.309782	-0.884912	-0.41082	-0.459613	0.368582	0.77469	-0.383706	-0.564803	-0.742171	-0.562328	-0.652685	-0.128324	-1.55222	-0.903744	-0.876861
VIT_09s0054g00070	Ribosomal protein L7 (RPL7D) 60S	vv23010Ribosome.xml	0.500135	0.429931	0.810944	0.111071	1.68263	-1.16574	1.7677	1.13942	1.22211	-0.362956	0.551973	0.334035	-1.96529	0.0753395	-0.500679	-0.0585547	2.10375	1.03537	-0.358889	0.218474	-0.928594	-1.20306	0.881394	0.566576	-0.949575	-0.59143	-1.06478	-1.48432	-0.113578	-0.570986	-1.16892	-0.0860829	-0.857422
VIT_15s0048g02610	ribosomal protein P1 acidic 60S	vv23010Ribosome.xml	0.353646	0.387539	0.0177304	-0.0230786	0.232778	-1.75573	2.26168	1.50879	1.71913	-1.40739	-0.632761	-0.750109	-0.0344213	-0.190334	0.205092	0.700308	1.26149	1.86624	0.979343	-0.263951	-1.08036	-1.15329	0.29356	-0.255874	0.497143	0.196747	-0.0133373	-0.734257	-0.287735	-0.00362195	-1.31714	-1.35623	-1.2216
VIT_18s0076g00370	ribosomal protein P2 (RPP2A) acidic 60S	vv23010Ribosome.xml	-0.548105	-0.177641	0.725864	0.684182	-0.469328	-1.25056	0.263178	0.422833	-0.00799564	-2.56668	-0.485334	-0.341519	-0.0266592	0.904684	2.55624	1.39915	1.17036	1.2765	-0.681273	-0.227244	0.625806	0.115606	-0.390978	1.13696	1.0232	-0.689863	-0.527845	-0.885755	-0.184063	0.260331	-1.86311	-0.838689	-0.402267
VIT_04s0008g06220	Ribosomal protein S11 (RPS11C) 40S	vv23010Ribosome.xml	0.3739	-0.341326	-1.81834	0.798412	0.354933	-1.89557	1.81872	1.65567	0.690677	-0.960138	-0.588697	-1.02105	-0.81822	0.593505	0.434252	0.911715	1.48947	1.36345	0.420774	0.380737	-0.980044	0.0608583	1.27562	0.727039	0.761707	-0.229631	-0.848134	-0.550368	-0.185764	-0.757408	-0.758242	-1.00158	-1.35693
VIT_08s0040g02460	Ribosomal protein S15A (RPS15aF) 40S	vv23010Ribosome.xml	1.0342	0.110491	-0.748157	1.33956	0.778431	-1.70953	1.7732	1.26023	0.947936	-1.83889	-1.68709	-1.74144	-0.322203	0.115576	-1.05332	0.932376	1.23753	1.39474	0.693823	-0.462555	-1.40414	0.165767	0.15884	0.315389	0.517873	-0.178342	-0.702187	-0.0362594	0.455301	-0.397809	0.0771668	-0.685821	-0.340683
VIT_14s0030g01620	Ribosomal protein S24 (RPS24A) 40S	vv23010Ribosome.xml	0.22495	0.0202759	-0.38768	0.717695	0.330564	-0.668438	3.05196	2.32433	1.98969	-0.769137	-0.942257	-1.04952	0.0474286	-0.0301153	-0.257048	0.214885	0.973459	0.76017	0.67501	-0.0807481	-0.927775	-1.04417	0.202336	-0.0799846	0.678786	-0.434575	-1.08924	-0.872561	-0.47323	-0.876707	-0.81263	-0.949625	-0.466094
VIT_11s0149g00070	ribosomal protein S6	vv23010Ribosome.xml	0.700991	0.535726	0.040589	1.70939	1.51008	-1.05914	0.43091	2.00986	0.854059	-0.617181	0.141886	0.00205894	-1.69693	-0.0253172	-0.575547	-0.634451	1.93459	0.775183	0.765671	-0.487451	-1.31992	0.636827	0.713599	0.493638	-1.53392	-0.119176	-1.36836	-1.19331	-0.555234	-0.49475	0.207745	-0.818894	-0.963214
VIT_12s0059g01930	secretory carrier membrane protein (SCAMP1)	vv50110Protein_coat.xml	-0.91547	-0.272831	0.306569	0.925805	0.286804	0.0102065	0.737745	0.947217	2.41148	-0.853808	0.502138	0.373718	-0.52996	0.54928	1.23794	0.785558	0.911075	-0.165262	-2.34259	-0.854909	-0.736512	-0.168275	0.356521	1.47581	-1.79649	-0.826323	-1.2994	-1.07005	0.0611655	0.688059	-1.15138	-0.215846	0.632026
VIT_12s0035g01060	shaggy protein kinase kappa	kinase	1.32652	0.9465	0.801365	1.32248	0.813716	0.699837	0.974693	-0.289534	0.00873416	0.31907	0.00478299	0.298587	1.33296	-0.244895	0.351551	1.06481	-2.0593	-2.06436	-1.86971	-0.443587	0.0691834	1.35093	0.344076	0.180757	0.699142	-0.840341	-1.42602	0.242982	-0.461568	-0.259759	-1.47867	-1.05954	-0.655395
VIT_04s0008g01560	small molecular heat shock protein 17.5	Stress	0.595687	0.67326	-0.228128	1.40105	1.04584	0.353129	0.00589199	0.0403424	-0.315292	-0.542436	0.296653	-0.74261	0.378713	1.09811	-0.743206	1.23633	1.81663	1.32485	-0.581385	-0.22796	-1.79805	1.31707	1.12164	0.367691	-1.31932	-0.408311	-0.550743	-0.986318	-1.42884	-2.39799	0.294507	-0.439809	-0.656998
VIT_15s0046g01350	tubulin gamma-2 chain	vv44810Regulation_of_actin_cytoskeleton.xml	2.12159	0.667159	1.34468	2.35967	-0.269756	0.78632	-0.0527248	-0.360999	0.185101	0.604337	0.242689	-0.263133	1.10742	-0.193793	0.0687706	1.98073	-1.0472	-0.271989	-0.675506	-1.59231	-1.39208	0.226503	-0.212374	-0.226302	0.0657819	-0.642777	-1.1048	0.733458	-0.282502	-0.210888	-1.37645	-1.19813	-1.12048
VIT_07s0005g00230	U6 snRNA-associated Sm-like protein LSm4	Transcription	-0.0162668	-0.454536	0.0976316	0.893864	0.103071	0.328807	1.8696	1.23334	1.70568	-1.19925	-0.242512	0.76772	-0.390843	-0.839709	0.941833	0.68162	0.963655	1.00497	-0.753602	-0.354215	0.283201	1.14121	0.402159	1.18096	-1.00913	-1.11867	-0.940529	-1.4338	-0.778758	0.215831	-1.61659	-2.05477	-0.611968
VIT_06s0080g01080	ubiquitin-conjugating enzyme E2 variant	Genetic Information Processing	0.08755	0.240908	-0.210301	0.655477	0.602318	-0.88472	2.54741	2.46453	1.78276	-0.278609	-0.502226	-1.37706	-0.525135	0.0929502	-0.782597	-0.0430332	0.950797	0.939821	1.09944	-0.910715	-1.8986	-0.359001	0.17853	-0.0591972	0.594281	-0.576207	-0.734268	-0.803578	-0.23729	-1.02384	0.231375	-0.753501	-0.508254
VIT_00s2024g00010	unknown	Unknown	0.172746	0.334649	-2.06252	0.642859	1.26529	-0.533226	0.733166	1.69811	-0.265858	-1.59172	0.736122	-1.42168	0.0640582	0.368261	-0.469684	0.841725	1.45724	0.0172089	-0.705001	-0.0237834	-1.68712	1.62982	2.04117	0.143658	-1.00258	-0.23469	-1.09898	-0.254899	-0.069435	-0.55272	-0.389912	0.617914	-0.400205
VIT_01s0137g00530	unknown	Unknown	1.49258	0.707449	-1.28707	0.950155	1.18625	-0.945305	2.05402	0.97712	-0.673395	-0.226245	-0.3388	-1.39046	1.30838	0.508543	-0.61703	1.28697	0.597117	-0.708204	0.539543	-0.808735	-1.78628	0.576562	1.50427	-0.20417	0.199504	-0.386492	-1.76256	0.0501374	-0.22142	-0.680355	-0.681297	-0.494241	-0.726543
VIT_00s2277g00010	unknown	Unknown	0.265488	0.905889	-2.25867	0.750358	1.05292	-0.307551	0.870614	1.54177	-0.360175	-1.23379	-0.219986	-1.61091	-0.292781	-0.123073	-0.440445	0.966457	1.13303	0.239853	-1.04564	0.390296	-1.46234	1.71405	2.21191	0.418422	-0.756634	0.0866242	-1.24885	-0.155011	-0.285106	-0.655262	-0.236451	0.307002	-0.162011
VIT_03s0017g00130	unknown	unknown	1.39208	0.643938	0.933827	-0.245889	1.47227	0.266624	2.0138	0.827052	-0.270713	-0.855923	-1.88222	-1.42389	1.20945	-0.567912	-0.458439	1.17973	0.718502	-1.71373	-0.190773	-1.03885	0.317997	-0.259605	-0.535247	1.24479	0.516067	-1.35726	-1.12532	-0.362071	0.260368	0.178396	-0.582517	-0.991637	0.687098
VIT_18s0001g00830	unknown	Unknown	0.957436	0.454623	-1.89793	1.0404	0.872727	-1.23228	1.81523	1.19278	-0.378529	-2.1336	-1.06489	-1.14242	-0.637215	0.769338	-0.133928	1.59113	0.608509	-0.51763	-0.347835	-0.0432258	-0.934125	1.17915	1.97834	0.412702	-0.531775	0.124342	-0.866323	0.0392165	-0.167326	-0.145271	-0.478914	-0.162199	-0.220502
VIT_10s0003g05840	Unknown protein	Unknown	0.175357	1.19471	0.878607	1.37769	1.74739	-0.386373	0.378276	1.13794	1.28986	-1.54337	-0.544222	-0.372179	-1.29502	0.124687	0.509797	0.328943	1.28719	0.894201	-1.86446	-0.0165723	-0.0420354	-1.61693	0.405799	0.333383	-1.72103	0.0544898	-0.660422	-0.880341	0.353245	0.353581	-1.32141	-1.15673	0.595947
VIT_18s0122g00950	Unknown protein	Unknown	0.719557	0.250708	1.09315	0.604982	0.086045	-0.462845	1.52239	1.39526	2.07606	-0.705632	-0.0485895	0.122208	-1.27946	-0.0070274	0.152172	0.124336	1.05791	2.00742	-0.724578	-1.36237	-0.978028	-1.12175	-0.472322	0.881224	-1.33482	-0.452265	-0.246304	-0.408679	-0.471918	0.861991	-1.78002	-1.31592	0.217113
VIT_16s0050g01060	Unknown protein	Unknown	1.55367	1.25775	0.741169	0.170204	0.877452	-0.0273055	1.36606	3.00027	-0.0897918	-0.51391	-0.249828	-0.150565	-0.949785	0.468364	-1.36701	-0.362737	-0.0103489	-0.662776	-0.97725	-0.0523612	-0.507554	-0.336183	1.5224	0.772996	-0.494072	-0.448854	-1.00203	-1.42776	-0.167724	-0.113936	-1.79747	0.647137	-0.668232
VIT_04s0044g00100	Unknown protein	Unknown	0.915772	0.242819	1.0523	0.660189	-0.133389	-0.855721	0.964768	1.97559	2.0731	-0.537924	-0.84732	-0.0205444	-2.07967	-0.0165474	0.191459	0.424689	1.42085	2.05257	-0.437086	-1.04959	-0.703937	-0.558419	-0.973558	0.155195	-0.70524	-0.271871	-0.448361	-0.311737	-0.0940085	0.411319	-0.253541	-1.89517	-0.346983
VIT_05s0165g00210	Unknown protein	Unknown	-0.695123	-0.396026	-1.96228	0.862172	-0.428289	-1.21655	0.882943	1.21524	0.953667	-2.58956	-0.934682	-0.379165	-0.22312	0.944071	1.63978	1.08372	0.168673	0.228474	-0.617498	0.15873	0.89009	1.68766	1.49454	1.07038	-0.541018	-0.269487	-0.439634	-0.365915	-0.520399	-0.0272272	-0.572602	-0.592921	-0.50863
VIT_06s0009g02360	Unknown protein	Unknown	0.474052	0.368383	1.1391	1.12792	0.665197	0.439222	0.821722	0.665227	1.48617	-0.836434	0.753215	1.38212	-0.748265	-0.743646	0.958926	0.117193	0.753321	0.211451	-1.12135	-0.905854	-0.706413	0.946632	0.305674	1.00308	-2.025	-2.026	-1.1617	-1.71601	-0.398619	0.252441	-0.637866	-1.20122	0.357323
VIT_18s0001g09290	Unknown protein	Unknown	1.1846	0.55502	-0.605272	1.6283	1.02329	-1.12755	1.75955	1.81814	0.227242	-0.882847	-0.66608	-1.1879	-0.121429	0.609447	-0.93952	0.0257563	0.730143	0.0177879	0.0577	0.144056	-1.57871	0.97361	1.19552	0.636681	0.990638	0.0767127	-0.685501	-0.804122	-0.577063	-1.59354	-0.151754	-1.24498	-1.48793
VIT_17s0000g03800	Unknown protein	Unknown	0.913351	0.268779	-0.405948	0.655341	-0.18665	-0.0671991	3.59149	1.20007	0.584295	0.682921	-1.03068	-1.14797	1.4471	-0.20469	-0.589723	1.18441	-0.665833	0.269162	0.680428	-0.672333	-1.38562	-0.2602	-0.0725059	-0.390785	0.929046	-0.440674	-0.911119	-0.129243	-0.730365	-0.85053	-0.482567	-1.38525	-0.396516
VIT_18s0001g02460	Unknown protein	Unknown	-0.388553	0.0709076	-0.388076	0.785112	0.616442	1.65128	-0.803747	1.52017	0.735548	0.395145	0.123813	0.304595	-0.572489	0.0552	0.656377	1.42213	1.42691	1.50036	-1.9032	-1.29359	-1.73038	0.306937	0.377816	9.97e-05	-1.66702	-0.871321	-1.04164	0.441555	0.410442	-1.00795	-1.19507	-0.736185	0.798387
VIT_00s0734g00030	Unknown protein	Unknown	0.263846	0.665755	-0.120157	0.895927	0.123495	-1.40354	1.4114	2.10521	1.35386	-0.387814	0.519936	-0.952104	-0.319953	1.33577	0.1203	0.33869	0.304832	-1.33664	-0.00833041	-0.110391	-1.86413	0.695727	1.40412	-0.0345292	-1.09181	-0.0744153	-1.83414	0.118479	0.0729308	-1.56808	-0.322458	0.866927	-1.1687
VIT_17s0000g07140	Unknown protein	Unknown	-0.182093	-0.672076	-1.79421	-0.297882	0.233829	-0.660753	1.67868	1.93784	1.0731	-1.44524	-0.450117	-0.0773679	0.38364	1.28079	2.08854	1.08393	0.734522	-0.820079	-1.5652	-0.263565	0.307315	1.4447	0.703563	0.287931	-0.574878	-0.432059	-0.665878	-0.760968	-0.270161	-0.625446	-1.34746	-0.209095	-0.12384
VIT_04s0008g06170	Unknown protein	Unknown	-0.43236	-0.16135	-1.18099	-0.614527	-0.242194	-0.592674	1.13744	1.36959	2.50442	-0.588806	-0.785094	-1.62416	-0.139013	0.00448809	2.47853	0.228864	0.472374	0.562851	-1.45529	0.0373927	-0.406954	0.105389	0.896426	1.32799	-1.22016	-0.0653543	0.885409	-0.424231	-0.376974	0.443878	-1.31096	-0.619158	-0.214782
VIT_16s0039g01660	Unknown protein	Unknown	0.897155	0.684746	1.37962	-0.712346	1.45029	1.16491	0.517128	1.18498	1.12598	-0.342073	-0.0111571	0.325128	-0.998304	-0.513314	-0.191849	-1.48727	0.348201	-0.369956	-0.680854	-0.722345	-0.914718	0.0990173	1.42021	1.98483	-1.03487	0.528309	-0.36413	-1.71695	-0.934617	-0.0240002	-1.77206	-1.06578	0.746093
VIT_09s0002g02090	Unknown protein	Unknown	0.96272	-0.47831	0.719306	0.623891	0.0976187	-0.605827	1.82744	1.51289	2.22653	0.963439	-0.874448	0.537914	0.0226511	-1.12461	-0.700576	-0.676681	0.180727	0.291437	0.272942	-1.28183	-1.23652	1.28409	0.412304	0.972845	-0.0294786	-1.55086	-0.659969	-0.889272	-0.935095	-0.61074	0.952057	-1.56643	-0.640146
VIT_03s0180g00100	Unknown protein	Unknown	0.796517	-0.0700279	0.885709	1.67397	0.133964	-0.484709	1.08861	0.252705	1.73901	1.05338	0.400162	0.601467	-0.185115	-1.13894	-0.281376	1.60792	0.533105	0.901908	0.468098	-0.941068	-1.37649	0.525476	-0.332865	0.480625	-1.81514	-1.73095	-0.566589	-0.194405	-1.57424	0.39862	-0.246132	-1.59287	-1.01032
VIT_09s0002g05720	V-type H+-transporting ATPase 21kDa proteolipid subunit	vv10190Oxidative_phosphorylation.xml vv50131Primary_Active_Transporter_cat_A2_to_A4.xml	0.560084	0.0639108	-1.30766	0.777686	0.323709	-1.45888	1.59775	2.41443	0.498359	-0.398648	-0.111769	-1.05293	-0.540731	-0.00864088	-0.526577	0.522546	2.21036	1.67246	0.290847	-1.14125	-1.46891	0.607308	0.0667173	0.076971	-0.0338123	-0.71906	-1.22909	-0.793938	0.338847	-0.053475	-0.022245	-1.39279	0.238404
VIT_14s0108g00080	V-type H+-transporting ATPase subunit AC39	vv10190Oxidative_phosphorylation.xml vv50131Primary_Active_Transporter_cat_A2_to_A4.xml	0.78931	1.67526	1.56723	1.94799	0.0355959	0.261039	0.543354	1.62123	1.14385	-0.117874	0.713445	0.20822	-1.1833	0.273989	-0.507178	-0.942548	-0.215096	0.699372	-0.543544	-0.168405	-0.979303	-0.432705	1.28382	0.116459	-1.87617	-0.522508	-1.8118	-0.84519	-0.996271	0.379594	-1.38257	-0.533972	-0.201319
VIT_13s0019g04230	V-type H+-transporting ATPase subunit G	vv10190Oxidative_phosphorylation.xml vv50131Primary_Active_Transporter_cat_A2_to_A4.xml	0.515577	0.503162	-0.319051	1.04888	0.14689	-1.3695	2.41874	2.38913	1.2489	-0.908888	-0.988432	-1.60004	-0.618536	0.051273	-0.500245	0.467319	0.704741	0.824791	0.773113	-0.851105	-1.78203	0.520488	-0.363272	-0.308443	1.01568	0.141498	-0.710461	-0.362301	0.0329608	-0.545229	0.315624	-0.955699	-0.93554
