# Supplementary material for: The plasticity of the grapevine berry transcriptome
Source: Genome Biol. 2013 Jun 7;14(6):r54. doi: 10.1186/gb-2013-14-6-r54 (PMC3706941; doi:10.1186/gb-2013-14-6-r54)
Supplement: Additional File 17 — Dataset S7. Differentially-expressed genes in the 'Geographical Area' category. Expression was measured as the average log2 intensity of each biological triplicate. Each value has been normalized on the median value of each row/gene. [file gb-2013-14-6-r54-S17.XLSX]

## Sheet: Cluster1
Gene ID	Gene Annotation	Gene Network	VM081	VM082	VM083	PM081	PM082	PM083	BM081	BM082	BM083	GIV081	GIV082	GIV083	MN081	MN082	MN083	CC081	CC082	CC083	CS081	CS082	CS083	PSP081	PSP082	PSP083	BA081	BA082	BA083	AM081	AM082	AM083	FA081	FA082	FA083
VIT_18s0086g00190	permease nonimprinted in Prader-Willi/Angelman	vv50122Porters_cat_7_to_17.xm	-0.0598077	0.834888	1.01083	0.442405	1.10388	-0.0322458	-2.8776	0.267865	-0.169719	0.516501	1.98243	-0.751218	-0.753742	-0.714119	-1.21646	0.0565172	1.96959	0.80921	-0.689203	-0.291518	-1.15553	0.211951	-1.13109	-0.52941	-1.51897	0.418084	-0.0131838	0.797347	1.02902	0.254714	0.776389	-0.050615	-0.527194
VIT_08s0007g04870	Zinc finger protein ATRZ-1A	cold, RNA chapperone	-0.463209	0.374864	0.767067	-0.53425	0.75647	1.31012	-2.55785	-2.53782	-1.26093	0.648757	0.85678	1.59956	-0.536534	-0.664525	-0.214293	0.116454	0.318229	0.525987	-0.400958	0.732734	1.18078	-1.17922	-0.171596	0.835961	-0.669586	0.462598	0.9351	-0.00868383	0.250218	1.01951	-1.47335	0.0559346	-0.0743188
VIT_11s0016g05820	Immunoglobulin/major histocompatibility complex	disease resistance	0.62139	-0.41273	2.19978	0.613546	1.0531	1.42301	-2.07349	-1.66266	-0.0794162	0.488359	0.419399	1.34722	-0.302824	-1.28121	-0.28886	0.0671721	-0.0797977	-0.192984	-1.08335	-1.1193	0.617621	0.0779363	-1.52986	-0.304737	-1.01337	-0.604292	0.54274	0.733382	0.212244	2.06065	-0.356691	-0.178553	0.0866046
VIT_04s0008g07260	EDR2 (enhanced disease resistance 2)	disease resistance	-0.197102	-2.60643	0.992243	1.09999	0.0554622	1.17209	-1.28183	-1.00189	0.14669	1.64214	-0.126977	1.48274	0.225695	-0.399059	0.0804374	0.414728	0.773213	0.299691	0.48822	-0.989373	0.89056	-1.13736	-2.64341	-0.531157	-0.148106	-0.447417	0.231134	1.20487	0.239069	0.465723	-0.239667	0.307196	-0.462103
VIT_14s0066g02360	seed maturation protein PM23	Disease resistance	0.0845087	0.905964	0.951569	-0.436158	-1.42056	0.732044	1.62617	0.812295	0.00385554	1.67817	1.64262	-0.0449408	1.21116	0.361076	-1.03233	-0.733065	-1.86769	-2.22565	0.505175	0.418656	-0.589003	-1.27642	-0.209466	-0.644093	0.487018	0.655811	-0.151241	-0.374714	-0.630286	-0.719063	1.12092	0.226183	-1.06851
VIT_12s0035g00800	helicase domain-containing protein	DNA processing	0.322884	-0.113814	-0.0917904	1.14895	0.924131	0.900239	-3.31147	-0.799284	-1.69464	1.55286	0.859125	0.0411863	0.497374	-1.2714	-1.09111	0.92551	0.442327	1.33343	-1.51306	-0.420738	-0.431487	0.173305	-0.55685	-0.505054	-0.0147417	0.191632	0.369415	0.237911	-0.455657	0.656947	0.956441	0.176463	0.560956
VIT_05s0077g00800	DNA replication protein	DNA processing	-0.713572	0.0916341	1.40481	-0.0027075	0.877169	0.00622253	-3.09723	-0.76648	-0.601017	1.08663	1.20922	1.71609	-1.54537	-0.591555	-1.27509	-0.353376	1.42435	1.63444	-0.483552	0.0892797	0.400759	-0.0749003	-0.162062	0.29224	-1.05867	-0.472753	0.00224165	-0.113957	-0.0155308	1.19043	-0.226536	-0.118656	0.247502
VIT_05s0077g00120	DNA replication protein	DNA processing	-0.240859	-0.048649	1.38626	0.0672958	0.825418	0.14731	-3.08845	-1.07854	-0.600599	1.34119	1.46335	1.72966	-1.30752	-0.603581	-1.48315	-0.470485	1.2796	1.77762	0.368505	0.227077	0.22985	-0.462438	-0.357175	-0.0252916	-0.818925	-0.455126	-0.0632949	-0.120645	-0.206721	0.681065	-0.16088	-0.0377436	0.105854
VIT_08s0007g05090	DNA-binding protein	DNA processing	-1.21473	0.0337299	1.62835	-0.000483	0.296377	0.449471	-1.47381	-0.947438	0.409373	0.248281	1.05635	1.60533	-1.2289	0.0415114	0.594238	0.988517	0.236162	1.07422	-0.728134	-0.20059	1.34066	-2.25558	-0.662782	-1.02052	-1.63208	0.0585992	-0.137265	0.672961	0.136641	1.77035	-1.12968	-0.134978	0.12585
VIT_10s0003g04720	DNA damage repair protein	DNA processing	0.394315	1.27265	1.19846	-0.447109	0.732401	2.33786	-1.5606	-2.85373	-1.94265	0.963017	0.832985	0.329418	0.225547	-0.11702	-0.619018	-0.155465	-0.813787	-0.777423	0.301253	0.751438	0.633918	-0.352132	-0.346522	0.171356	-0.196851	0.255858	-0.218768	0.831891	0.604441	0.108464	-1.48669	-0.00247385	-0.0550479
VIT_00s0682g00010	RuvB DNA helicase protein	DNA processing	-0.847074	0.16919	1.67465	-0.226575	-0.903195	1.38875	-1.92679	-1.77012	-1.23419	1.17725	0.890989	1.26721	0.598495	0.0803113	-0.0978566	-0.408125	-1.5022	0.214319	0.362416	0.927485	0.926584	-2.36397	-1.05452	-0.221336	0.173121	0.9969	0.316374	-0.00766623	0.280972	0.889749	0.204964	0.110277	-0.0863858
VIT_08s0007g03360	EMB1345 (EMBRYO DEFECTIVE 1345)	embryo development	0.463958	0.316625	1.28257	-0.999098	-1.40464	-0.207039	-1.82171	-0.749289	-0.167421	-0.444956	0.309232	1.68005	-1.06622	-0.237304	0.647251	-1.1389	-0.689035	1.16773	-0.299858	0.480151	1.71534	-0.675514	-0.326837	0.842428	-0.496905	1.55401	1.65512	-0.785965	-0.429072	1.51654	-0.97529	-1.06771	0.351749
VIT_05s0049g01430	EDA6/MEE37 (embryo sac development arrest 6, maternal effect embryo arrest 37)	embryo development	0.695687	1.03289	0.547478	-1.15005	1.61732	1.12669	-0.0554979	-0.858008	-1.18109	0.660381	0.342183	-0.100087	-0.823477	-0.277489	-1.94736	-1.58432	0.723554	1.03064	-0.235564	1.14182	-0.201336	-2.08257	-0.997169	-1.09461	0.56563	0.93035	-0.00905664	1.01657	0.410272	0.918501	-1.32729	0.597857	0.567134
VIT_05s0020g04110	ELIP1 (EARLY LIGHT-INDUCABLE PROTEIN)	energy	0.173589	-1.04827	-0.685941	0.947139	0.333876	1.39824	-2.87789	-0.665307	-0.956924	0.304393	0.0614438	0.966375	-0.639197	-0.0992979	0.38767	1.03666	1.8051	1.84439	-0.269058	-0.993754	-0.156873	1.19819	-0.107936	0.0935945	-1.0951	-1.21363	-0.880943	-0.295868	-0.0190221	0.350012	-0.0948441	-0.276525	1.47571
VIT_08s0040g03280	HCF152 (HIGH CHLOROPHYLL FLUORESCENCE 152)	energy	0.862893	0.791275	0.260391	-0.148227	1.83274	1.68327	-1.40158	-1.90453	-0.705457	0.280161	1.00401	1.14837	-0.960668	-1.13836	-0.677922	0.618293	1.11237	1.21072	-0.74802	-0.14459	0.236353	-0.731856	-0.229443	0.277301	-1.87642	-0.917029	-1.01736	0.149597	0.25246	1.18451	-1.08191	-0.0729947	0.851658
VIT_05s0049g00470	Electron transfer flavoprotein beta-subunit	energy	-0.977509	-0.0330314	0.596686	-0.322847	-1.17427	0.470566	-1.18214	-0.370287	-0.495974	1.11883	1.42191	0.737743	0.0516861	0.00219559	-1.14457	-0.294251	0.18457	1.53277	1.85041	0.209349	-0.220353	-0.537564	-1.11142	-2.60991	0.308924	0.884197	1.14024	-0.342767	-1.04731	0.323435	1.95564	-0.443498	-0.481456
VIT_13s0019g01890	DVL11/RTFL8 (ROTUNDIFOLIA LIKE 8)	fruit development	1.44391	-0.943469	-0.375791	0.865958	0.090832	0.438162	-0.271721	-0.577517	-1.32895	1.67765	-0.48114	-0.871897	0.0931124	-0.314165	-1.91266	1.15383	0.294681	0.910133	1.86776	-0.901738	-0.412574	0.799868	-0.488376	-0.837811	0.257297	-0.0696983	-1.25782	2.06184	0.0365964	0.203444	0.897568	-0.302094	-1.74521
VIT_01s0010g01210	uracil-DNA glycosylase	Genetic Information Processing	0.318477	0.560782	1.21989	0.608453	0.212058	1.30608	-1.89411	-1.63258	-1.60018	1.53936	0.719522	1.16499	0.0822703	0.301653	0.291021	0.520865	0.297419	0.967477	-0.937811	-0.855137	-0.730736	-1.69766	-1.3996	-1.0035	-0.721861	1.47417	0.817536	-0.0776963	0.318242	0.859682	-1.11068	0.0442719	0.037327
VIT_08s0007g02120	glycoside hydrolase starch-binding domain-containing protein	glycosyl hydrolase	-0.459543	0.474886	1.34311	0.0204445	2.31722	0.599136	-0.716671	-0.454906	-0.150858	-0.16183	0.893061	0.994495	-1.19937	0.285196	-1.30118	0.374391	0.791537	0.477759	-0.738059	-0.17679	-0.208173	-2.6298	-1.73077	-1.2608	-0.559393	0.33028	-1.04682	0.50996	1.0966	0.786583	-0.199773	0.674016	1.02607
VIT_05s0020g02600	serine incorporator 3	incorporate serine into membranes	0.790645	1.49942	1.73742	-0.931285	-0.238213	0.37993	-1.08711	-0.648973	-0.437556	-0.741299	-0.0669165	0.0224468	-0.844191	-0.386191	-0.693406	-2.04961	-1.07801	1.72536	0.966208	1.30352	1.34881	-0.451421	-1.06098	0.962022	0.37577	0.629965	0.763262	-0.306939	-0.221475	0.897949	-0.99648	-1.71318	0.550512
VIT_08s0007g02290	Receptor protein kinase	kinase	0.345413	-0.832853	0.181659	-0.387905	1.83207	0.319957	0.98733	-0.38008	0.0837637	0.0191142	-0.630657	0.127974	1.06322	-0.674664	0.586547	0.888177	1.74306	0.218984	-0.903922	-1.00071	0.151539	0.363638	-2.01614	-0.501479	0.354078	-0.767375	-2.21688	0.438938	1.13248	1.38474	-2.08882	-0.414905	0.593702
VIT_06s0004g06150	C2 domain-containing protein	kinase	1.55472	-0.762567	1.38597	-0.301888	0.174903	1.53924	1.08551	-0.66123	-0.722173	1.30673	-0.570633	0.778435	0.2742	-1.36268	-1.32097	-0.402083	0.0771661	1.12228	0.920325	-0.475649	1.03494	0.195202	-1.52554	-0.272143	0.326279	-0.606912	0.591666	0.118952	-0.370676	1.44304	-1.69171	-1.2838	-1.5989
VIT_19s0014g00220	MAPK (MPK19)	kinase	-0.270425	-1.26279	0.563168	1.9972	0.141815	0.731832	-0.993125	-1.86524	-0.352548	0.69551	0.0861897	0.322252	0.115619	-1.34762	-0.104256	1.87775	-0.115316	-0.242589	0.471341	-1.1639	1.0992	1.19671	-1.99169	0.130093	-0.243002	-1.28351	0.211469	2.05002	0.558339	-0.0743702	-0.126426	-0.5285	-0.283207
VIT_06s0061g01050	protein kinase SRPK1	kinase	-0.824623	-0.53242	1.12749	0.347268	0.230958	0.848235	-3.3721	-1.41211	-0.900868	0.648648	1.19398	1.42293	0.0577372	-0.153145	0.569803	0.302876	0.919111	0.622527	-1.30242	-0.162006	0.655953	-0.644627	-1.37957	-0.807097	-0.859555	-0.00981912	0.277861	0.605622	0.440087	1.51415	-0.213034	0.380468	0.407696
VIT_09s0002g03680	casein kinase	kinase	0.12858	0.218389	1.08629	0.68399	0.93029	1.07005	-2.98327	-0.831907	-0.308789	0.226314	1.16481	0.780479	-1.48248	-0.0834707	1.30616	1.36579	0.331173	1.11375	-0.683919	-1.24266	0.528198	0.398602	-0.652696	0.650318	-1.18925	-0.457507	-0.591691	-0.114542	-0.190383	1.25147	-1.26882	-0.953316	-0.19995
VIT_04s0023g00300	CLAVATA2 receptor protein (CLV2)	kinase	0.230585	0.182554	0.552002	-0.0792687	1.42805	-0.0978812	1.04713	0.167936	0.00209548	0.873237	0.899246	0.32967	-0.64859	0.599785	0.208636	1.42363	1.12258	0.646174	-1.26087	-0.297451	0.744469	-1.64078	-0.515208	-1.35203	-1.3824	-0.0802664	-1.36346	0.452038	0.623541	1.80358	-2.00309	-1.03684	-1.57881
VIT_14s0108g00380	protein kinase APK1A	kinase	-0.664366	1.07267	1.17245	-1.01317	0.633415	0.698299	-1.26425	0.200533	0.014114	0.581115	1.43276	0.721458	-0.639226	0.362133	0.501908	0.418373	1.38111	1.141	-1.63593	0.263197	0.252882	-2.0043	-0.418164	-0.468285	-1.21522	0.671116	-0.0478314	0.107953	0.552607	0.854379	-2.78961	-0.310511	-0.562605
VIT_04s0008g03020	Serine/threonine/tyrosine kinase DSK2	kinase	1.08112	1.58385	1.55787	-1.68828	-0.498599	1.00476	0.0299055	-1.40464	-1.62988	0.83768	0.853553	1.01659	0.0596942	-0.222291	-1.56751	0.0522506	-0.155412	-0.177842	0.150641	1.4976	0.683867	-2.77134	-0.146735	-0.660373	-0.082961	-0.539021	0.125815	-0.0247803	0.287136	0.655546	-0.108135	0.544735	-0.344806
VIT_19s0015g00770	Protein kinase G11A	kinase	0.397078	-0.605443	0.257926	-0.447398	0.174183	2.07542	-0.63316	-1.32832	-1.5463	1.96172	0.662583	0.0779983	2.13934	-0.175019	-0.0919704	0.438622	-0.528034	-0.960897	-0.294343	-0.194882	0.633226	0.0988485	-2.10487	-1.21785	1.61176	-0.00773252	0.0630003	0.693272	0.312745	0.788784	-0.889416	-0.534228	-0.82664
VIT_12s0059g02240	no hit	no hit	0.260186	-1.7008	1.43992	-0.0889523	1.06009	1.20137	-0.0793427	-0.41529	0.160616	1.15257	-0.811466	-0.12881	-0.292753	-0.617433	0.378227	-0.114268	1.88289	1.28086	-0.145704	-1.28642	0.556227	-0.708794	-2.77111	-0.374819	-0.694584	-0.146972	0.541796	0.350403	0.725394	1.3483	-0.778859	-1.45627	0.273808
VIT_01s0011g01070	no hit	no hit	0.391747	-1.75811	-0.0457211	0.716958	1.53839	0.214446	-0.341855	-0.454171	-0.0357329	1.40667	-0.308733	0.513801	0.351255	-1.15256	-0.852931	1.5276	1.64594	0.644729	1.08159	-1.49421	-0.878308	1.37278	-1.07438	-1.29826	-0.936173	-0.630717	-0.492012	0.402454	0.338702	0.978874	1.00165	-1.01824	-1.35547
VIT_02s0025g00020	no hit	no hit	0.336577	-0.934152	-0.354523	0.399693	1.57355	0.42225	-1.83008	0.0547274	-0.356656	1.66092	0.309448	0.246077	0.154264	-0.808237	-1.37686	0.962619	1.984	0.339004	0.574783	-0.996328	-0.761592	0.863871	-1.21613	0.0638384	-2.20859	0.00829128	-0.736275	0.876702	0.0068757	0.254837	1.62386	-1.0481	-0.0886566
VIT_02s0025g00170	no hit	no hit	1.03539	-1.31054	1.0935	1.05164	1.21276	0.560449	0.277181	-1.40345	-0.252741	-0.508467	-1.11549	0.139939	-0.0767816	-2.26035	-0.590949	0.189417	1.0578	0.571358	0.297375	-1.39853	0.461213	1.95511	-0.848071	-0.0838056	-0.480538	-1.69016	-0.309203	0.541957	0.349645	1.08253	1.31576	-1.08936	0.225411
VIT_11s0037g00470	no hit	no hit	0.11038	-0.602257	-0.358609	1.68943	0.902698	0.656274	-3.27421	-0.190392	-1.16097	0.524111	-0.153591	0.405026	-0.752793	-0.43578	-0.733032	0.633926	0.858607	1.61302	1.24215	0.208258	-1.30889	0.605007	-0.443048	-0.657648	-0.546412	-0.609728	-0.60514	0.852847	-0.402596	0.268016	1.50646	-0.701866	0.860736
VIT_12s0035g01240	no hit	no hit	-0.868137	-0.741229	0.893317	0.208026	0.988876	1.00959	-1.86982	-0.679	0.874193	0.14105	-0.369574	0.970111	-1.54124	-1.48452	0.408935	0.434313	0.992538	1.15533	-0.259725	-0.334134	0.786197	-0.52812	-0.54944	0.772598	-2.94774	-1.00687	0.872819	0.329387	0.289933	0.997671	0.27799	-0.235331	1.01201
VIT_06s0004g05880	no hit	no hit	0.494181	-0.807963	1.48842	0.466662	1.18773	0.96305	-1.7174	-2.30863	-0.882377	0.299615	0.782585	1.2511	0.117137	-1.59043	-0.289757	0.639685	0.231845	0.307599	-0.852456	-0.265295	1.5123	-0.169142	-1.64176	0.253255	-0.751357	-0.92455	0.0413426	0.881804	0.65892	1.3052	-1.20941	0.189979	0.33812
VIT_14s0066g01330	no hit	no hit	-1.33909	-0.972129	0.35804	0.0867989	0.733374	0.676513	-1.00185	0.184383	0.839921	-0.063325	0.601786	1.87884	-1.93416	-0.690954	-0.248568	0.0528186	1.244	2.00658	-0.351237	-0.605756	0.752029	-1.44419	-1.98686	0.584386	-0.589525	-0.649698	0.244357	0.711253	-0.19311	1.64956	-0.769218	-0.377828	0.612877
VIT_00s0194g00040	no hit	no hit	-0.448812	-0.996618	1.44819	-0.0912543	-0.0972885	0.569898	-1.52653	-0.417018	0.365467	0.403782	0.0165034	1.09742	-1.14891	-0.955581	-0.385824	-0.05484	1.21051	2.0891	0.486302	-0.926784	0.738371	-1.05843	-2.5447	-0.785145	-0.554854	-0.320505	1.12913	0.125043	0.349211	1.8178	0.731186	-0.678029	0.413222
VIT_18s0041g00720	no hit	no hit	-0.945334	-0.965566	2.10102	0.518297	0.108013	0.725375	-1.86744	-0.778604	0.417695	0.445589	0.869945	1.27113	-0.469835	-1.03825	-0.489239	0.371034	1.11915	1.43924	-0.578711	0.0776756	0.565133	-1.28126	-2.42757	-0.343038	-0.41993	0.402635	1.25595	-0.187963	-0.171225	1.4742	-0.523867	-0.607514	-0.0667254
VIT_07s0104g01450	no hit	no hit	0.305849	-0.531215	0.773287	-0.07112	0.570577	0.517284	0.0757369	0.160687	1.26781	-0.126978	0.331023	0.805017	-1.2806	-1.273	-0.268531	1.10627	0.469292	2.492	-1.2533	-0.470527	0.645428	-0.445213	-1.11464	-0.670762	-1.28928	0.517311	0.609176	-0.109125	-0.236357	2.18641	-1.78896	-1.57151	-0.332041
VIT_11s0149g00150	no hit	no hit	0.499453	-0.717404	0.564653	0.835123	1.77372	0.722173	-2.10714	-0.542923	-0.395048	0.910052	1.03001	1.68822	-0.124149	-0.815182	-0.699902	0.239523	1.73225	0.89818	0.174431	-1.30829	-0.0709093	0.484791	-1.71223	-1.48521	-1.44084	-0.865177	-0.449488	0.00665667	0.154553	1.20704	-0.0152084	-0.436011	0.264286
VIT_13s0064g01160	no hit	no hit	-0.454598	0.785532	0.387503	-0.326171	1.29363	0.604299	0.0596967	-0.0759384	-0.846024	1.17692	0.863966	0.936081	-0.805524	-1.63646	-1.38595	-0.776299	0.840031	1.76368	-1.84928	0.0496633	-0.0992498	-1.94469	-0.895858	-0.161095	1.13444	0.66132	0.45558	-0.637596	-0.657534	1.95075	-0.81444	-0.0413054	0.44493
VIT_18s0072g01160	no hit	no hit	-0.436175	0.122316	0.994262	-1.54632	1.03793	1.06489	-0.653633	-0.863352	-1.8862	1.12484	1.46802	0.037662	0.945293	0.0334879	-1.23023	-0.0675817	0.732758	0.104262	-0.260021	-0.0916885	-0.188112	-1.79927	-1.04715	-1.39279	1.23361	0.685878	-0.614176	1.12363	1.20698	1.26121	-1.27414	0.527366	-0.353546
VIT_14s0066g01350	no hit	no hit	-0.830397	-0.136843	-0.278441	-0.833379	0.706814	-0.710385	-1.92153	1.09902	-0.462479	-0.55982	0.393456	-0.282232	-0.932516	0.392481	-1.05732	-0.0144265	2.21931	3.05933	0.937752	0.635646	0.173288	-0.764496	-0.891185	-0.945596	0.391852	0.543643	0.576116	-0.281	0.346325	0.943609	0.372793	-1.09717	-0.792227
VIT_13s0156g00300	no hit	no hit	-0.0865272	-0.0644079	0.06775	-1.05239	-0.249207	1.48618	-1.89738	-2.78884	-2.4565	1.02206	1.39328	1.01857	1.32932	0.121032	-0.147333	0.236782	-0.772869	0.261212	0.734519	0.979975	0.915299	-0.485954	-0.346151	-0.37341	0.336665	0.379135	0.425953	0.172927	-0.298347	0.843976	-0.468582	0.265406	-0.502153
VIT_00s1684g00010	no hit	no hit	-0.225489	0.66973	0.467871	-1.41874	-0.878908	-0.00299466	-0.0458869	-0.661405	-1.56489	1.00581	0.349944	-0.307698	2.19989	0.139326	-0.774883	0.215119	-0.621085	-0.409866	1.31934	-0.159428	0.363825	-1.60411	-1.60681	-0.489297	2.69307	0.84171	0.742134	-0.125468	-0.524944	0.764834	-1.05741	0.721417	-0.0147068
VIT_00s0332g00150	no hit	no hit	0.907559	1.02285	1.09432	-1.23531	-0.910625	-1.16184	0.545849	-0.443373	-0.978747	1.36486	0.674671	-0.0110965	1.50566	-0.619114	-1.2552	-0.0127953	-0.008101	-0.333352	0.692183	-0.823384	-0.152168	-1.261	-1.56278	-1.42917	2.65826	0.00753396	0.23515	-0.342074	-0.83539	0.473539	0.71411	0.515874	0.963105
VIT_00s0246g00110	no hit	no hit	1.4416	1.08591	1.10093	-0.772418	-0.192897	-0.806687	1.05242	-0.0468752	-0.316601	0.324115	-0.0518892	-0.178272	1.29029	-1.27063	-1.36558	-0.653678	-1.86285	-1.12938	0.889306	-0.161425	0.449742	-1.33137	-1.21626	-0.37033	2.46629	-0.725077	0.107366	-0.398897	-0.606351	0.540328	0.574008	0.819052	1.31611
VIT_04s0008g03170	ubiquitin-specific protease 26 (UBP26)	peptidase	0.208368	0.311842	1.69751	0.0242548	1.77453	1.11708	-1.77349	-0.419836	-0.279737	-0.210536	1.01176	1.01651	-1.71373	-1.38263	-1.39639	-0.188772	1.32845	1.33706	-1.04908	-0.533444	-0.171837	-0.282182	-0.509089	0.329935	-1.69267	-0.484672	-0.302102	-0.164731	0.181608	1.53596	0.0333769	-0.387155	1.03384
VIT_18s0122g01380	Crp1 protein	post-transcriptional control	0.242879	-1.455	1.11991	0.790732	0.843276	1.64523	-0.302566	-2.07146	-0.0992028	1.09801	0.0623627	0.840817	0.277174	-1.97837	0.107556	1.89413	0.000434	0.569513	-0.842047	-1.18163	0.0453334	-0.209484	-1.66787	-0.0291166	-0.291036	-0.96066	0.333923	0.966213	-0.251404	1.16501	-0.504745	-0.981501	0.823578
VIT_06s0004g00420	calpain-type cysteine protease	Protease	0.526297	0.280692	0.951918	-0.512663	1.56262	1.45577	-1.92515	-0.396286	-0.555406	0.552476	1.28451	0.481648	-0.728219	-1.77614	-0.157605	0.746432	1.17	1.36396	-2.22615	-0.373025	0.0790082	0.0261715	-0.219708	0.159661	-1.27333	-0.0753397	0.0177051	0.0978328	0.209802	1.69766	-1.28179	-0.601517	-0.561834
VIT_02s0025g00670	CAAX amino terminal protease	Protease	-0.545171	-0.146085	0.433591	0.348977	0.773664	0.593407	-1.69782	-0.33676	-1.36844	1.28337	1.43353	0.185379	-0.455522	-0.41157	-2.0768	-0.222179	-1.01059	0.153185	0.412403	0.662635	0.238465	-1.14792	-1.85568	-1.53358	1.8334	1.12511	1.11041	0.929027	0.433243	0.853077	0.0154998	0.548749	-0.559004
VIT_17s0000g02320	glutaredoxin	protein fate	-2.47548	0.0130432	-0.0757996	0.883744	-0.210959	0.382434	-0.927755	-0.264496	-0.588856	0.295618	1.92507	0.756592	-0.000856	0.501789	-0.812459	-0.677053	0.353387	-0.0534418	0.339225	1.69604	0.581337	-2.49195	-0.619825	-0.300926	1.55032	0.480807	0.55156	0.12374	-0.275339	-0.113652	-1.31963	1.53912	-0.76535
VIT_11s0118g00810	Peptidyl-prolyl cis-trans isomerase	protein fate	0.0851598	1.82024	0.738397	-1.11779	0.911019	0.814209	-1.27375	-0.417148	-0.673102	0.683552	2.01459	0.931874	-0.541764	0.557076	-0.358652	-0.0732849	1.02592	1.31655	-0.746612	0.53093	-0.228615	-2.25551	-0.368143	-0.656807	-0.697593	1.03161	-0.255938	-0.749069	-0.418181	0.775422	-2.04365	-0.672107	0.311165
VIT_02s0087g00090	F-box family protein	protein fate	0.712303	0.509494	0.925251	0.993962	1.50513	0.533549	-2.35713	-2.42965	-1.95721	0.219364	-0.246296	-0.157519	0.754909	-0.575756	-0.917844	1.01999	-0.0243534	-0.152565	0.243217	0.80909	0.142944	-0.580448	0.0535779	0.265117	-0.485386	-0.308545	0.34634	1.60998	0.400081	0.695882	-0.31679	0.592599	-1.82329
VIT_10s0003g03880	F-box domain containing protein	protein fate	-0.293218	0.0652201	0.240086	0.0790674	0.0323144	1.49166	-2.18697	-1.53124	-1.88387	0.647987	1.4952	0.758455	-0.113172	0.00227435	-0.358159	0.0764657	0.0846203	0.846035	0.831054	0.501026	0.864861	-1.442	-1.00494	-1.35763	-1.75249	-0.180622	-0.250449	1.18771	0.305789	1.47038	0.0448647	1.1657	0.164
VIT_18s0001g14400	peptidyl-prolyl cis-trans isomerase ROC5 (ROTAMASE CYP 5)	Protein folding	0.417019	0.147819	1.18175	0.356942	-0.601381	0.457978	-0.797189	-2.83278	-2.72292	0.0946971	0.133747	0.536069	-0.0116379	-1.0235	-0.349925	1.27687	0.805836	0.688712	0.869936	0.0809454	1.3283	-0.583013	-0.750593	-0.959346	0.310667	0.468553	1.36928	1.13475	-0.900339	0.675684	-0.031496	-0.39811	-0.373322
VIT_13s0073g00580	small nuclear ribonucleoprotein associated protein B	ribosome	-0.541911	-0.317639	0.992667	-1.58115	-0.342868	0.985001	-1.42574	-1.35995	-1.25047	0.952498	1.1966	1.08135	-0.019338	-0.114419	-0.75485	-1.08705	0.21904	1.27017	0.536955	0.937856	1.4491	-2.10211	-1.01765	-0.0262059	0.547862	0.804501	1.45584	-0.13242	-0.160624	1.03562	-0.83407	0.49876	-0.895358
VIT_19s0014g02090	Polynucleotidyl transferase, Ribonuclease H fold	RNA processing	-0.406595	0.352032	0.907321	0.342249	1.97366	1.2414	-2.06729	-0.825717	-0.318367	0.0644236	0.891438	0.881855	-1.43899	-0.43842	-0.967892	0.43025	1.55559	0.889037	-0.321591	-1.00073	-0.594651	-1.94227	-0.610542	-1.06147	-1.00387	0.2138	0.0113279	0.235203	0.382319	1.3869	-0.36059	0.173056	1.42711
VIT_08s0007g00460	ribonuclease II-like protein	RNA processing	0.159624	0.159822	1.47967	-1.37306	0.453381	0.686809	-1.56209	-2.32959	-0.803527	-0.152567	0.438022	1.66283	-0.558776	-1.37653	0.390351	0.480544	0.945204	1.40904	-0.911973	-0.233315	0.811575	-0.570247	-1.20659	0.319764	-0.956244	-0.124013	0.29365	0.0365012	0.623088	2.04783	-0.2396	-0.758161	0.758575
VIT_06s0009g01200	argonaute	RNA-induced silencing complex (RISC)	-1.70656	0.312	1.15588	-0.68729	-0.187746	0.737332	-1.57875	0.00253902	-0.129283	0.23959	1.30807	0.533364	-0.790467	0.0106589	-0.127	-0.0256845	1.27218	1.95911	-0.407087	-0.00652624	0.194695	-2.42218	-1.25903	-1.93214	-0.368751	0.723227	0.158193	0.393277	0.556791	1.57133	-0.465076	0.126623	0.838723
VIT_01s0010g01710	phytosulfokine receptor	Signal	0.61776	-2.00838	0.612759	0.646789	0.245804	1.29572	-0.920988	-1.27394	-0.164432	1.36416	-0.937773	0.260106	0.104178	-1.68526	-0.424972	0.890376	0.903064	1.17163	0.958292	-1.29976	0.0456571	1.03443	-2.07564	-0.594398	-0.609718	-0.501589	0.161887	1.06	-0.161312	1.07682	1.28013	-0.867423	-0.203987
VIT_14s0108g00500	Death receptor interacting protein	Signal	0.396186	-0.779221	1.0431	1.19955	0.744026	-0.357787	-0.325045	-2.2129	0.689151	-0.336881	0.451926	1.37481	-0.72857	-0.813313	-0.225612	1.19562	1.10537	0.532879	-0.544353	-1.04333	-0.679096	-0.0419617	1.53427	-1.24624	-1.75163	-0.748442	-1.00971	0.904046	-0.00723357	2.18878	-0.217396	0.0319477	-0.322949
VIT_01s0011g01230	GTP-binding protein (ERG)	signal	-0.941025	-0.0442882	1.09667	0.244472	2.02954	0.118761	-0.84911	-0.737636	-0.397672	-1.00809	1.60483	1.497	-0.630597	0.338969	-0.0506831	1.00392	-0.00541337	0.674502	-1.18895	-0.324574	0.260694	-1.7926	-0.109967	-0.955871	-1.26303	0.852517	-1.02003	0.835701	0.582034	1.93135	-1.52025	0.26472	-0.495899
VIT_00s0471g00030	GTP-binding protein engB	Signal	-1.13174	0.66527	1.35417	-0.77245	1.46883	0.218351	0.383566	0.165944	0.637008	0.201624	0.22426	0.941176	-1.22285	-0.236697	-0.635045	0.898661	1.66455	1.65287	-1.06359	-0.694837	0.264398	-2.93846	-0.547523	0.154468	-0.850078	-0.159521	0.226712	0.219008	0.665715	0.8108	-1.61005	-0.777995	-0.176549
VIT_00s0686g00010	GTP-binding protein engB	Signal	0.474956	1.08565	1.71754	0.252703	0.819237	0.0109323	0.723883	0.143638	0.317105	-0.356245	0.586522	1.07763	-1.01386	-0.0136978	-0.0493997	1.73006	0.831351	0.525887	-1.61972	-0.362107	0.273602	-2.755	-0.557676	-0.0421708	-0.557432	-0.262216	0.0559101	0.0524229	0.57455	0.271625	-2.71587	-0.593723	-0.626081
VIT_18s0001g12350	GYF domain-containing protein	Signal	-0.0497388	0.103952	1.26926	-0.015825	-0.00026	2.79362	-1.76342	-1.90978	-1.15281	0.112689	0.719019	0.608546	-0.88229	-1.18432	-1.12636	0.419464	0.114433	1.67367	-0.781787	0.381278	1.48916	-0.965592	-0.654188	0.0658918	-0.413707	0.0834508	-0.00261742	-0.314408	-0.40806	1.50615	-0.00584974	-0.0164215	0.30685
VIT_19s0014g02300	prenylated rab acceptor (PRA1)	Signal	-1.56418	0.412772	1.03909	-2.03841	-0.824468	1.62923	-1.70332	-1.24456	-0.607282	1.25293	1.72938	0.966856	0.864899	-0.22096	-0.262959	-0.137293	-0.373652	1.38014	0.808149	0.527301	0.496634	-1.67872	-0.387946	-0.297888	0.252588	0.670137	0.829369	-0.602861	-0.925205	0.773498	-0.133078	-0.53921	-0.090984
VIT_00s2531g00010	signal transducer	signal transducer	1.13033	-0.0555057	0.637286	0.951647	0.589651	2.21207	-1.72089	-1.16233	-1.58131	0.86585	-0.459776	-0.140477	0.533892	-1.45186	-1.57312	0.957893	-0.195977	0.50613	0.366229	-1.29147	0.0032535	1.3032	-1.38358	-0.4463	-0.500679	-0.447482	0.109166	1.03415	0.334766	1.40114	0.529402	-0.870022	-0.185286
VIT_18s0001g05630	far upstream element-binding protein	Spliceosome	-0.659778	-0.527007	0.883915	-1.19248	-0.126434	1.23659	-1.88425	-2.36501	-0.735548	1.0126	1.46545	1.54934	-0.360544	-0.431698	0.231993	-0.123251	0.151782	0.660724	0.4677	0.340408	1.5066	-1.28179	-0.997233	-1.27356	-0.9506	0.120503	0.674556	0.272866	0.102422	1.56985	-0.334189	0.641711	0.354361
VIT_01s0010g03690	Splicing factor YT521-B	splicing factor	0.446859	-0.951166	0.759933	-0.121397	0.736551	0.841518	-0.645868	-1.31875	-0.224893	-0.121893	0.821904	0.624531	0.0641623	-0.174389	-0.254841	0.152052	1.76992	1.99901	-0.879097	-0.873213	-0.162419	-1.9418	-2.56082	-1.72277	0.47477	0.7307	-0.144755	0.211419	0.935539	0.741997	0.292785	-0.52658	1.021
VIT_07s0005g04290	mRNA splicing protein (Prp39)	Splicing factor	-1.52211	-0.481869	-0.591273	-0.000158	0.271312	1.12158	-0.434969	-0.00355629	0.568045	0.984283	0.942797	1.23083	0.100933	-1.16283	-0.389206	0.954219	0.730976	1.51237	-1.33342	-0.743951	-0.451198	-1.83716	-1.6457	-2.2412	-0.0111877	0.194209	0.273056	0.644485	0.160638	1.62863	0.0479239	0.154751	1.32876
VIT_15s0046g00060	arginine/serine-rich splicing factor RSP31 (RSP31)	Splicing factor	-0.328536	0.034854	0.955904	0.0212523	1.69331	0.526281	-2.74686	-0.699434	-0.635547	0.542909	1.14758	1.66865	-1.78105	-0.521826	-1.13679	-0.801473	1.31992	1.0673	-0.659501	0.397176	0.467677	-1.11666	-0.43393	0.144973	-1.22309	-0.163318	0.0897093	-0.359565	0.613177	1.08293	-0.545621	0.766839	0.612754
VIT_04s0023g01470	splicing factor 3b, subunit 4	splicing factor	-0.99141	-0.245415	1.43259	-1.83614	-0.0994049	1.2584	-2.55595	-1.20636	0.031423	0.0161954	0.748623	1.01314	-0.688507	-0.322244	0.13456	-0.52749	0.16638	1.72633	0.0426108	0.72396	1.71332	-1.42268	-0.700416	0.827939	-0.000985	0.18126	1.04937	-0.216541	-0.187448	1.37165	-0.627684	-0.426696	-0.382391
VIT_19s0027g00590	arginine/serine-rich 45	Splicing factor	-1.26854	-0.143208	0.747993	-1.22818	-1.36413	1.3008	-0.799619	-1.18092	-1.27559	1.105	0.750658	0.89017	0.688127	0.294201	-0.483539	-0.600019	-0.630438	0.580123	0.739416	0.718977	1.57071	-2.1446	-1.22435	-1.91496	0.670442	0.919012	0.31946	0.611379	0.150687	0.921488	0.730357	0.248366	0.300738
VIT_00s0317g00100	CPSF A subunit, C-terminal	splicing factor	-0.286221	-0.525775	1.40435	0.286742	0.831035	1.0839	-1.14568	-1.16207	0.675654	-0.38791	0.27319	1.54909	-1.13175	-1.63599	0.114273	0.234244	1.02367	1.43546	-0.982249	-0.9097	0.538196	-1.02861	-1.02654	0.300751	-1.88524	-0.846506	0.181531	0.497205	0.436163	1.88956	-0.88436	-0.121087	1.20467
VIT_05s0077g01010	HCF107 (HIGH CHLOROPHYLL FLUORESCENT 107)	splicing factor	0.15894	1.08879	-0.49219	-0.423272	1.11935	2.12233	-0.370885	-0.128613	-0.9573	-0.00247021	-0.444209	0.487051	-0.618614	-0.120037	-1.10479	1.42195	0.353332	1.63588	-1.98987	-0.664365	-0.626819	-0.75989	0.826147	-0.497276	-0.572176	-0.217505	-1.17458	0.654549	0.340645	0.604118	-1.43229	-0.532266	2.31634
VIT_04s0069g00800	splicing factor	splicing factor	0.286827	1.45452	2.36533	-1.09653	1.3723	-0.120178	-0.959646	-1.25798	-0.778294	0.0942357	0.796111	1.4232	-1.09327	-1.18622	-1.51483	-0.451554	1.03158	1.06561	-0.148544	0.716622	0.599436	-1.14695	-0.439336	0.0730583	-1.45986	0.206349	0.680947	-0.832379	0.665636	0.753587	-1.10829	0.163797	-0.155279
VIT_01s0026g00250	splicing factor	splicing factor	0.363284	1.69079	2.10284	-0.296331	0.844606	0.489116	-0.803147	-0.537464	-0.577286	0.332061	0.514779	0.763931	-2.01813	-0.34464	-2.07599	-0.449139	0.84906	1.22946	-0.381013	0.461217	0.505456	-2.15903	-0.342181	-0.208408	-0.561322	0.551989	-0.0104668	-0.503869	-0.397171	1.39511	-1.26437	0.308761	0.527493
VIT_16s0050g00770	YDA (YODA)	stomatal complex morphogenesis	0.0656039	-1.03261	-0.139645	-0.85994	-0.203487	1.21331	-1.43663	-1.69921	-1.54729	0.94778	0.199941	0.363457	0.780715	-0.73631	-0.629911	0.795173	0.212943	1.51829	0.132445	-0.181127	1.71992	-0.221593	-2.11414	-1.646	0.347202	0.456131	0.21966	0.753551	0.485723	2.06342	-0.0568697	0.0620447	0.167447
VIT_18s0001g15330	nodulin MtN3 family	stress	-0.319085	-2.07318	-0.363867	0.278305	0.627951	1.31971	1.54865	-1.05507	-0.0107654	0.79187	-1.66866	0.273674	0.122217	-1.18235	-0.585501	0.766486	0.730572	0.425788	-0.908646	-1.096	1.20016	0.158206	-2.03443	-0.270451	0.574518	-0.672411	0.0435306	0.822878	0.382378	1.37584	-0.342987	-0.699545	1.84021
VIT_03s0038g02160	thaumatin	stress	-0.316842	0.819013	1.12247	-1.02658	0.895603	1.21791	-2.33847	-0.249002	-1.0588	0.197485	1.73002	0.725836	-1.45692	0.0527956	-1.10919	-1.53694	0.697361	1.2327	-0.860342	0.646141	0.24906	-1.71964	-0.883592	-0.851375	-0.240751	0.783888	0.0610873	0.0944062	0.568943	1.07401	0.223412	0.551604	0.704708
VIT_15s0021g01540	AvrPto-dependent Pto-interacting protein 3	Stress	0.670337	-0.0552121	0.905905	-0.747738	0.220656	1.41616	1.31887	-1.0237	-1.53713	1.77231	1.14016	0.736897	1.19669	-0.633534	-1.34777	0.148027	-0.0688803	0.172203	0.806716	0.00622137	0.504268	-1.67394	-1.77408	-1.3592	0.910712	0.577611	-1.25011	0.263339	-0.0249304	0.928246	-0.592808	-1.17213	-0.434167
VIT_08s0007g01620	Lectin	stress	1.6457	-0.510903	1.09917	0.512539	1.42153	-0.10207	0.20518	-0.0650098	-0.713746	0.81604	-1.1062	-0.15191	-0.105968	-0.00552843	-0.218087	0.0535803	1.47643	-0.17833	0.731125	-1.1086	0.726509	0.760517	-1.92795	-1.43707	-0.175599	1.06409	-0.730292	0.335756	0.998307	1.37631	-1.28278	-1.69844	-1.70431
VIT_11s0052g00630	Metallothionein	stress	1.20572	-1.13418	-0.0481926	1.29593	1.5999	0.0732327	-1.60786	-0.881999	0.0558126	0.882336	-0.333896	-1.19333	0.306113	-1.87487	-0.0717627	0.35533	1.89288	-0.00225233	0.384385	-1.50262	0.121244	1.15358	-2.04958	-0.427152	0.644814	-0.33764	-0.687124	0.683569	1.0502	0.613454	0.509597	-0.806214	0.130571
VIT_14s0083g00070	ACCLIMATION OF PHOTOSYNTHESIS TO ENVIRONMENT	thylakoid membrane	1.02261	-0.913935	0.0161064	0.296639	1.88319	1.83748	-1.06911	-0.945889	0.128677	0.727419	0.552453	1.09638	-0.185538	-1.20678	0.137943	1.5177	0.869105	0.762069	-1.397	-1.38603	-0.400425	-0.392393	-0.491967	0.387053	-1.27699	-1.04365	0.23938	-0.625358	-0.106789	1.19882	-1.51559	-0.938297	1.2227
VIT_08s0007g01710	e-cadherin binding protein	transcription	-0.983837	0.234839	0.678894	-0.499532	-0.808616	1.65792	-2.68765	-1.68029	-1.17198	1.19935	1.40114	1.38273	-0.208832	0.170106	-0.188382	-0.250257	0.599323	1.39184	0.256889	0.386248	1.01189	-1.06897	-0.932095	-1.03764	-0.206024	0.877686	0.281052	-0.0124442	-0.618824	1.37113	-0.30037	0.0511725	-0.296478
VIT_04s0044g01790	Elongation factor EF-2	translation	-0.66299	-1.70393	0.122857	-0.203067	1.99949	0.681809	-1.171	-1.2421	0.383309	-0.629713	-0.642942	0.0760562	-0.120081	-1.34653	0.376733	0.0459243	0.874355	0.775967	-0.846205	-0.620509	1.46365	0.687863	-1.59476	1.04891	-1.04032	-0.951551	0.433668	0.261205	1.13498	2.02788	-0.609397	-0.231648	1.22209
VIT_08s0007g07180	Eukaryotic translation initiation factor 3 subunit 8	translation	0.248071	0.510869	1.1906	-0.696532	0.918624	-0.220266	-0.481552	-2.57058	-2.37178	-0.704391	0.0750088	0.359255	-0.520093	-1.08837	-0.956546	-0.222113	1.41679	1.5751	-1.12769	1.10637	0.869251	-0.878759	-0.814999	-0.275763	0.355638	0.209685	0.140667	0.0455122	1.0079	1.42014	0.176787	0.582068	0.72109
VIT_06s0004g02920	yrdC	translation factor	0.233442	-0.906133	0.171007	0.956482	-0.290083	1.15736	-1.55189	-0.62966	-0.637792	1.86899	0.476953	0.860833	-0.212051	-1.06974	-1.75209	0.598936	0.728349	1.30377	0.939741	-1.0236	-0.0943965	-0.429578	-1.97449	-1.84657	0.945723	0.399381	0.565137	0.236471	-0.744922	0.862519	0.863329	-0.817933	0.812496
VIT_06s0004g01050	calcineurin phosphoesterase	unclassified	-0.56967	-0.555981	-1.52553	1.62452	1.66213	1.53458	-0.324832	1.32056	-0.54603	0.00938125	-0.262259	-0.957467	-0.677747	-0.151769	-1.45328	0.253255	0.884038	0.798722	-0.761368	-0.195399	-1.02096	-0.849304	-0.992412	-0.697561	-0.00692572	0.627759	-1.75647	1.29391	1.30927	0.412381	-0.408257	0.267389	1.71531
VIT_05s0049g02350	HAD superfamily hydrolase	Unclassified	-0.460702	1.14891	1.62218	0.124386	-0.268197	1.16509	-0.765211	0.632613	0.342701	0.796945	1.02213	0.890725	-1.49062	-0.269117	-1.0294	-1.6198	-0.801803	0.927667	-0.440009	0.561688	0.515333	-2.59089	-1.84928	-0.674822	-0.564718	0.892801	0.875974	-0.0897368	-0.247711	1.32044	-0.292548	0.298841	0.316138
VIT_19s0014g01890	reticulon-4-interacting protein 1	Unclear	0.591362	-1.2664	-0.105971	1.10746	-0.278954	1.45474	-0.36974	-1.28344	-0.666948	1.20261	-1.46511	0.422903	-0.0136303	-1.30807	-1.38425	0.450393	0.193407	1.85526	1.30892	-1.32275	-0.292159	0.312062	-1.64203	-0.727302	0.805268	-1.1586	-0.270562	0.847555	0.405823	1.22359	1.01635	-0.488876	0.847101
VIT_04s0023g03300	2OG-Fe(II) oxygenase	Unclear	-0.135235	-0.830045	-0.0221268	0.359084	0.895456	1.64116	-0.978121	-0.34161	1.72053	-0.727496	-0.563947	0.985188	-0.620172	-1.07363	0.0239062	0.0110971	0.281181	0.418752	-0.603124	-2.0244	0.0968121	0.818571	-1.33489	0.138162	-1.46193	-1.06152	0.0910197	0.291388	0.142003	2.35491	-0.294009	-0.20456	2.0076
VIT_07s0005g02810	2Fe-2S-binding	Unclear	0.145764	-1.0434	1.04183	0.964621	1.11685	0.804355	-2.10341	-0.750785	0.0531083	-0.245442	-0.495517	0.173614	-0.708792	-0.357658	0.409183	1.42056	0.561471	-0.2071	-1.76457	-1.28644	0.0830689	-1.17118	-0.740472	-0.17825	-1.19831	-0.734267	0.0901715	1.55341	1.00434	2.03042	-0.45609	0.855953	1.13297
VIT_17s0000g00490	sterile alpha motif (SAM) domain-containing	Unclear	1.10155	2.10309	0.424065	0.585603	1.39267	0.658987	-1.3499	0.344823	-1.78773	0.479037	0.522237	-0.451595	-1.87773	0.732642	-1.64037	-0.0414514	0.37009	0.812874	0.0463363	0.446515	-0.804686	-1.40256	0.177346	-0.859995	-0.588334	1.10268	-1.25106	0.336335	1.13458	0.848262	-1.04519	-0.191333	-0.327764
VIT_01s0137g00360	transducin family protein / WD-40 repeat	Unclear	-0.324934	0.127837	1.83843	0.572403	0.559701	0.564383	-0.180751	0.159337	1.30513	0.221848	-0.0808428	0.0484217	-1.68075	-0.461711	0.324355	-0.253665	2.13649	1.22787	0.128134	0.232722	-0.628171	-2.97193	-0.40816	-0.382458	-2.22303	0.130233	-1.04787	0.483672	0.29004	0.622353	-0.0478419	-0.0291166	-0.252126
VIT_14s0006g00650	transducin family protein / WD-40 repeat	Unclear	-0.93887	-0.362943	0.956904	0.216875	1.19101	0.819574	-0.437834	-1.21019	0.533353	0.280137	1.459	1.81729	-0.682244	-0.36649	0.797484	1.07511	0.664713	0.592893	-2.04897	-0.169373	0.781507	-1.0683	-0.536339	-0.205513	-1.77488	-0.586121	-0.492352	0.0574048	0.211939	1.66448	-2.10068	-0.147729	0.00917136
VIT_14s0171g00430	Prohibitin 3	Unclear	-1.17063	0.120322	1.64343	-1.06447	-0.214945	0.516335	-0.196338	-1.03919	-0.269637	0.140222	0.860143	0.90512	-0.532712	0.0794611	0.365047	-0.127926	0.741389	2.0347	-0.472416	0.455221	0.988816	-2.9743	-0.53507	0.0306755	-0.0794408	0.438585	0.344702	0.103925	0.0650938	1.59506	-2.1667	0.0852936	-0.669765
VIT_19s0015g01220	transducin family protein / WD-40 repeat	Unclear	0.702824	-0.00591548	0.403038	-0.190347	2.39614	0.359823	-1.71093	-0.275689	-0.503282	0.670223	0.63672	0.44217	-1.1152	-1.22962	-1.22009	0.922955	2.53389	1.6255	-0.601318	-0.552532	-0.575863	0.0841265	-0.819663	-0.387044	0.265871	-0.0955066	-1.27903	-0.257179	0.523597	0.778458	-1.48912	-0.381308	0.344303
VIT_10s0003g04300	F-box/LRR-repeat protein 20	Unclear	-0.663048	1.09311	1.28446	-1.7074	0.428746	1.32177	-1.40099	-0.0700843	-0.0227838	0.163665	2.32099	0.761835	-0.551276	0.0296933	-0.920138	-1.1572	0.0219381	1.19438	-1.09325	0.483231	0.103387	-1.58901	-0.572416	-1.55175	0.594329	0.899379	0.377248	-0.404357	-0.0205288	1.52229	-1.18597	0.312221	-0.00246641
VIT_07s0005g00240	transducin protein	Unclear	0.789219	1.89783	1.8962	0.410718	-0.964047	0.124825	-0.969499	-0.231898	-1.27069	1.03999	2.25228	0.230448	-0.47819	0.311809	-0.787223	0.937653	-0.709811	0.025535	0.25773	0.19325	-1.04621	-1.86397	-0.139522	-1.91256	-0.122991	1.01727	-0.97284	0.81436	0.204974	0.183791	0.138015	-0.744985	-0.511467
VIT_16s0050g02570	protein phosphatase 2C	Unclear	0.608854	-0.392381	0.820077	-0.0290081	0.582036	1.36523	-0.529787	-2.48038	-1.04431	1.29496	-0.152199	0.482028	0.681733	-1.12096	-1.75175	-0.269278	0.226299	0.549687	-0.481111	-0.763565	0.456265	-0.811115	-2.01783	-0.325924	0.562788	-0.742904	1.15165	0.934131	1.11856	1.86515	-0.333782	0.346504	0.200348
VIT_09s0002g01640	KOW domain-containing transcription factor	Unclear	0.0447573	-0.258781	0.725723	0.481523	0.825803	1.35856	-1.80012	-1.50007	-1.6555	1.19094	1.33819	0.709636	-0.741515	-0.0883454	-1.72995	-0.827498	-1.06072	-0.355956	1.76405	0.798578	0.559561	-0.708469	-0.709932	-0.702885	-0.0567352	-0.228083	-0.696942	1.38445	0.658915	-0.243592	1.3897	0.683681	-0.548969
VIT_05s0020g02840	short-chain dehydrogenase/reductase	Unclear	-0.348243	-0.602044	1.26107	-0.203737	-0.984583	0.600633	-2.25425	-1.829	-1.3804	1.23301	0.617962	0.457678	1.01531	0.0764052	-0.735417	0.188413	-0.509606	0.556205	1.12692	0.136368	0.337142	-0.974624	-1.62858	-1.48221	1.78238	0.869823	1.21003	0.657879	-0.129937	0.785403	0.375653	0.106343	-0.332007
VIT_02s0025g00710	Loricrin	Unclear	1.04434	0.680576	1.64712	0.232747	-0.173834	0.908952	-2.7942	-1.5789	-1.76815	0.888903	1.07188	0.507604	-0.622201	0.850125	0.238674	0.598953	-0.0635003	-0.221379	0.373532	1.19293	0.426751	-1.41244	-0.813301	-0.672788	-1.13933	0.487862	0.871434	0.639091	-0.429822	-0.117326	-0.38577	0.661736	-1.13027
VIT_03s0017g00990	Unknown protein	Unknown	-0.909801	-2.02935	0.288325	-0.12827	-0.206254	0.485494	-0.00998775	-0.625972	-0.355426	-2.36955	-1.29419	-0.222749	-0.272952	-0.639286	0.491681	1.3423	0.0592929	1.08303	-0.647774	-0.727697	1.78068	0.707717	-1.26965	0.0623309	-0.226591	0.0252401	0.745965	1.25401	1.00004	2.28687	-0.389287	0.533329	0.178478
VIT_19s0014g02720	Unknown protein	Unknown	-0.214581	-1.57923	0.74777	0.964856	0.827675	0.500887	0.846886	0.178164	0.321487	-0.306491	-1.57559	0.299174	-0.284648	-1.18115	-0.232733	1.41454	1.68662	1.22437	-0.686418	-1.65338	0.61839	-0.939365	-1.98187	0.182296	-0.648296	-1.48953	0.0539531	0.877794	1.0775	1.42748	-0.62191	-0.244741	0.390098
VIT_13s0019g00900	integral membrane protein, MtN24	Unknown	0.710559	-1.22565	0.242213	0.338743	0.338924	-0.371594	2.1039	-0.772926	0.365924	-0.0303527	-1.20016	0.810528	0.649876	-0.762768	-0.344203	1.23655	1.54123	0.425701	0.0220839	-1.17055	0.644867	-1.53858	-2.73126	-0.933866	0.353132	-0.949041	0.306058	1.05394	0.889412	1.00185	-0.257091	-0.724814	-0.0226447
VIT_00s0779g00010	Unknown protein	Unknown	0.912932	-1.17031	0.52033	0.920801	1.48982	0.533763	0.431069	-2.01289	-0.526197	0.813711	-0.479252	-0.422081	0.846495	-1.92753	-0.760332	0.742808	1.14197	0.205155	0.747947	-1.4376	-0.21929	1.26828	-1.70164	-0.288001	0.719908	-1.52348	-0.690738	0.868782	0.921388	0.764481	0.465918	-0.700975	-0.455256
VIT_10s0003g01370	Unknown protein	Unknown	0.469884	-1.64131	0.263942	0.660504	1.11811	1.6352	-0.023069	-1.1201	-0.404679	0.167187	-0.022735	0.640515	-0.326992	-1.90573	-0.62046	0.207697	-0.599513	1.06083	-0.296141	-1.56047	1.07408	1.15358	-2.2101	0.179823	-0.242866	-0.779994	0.030745	0.958638	0.291188	1.74772	0.452814	-1.23418	0.875907
VIT_15s0021g02070	Unknown protein	Unknown	0.817898	-1.19633	-0.0552203	1.74159	0.0528174	1.35778	-0.29826	-0.898498	-0.369903	1.48175	-1.1397	0.10404	0.0637113	-0.75812	-0.633157	1.96392	0.265017	1.32643	0.431352	-1.34962	-0.26744	0.557258	-1.55979	-0.68173	-0.703969	-1.45579	-0.893372	1.48411	-0.366111	0.697067	0.946455	-1.09805	0.433882
VIT_08s0007g03370	Unknown protein	Unknown	1.15601	-0.805317	0.0600365	0.617302	0.134986	1.38819	-1.03159	-0.959796	-0.373449	1.36554	-0.365438	0.435568	-0.154724	-1.17003	-0.247468	1.75957	1.08942	1.57744	0.550426	-1.19165	-0.815522	0.649845	-1.49065	-0.770408	-0.645114	-1.76404	-1.03011	0.757522	-0.225362	0.896548	0.619711	-1.25756	1.24013
VIT_07s0031g00630	Unknown protein	Unknown	1.01869	-0.748541	1.42034	1.49389	0.824994	0.410043	-1.10176	-0.758699	-1.01005	0.997241	0.223865	0.420844	-0.532365	-1.57487	-1.91912	0.336128	0.0630493	0.25407	0.892875	-0.26166	0.799978	0.228481	-2.67871	-0.553905	-0.066377	-0.496288	-0.720982	2.03575	0.111252	0.129754	0.810293	-0.0606737	0.0124707
VIT_13s0074g00710	Unknown protein	Unknown	1.83192	0.226875	-0.237728	0.367932	0.719184	1.52748	-1.85616	-0.421287	-1.90503	1.57937	0.305039	-0.775506	-0.0355315	-0.466937	-1.45166	0.81892	-0.01001	0.296931	-0.292958	-0.689424	-0.957314	1.27407	-0.471523	-1.23705	-0.366214	-0.327219	-1.63236	1.14269	0.482109	1.48144	0.592127	0.42038	0.0674516
VIT_17s0000g08690	WD-40 repeat	Unknown	-0.368848	-0.259427	-1.18292	-0.540967	1.67397	0.866301	-1.37284	-1.13654	-0.916077	2.18455	0.873373	0.0555043	-0.179875	-0.173883	-1.61489	0.64838	0.810297	1.11878	1.33335	-0.384485	-0.176635	-0.826656	-0.305917	-1.50432	-1.24949	0.287324	-1.07482	1.00467	0.309432	1.74418	0.0416977	0.204401	0.112381
VIT_19s0027g00450	pentatricopeptide (PPR) repeat-containing protein	Unknown	1.41678	-0.270046	-0.595491	-1.10393	1.36628	1.07323	0.540278	-0.865306	-0.950566	0.392934	0.817944	-0.397227	0.171341	-0.0756649	-1.45258	2.52447	0.538007	0.364385	0.403005	-0.850843	-1.10177	-0.559258	-1.038	-1.78459	-0.421144	1.04116	-1.28915	0.917459	0.620951	1.27339	-0.862949	-0.280704	0.437615
VIT_13s0067g02560	Unknown protein	Unknown	0.843029	-0.923732	0.178046	0.205776	1.40515	1.00443	-1.02872	-1.1362	0.336224	0.585615	-1.29174	0.630842	-0.759648	-1.5343	0.0384159	0.724462	1.55963	0.939261	-0.0893107	-1.24669	-0.569023	0.728845	-1.06904	0.309512	-1.2066	-1.44713	-1.25956	0.407597	1.04834	0.454313	0.408551	-0.495437	2.24909
VIT_16s0050g02290	Unknown protein	Unknown	0.569964	0.240495	0.331852	-0.624563	1.61884	1.42126	-0.556412	-1.48442	0.0818559	-0.444448	-0.726815	0.915669	-1.60253	-0.406238	-0.132956	0.271034	1.24671	0.918469	-0.245472	-0.022257	0.677249	-1.13529	-0.145683	-0.325597	-3.02958	-0.627241	0.132589	0.108766	0.269618	1.44388	-0.221538	-0.337431	1.82022
VIT_15s0046g00160	WD-40 repeat	Unknown	-0.768762	-1.81705	0.564699	-0.416405	1.03018	1.17684	-1.51317	-1.13152	-0.319389	0.487343	0.0245052	1.0425	-0.688176	-1.40678	-0.740439	-0.0684148	0.957568	1.44168	0.642244	-0.789398	1.46119	1.21362	-1.3207	-0.14878	-1.41618	-0.58671	0.412282	0.751865	0.206149	1.99696	0.481557	-0.630043	-0.129256
VIT_06s0004g06290	binding	Unknown	-0.301218	-0.313634	1.09163	-0.248559	0.279936	0.429319	-1.10466	-2.67031	-0.451985	0.469735	0.954315	1.28328	-0.291209	-1.72936	-0.835277	0.985841	0.388601	0.364565	-0.696206	0.330607	1.32771	0.291862	-1.37319	0.267769	-1.61053	-0.570412	1.66157	1.63991	0.155232	0.983644	-0.235332	-0.285087	-0.188558
VIT_01s0010g02610	Unknown protein	Unknown	0.230404	-0.474487	1.53825	0.551541	0.24565	0.773547	-2.12307	-0.964969	-0.890482	0.276178	0.648596	1.26168	-0.869576	-0.320169	-0.380401	1.05641	0.0669847	0.00157393	-1.42469	0.158044	0.974862	-1.54682	-1.46145	-0.900445	-1.70538	0.328234	-0.279158	1.05662	0.878259	1.18887	-0.306598	1.52692	0.885088
VIT_01s0011g00920	Pentatricopeptide repeat	Unknown	0.40215	1.17172	0.335112	0.308568	1.54496	1.00866	-0.926916	-0.324355	-1.05339	1.31079	0.55031	-0.285705	-0.209188	-0.173057	-1.1629	0.79579	1.44218	0.63914	1.77531	0.520159	-0.701157	-1.71265	0.699754	0.0615128	-2.44683	-0.356854	-1.11001	0.137886	-0.740504	0.45473	-0.48503	0.0871016	-1.55731
VIT_12s0057g01280	RNA recognition motif (RRM)-containing	Unknown	0.344573	1.61078	1.05012	-0.733707	1.80925	1.62998	-1.52095	-1.22329	-1.10158	0.562597	0.48595	-0.0505484	-1.25494	0.084737	-0.81512	-0.110238	-0.567795	-0.207008	-0.991999	0.998483	0.352948	-1.18543	0.829898	0.373444	-0.874263	0.858443	0.0242282	0.871213	0.80251	1.1041	-1.97516	-0.115633	-1.06558
VIT_13s0067g02000	Unknown protein	Unknown	-0.0388168	0.0592962	0.585904	0.370351	1.23171	0.134776	-3.02185	-0.668886	-0.374565	0.975799	1.03365	1.74632	-1.82358	-0.548916	-0.914575	-0.190023	1.12688	0.866074	-0.185845	-0.0656066	0.0959024	-0.915193	-1.19592	-0.545665	-1.45276	-0.00265749	0.209463	-0.0138108	0.19048	1.42947	0.142943	0.523464	1.23619
VIT_03s0063g00540	pentatricopeptide (PPR) repeat-containing protein	Unknown	-0.554233	-0.052823	2.19829	0.515551	1.23186	0.353921	-1.0779	-0.831036	0.0488005	-0.335876	1.31646	1.63479	-1.04565	-0.630628	-0.555949	0.475828	1.21465	1.12501	-0.98701	-0.417043	0.620115	-1.3911	-0.670445	-0.301547	-1.85221	-0.184111	0.0339282	0.162339	0.100375	2.04856	-1.29351	-0.341257	-0.558157
VIT_13s0019g00850	brix domain-containing protein	Unknown	-1.37296	0.0333245	1.06978	0.018975	1.80538	0.464235	-1.75507	-0.75176	0.289547	0.533249	2.04277	1.35914	-1.02725	-0.423452	-0.00631101	-0.0942146	1.30934	0.995009	-1.09307	-0.0556626	0.799075	-1.85928	-0.572686	-1.04574	-0.789764	0.190178	0.245695	-0.516917	0.7031	1.00147	-1.49683	0.190557	-0.189839
VIT_02s0012g01780	WD-repeat protein 74	Unknown	-1.03108	0.209315	0.62417	-0.253333	0.330779	1.13629	-1.14336	-1.28798	-0.2716	0.425165	1.6438	1.27589	-1.25422	0.58675	0.816858	1.13524	0.515395	0.62892	-0.730899	0.462488	0.905912	-2.03986	-0.58859	-2.01319	-1.18989	0.101645	-0.227324	0.554291	-0.0734755	1.48713	-1.57226	0.416657	0.420358
VIT_14s0060g01120	pentatricopeptide (PPR) repeat	Unknown	-0.0485536	-0.495715	0.675894	-0.390763	1.0432	0.584392	0.635598	-1.3447	0.24084	-0.0223336	0.783078	1.56475	-0.375795	-0.925393	-0.293314	0.929237	0.428719	1.76945	-0.559115	-0.436731	0.636654	-2.66519	-0.855863	-0.867403	-0.333404	-0.0914883	-0.137726	0.549027	0.480716	2.29244	-1.79342	-0.516491	-0.460603
VIT_18s0122g00660	RNA recognition motif (RRM)-containing protein	Unknown	-0.324598	-0.775486	-0.890789	0.942342	1.88211	0.496963	-0.532329	-0.276411	0.0347278	-0.812654	0.481392	0.216677	-0.86139	-0.378307	-0.0409013	1.90932	1.93478	1.24561	-1.04585	-1.06906	1.40476	-0.510332	-0.421643	-0.301457	-1.94832	-0.825655	0.609916	0.257527	-0.785923	1.60442	-1.2348	0.409786	-0.394421
VIT_16s0098g01750	Unknown protein	Unknown	-0.172518	-0.595906	0.375963	-0.167023	2.16632	0.50035	-0.653873	-0.669624	-0.588562	-0.190252	0.622764	0.216161	-0.262977	-0.141773	-0.306697	0.462423	2.41337	-0.727327	-0.762783	-1.59928	-1.36714	-0.450218	-0.801222	-0.315193	-0.559818	-0.885368	-1.15719	1.11429	1.83079	0.672613	-0.803155	1.24149	1.56136
VIT_17s0000g08790	EMB2759 (embryo defective 2759)	Unknown	-0.398326	-0.4118	0.070083	-0.206437	2.4761	-0.0892078	0.104117	-1.00408	-0.626752	-0.757251	0.0530792	-0.457477	0.390627	-1.41855	-1.27258	0.297152	0.464794	1.42265	-0.433183	-0.747537	-0.0230825	0.732502	-1.01327	0.139132	0.157177	-0.692937	-0.872781	0.354091	1.50296	1.05717	-2.07801	1.20811	2.07351
VIT_17s0000g08580	ApaG domain protein	Unknown	0.352988	1.10992	-0.70157	-0.340554	1.13625	0.164307	-0.745483	0.687558	-0.197538	-1.26099	-0.142654	0.208252	-1.3786	-0.420788	-0.254353	1.31184	1.19093	1.33252	-2.95928	0.220216	0.134746	-0.247576	-0.712294	0.311115	-0.599043	-0.383017	-0.247948	0.829773	1.02657	1.48905	-1.84715	-0.266967	1.19976
VIT_04s0023g02340	Unknown protein	Unknown	0.289966	-0.242525	1.85713	-1.25138	1.30575	0.196928	-0.211912	-0.024114	0.43281	1.35044	0.977269	1.44321	-0.716383	-1.50518	-1.52368	0.260249	2.5059	0.936372	-0.902137	-0.351551	-0.874918	-0.743816	-1.09087	-0.707771	0.0749871	-0.143651	0.205004	-0.491934	0.904371	0.613497	-0.885404	-0.947211	-0.739456
VIT_08s0007g00080	CUE domain containing protein	Unknown	1.01765	-0.0503651	0.975743	1.05172	1.58872	1.0226	-1.17366	1.42592	-0.0746828	0.729936	0.983295	1.10796	-0.679813	-0.139657	-1.07351	0.567991	1.58913	0.763196	-0.728454	-0.579542	-0.643834	-1.66028	-1.53288	-1.4588	-0.758997	-1.34244	-1.37898	-0.295245	0.173686	0.806415	-0.667106	0.325986	0.108292
VIT_18s0001g13890	Unknown protein	Unknown	-0.864822	0.386196	0.695686	-0.533672	0.298722	0.546376	-1.56099	0.390265	-0.449025	0.868281	1.44778	0.177387	-1.73009	0.380809	-1.55461	-0.267529	2.21197	2.00134	0.925746	0.456912	-0.699787	-1.98572	-0.988323	-0.545973	-0.133342	1.14585	0.459368	-1.01643	-0.063742	0.0438608	-0.0710157	0.45575	-0.427228
VIT_13s0019g05210	RNA recognition motif (RRM)-containing protein	Unknown	-0.689507	-0.312137	0.895971	-1.053	-0.0446847	1.35605	-2.29707	-0.566695	-0.26106	0.670888	1.19789	1.78696	-0.851325	-0.256804	-0.387587	-0.994624	0.645424	1.33135	-0.285381	0.596564	1.21125	-1.83082	-1.78145	-0.872597	-0.220145	0.540384	0.61515	-0.232101	0.178153	1.45221	-0.46506	0.283616	0.640195
VIT_15s0046g02870	Unknown protein	Unknown	0.0122466	0.852485	0.168977	-2.3354	1.34551	2.06219	-1.51925	-0.838048	-1.45622	1.26905	0.495657	1.01121	-0.31035	-0.482972	-0.851155	-0.546835	1.02533	1.66514	-0.815404	0.113351	-0.128454	-1.08792	-0.101282	-0.698339	0.140347	0.22626	0.320158	-0.817152	-0.307555	1.41592	-0.535092	-0.232585	0.940186
VIT_10s0003g02210	pentatricopeptide (PPR) repeat-containing protein	Unknown	0.410471	0.498855	1.07635	-1.51959	1.55787	1.53636	-0.580445	-0.964195	-1.05182	0.36427	0.756239	0.886827	-0.681982	-1.16785	-1.72489	0.218532	0.27377	1.71123	0.303803	-0.171682	-0.0359184	-1.85806	-1.4766	-0.348753	-0.0326701	-0.844117	0.908068	-0.647351	-0.364946	1.69314	0.392126	0.102214	0.780761
VIT_01s0010g01810	tetratricopeptide repeat (TPR)-containing	Unknown	-0.105116	1.13123	1.51116	-1.13646	0.892042	1.31437	-1.27604	-1.55819	-1.31358	0.601239	2.05663	0.5941	-0.0977919	0.209101	0.327232	0.283451	0.98354	0.733603	-0.095091	0.887098	-0.0259289	-2.24435	0.0875379	-0.135331	-0.909608	0.546363	0.44285	-0.868483	-0.270957	0.283421	-1.73563	-0.0991468	-1.01326
VIT_10s0116g00430	Unknown protein	Unknown	-1.01728	1.24754	0.7897	-0.670901	0.440907	0.248973	-1.24458	-0.211588	-1.17145	1.18291	0.648123	0.588305	0.446725	0.659669	-1.40743	-2.0947	0.83796	0.356173	0.661268	2.07089	-1.37131	-1.12609	-0.274585	-0.613681	0.0886835	1.66411	0.92132	-1.2311	-0.10077	-1.12218	0.596075	0.0906737	0.11762
VIT_08s0007g01580	Unknown protein	Unknown	-1.43577	0.358687	0.564545	-1.27842	-0.0512095	-0.900788	-0.665823	-0.510399	0.175161	1.02279	0.81379	0.706271	-1.66769	-0.674893	-1.26616	-2.07488	1.88009	1.7503	0.296417	0.465322	0.741579	-0.507689	-0.414035	0.449576	0.524369	0.358285	1.59825	-0.774694	-0.158562	1.57289	0.188188	-0.851491	-0.234018
VIT_15s0048g00460	Unknown protein	Unknown	0.592756	2.17546	-0.239194	0.783056	0.963716	-1.04387	-1.69222	-1.11602	-1.03461	-0.776842	-1.59255	0.160807	-0.46429	-0.705847	-1.1321	0.390874	1.3943	1.7263	0.11055	-0.445753	0.180977	-0.00998294	-0.00512973	-1.09594	-0.0604093	0.770443	0.575322	0.868069	-0.5737	1.21725	1.1809	-1.51816	0.415852
VIT_18s0001g09070	ZCW7 protein	Unknown	0.826098	1.83975	0.972684	-1.29598	0.986631	-0.295743	-1.70038	-0.25526	-0.666803	1.68343	1.57559	0.480652	0.86109	-0.0976656	-0.959225	-0.606079	-1.79698	-0.631511	0.355181	0.295459	-0.600234	-0.580861	-0.157103	-1.29387	1.34808	0.95499	0.540652	-0.567446	0.541709	0.601393	-0.405004	-0.287008	-1.66624
VIT_15s0046g01840	transmembrane protein	Unknown	0.474415	0.541409	-0.55914	0.28587	0.0853535	1.5805	-0.0677125	-2.82913	-1.39445	1.27836	0.352864	1.15521	1.27581	-1.50783	-0.14647	0.737759	-1.65301	-0.823135	0.367969	0.191469	0.18179	0.256054	-0.867283	-1.51431	0.754898	0.0733233	1.02918	1.04332	0.208104	0.862626	-0.214343	-0.818904	-0.340576
VIT_01s0137g00270	RNA recognition motif (RRM)-containing	Unknown	1.82013	0.235085	0.379594	-0.0830169	0.20595	1.94235	-1.07059	-2.55838	-2.54122	1.11038	0.595345	0.523346	1.53505	-0.471907	0.180001	0.894913	-0.398988	-1.53702	0.0698269	0.584653	0.198963	0.372782	-0.525611	-0.617491	-0.567814	0.392689	-0.272825	0.25154	0.106506	0.520633	-0.632593	-0.188412	-0.453871
VIT_13s0047g00090	pentatricopeptide (PPR) repeat	Unknown	2.60787	0.576186	1.40931	0.320547	1.83236	0.741417	-0.0702486	-1.85925	-1.20095	0.647238	0.0364305	0.182633	0.358583	-1.39292	-1.19647	0.537712	-0.585495	-0.156735	0.366124	-0.911604	0.896247	-0.350888	-0.931121	-0.490452	-0.557713	-1.32572	-0.499002	0.809724	0.424685	1.41993	-0.987327	-0.30466	-0.34643
VIT_14s0006g01430	pentatricopeptide (PPR) repeat-containing protein	Unknown	1.6333	0.459184	0.79724	-0.0173401	2.03053	1.22612	-1.21146	-1.71115	-1.59855	0.6723	1.7688	1.41838	0.214576	-0.914898	-1.38216	-0.553469	0.289914	-0.252725	0.0292678	-0.578707	-0.504362	0.83521	-0.827452	-0.731632	-0.630936	-0.339757	-1.24817	0.555634	0.370749	1.14234	-0.851969	-0.107496	0.0186932
VIT_12s0178g00050	Unknown protein	Unknown	-0.527787	-0.314134	0.327214	-1.26887	-0.855554	0.644641	-1.69867	-0.963067	-0.389527	1.06719	1.12888	0.820588	-0.606712	-0.222576	-0.494805	-1.30425	0.38996	1.50198	1.53825	0.733161	0.90893	-1.94723	-1.75161	-1.4468	0.882363	0.429197	0.991426	-0.536471	0.282845	0.437828	0.882817	0.535818	0.824973
VIT_03s0038g03610	Unknown protein	Unknown	-0.17742	0.198346	1.3056	-0.398756	-1.15969	0.875508	-2.63318	-1.19119	-0.20933	0.119	0.539367	1.13654	-0.935273	-0.356844	0.25015	-1.14079	-0.649635	1.28999	0.208094	0.0414795	0.941457	-1.656	-1.53058	-0.538778	0.398593	0.335527	1.65405	-0.0492313	0.00566197	1.48595	0.00489744	0.532261	1.30423
VIT_10s0116g00390	Unknown protein	Unknown	0.153063	-0.261802	0.289311	-0.412146	0.0761078	1.17586	-2.32076	-1.90558	-1.17066	1.52653	0.077709	0.140287	0.283337	-0.742193	-0.885185	-0.984417	-0.385607	1.2914	0.662135	0.436877	1.41045	-0.978305	-2.07555	-0.49234	0.650062	0.663079	1.48499	-0.0752661	0.284972	0.837991	-0.0934903	0.203586	1.13555
VIT_12s0059g02440	TraB domain-containing protein	Unknown	-1.46886	0.159627	1.87022	-1.87766	-0.317482	1.33551	-1.94448	-0.997469	-0.43429	0.596041	1.14257	1.31444	0.152226	-0.107013	-0.225983	-1.43861	-0.312666	0.616905	0.0941484	0.558481	1.08902	-1.74158	-0.939429	-0.701843	0.0806342	1.00227	1.0061	-0.446935	0.0993226	1.25875	-0.0351952	0.284242	0.328995
VIT_14s0060g02400	PWWP domain-containing protein	Unknown	-0.469022	-0.598824	0.277955	-0.760624	1.46559	1.48802	-1.62004	-0.809118	-1.30405	0.193516	1.92501	1.73879	0.202296	-0.875465	-0.363466	-0.520354	-0.444567	-0.0376532	-0.461391	0.867911	1.32753	-1.91806	-1.10144	-0.908806	0.279653	0.890988	0.916354	0.233165	0.302992	1.29723	-0.0305071	-0.0630284	-1.12058
VIT_17s0000g05510	pentatricopeptide (PPR) repeat-containing protein	Unknown	-0.918518	-0.679996	-0.212592	-1.56141	0.744765	1.25112	-0.91943	-2.2868	-0.96895	0.294363	1.64837	1.28128	0.368317	-0.996812	-0.454232	-0.443771	0.219773	0.483623	-0.674524	0.732701	1.23941	-0.340313	-1.82632	-0.522621	0.511794	0.547737	0.275008	0.498013	0.978043	1.83291	-0.865381	-0.0188658	0.783317
VIT_14s0006g01890	Unknown protein	Unknown	0.350493	-0.43808	0.945086	-1.81805	-0.380111	1.73257	-0.612022	-1.85762	-0.562816	0.872091	0.975132	2.35596	0.533519	-1.40095	0.113505	0.00278763	-0.930768	-0.516084	-0.331626	0.00400273	0.902622	-0.813472	-1.97362	-0.541374	1.03018	0.220043	0.688957	0.179481	0.445286	1.29282	-0.0286765	-0.523997	0.0847376
VIT_15s0024g01620	pentatricopeptide repeat-containing protein	Unknown	-1.0629	-0.438905	1.25723	-1.31243	0.479671	2.17623	-1.12089	-1.67203	-0.590391	0.744662	0.788672	0.955905	0.513694	-1.01634	-0.153421	-0.0408205	-1.32669	0.0286276	-0.332075	0.735688	1.15775	-0.587135	-1.10889	-0.903863	1.71087	-0.465257	1.18235	-0.114217	0.327256	1.40245	-0.658663	0.507542	-1.06368
VIT_05s0020g03460	XS domain-containing protein	Unknown	-0.204361	0.639315	0.151042	-1.32503	1.54902	1.37498	-2.96407	-1.51304	-1.73265	1.03917	1.35812	1.39973	-0.483117	-0.0257797	-0.398554	-0.652234	-0.292879	-0.131738	0.0694967	0.813076	0.820121	-0.253637	0.305294	-0.061617	-1.02578	0.30399	0.390385	-0.272903	0.470803	1.3119	-0.667244	0.416094	-0.4079
VIT_03s0038g01950	glycine-rich protein	Unknown	0.470491	0.533029	1.20866	-0.67799	0.479938	1.23504	-1.83819	-2.96018	-2.5905	0.371768	0.575768	0.919945	-0.0653623	-0.602828	-0.642728	0.188152	-0.17979	0.268658	-0.293908	0.854142	1.244	-0.749692	-0.357741	0.157553	-0.514759	-0.0686077	0.924863	0.728065	0.693904	0.95577	-0.521204	0.512241	-0.258511
VIT_08s0056g00560	alphavirus core protein	Unknown	0.462968	0.666547	1.1532	-1.35599	0.811744	0.731941	-1.3274	-1.88127	-1.70618	0.359778	0.50773	-0.00692314	0.892458	0.444534	0.368538	-0.0263605	-0.275361	-0.283997	-0.60756	0.835691	1.15885	-1.6213	-0.877894	-0.422451	0.82312	0.670235	0.393386	0.671368	1.16379	1.27105	-1.4771	0.480066	-1.9972
VIT_00s0333g00040	early tobacco anther 1, putative	Unknown	0.365078	-0.472538	1.39908	0.770301	0.159111	0.376802	0.990212	-1.73853	-0.896204	-1.60853	-0.267405	1.38125	-0.195663	-0.744286	-0.358519	1.13074	0.863557	2.01014	1.23222	-0.443535	0.043707	-0.400875	-0.797264	-0.303295	0.900347	0.391909	1.33878	-0.22202	-1.24075	0.0827026	-0.416781	-1.45045	-1.87929
VIT_08s0007g08700	DTW domain-containing protein	Unknown	0.977537	-0.682833	0.0175885	0.416472	0.07469	0.573497	-0.775512	0.104993	-0.369466	2.47356	-0.0603466	0.452484	0.197195	-1.1244	-2.32255	1.23784	0.961494	0.666925	1.56818	-0.380931	-0.673815	-0.283658	-2.02155	-0.866728	0.17234	0.413802	0.719269	0.560487	-0.976125	0.314333	0.889985	-1.1425	-1.11225
VIT_12s0055g01090	Unknown protein	Unknown	0.104772	-0.718952	-0.152374	-0.525132	-1.18953	1.11731	-0.537962	-0.780829	-1.5102	1.06086	0.608616	0.0327262	0.715444	0.143184	-0.804553	-0.126295	-0.47093	0.587009	1.99387	1.10181	1.67541	-0.991791	-1.73398	-1.1677	-0.605054	0.702083	1.35137	0.788598	-0.753856	1.28705	0.56095	-0.0679358	-1.69399
VIT_02s0087g00600	pentatricopeptide (PPR) repeat-containing protein	Unknown	0.312338	-0.578235	0.777824	0.875414	0.171414	1.18406	-1.87441	-2.41916	-1.54575	2.37806	0.384878	0.439401	1.1817	-0.385694	-0.638509	0.859751	-0.0613554	0.628322	1.16313	0.114389	0.196892	-0.642796	-1.74428	-0.942074	0.364706	-0.242817	-0.201617	0.55072	0.267747	0.754179	0.051772	-0.541554	-0.838454
VIT_16s0039g02520	Unknown protein	Unknown	-0.722172	-1.18822	1.242	0.197659	-1.05363	1.65429	-1.21626	-1.32976	-0.549744	0.601388	0.476704	0.87351	0.402872	-0.262477	-0.185965	-0.198949	0.332786	0.713873	0.449886	-0.152588	2.00737	-1.35056	-2.19842	-1.26202	0.85434	-0.374388	1.48624	-0.248316	-0.554087	1.41808	0.511451	-0.695041	0.320155
VIT_01s0011g00910	Unknown protein	Unknown	0.912693	0.0855937	0.941889	0.485398	0.843287	1.31368	-0.483555	-0.681024	-1.1838	1.88169	0.518979	0.311918	1.39195	-0.224037	-1.00713	1.00393	-0.321676	0.488017	-0.466567	-0.231182	-0.46926	-0.0651327	-1.59063	-1.96185	0.479417	1.14943	-0.652849	0.439875	-0.370627	1.04598	-2.27602	0.0273866	-1.33579
VIT_01s0146g00370	armadillo/beta-catenin repeat	Unknown	0.499556	-0.295216	1.39921	0.059472	1.0514	1.12158	-0.600845	-1.70197	-1.69555	1.84008	-0.00426523	0.0526507	0.947531	-0.615916	-1.48291	-0.440042	-0.261941	0.525981	0.967658	0.526784	0.449355	-1.59075	-1.66604	0.21627	0.798434	0.507712	-1.06673	0.469614	0.159129	1.79015	-1.03297	-0.301382	-0.626042
VIT_06s0004g07090	Unknown protein	Unknown	1.05662	-0.511279	0.801028	0.214444	0.752628	1.40631	2.34071	-1.11336	-1.31521	1.41322	-0.804134	0.401224	1.28408	-0.823477	-1.63793	0.017983	0.0207963	0.303411	1.12183	-0.561205	0.296191	-0.362766	-1.92322	-0.740406	1.32224	-0.321321	-0.141429	-0.066242	-0.155005	0.378722	-0.470853	-1.50762	-0.675963
VIT_00s0265g00130	Unknown protein	Unknown	1.37956	-0.0673918	0.438199	0.495386	1.42664	1.15792	0.686864	-0.937589	-1.47011	2.14319	1.08582	0.702805	1.18804	-1.14412	-1.66917	0.605911	0.431286	-0.338272	0.0927684	-1.36451	-0.992209	-0.310939	-0.791693	-0.542386	0.727848	-0.449851	0.179181	-0.0358535	-0.11895	0.755292	-1.53763	-1.65349	-0.0725461
VIT_12s0028g00580	Unknown protein	Unknown	-0.924978	-0.612848	0.39526	-0.653986	-1.27921	0.535237	-2.52842	-2.19831	-0.800522	1.48456	0.752642	0.687743	0.493844	-0.0985869	0.146391	-0.554582	-0.958688	-0.615147	1.15283	1.41921	1.41534	-0.254624	-0.514431	-0.46034	0.320008	0.427654	1.56392	0.188079	-0.255889	-0.148099	1.53047	0.426345	-0.0808584
VIT_14s0060g01100	Unknown protein	Unknown	-0.467306	0.144966	1.89141	0.0795265	-1.81862	0.230246	-0.53711	-1.42711	-0.598025	1.90787	1.57623	-0.0232546	1.43545	0.203776	-0.310226	-0.489289	-0.494972	-0.278805	1.56995	0.37275	-0.170885	-0.693081	-0.910298	-2.17086	0.632511	0.870138	0.283088	0.0253153	-0.578674	-0.473575	1.23485	0.106678	-1.12266
VIT_14s0060g02180	Unknown protein	Unknown	0.231009	0.0623788	0.866109	0.622773	-0.542159	0.786618	-2.37518	-0.784446	-2.07199	1.81806	0.948229	0.264588	0.750641	1.13406	-1.01472	-0.324524	-0.830259	-0.501378	0.822101	0.794515	-0.185422	-0.435536	-0.328082	-1.08988	1.24951	1.26666	0.753103	0.0785279	-0.736499	-1.26209	1.17738	-0.12447	-1.01963
VIT_06s0004g02830	Unknown protein	Unknown	0.552219	1.2036	-0.137623	0.657272	-1.63478	-0.390315	0.142854	0.127668	-1.12427	0.677864	1.49549	0.317315	0.898383	0.785391	-2.22318	-0.273215	-1.40259	-0.746525	1.44443	0.33997	-0.264012	0.430451	-0.335165	-1.36164	1.20338	0.853823	1.0781	0.294474	-1.12765	-1.20719	1.32245	-0.40788	-1.18908
VIT_09s0002g08980	Unknown protein	Unknown	0.540944	2.30531	1.25622	-1.27399	0.386392	1.11602	0.208886	0.459445	0.11398	1.24464	1.23507	0.441014	-0.697584	0.790601	-0.986872	-1.90345	-2.05346	-0.344747	0.00681602	0.601679	-0.183796	-2.13548	-0.0626395	-0.623128	0.286791	0.721424	0.29782	-0.425065	0.0181708	0.149214	-1.22923	0.332061	-0.593066
VIT_14s0083g01180	Unknown protein	Unknown	0.477307	0.694512	1.73555	-0.900656	-0.463318	0.869835	1.36661	-0.446118	-0.700748	1.85042	0.939735	0.741052	1.19114	-0.7596	-0.961835	-0.795726	-1.26596	-0.426915	1.00465	-0.285539	-0.779615	-1.67887	-1.36734	-1.2403	1.93426	-0.361696	0.410718	-0.39117	-0.0771409	-0.507368	0.963217	-0.64553	-0.123559
VIT_01s0010g01740	Tobamovirus multiplication 1 homolog 3	viral replication complex formation	0.344129	0.572974	0.866606	-0.668663	-0.990054	0.0543986	-2.76639	-0.254324	-1.01311	1.5717	0.759255	0.73303	-0.0395267	1.28955	-1.17787	-1.13801	0.146478	0.205187	0.9405	0.064755	-0.282821	-0.631054	-1.16558	-2.22867	1.11429	1.49078	-0.267519	0.266638	0.0309423	0.754034	0.72328	0.350022	0.345056
VIT_18s0072g00770	fructose-1,6-bisphosphatase, cytosolic	vv10010glycolysis.xml vv10030pentose_phosphate.xml vv10051Fructose_and_mannose_metabolism.xml vv10710Carbon_fixation.xml	-0.757566	0.447037	0.972756	0.69074	-1.91201	0.160474	-0.94153	-0.668733	-0.043283	0.648348	0.340871	0.98196	0.205928	0.442762	-0.815938	-0.673537	-2.88772	-1.18096	1.03123	0.961066	1.00431	-0.994366	-0.644049	-0.107258	1.26139	-0.175491	1.67115	0.662909	-0.621922	-0.925317	0.917953	0.0311638	0.917637
VIT_08s0007g07600	pyruvate kinase, cytosolic isozyme	vv10010glycolysis.xml vv10230Purine_metabolism.xml vv10620Pyruvate_metabolism.xml vv10710Carbon_fixation.xml	1.88529	2.10622	1.27674	-0.896681	-1.0402	-0.897626	-0.485653	0.973262	0.855633	0.872683	0.549525	-0.50902	0.498911	0.783004	-0.156069	-0.415887	-1.64495	-0.179756	-0.117073	0.733795	0.357697	-1.62014	-1.44548	-0.954261	0.695963	0.877149	0.170445	0.135364	0.0807031	0.613984	-0.0738833	-1.33073	-1.69895
VIT_15s0046g02510	2-oxo acid dehydrogenase, lipoyl-binding site	vv10010glycolysis.xml vv10252Alanine_and_aspartate_metabolism.xml vv10290Valine_leucine_and_isoleucine_biosynthesis.xml vv10620Pyruvate_metabolism.xml vv10650Butanoate_metabolism.xml	0.128943	-0.608062	0.987094	-0.717358	-0.036815	1.61266	-1.87259	-2.08135	-1.5353	1.7433	1.04451	1.42937	0.609991	-1.12898	-0.477247	-0.493408	0.325816	0.769258	-0.0554785	-0.00852514	0.556196	-0.277153	-1.83463	-1.21955	0.29241	0.00537021	0.575113	0.383887	-0.072564	1.55975	-0.0159378	0.272175	0.139118
VIT_02s0025g00900	6-phosphogluconate dehydrogenase	vv10030pentose_phosphate.xml	1.1186	1.06392	1.87002	-0.547735	-0.122227	1.19328	-1.84608	-1.09569	0.232603	-0.145575	-0.798668	0.584621	-0.796445	-0.593438	0.331855	-0.580017	-0.527488	1.17858	0.288493	0.383575	0.841237	-0.428958	-1.23864	1.02493	-1.93427	1.00097	1.61312	-0.0432088	-0.355148	1.24485	-0.880192	-1.1563	-0.880599
VIT_00s0780g00010	6-phosphofructokinase 2	vv10051Fructose_and_mannose_metabolism.xml	0.0681596	0.854896	0.0113205	-0.437201	0.780026	0.770561	-1.44569	-0.704606	-2.19664	1.39376	2.27497	0.230598	1.22518	0.78644	-0.918117	-0.380443	-0.0376419	-0.721583	0.859118	1.54254	-0.196919	-0.0332781	-0.078533	-1.32237	-0.098468	0.974952	-0.404584	-0.205347	0.240071	-0.760683	-0.4296	0.485952	-2.12684
VIT_19s0014g00070	Solanesyl diphosphate synthase	vv10100Biosynthesis_of_steroids.xml	0.0930633	-0.524814	-0.0224109	-0.631779	0.459786	1.63835	-1.04915	-2.37255	-2.38658	0.748567	0.478213	1.10261	0.467375	-0.7305	-1.33432	0.880673	1.27929	1.40789	0.166655	-0.278116	-0.111776	-0.281248	-1.02525	-0.497687	0.470503	-0.517854	-0.111364	0.391552	-0.0912304	0.872148	0.142704	-0.579063	1.94632
VIT_15s0021g00430	protoheme IX farnesyltransferase	vv10100Biosynthesis_of_steroids.xml vv10860Porphyrin_and_chlorophyll_metabolism.xml vv50134Primary_Active_Transporter_cat_D1.xml	-1.0343	1.0212	0.921199	-0.533381	-0.572542	0.742627	-3.3033	-1.59518	-0.70314	1.21305	1.52781	0.802879	-0.816809	0.581677	-0.182946	-0.527481	-0.575408	0.197149	-0.223569	0.344367	0.76717	-0.739704	0.0220019	-1.03168	-0.578671	1.30789	0.775806	0.567086	-0.374516	1.45022	0.395266	0.213592	-0.0583587
VIT_00s0629g00020	NADH dehydrogenase subunit 4	vv10190Oxidative_phosphorylation.xml vv50134Primary_Active_Transporter_cat_D1.xml	1.06139	0.766805	0.653359	-1.03667	-0.370057	-0.333595	0.666757	-0.360518	-0.313038	0.300501	-0.0322861	-0.164896	1.23318	-1.72771	-0.828966	0.269164	-1.91305	-1.24881	1.00807	-0.222515	0.571986	-1.22411	-1.65268	0.602934	2.59438	-0.00828351	0.686716	-0.694801	-1.07239	0.697422	0.232368	0.638503	1.22082
VIT_00s0629g00010	NADH dehydrogenase subunit 4	vv10190Oxidative_phosphorylation.xml vv50134Primary_Active_Transporter_cat_D1.xml	0.987806	0.925375	0.878435	-0.765489	-0.424095	0.201797	0.869844	-0.732301	-0.754727	0.313788	-0.296809	-0.552174	1.3511	-1.24832	-0.884542	-0.520971	-2.01204	-1.24881	0.32912	0.557649	1.21754	-1.98743	-1.39586	0.551664	2.14716	-0.28434	0.925762	0.055284	-0.436724	0.817227	-0.347878	0.905303	0.857659
VIT_14s0081g00240	phosphoribosylaminoimidazole carboxylase	vv10230Purine_metabolism.xml	0.0128194	1.42944	1.00449	-1.61644	1.21597	1.52988	-2.32767	-2.04476	-1.33688	0.2667	0.894184	0.528563	-0.082651	-0.455982	0.0378227	0.36227	-0.52041	-0.325806	-1.07593	1.16053	1.17556	-1.00701	0.045462	0.0128001	-0.045786	0.647407	1.43243	-0.117552	0.0756406	0.850036	-0.677197	-0.269825	-0.778106
VIT_06s0009g01730	nucleoside triphosphatase	vv10230Purine_metabolism.xml vv10730Thiamine_metabolism.xml	0.383914	-0.117702	0.822884	-0.176403	-0.719679	0.479722	-2.0991	-2.05826	-1.90897	1.22918	0.346127	-0.640249	1.01745	0.197162	-0.983995	0.877924	0.423553	-0.0443616	0.85359	0.897107	0.540207	0.139404	-0.869562	-0.94365	0.205637	0.343041	0.357809	1.45721	0.660492	0.998071	0.126419	0.534034	-2.32901
VIT_08s0007g01100	uracil phosphoribosyltransferase	vv10240Pyrimidine_metabolism.xml	-0.799454	0.282028	1.00448	0.356161	1.3708	0.463156	-2.6597	-0.868649	0.297824	0.609291	1.52902	1.0715	-1.30878	-1.12791	-0.334461	0.547017	1.90736	1.70233	-1.03683	-0.597848	-0.613365	-0.265294	0.033362	0.740052	-1.36998	0.155168	-0.0216127	-0.171808	0.202102	0.666051	-1.14473	-0.332858	-0.284436
VIT_18s0001g12360	Deoxyuridine 5'-triphosphate nucleotidohydrolase	vv10240Pyrimidine_metabolism.xml	-0.532227	-0.079463	0.740597	-1.09235	-0.279548	0.277554	-1.98709	-0.663645	-0.157312	0.625421	1.85448	2.32085	-0.54137	0.378663	0.0978938	0.0996146	0.975471	1.48468	-0.0426832	-0.0604563	0.690727	-1.39536	-1.84298	-1.32889	-0.616977	0.244995	0.241843	0.224217	0.0389193	1.72118	-1.13491	-0.398902	0.137061
VIT_07s0129g01060	D-amino acid oxidase	vv10260Glycine_serine_and_threonine_metabolism.xml	0.271926	0.529968	-0.178671	-0.581103	-1.07491	1.00717	-2.23262	-0.587808	-1.76854	1.67855	1.38963	-0.00881865	0.83513	1.15548	-0.619259	-0.0804182	-0.893368	-0.337365	1.16321	1.09827	-0.261009	-1.27815	-0.58025	-1.73001	0.823883	1.14741	0.246555	0.41563	-0.267288	-0.83023	1.30896	0.467452	-0.229416
VIT_14s0108g01370	saccharopine dehydrogenase	vv10300Lysine_biosynthesis.xml	0.454609	0.299278	1.2577	0.779092	-0.767822	1.38255	-2.1141	-2.52408	-1.70685	1.03538	0.652402	0.990946	0.431712	0.179991	0.183843	-0.063072	-0.612679	0.714911	0.644285	0.37991	0.841965	-1.19541	-1.23872	-0.932713	0.223213	0.633447	0.682933	0.734665	-0.450097	1.11198	-0.2614	-1.0218	-0.726073
VIT_15s0021g01560	leucine carboxyl methyltransferase family protein	vv10340Histidine_metabolism.xml vv10350Tyrosine_metabolism.xml vv10450Selenoamino_acid_metabolism.xml	0.545162	-1.04152	0.875988	0.249932	1.45348	1.17538	0.00618715	-0.102406	-0.840953	2.11168	0.342808	0.898441	0.676592	-0.73243	-1.6398	0.152843	0.479274	0.509347	1.09539	-1.26118	-1.57178	-0.746711	-2.45753	-1.15372	0.776314	0.12136	-1.01117	0.149655	-0.0771549	1.05002	-0.166254	0.0501467	0.0826236
VIT_05s0077g00280	beta-amylase	vv10500Starch_and_sucrose_metabolism.xml	0.94566	-0.421639	-0.367683	2.09059	-0.0538734	0.479278	-0.371429	-0.447775	-0.816625	0.212752	-0.157183	0.788493	-1.52453	-1.23271	-0.683844	1.10405	0.722254	1.07473	0.107281	-1.18095	0.267375	-0.412866	-3.00141	-0.00585448	0.176084	-0.856607	-0.0870082	1.65799	0.116623	0.900712	-0.0871446	-0.391424	1.45669
VIT_02s0012g01680	trehalose phosphatase 5	vv10500Starch_and_sucrose_metabolism.xml	0.151068	-0.716711	1.19198	1.15188	1.77254	0.413199	-1.60266	-0.0226329	0.0469194	0.243461	-0.0751377	0.769987	-1.56919	-0.847746	-1.09776	0.0533716	1.86902	0.895126	-0.363199	-0.82839	0.336408	0.696213	-1.526	-0.180904	-2.18481	0.278529	-1.37956	0.358647	0.794237	1.10518	-0.223266	-0.390616	0.880817
VIT_01s0011g00570	glucan endo-1,3-beta-glucosidase 3 precursor	vv10500Starch_and_sucrose_metabolism.xml	-0.510043	0.203593	1.23627	-0.895231	0.316262	0.699846	-1.34919	-0.617257	-0.422197	0.27684	1.16357	1.31822	-0.80266	-0.157196	0.414521	-0.62226	0.531974	1.4391	-0.617867	-0.0943411	1.86265	-1.8554	-2.01857	-0.681343	-0.0818695	0.855921	0.637621	-0.130795	0.569574	1.70025	-1.65967	-0.814777	0.104446
VIT_07s0104g00370	isoamylase-type starch-debranching enzyme 2	vv10500Starch_and_sucrose_metabolism.xml	0.767662	0.0158701	1.44721	0.181581	0.462619	1.02229	0.24167	-1.69424	-0.667973	-0.0252442	0.296355	-0.031231	0.772724	-0.836071	0.0833996	1.81317	0.414702	1.84076	-0.212039	-0.910108	0.0389613	-1.16059	-2.03748	-0.836418	0.731981	-0.0269795	0.13427	0.490629	-0.0133994	1.56968	-1.85301	-1.55859	-0.462162
VIT_17s0000g03190	glycosyl transferase family 28 protein	vv10550Peptidoglycan_biosynthesis.xml	0.604173	0.0362779	1.47522	-1.21719	0.145633	1.08452	-1.04329	-0.681691	-0.0410733	0.300826	0.253146	0.772162	-0.322482	-0.874471	0.100411	-0.150227	0.584343	2.24004	-0.301442	0.0675632	0.492305	-1.98142	-2.10538	0.119862	-0.101969	0.663732	0.77619	-0.216126	-0.0916272	1.77742	-1.9456	-1.03459	0.614753
VIT_11s0037g00250	1-acyl-sn-glycerol-3-phosphate acyltransferase 1, chloroplast precursor	vv10561Glycerolipid_metabolism.xml vv10564Glycerophospholipid_metabolism.xml vv10565Ether_lipid_metabolism.xml	1.07671	-0.0138911	1.82259	-0.83144	0.406503	1.03481	-0.799684	-1.9043	-0.56834	-0.385998	0.879925	1.35082	-0.225602	-1.60951	-1.11619	-0.151378	-0.385088	1.30161	-0.24653	-0.599343	0.687491	-1.03944	-2.18495	-0.616412	0.465151	-0.325179	0.595487	0.324037	0.279277	1.93274	-0.113737	0.0887879	0.871061
VIT_08s0040g02520	inositol-1,4,5-trisphosphate 5-phosphatase CVP2, type I	vv10562Inositol_phosphate_metabolism.xml vv34070Phosphatidylinositol_signaling_system.xml	-0.109037	0.338288	1.2208	0.0544734	0.766242	1.41246	-3.07819	-1.31229	0.143402	-0.132628	0.616728	0.877894	-1.45886	-1.01764	0.21723	-0.248175	0.530648	1.06826	-0.205687	-0.287733	0.889317	0.21097	-1.40081	0.025122	-1.83017	-0.469389	0.327182	0.758473	0.562399	1.33246	0.00168326	-0.74716	0.943748
VIT_01s0011g01800	inositol monophosphatase family protein	vv10562Inositol_phosphate_metabolism.xml vv34070Phosphatidylinositol_signaling_system.xml	0.682916	0.632305	0.277276	-1.5739	-2.02783	0.314053	-0.0983966	-0.186773	-1.07314	0.874713	1.26584	-0.558887	1.76165	1.02602	0.105831	-0.0856151	-1.35289	-1.10376	1.01197	1.13455	-1.16972	-0.588128	-0.889178	-0.48833	1.59428	1.41253	0.664306	0.167277	-0.409252	-1.29405	0.759758	0.0978144	-0.883251
VIT_18s0001g03820	phosphatidylinositol-4-phosphate 5-kinase 1	vv10562Inositol_phosphate_metabolism.xml vv34070Phosphatidylinositol_signaling_system.xml vv44810Regulation_of_actin_cytoskeleton.xml	0.950626	-1.23709	0.263026	0.44901	1.04373	1.12017	0.421396	-1.47467	-0.325899	0.685332	-0.132495	0.491189	1.19273	-2.06977	-0.400628	0.606921	0.52309	-0.180317	0.0402639	-1.6627	0.665259	0.816647	-2.38315	-0.3773	-0.0364049	-1.58679	-0.484414	1.1201	0.899645	1.57882	-0.460209	-0.00413453	-0.0519775
VIT_10s0116g00860	CARDIOLIPIN SYNTHASE	vv10564Glycerophospholipid_metabolism.xml	-0.761501	0.410608	0.770296	0.676151	1.33992	-0.756767	-1.06324	-0.451346	0.371085	0.62726	0.744392	1.54143	-1.51634	-0.0709449	-0.102983	0.782265	1.45159	0.979043	-0.27324	0.255472	-1.04796	-2.36467	-1.39029	-1.28864	-1.23667	0.900247	-0.604554	-0.0153097	0.221451	1.17362	-0.910685	1.23163	0.378684
VIT_15s0046g00350	Molybdopterin biosynthesis protein CNX3	vv10790Folate_biosynthesis.xml	-0.210077	-0.178865	0.659835	-0.254026	-0.432034	0.348845	-2.23784	-1.65988	-0.737718	1.17735	1.2485	1.52582	0.608759	-0.452174	-0.489576	-0.307455	0.384518	0.763175	1.31067	-0.0704427	-0.221123	0.0288725	-0.423542	-2.87765	-0.176945	0.339195	0.373159	-0.00823208	-0.45091	1.39136	1.72304	-0.465389	-0.22921
VIT_03s0017g01240	2-nitropropane dioxygenase	vv10910Nitrogen_metabolism.xml	1.08252	0.254501	0.827571	-1.70505	-1.28097	-0.427818	0.328564	-0.986934	0.0556246	1.17063	0.0206246	0.969527	-0.0921255	-0.640855	-0.436199	-0.109161	1.21379	1.84329	0.565966	-0.135638	0.354034	-2.07615	-1.2512	0.121977	0.890153	1.20549	2.10581	-0.684231	-0.543615	-0.129854	-0.512439	-1.43794	-0.559883
VIT_03s0017g02350	Naringenin 3-dioxygenase	vv10941Flavonoid_biosynthesis.xml	0.495779	1.08151	0.549229	-1.53028	0.946618	-0.205797	-2.26623	-0.56973	-1.73248	1.00598	0.446548	-0.355326	0.0205345	0.539493	-1.60656	-0.236739	0.643979	-0.0896493	1.01814	0.50075	-1.56056	-1.11477	-0.364814	-0.628789	1.1913	2.33671	-0.357228	0.753739	0.498424	0.481556	0.474976	-0.253266	-0.113049
VIT_18s0001g09570	Chalcone reductase	vv10941Flavonoid_biosynthesis.xml	0.252801	0.138631	1.80324	-1.35865	-0.450907	1.27837	-1.92487	-1.33358	-0.754574	0.813092	0.448464	1.05864	-1.17009	-1.29415	-1.07213	-0.918875	-0.064763	1.67846	0.0500042	0.626674	1.26667	-0.677497	-1.3992	-0.130101	0.0209707	-0.491644	1.48866	-0.260024	0.0684466	1.1395	0.786991	-0.0663584	0.447824
VIT_12s0034g00080	anthocyanidin 3-O-glucosyltransferase	vv10942Anthocyanin_biosynthesis.xml	-0.434683	-1.56426	-0.985958	1.59288	0.256336	0.843083	0.910454	-1.41922	-0.310213	-0.560297	-2.29743	-0.787777	-0.0631486	-0.448758	0.202399	2.56988	-0.434352	0.903855	0.13836	-0.168682	0.608413	-0.201217	-0.892859	0.21638	0.637007	-0.885975	-0.0538291	1.51458	0.0893905	0.423872	0.640661	-1.1773	1.13841
VIT_14s0066g01040	cytosine methyltransferase (DRM2)	vv11002auxin_biosynthesis.xml	-0.669721	-0.00381595	1.11772	-0.7316	1.63017	1.78219	-2.73078	-2.00791	-1.14398	0.507178	0.661388	0.983105	-0.402103	-0.291432	-1.12559	1.3668	0.57569	0.443268	-0.910912	0.385863	-0.461993	-0.325897	-0.0602602	0.161128	-0.9274	0.808751	-0.384568	0.486806	0.0670045	1.02363	-0.356871	-0.445573	0.979718
VIT_06s0004g00360	Ribosomal protein L4/L1 (RPL4A) 60S	vv23010Ribosome.xml	0.519906	0.57368	0.376301	-0.334108	-0.383848	-0.541393	1.21552	-1.0369	-0.288458	-0.424135	0.34238	-0.55033	0.582167	0.123214	0.292514	-0.201733	-1.76321	-0.744266	1.00697	1.175	1.40375	-2.26985	-1.39316	-1.73185	1.46218	1.25275	0.808301	0.851104	0.178337	1.14085	-0.869294	0.449843	-1.22223
VIT_00s2472g00010	enhancer of mRNA-decapping protein 4	vv23018RNA_degradation	0.190111	0.0492031	0.307686	1.71666	0.900039	-0.0465999	2.48791	0.857917	1.06967	-1.71508	-0.184336	-0.300463	-0.0792278	-1.16997	0.524133	1.29364	0.609944	-0.137604	-1.68865	-2.09124	-1.01503	0.495088	0.166297	-0.62941	-0.0849395	-1.05667	-0.803551	0.325815	0.75684	0.796449	-0.96508	-0.564987	-0.0145773
VIT_14s0068g00340	transcription initiation factor TFIID subunit 8	vv23022Basal_transcription_factors.xml	-0.758909	-0.064207	-0.121074	-1.24271	0.255008	1.82728	-1.38187	-1.62405	-1.84383	1.29682	0.876561	0.288029	0.347471	-0.177559	-0.651454	-0.27479	-0.828904	1.62694	0.792209	1.28243	0.751037	-0.790516	-0.311808	-1.39885	0.548509	0.0966116	-1.25471	0.80375	0.918838	1.12263	0.192127	0.787148	-1.08816
VIT_19s0014g00950	DNA polymerase I	vv23030DNA_replication.xml	-0.234867	0.34618	0.777383	0.460566	0.766709	-0.158968	0.315207	0.0980097	-0.148053	0.310495	1.47333	0.306633	-0.446109	-0.212997	-0.62577	2.71643	1.21018	1.3662	-0.810462	-0.468583	-0.858345	-1.60631	-0.22445	-1.27952	-1.21748	0.234562	-1.04912	1.0141	0.461988	0.666547	-2.36749	0.0472626	-0.863259
VIT_04s0023g01870	DNA-3-methyladenine glycosylase 1	vv23410Base_excision_repair.xml	-0.300915	-0.388454	1.61947	0.484795	-1.26689	1.23521	-1.1603	-0.902076	-0.900249	1.7506	0.39499	0.302925	0.0803182	-0.116079	-0.977148	-0.157632	-0.768647	0.319533	0.601602	-0.370274	0.360295	-1.84441	-2.45415	-1.45322	1.12371	0.616588	0.841318	1.40651	0.0274254	0.874502	0.583997	0.440197	-0.00353753
VIT_18s0001g15010	F-box and leucine-rich repeat protein 1	vv24120Ubiquitin_mediated_proteolysis.xml	0.0363971	0.360276	1.59154	-0.0265607	0.212042	1.95059	-0.445217	-1.26717	-0.299715	0.920724	0.965462	2.04872	0.701177	-0.764579	-0.596198	-0.182826	-0.472915	1.1434	0.163886	-0.820854	1.2975	-0.542528	-0.806647	-0.124494	-0.267133	-0.378585	0.350952	-1.01985	-1.98933	1.4564	-0.650048	-1.55303	-0.991372
VIT_14s0108g01200	vesicle transport v-SNARE 13	vv24130SNARE_interactions_in_vesicular_transport.xml	0.455539	0.932999	0.431631	0.123789	1.40052	0.0797698	-1.47396	-0.618135	-0.826534	1.20201	1.30599	1.44668	1.37698	1.02544	-0.471193	-0.0411183	-0.158842	-1.34471	-0.752908	-0.233057	-0.55268	-1.29254	-0.411183	-1.96487	2.25436	0.343323	0.0689098	-0.119668	-0.412383	0.787216	-0.585394	-0.578242	-1.39774
VIT_13s0019g00590	kinase IkappaB ABA-OVERLY SENSITIVE 1 (ABO1/ELO2)	vv30001ABA_signaling.xml	-0.767418	0.99106	1.10867	-0.413389	1.07056	0.952806	-1.19081	-2.00151	-1.38415	0.561409	2.17866	1.40797	0.161192	-0.510027	-0.736412	0.200407	-0.264419	-0.705111	-0.938196	0.424122	0.495677	-1.50253	0.10434	-0.887473	-0.977342	-0.0712726	-0.493393	0.876559	0.922861	1.4497	-1.00297	0.928326	0.012099
VIT_08s0056g00690	UBP1 interacting protein 2a (UBA2a)	vv30001ABA_signaling.xml	0.315445	0.385632	0.712571	-1.08496	0.20527	0.318665	-2.54185	-1.35067	-2.03364	1.00302	0.733576	0.355622	0.546175	0.717911	-0.030825	0.29298	0.802083	0.342688	-0.614491	1.12019	1.07465	-1.22768	-0.964817	-0.480341	0.494915	1.29436	0.908556	0.495398	-0.00513395	1.14531	-1.17325	-0.015392	-1.74196
VIT_04s0008g06400	TPR1 (TOPLESS-RELATED 1)	vv30003Auxin_signaling.xml	-1.48591	-0.265637	0.967754	-1.30457	1.34093	0.0789216	-1.1148	-0.185928	0.169528	-0.488246	0.881722	0.435873	-1.14557	-0.374787	0.464152	0.628631	2.53797	1.61861	-0.673438	-0.184243	0.398181	-1.16075	-1.19334	0.28025	-0.936734	0.365839	0.876123	0.104313	1.01536	1.23809	-1.78372	-0.574635	-0.529942
VIT_12s0035g01800	auxin response factor 1	vv30003Auxin_signaling.xml vv60004ARF.xml	0.407641	0.0869219	0.944945	-1.25075	-0.247439	1.1213	0.0578914	-1.84786	-1.82638	1.38081	0.988762	1.01371	1.11942	-0.588504	-1.21098	0.411406	-1.08601	-0.912224	0.197974	-0.169639	0.910781	-1.15449	-1.30126	-1.303	1.73709	-0.772555	1.01544	0.628138	0.774648	0.263299	0.0320483	0.85459	-0.275747
VIT_18s0001g04180	auxin response factor ARF17	vv30003Auxin_signaling.xml vv60004ARF.xml	0.763099	-0.905159	0.96477	-0.515165	0.943585	1.76704	-2.18423	-2.30271	-1.49209	1.28031	-0.25977	0.445942	-0.204629	-0.956408	-0.988842	0.783683	0.562996	0.707721	0.495112	-0.521053	0.317314	0.145805	-1.47544	-0.87434	0.0473236	-0.359426	-0.478646	1.01263	0.951394	1.19392	0.131365	0.509572	0.494327
VIT_06s0004g03540	MAPK (MPK3)	vv30008Ethylene_signaling.xml	-0.510306	0.926289	1.45103	-0.001174	0.572331	-0.487779	-1.13236	-1.50562	0.558569	-0.395069	0.918363	1.27996	-1.34057	-1.32145	0.222392	-0.580973	-0.164522	-0.778024	-0.888198	1.33913	1.49109	-1.20175	-1.69837	1.17415	-0.671629	0.492119	1.98134	0.744396	0.414606	-0.0600446	-0.996417	-0.290263	0.458747
VIT_12s0059g00260	Splicing factor STA1 (STABILIZED1)	vv30009Flower_development.xml	-0.421149	-0.479935	2.27947	0.390198	0.102288	1.59918	-2.13786	-1.86119	-0.968441	0.533605	1.04615	1.57978	0.118661	-0.605388	-0.0333565	0.360732	-0.0506275	0.56153	-0.74918	-0.525549	0.875683	-0.454449	-0.469089	-1.58173	-1.14834	0.165308	0.366073	0.33314	-0.263994	1.82186	-0.595084	-0.128852	0.340553
VIT_00s0179g00290	peptidyl-prolyl isomerase D (cyclophilin D)	vv34020Calcium_signaling_pathway.xml	0.600094	1.32814	0.810849	-0.854675	0.862561	1.43968	-0.373849	-0.691543	-0.870245	1.26872	0.565818	1.95283	-0.16733	-0.638286	-1.26494	0.083439	-0.625377	-0.66918	-0.707247	0.328166	-0.0232244	-2.19718	-0.62282	-1.45307	-0.453044	1.4614	-0.255741	0.903295	0.00437787	1.23	-1.60668	0.647421	-0.0123663
VIT_04s0008g02080	GCR1 (G-PROTEIN-COUPLED RECEPTOR 1)	vv34020Calcium_signaling_pathway.xml	0.667305	-0.463479	0.52946	1.13581	-0.292888	-0.0982921	-1.50731	-1.47701	-1.13416	0.10734	0.0816578	-0.72873	0.364375	-0.924249	-1.37863	1.44046	0.377687	1.08983	0.711569	-0.08643	-0.0540518	-0.829954	-2.68327	-1.30717	1.44775	0.469012	0.702388	1.12785	0.530929	0.491314	1.53307	0.151343	0.00647078
VIT_11s0016g04070	hydroxyproline-rich glycoprotein	vv40006cell_wall.xml	0.105105	1.43103	0.897114	-0.943702	-0.0297605	1.53601	-1.2194	-1.25703	-1.17521	0.514999	1.74212	1.16886	-0.0536869	0.183874	-0.0657311	-0.13033	-0.537625	0.194156	-0.78395	0.886536	0.710824	-2.51035	-0.0524106	-0.281978	-0.73584	0.484782	0.266603	0.122669	-0.376344	1.53397	-2.05885	0.667361	-0.233801
VIT_08s0007g04710	hydroxyproline-rich glycoprotein family protein	vv40006cell_wall.xml	0.397974	0.293284	-0.090551	-0.556249	0.748894	1.3773	-0.195562	-1.99904	-1.1522	1.42284	0.86298	0.804448	1.51517	-0.905003	-1.39231	0.427344	-0.334754	-0.0581397	1.70539	0.192304	-0.0676043	-0.124499	-1.21456	-2.01631	0.824699	0.899377	0.905183	-0.408285	-1.03588	0.843301	0.260407	-0.686537	-1.2434
VIT_14s0108g01170	pectinesterase family	vv40006cell_wall.xml	-0.415802	0.34201	0.239326	-0.619747	-1.14834	0.415003	-1.55234	-0.42567	-1.48388	0.893847	1.37323	0.951175	0.36731	0.390097	-1.39327	0.155311	-0.627995	0.559291	0.556256	0.932017	0.4746	-2.53334	-1.14186	-2.03304	0.718584	1.02058	0.632043	0.817125	-0.394289	0.687311	0.591919	1.14954	0.502967
VIT_11s0016g03650	CDKF;1 (CDK-ACTIVATING KINASE 1A	vv44110Cell_cycle.xml	0.488858	-0.967156	1.78297	0.942293	-0.886527	1.21308	-0.992157	-0.560567	-0.00786537	0.883789	0.95361	1.05228	0.684533	-0.167554	-0.0868367	-0.82898	-0.10863	-0.295201	0.368914	-0.497796	1.69953	-1.50316	-3.06845	-1.15406	0.148835	0.285979	0.0737858	1.03049	0.286777	0.539252	-1.10623	-0.254537	0.0507363
VIT_08s0007g07120	kelch-like protein 18	vv44110Cell_cycle.xml	0.0623711	1.44569	-0.0825297	1.1771	-1.53428	0.202032	-1.54223	-1.72786	-1.00356	-0.295763	1.46551	-0.0812685	0.144634	0.423669	-0.992527	0.273723	-1.84698	0.596732	0.963775	1.47102	0.445314	-0.952729	0.26892	0.401675	0.674071	0.300205	2.00922	0.461166	-1.38373	-0.271247	-0.389804	0.321629	-1.00394
VIT_08s0007g06730	SPINDLE POLE BODY COMPONENT 98	vv44810Regulation_of_actin_cytoskeleton.xml	0.416467	-1.86651	-0.905108	0.549349	1.38185	-0.323436	1.92881	0.177643	0.952643	-0.403029	-0.256152	-0.0653388	0.896949	-0.557899	-0.583544	1.83806	0.549926	0.0570034	0.133708	-1.79281	-0.4444	0.665501	-1.09664	-0.707512	-1.46858	-0.793943	-1.44542	1.25138	1.03968	1.36783	-0.446954	-0.0731768	0.0236413
VIT_08s0007g08690	villin-3	vv44810Regulation_of_actin_cytoskeleton.xml	0.727594	-1.24337	0.665405	1.7904	1.08803	0.896825	1.31394	-0.0424543	-0.437994	-0.605702	-0.191285	0.187623	0.386683	-1.33816	-0.968152	1.09663	1.71443	1.37059	-0.814068	-1.50463	0.177574	-0.914124	-1.83835	-0.349972	0.591713	-0.71541	-0.425644	-0.0571926	0.0586781	1.51867	-1.46733	-0.363009	-0.307935
VIT_00s2417g00020	kinesin motor protein	vv44810Regulation_of_actin_cytoskeleton.xml	0.62918	-0.0519858	0.71515	1.4779	0.0584572	2.08419	0.168747	-0.747801	-0.0452733	0.539955	-0.0562897	0.614544	-0.0995359	-1.7477	0.851308	1.47261	1.09312	1.51904	-1.42951	-1.00052	-0.708237	-0.556381	-1.73204	-0.26652	-0.905601	-1.19424	-0.0419959	-0.0497798	-0.752024	0.721637	-0.993556	-0.899631	1.33277
VIT_17s0000g06640	formin-2	vv44810Regulation_of_actin_cytoskeleton.xml	1.55541	-0.801073	-0.202624	0.878589	-0.0712075	-0.217135	-1.28203	-2.47002	-1.59685	-0.624097	-0.679459	0.43119	-0.585223	-1.48938	-0.772691	1.7549	1.04094	0.802187	0.566683	-0.834578	0.0976765	1.54662	-1.02221	0.088263	-0.0827891	-0.405211	0.272497	1.03078	0.960081	0.906688	0.96577	-0.263591	0.501903
VIT_07s0141g00180	POR (PORCINO)	vv44810Regulation_of_actin_cytoskeleton.xml	-0.311408	0.327728	1.36648	0.0529016	1.91079	-0.0363573	-1.5106	0.311742	0.859159	0.251885	0.694722	-0.484032	-0.644757	-0.712851	-0.746561	0.249028	1.29529	0.607859	0.0623581	-1.20463	-1.09391	0.495461	-0.653636	-0.0463045	-1.87416	-0.161583	-1.60908	1.52395	1.1202	1.88047	-0.308152	-0.164481	-1.44751
VIT_17s0000g02510	GOLGIN CANDIDATE 2	vv50109_Incompletely_Characterized_Transport_Systems.xml_9.A.14	0.757225	1.08363	0.682951	-0.904638	1.4038	0.869407	-2.6697	-0.213691	-0.510361	-0.345432	0.530047	1.46676	-1.39851	-0.329755	0.0297373	0.439621	0.945633	1.16865	-1.14998	-0.111052	-0.591962	-0.510745	-0.423414	-1.15086	-1.48073	0.215774	-0.395162	0.288877	0.238436	1.60509	-1.12507	0.221302	1.36412
VIT_13s0067g03380	Regulator of chromosome condensation (RCC1)	vv50112Nuclear_pore_complex.xml	1.30954	-0.449579	-0.269036	0.903109	0.860784	0.0185383	-2.9539	-0.973778	-2.28994	0.153911	0.000418	0.395606	-0.189848	0.231998	-0.752123	1.57332	0.525031	-0.414833	-0.899876	-0.41645	-0.532137	0.806549	-0.34677	-0.828338	-0.934387	1.00903	-0.511689	1.48998	0.86156	0.967476	0.535182	0.350234	0.770421
VIT_03s0017g02290	regulator of chromosome condensation (RCC1)	vv50112Nuclear_pore_complex.xml	-0.923851	0.0289072	0.595012	-0.118853	1.24517	-0.0173301	-1.37481	-1.80999	-0.468748	0.493874	2.13089	1.55673	-0.512963	-0.0699245	0.29428	1.41646	0.368454	1.04317	-0.0386059	0.335235	1.08177	-1.66748	-0.167877	-1.16642	-1.30177	-0.131953	0.113723	-0.0700394	-0.601715	1.52704	-1.62377	0.427923	-0.592551
VIT_14s0006g03240	regulator of chromosome condensation (RCC1)	vv50112Nuclear_pore_complex.xml	0.387454	1.92706	2.075	-0.36979	-0.0233956	0.749926	-2.2745	-0.876249	-1.8914	0.981216	1.18608	0.304954	-1.02494	0.552824	-0.0325771	0.527904	0.19209	-0.536805	-1.13945	0.624045	0.223218	-1.99251	0.165591	-0.365792	-0.676686	0.722468	0.808131	-0.0995492	0.80704	-0.247119	-0.95922	0.196376	0.0786004
VIT_11s0118g00410	ANTR2 (anion transporter 2	vv50121Porters_cat_1_to_6.xml	1.00274	-0.936592	-0.310988	1.16438	1.50911	0.890086	1.0896	-1.30699	-1.1871	0.584863	-0.583928	0.262171	0.680513	-1.95328	-0.949333	1.63935	1.09634	0.301965	-1.10522	-1.20948	-0.821682	0.811535	-1.0003	-0.447223	0.73056	-1.28967	-1.09491	0.29797	0.272062	0.323179	1.07155	-0.552607	1.02134
VIT_18s0001g08220	SUT4 (SUCROSE TRANSPORTER 4)	vv50121Porters_cat_1_to_6.xml	0.342112	-0.344266	1.07958	-0.194794	-1.32513	1.67998	-1.17399	-1.62245	-0.865923	0.406129	0.213351	1.05175	1.23504	-0.421093	-0.0948949	-0.702806	-2.06774	0.040692	0.986315	0.163773	1.73575	-1.25794	-2.02677	-0.410063	1.05685	0.190617	0.728194	0.716285	-0.227857	1.13568	0.0847268	-0.070387	-0.0407234
VIT_06s0004g06940	zinc transporter ZIP6	vv50121Porters_cat_1_to_6.xml	-0.101026	0.469159	0.200367	-0.662675	-1.43403	1.58509	-1.42668	-1.20467	-1.3458	1.13992	1.68299	0.836769	0.328089	0.552369	-0.359602	-1.6286	-2.19191	0.165928	1.09141	1.2169	0.596746	-1.0836	-0.340291	-0.00335915	0.757725	0.126186	1.16002	0.224764	-1.17397	-0.388153	0.0633303	0.761148	0.385461
VIT_03s0180g00120	sodium hydrogen antiporter NHD1	vv50124Porters_cat_30_to_64.xml	-0.0109526	0.192951	-1.22836	-1.87681	0.201805	1.29962	-0.87483	-1.94437	-1.05276	0.41344	1.1484	0.7777	-0.538835	-1.10291	-0.898755	1.35804	2.1853	1.69448	0.139679	-0.221914	0.666053	-0.0703964	-1.01547	-0.340557	-0.589362	-0.237053	0.541324	0.162934	0.00423081	1.1541	-0.773739	-0.281008	1.11804
VIT_01s0011g01360	copper-transporting ATPase RAN1	vv50131Primary_Active_Transporter_cat_A2_to_A4.xml	0.426011	0.662692	0.942604	-0.288244	-2.6217	-0.793251	-0.808701	-1.53911	-0.684388	0.732849	0.338338	0.214687	0.855618	-0.936981	-1.07745	0.511618	-0.839739	-0.121611	0.798232	1.17151	-0.0441145	-0.410963	-0.259167	-0.302902	0.0304641	0.424602	2.4826	0.385652	-0.679558	-0.403012	2.27763	0.110007	-0.554235
VIT_02s0012g02300	DNAJ heat shock N-terminal domain-containing protein	vv50132Primary_Active_Transporter_cat_A5_to_A8.xml	0.941093	-1.08433	-0.559118	-0.037315	1.23093	1.29931	0.714708	-0.327369	-0.73765	0.355363	-0.563372	1.27849	-0.233307	-2.24406	-1.12795	1.69781	1.25293	1.00736	-0.428415	-1.22243	0.280735	0.493198	-1.42634	-0.131235	-1.0518	-1.43678	-0.00512668	-0.552876	-0.00871784	1.32211	0.835072	-0.56164	1.03074
VIT_11s0016g03110	import inner membrane translocase subunit Tim17, Mitochondrial	vv50132Primary_Active_Transporter_cat_A5_to_A8.xml	-0.202497	0.0914715	1.24227	-0.195302	-0.814744	0.275218	-0.192936	0.106942	-0.632518	0.114613	1.07812	-0.0608135	-0.397838	-0.0517657	-1.93106	-1.22961	0.954907	1.30569	1.60741	0.70578	0.946492	-2.59896	-2.00359	-1.59163	0.556106	0.907737	0.231186	0.254042	0.273997	0.547867	0.71922	0.520959	-0.536763
VIT_09s0002g01810	import inner membrane translocase subunit Tim17/Tim22/Tim23 , Mitochondrial	vv50132Primary_Active_Transporter_cat_A5_to_A8.xml	0.491599	0.526816	1.76362	0.137147	0.723636	0.311452	-1.06174	0.416978	0.840237	0.152539	0.807985	1.31412	-2.59015	-0.84611	-1.04835	-1.25289	0.854955	1.26536	0.54428	0.00877451	0.609294	-1.45237	-1.12799	-0.42309	-1.14015	0.380054	0.74059	0.170999	-0.33253	1.22653	0.31264	-0.822243	-1.50199
VIT_03s0017g00300	DnaJ homolog, subfamily B, member 12	vv50132Primary_Active_Transporter_cat_A5_to_A8.xml	1.17849	-0.710901	1.54408	0.0817956	0.978771	1.77468	-1.75478	-2.13595	-1.79885	1.46052	0.369335	0.555448	0.0918371	-0.574937	-0.883373	-0.4175	-1.1253	-0.86627	0.258908	-0.0699901	0.876894	0.251041	-1.45117	-0.467289	0.545179	-0.208458	0.468759	0.927425	0.638016	1.24755	-0.137571	-0.351816	-0.294562
VIT_18s0001g07450	DnaJ homolog, subfamily B, member 12	vv50132Primary_Active_Transporter_cat_A5_to_A8.xml	0.801185	-0.0118944	1.39588	-0.823181	0.800099	1.54697	-2.4709	-1.04501	-0.710806	0.570846	0.534316	0.663856	-0.863896	-0.834336	-0.951023	-0.942377	-0.287894	0.749612	0.723951	0.518647	0.593153	-1.34128	-2.0858	-0.80698	-0.732783	0.881889	0.753408	0.156927	0.389374	1.55886	0.405203	0.646925	0.217052
VIT_17s0000g09680	RNA-binding protein RBP31	vv50133Primary_Active_Transporter_cat_A9_to_A18.xml	0.66564	0.835299	1.25495	0.167988	0.2525	0.174769	1.4805	-1.21118	-0.812259	-0.0803473	2.06518	0.564147	0.313559	-0.33907	-0.508654	1.63812	1.21219	0.795053	0.13703	-0.17387	-0.927132	-2.5286	-0.279346	-1.23432	-0.499173	-0.040017	-0.0512	0.0871718	-0.361977	0.536532	-2.15454	-0.107717	-0.871231
VIT_03s0038g04130	DEAD box RNA helicase	vv50133Primary_Active_Transporter_cat_A9_to_A18.xml	0.224708	-0.864425	-0.260531	0.135439	0.93453	1.68426	-0.351291	-2.21441	-1.77721	1.51722	1.07271	1.1071	1.31158	-1.453	-1.01763	1.00842	0.944305	0.21263	0.91123	-0.716962	-0.21057	-0.263332	-1.44657	-1.47668	-0.231124	-0.305372	0.339539	0.79134	-0.392529	0.478018	0.748474	-0.396575	-0.0432945
VIT_13s0156g00070	DEAD box RNA helicase	vv50133Primary_Active_Transporter_cat_A9_to_A18.xml	0.10591	0.556637	2.14332	0.37331	0.0384614	1.82971	-0.587978	-2.62991	-0.464396	0.773258	-0.208177	0.0667655	0.648462	-0.933829	0.026194	-0.132705	-2.13537	-0.207781	-0.264806	0.0448444	1.58617	-0.613655	-0.561573	0.50776	0.825942	-0.992119	0.623226	0.979462	-0.134074	0.960255	-1.26968	-0.485141	-0.468499
VIT_14s0068g00710	DEAD/DEAH box helicase	vv50133Primary_Active_Transporter_cat_A9_to_A18.xml	0.129175	-0.447981	1.17807	-0.380018	0.0766712	2.02714	-1.25676	-2.42398	-0.725252	0.94821	0.30314	2.1824	0.341041	-1.11133	0.450921	0.126453	-0.747345	1.01576	0.492437	-0.744245	0.660434	-0.161242	-1.61625	-0.481834	0.631937	-0.178517	0.613543	-0.422257	-0.984801	1.55071	-0.203765	-0.856749	0.0142815
VIT_07s0005g00180	TOC159 (translocon outer membrane complex 159)	vv50133Primary_Active_Transporter_cat_A9_to_A18.xml	0.121542	-1.05663	0.658411	-0.927615	0.765725	1.8974	0.344347	-2.0769	-1.08882	0.851765	0.714821	0.630692	1.76672	-1.53683	0.0753013	1.83747	-0.0355662	0.999981	-0.307419	0.0499942	-0.0206069	-1.16063	-1.16018	-1.21448	0.581292	-0.593938	-0.0134182	0.575471	0.0546225	1.2029	-1.05088	-0.578558	-0.305979
VIT_09s0002g03640	ABC transporter g family pleiotropic drug resistance 7 PDR7	vv52010ABC_transporters.xml	0.348539	-2.32127	-0.793968	0.97048	-0.103518	0.369322	0.421742	-0.171399	0.706348	0.795622	-2.118	-0.583253	-0.665961	-1.13675	-0.590292	1.71224	1.10924	1.05402	0.91763	-0.789259	-0.759414	1.67425	-1.34181	-0.134221	0.54751	-0.23288	-0.266618	1.30441	0.270373	0.0633701	1.14945	-0.892413	-0.513512
VIT_06s0061g00410	ABC transporter F member 2	vv52010ABC_transporters.xml	0.135904	-0.451135	-0.126589	1.5726	1.83193	-0.221029	-1.56578	1.15162	-0.760466	-0.423702	-0.0260479	-0.201013	-2.29475	0.210297	-0.0175305	0.819402	2.15884	0.783865	-1.2831	-0.848912	0.00551373	-0.196685	-0.384541	0.532228	0.323056	-1.09593	-1.62283	0.518711	1.28206	0.737455	-0.696701	-0.32391	0.477164
VIT_14s0060g00720	ABC transporter I member 9	vv52010ABC_transporters.xml	0.524342	-0.446875	0.887907	1.39425	1.58082	0.7986	-2.1567	0.561156	0.466225	1.09497	-0.0839301	0.82883	-0.704773	0.0478913	-0.28723	1.10852	1.91461	0.563312	0.0948454	-1.07222	-1.6968	-0.151063	-0.977918	-0.842436	-1.43434	-0.802462	-1.76667	0.410747	0.538763	-0.621188	-0.222915	-0.121134	0.572859
VIT_07s0141g00220	unfertilized embryo sac 12 UNE12	vv60011BHLH.xml	-1.25058	0.413641	0.576414	-1.57283	-0.205538	1.16048	-0.827432	-0.726286	-1.48785	0.982911	0.990887	1.38125	-0.319957	-0.26085	-1.05086	-0.372575	-0.095815	1.02656	-0.00128322	1.3107	1.14879	-2.20876	-0.722386	-0.886208	0.655382	1.57221	1.03644	-1.00023	-0.379889	1.35631	0.188327	-0.219889	-0.211072
VIT_07s0141g00170	bZIP transcription factor BZO2H3	vv60012BZIP2.xml	0.979329	0.760923	1.44738	0.086011	-1.72665	1.10904	-1.10861	-0.187231	-1.11852	1.30317	0.375133	0.680937	0.433643	-0.228834	-2.12566	-0.686146	-1.70489	-0.571193	-0.106473	1.02093	0.541596	-0.924749	0.275289	-1.54448	0.593086	0.811104	0.181753	0.0415402	-1.12267	1.2192	1.28414	0.624135	-0.612229
VIT_02s0012g02250	bZIP transcription factor	vv60012BZIP2.xml	0.273006	1.10329	0.927247	-1.51445	-0.454468	0.883815	-2.4225	-1.74105	-2.0326	1.54213	1.36578	0.623361	-0.27552	0.292257	-1.48518	-0.167081	0.885124	1.04554	0.764667	0.637085	-0.313495	-0.850613	0.168804	-0.815398	-0.0728993	0.615566	0.0137789	-0.172575	-0.48408	1.16991	0.264795	0.195547	0.0301989
VIT_18s0001g07730	TIFY2A	vv60016C2C2-GATA.xml	-0.734859	0.173616	0.918105	-0.885716	-0.870984	1.40907	-0.141966	-2.20216	-1.73515	1.27227	1.27544	0.904266	1.3932	-0.00315439	-0.666011	0.0258313	-0.992896	-0.578872	0.573791	1.08727	1.02441	-1.51659	-1.18363	-1.81265	0.57634	0.0525182	0.400196	-0.173182	0.254538	0.821264	0.408458	0.466567	0.460661
VIT_08s0007g06400	KH domain and CCCH containing protein	vv60018C3H.xml	0.293219	0.776832	-0.184388	-0.182733	1.45216	-0.567583	-0.234736	-0.72463	-2.16209	0.998668	1.14384	-0.145145	-0.0683154	0.469661	-2.16624	0.359752	1.16642	0.112345	1.23833	0.897751	0.430567	-1.55546	0.307097	-2.16862	-0.301063	1.0176	-0.0031592	0.42556	0.58674	0.0376164	-0.4591	0.807108	-1.59801
VIT_16s0039g01570	zinc finger (CCCH-type) family protein	vv60018C3H.xml	0.199159	-0.00399376	0.655764	-1.05059	-1.05567	1.4158	-1.67788	-1.08105	-1.55613	1.22741	0.563524	0.403535	0.273344	-0.0488761	-0.77516	-0.496407	-0.0291475	1.04994	1.37603	0.76367	1.58003	-1.86671	-1.58105	-0.739706	0.896506	0.717326	0.669633	0.582668	-0.429305	1.23344	-0.892585	0.439077	-0.762587
VIT_12s0057g01010	Nuclear transcription factor Y subunit B-3	vv60021CCAAT.xml_HAP3	1.47642	0.904999	0.768487	0.285555	1.26516	1.60606	-0.862715	-2.62315	-3.02505	0.960274	-0.51198	0.160612	-0.768385	-0.00810195	-1.4164	0.233915	0.343074	-0.445365	-0.0060322	0.259167	0.726656	-0.388906	-0.106697	-0.125349	-0.437375	-0.228585	0.217709	0.642967	1.06335	0.401837	-0.608511	0.234098	0.012272
VIT_08s0040g00900	myb family	vv60029G2-like.xml	-0.514091	0.263125	0.490656	-0.999586	-0.553404	1.60685	-1.26237	-1.56694	-2.28944	0.937389	1.89059	-0.0982407	1.01843	0.396305	-1.05177	0.00547631	0.0149692	0.415073	0.533606	0.900864	1.08925	-1.6659	-0.832641	-1.12544	0.802821	-0.185942	0.0075649	1.09208	0.225949	1.12213	-0.451501	0.557356	-0.773213
VIT_15s0048g02770	GIF3 (GRF1-INTERACTING FACTOR 3)	vv60031GIF.xml	0.0242376	0.297798	0.741765	-0.852513	-0.141635	1.78057	-0.462622	-0.559481	-0.936076	1.42179	1.60747	1.15973	-0.244702	-0.339784	-1.96368	-0.504756	0.712867	1.70509	1.2894	0.439634	-0.2701	-2.5775	-0.804148	-1.05947	0.0768128	-0.220124	0.0823942	-1.01633	-0.563982	0.745668	0.107869	0.0774741	0.246328
VIT_15s0048g02000	HOMEODOMAIN GLABROUS1	vv60034HB.xml	-0.285812	-0.421376	1.73483	-0.716109	-0.648346	1.63287	-1.90407	-1.70142	-1.72391	0.904162	0.552602	1.04092	0.0670346	-0.441115	-1.03292	-0.479348	-1.22218	-0.00133898	-0.00768636	0.411813	1.82707	-1.04933	-1.33322	0.146393	0.359558	0.336337	0.837238	0.814969	-0.101888	0.741552	-0.165661	1.20491	0.623479
VIT_09s0018g01850	high mobility group protein HMGI/Y-1	vv60035HMG.xml	0.539007	-0.121657	0.399336	-0.284999	-0.529527	0.790767	-0.65901	0.386624	-0.990748	0.12769	0.299041	0.330437	-1.14192	-0.379617	-1.67875	0.0818058	0.185618	2.72586	-0.801102	0.304272	1.76324	-1.58041	-0.941995	-0.771142	0.410441	0.568555	1.25257	-0.316798	-0.434809	1.73641	-1.90251	0.421232	0.212085
VIT_02s0025g05130	high mobility group HMG-I and HMG-Y, DNA-binding	vv60035HMG.xml	0.354324	-0.683543	1.11145	-0.277763	1.00591	1.51802	-0.541053	-2.83106	-1.61827	0.432981	0.631675	1.38964	0.0182705	-1.6859	-1.07231	-0.411859	0.954758	0.373389	-0.843832	-0.0615474	1.44923	-0.970683	-0.638427	-0.0045325	0.460457	-0.39906	0.331278	-0.588064	0.182619	1.29705	-0.185863	0.136659	1.16607
VIT_08s0007g00500	TELOMERE REPEAT BINDING FACTOR like TRFL2	vv60045MYBrelated.xml	-1.03256	-0.812728	0.525552	-1.77112	-0.28844	1.18414	-1.99479	-1.26871	-0.000309	0.952067	0.710581	0.864352	0.298321	-0.823814	0.114541	0.140294	0.400602	1.63718	0.07654	-0.271871	0.291858	-0.953337	-2.30741	-1.0118	1.0418	0.779792	1.4197	0.322281	0.246005	1.52097	-0.467587	0.388973	0.0889312
VIT_08s0040g01600	TCP family transcription factor TCP11	vv60061TCP.xml	-1.76482	-0.201172	1.44423	0.527272	0.100874	1.15101	-0.637026	0.159219	-0.953705	0.465735	1.53918	0.524183	-0.9798	0.323843	-1.74758	-0.297837	1.14862	1.44274	0.1278	-0.0129385	0.881845	-2.53646	-1.15643	-0.76815	-0.243651	0.544025	0.727151	0.241273	-0.465567	1.3478	0.0787008	0.081701	-1.09205
VIT_10s0003g01300	transcription factor	vv60062Trihelix.xml	0.423911	-0.459044	0.568532	1.38222	0.0569213	1.30614	-1.30709	-1.3825	-1.36053	1.91236	-0.00371719	-0.0546271	0.544926	0.0395628	-1.18964	0.749435	-1.32966	-0.719353	2.02914	0.551758	0.772782	-0.764282	-1.3412	-0.339828	-0.124173	0.204753	0.198607	1.86389	-0.372345	-0.21354	0.540875	-0.982462	-1.20182
VIT_15s0021g01220	transcription factor	vv60062Trihelix.xml	-0.000671	0.266852	0.851204	-0.25261	0.376333	0.816713	-3.29434	-1.85157	-1.94212	1.28911	1.36898	0.0737209	0.100536	0.444876	-0.0367737	-0.493348	-0.093881	-0.382351	0.372136	1.46404	0.500809	-0.968327	-0.587121	-0.54181	0.189704	1.09363	0.595479	0.246453	0.433641	0.306701	-0.484133	1.03027	-0.892124
VIT_09s0002g00720	transcription factor	vv60062Trihelix.xml	-0.353073	0.0416442	0.16213	-0.742429	-0.409486	0.444429	-2.72425	-1.77455	-0.98379	0.886476	0.547374	0.358745	0.671771	0.11258	-0.797158	-0.429425	-0.952383	-1.15927	0.851775	0.748083	-0.0356304	-1.17665	-0.485206	-0.365992	1.38153	1.75401	1.78571	0.537065	-0.524688	-0.158338	0.881038	1.30339	0.604564
VIT_04s0008g06600	WRKY DNA-binding protein 32	vv60066WRKY.xml	0.195294	1.42272	1.14091	-1.01475	0.917813	1.51306	-0.214133	-1.30856	0.00716779	0.257998	1.70329	1.21749	-0.0886536	0.282797	-0.507977	0.722127	-0.21381	-0.794209	-0.0616125	-0.193852	0.05372	-2.0949	-0.540552	-2.32816	-0.434773	0.350622	-1.86823	1.02779	0.639093	1.02454	-0.332337	-0.371874	-0.108055
VIT_04s0044g01930	FAR1-RELATED SEQUENCE 5	vv60071Orphans_FAR-RED.xml	-0.10184	-1.23533	0.157182	-0.231605	0.409873	0.636182	-0.153688	-0.013293	0.906861	0.109326	-0.880285	0.921247	-1.19091	-1.22177	-0.909445	0.62938	1.1308	2.26578	-0.315519	-1.03099	0.80287	-0.719951	-2.38095	-1.15286	-0.468115	0.259866	0.691529	0.204881	0.0103945	2.33145	-0.239672	-0.265497	1.0441
VIT_17s0053g00320	zinc finger (C3HC4-type RING finger)	vv60078other_zf-C3HC4.xml	-0.0578968	-0.505112	0.875593	-0.651564	-1.52932	1.26944	-0.800993	-1.16771	-1.10983	1.19877	0.272781	0.69926	1.01908	-0.0181971	-0.290473	-0.221712	-0.102214	1.31585	1.06153	0.574238	1.07038	-2.01777	-2.61295	-1.34373	0.487844	0.739571	1.22394	0.0730632	-0.130224	0.897789	0.0182585	-0.148527	-0.0891422
VIT_17s0000g01920	nuclear transcription factor, X-box binding 1	vv60080other_zf.xml	-0.714796	0.472929	0.966137	-0.409896	0.954604	1.26701	-2.36521	-0.205715	-0.297836	0.378613	2.24505	1.83778	-0.952902	-0.747067	-0.129567	-0.691922	0.130386	0.47129	-1.24654	0.723562	0.603016	-0.142204	-0.494303	0.119552	-1.89672	1.17072	0.24531	-0.169268	-0.375947	1.32153	-0.831031	-0.475991	-0.760582
VIT_11s0016g03670	zinc finger (Ran-binding)	vv60080other_zf.xml	0.312096	0.587626	1.30758	-0.0849709	1.12704	0.978525	-2.44096	-1.47813	-1.21439	0.950773	2.07967	1.22925	-0.239022	-0.626208	-1.65234	-0.460998	0.506976	-0.0049877	0.697436	0.480719	0.729654	-0.975919	-1.06346	-0.493742	-0.88718	0.42607	-0.102045	0.773746	0.0049832	0.746458	-0.664107	0.531532	-1.08168

## Sheet: Cluster2
Gene ID	Gene Annotation	Gene Network	VM081	VM082	VM083	PM081	PM082	PM083	BM081	BM082	BM083	GIV081	GIV082	GIV083	MN081	MN082	MN083	CC081	CC082	CC083	CS081	CS082	CS083	PSP081	PSP082	PSP083	BA081	BA082	BA083	AM081	AM082	AM083	FA081	FA082	FA083
VIT_02s0012g01330	ADP-ribosylation factor GTPase-activating protein 3	Cellular Processes and Signaling	-1.17202	-0.773139	-1.3772	0.174495	-0.443494	-0.256012	0.418738	1.33952	0.5214	-0.0577062	0.871113	-1.46866	-0.0180311	1.57848	0.399356	-0.80277	-1.38812	-1.42179	1.3524	1.21917	0.111999	1.09419	1.36776	-0.615357	-0.452657	-0.477797	-1.64024	0.383048	0.312097	-1.24202	1.34287	1.37214	-0.251767
VIT_01s0011g05670	Nudix hydrolase 18	detoxification	-1.83642	1.17393	-0.0945471	-0.779098	-0.0439505	-1.19045	-0.317613	1.88107	0.7731	-0.512684	1.52934	0.823832	-0.998222	1.49016	0.139657	-2.14555	-0.596428	-0.765702	-0.70687	1.12736	0.309954	-0.651974	0.572292	0.548114	-0.474693	1.3718	1.07632	-0.542578	-0.46312	-0.853068	-0.932485	0.419451	0.669068
VIT_16s0039g00520	DNA helicase	DNA processing	-1.97527	-0.438191	-0.486538	-0.618726	-0.979627	-0.496427	-0.504244	2.32808	-0.144602	0.65867	1.34507	-0.0103062	0.697998	1.74858	-0.0360271	-0.606006	-0.754432	-0.559295	-1.90662	0.00702711	-1.39008	1.33617	0.917272	0.0893875	-0.609447	1.4426	0.0413735	0.0990777	-1.03425	-0.0825263	0.786149	0.154129	0.98104
VIT_06s0004g04730	CAX INTERACTING PROTEIN 4	DNA processing	0.94436	1.18704	0.668678	-0.629698	0.0698108	0.821335	-0.857457	-0.114598	-0.163248	-0.449552	0.937899	0.938719	-0.649443	0.348138	-0.321901	-0.955074	-2.69489	-3.14327	0.252216	0.499248	0.659603	0.355349	0.229795	-0.494163	-0.612375	1.29155	1.56946	0.584253	0.420904	0.205152	0.08889	-0.537451	-0.449274
VIT_00s0323g00030	HSP associated protein	heat shock	-0.0400219	1.04425	1.54437	-1.59507	-1.36129	1.08775	0.586664	-0.85248	0.928696	-0.219733	0.548951	0.655638	-0.0610823	0.0209552	0.904784	-2.24288	-2.34912	-0.325313	0.959265	0.700676	0.691951	-0.831066	-0.138732	-0.00806229	-0.214056	0.445292	1.24094	-1.37012	-0.669084	0.874124	-0.538222	-0.349265	0.931284
VIT_01s0011g05600	receptor-like protein kinase	kinase	-0.248919	0.472206	0.234155	-0.141013	-0.520644	-0.0151966	-2.3804	0.0263098	-0.360903	0.421671	1.2444	0.207745	-0.942361	0.0389208	-1.30378	-2.82391	-0.956368	-0.165925	0.45955	0.947718	-0.299295	0.776022	0.561483	0.461191	0.0675093	1.1093	0.319836	-0.935778	-0.527545	0.0532115	2.23438	1.49698	0.48944
VIT_19s0014g04280	S-locus protein kinase	kinase	-0.34041	0.982605	0.667213	-1.03083	-0.876087	-1.16994	-2.37897	1.22099	0.762793	0.597389	0.922116	0.685333	-0.73986	1.01199	0.290439	-1.79157	0.111477	-0.647792	-0.494624	0.919382	-0.833419	0.226968	1.18973	0.950009	-0.646661	1.53276	1.02785	-1.28039	-0.831237	-0.942603	0.258358	1.06341	-0.416441
VIT_06s0004g04580	protein kinase family protein	kinase	-1.18673	1.52921	0.208556	-1.31524	-0.937737	-0.752793	-1.22682	1.11593	-0.660945	0.128345	2.12452	0.240946	-0.0604373	1.75972	-0.591051	-0.593885	-1.0887	-1.01002	-0.393614	1.44293	-0.250943	-0.8781	1.72466	0.034319	-0.490603	1.58454	0.0474264	-0.352509	-0.195582	-0.768331	0.148798	1.18496	-0.520819
VIT_08s0056g01560	no hit	no hit	1.07279	0.710188	0.857716	-0.845666	0.617286	1.21809	0.232786	-1.16705	-0.853138	2.12655	0.908144	1.56933	-0.156729	-0.882069	-1.28811	-1.20619	-2.49706	-0.75646	-0.348596	0.668229	-0.199297	-1.56444	0.703141	0.545873	1.04783	0.363894	-0.546436	-0.679902	-0.0512676	0.0395632	-0.259976	0.662381	-0.0414154
VIT_00s2440g00010	no hit	no hit	-0.359838	0.648036	0.831338	-0.0219463	0.764821	1.24285	-0.618324	-1.15045	-0.777623	1.18838	0.974672	0.44322	0.0820129	-0.102068	-0.399666	-1.81164	-3.18787	-1.32827	0.295486	1.38531	1.42834	0.41678	0.658841	1.07648	0.376852	-0.0774396	0.247026	-0.11303	0.188074	-1.00025	-0.428026	0.172274	-1.04436
VIT_16s0100g01260	no hit	no hit	0.589859	1.33272	-0.204512	-2.32314	-0.825077	1.33181	-2.21786	-1.25247	-1.1577	1.61109	0.728106	0.24116	0.679612	0.452063	-0.0307324	-0.14738	-1.63408	-1.47663	0.299636	1.05706	0.68255	-0.0178439	0.752965	-0.870686	0.306983	0.981474	0.51152	0.164511	-0.508122	0.288175	0.850416	-0.136968	-0.0585036
VIT_07s0005g00350	no hit	no hit	-1.21998	1.32009	-0.101475	-1.5577	-0.52094	-0.0366997	-2.57915	0.809884	0.203442	0.0300246	1.31262	0.103818	-0.664571	1.70536	0.2153	-1.39207	-0.898389	-0.0658398	-0.0783132	0.989003	-0.27747	0.662236	1.83197	0.480484	-1.08302	1.01185	-0.213529	-0.887785	-0.818235	-0.176206	1.09072	0.901672	-0.0970932
VIT_01s0026g00900	metalloendoproteinase 1 precursor	peptidase	-0.821555	0.237813	-0.552401	-0.0479146	-1.17057	-0.665361	0.27086	-0.240501	1.57625	0.891217	0.218074	-0.137552	0.383013	0.642197	1.53497	-2.72326	-0.0201121	-0.951554	0.011361	0.665463	-2.08545	-0.0431487	-0.270105	-0.832496	0.993305	1.47206	1.87792	-0.961233	0.0302103	-0.604199	0.877208	0.0893708	0.356127
VIT_07s0005g06420	Thioredoxin family	protein fate	-0.261818	0.602511	-1.38717	-0.120313	-1.65494	-1.0943	-0.209571	1.44064	0.0321412	0.559998	1.29295	0.0765345	0.350116	1.75622	-0.0930997	-0.0203752	-0.166208	-0.956474	0.204187	0.751167	-0.499602	0.406459	1.37737	-0.583157	-0.085587	1.4607	0.0751564	-1.18877	-1.80696	-2.1311	1.55378	0.568211	-0.248697
VIT_02s0087g00750	Proteinase inhibitor I4, serpin	protein fate	0.0874275	0.40535	-0.589129	0.11576	-1.95763	-2.19412	1.26145	-0.204046	0.222995	0.464693	-0.0739667	-0.621686	1.14675	0.592828	-0.165844	0.268559	-1.16054	-1.65068	0.980657	1.01528	-1.36552	0.546478	1.5595	-0.258291	1.09749	0.86146	0.660243	-0.327356	-0.815553	-1.70314	1.19483	0.734016	-0.128264
VIT_00s0260g00070	peptidyl-prolyl cis-trans isomerase, FKBP-type	Protein folding	0.421243	2.01784	0.244117	-1.57083	-0.182123	0.020378	0.0456404	0.390644	0.019882	-0.67645	1.38497	-0.390705	-0.159794	1.23243	0.0688922	-1.9134	-1.54205	-1.16059	-0.0624877	2.09734	0.455149	0.0446784	1.98345	0.274302	-0.68826	0.576797	-0.888575	-0.21558	0.20462	-0.932631	-1.07397	0.775749	-0.800669
VIT_16s0022g00600	RIN2 (RPM1 INTERACTING PROTEIN 2)	Signal	0.390322	0.902745	1.17251	-1.36512	-1.4402	1.47561	-1.60231	-1.42801	-1.29601	1.31921	1.44691	1.01228	0.408982	0.661667	0.610442	-1.37252	-1.36461	0.0526408	-1.16979	0.120112	0.994979	-0.437214	-0.503093	-0.491384	0.57117	0.679783	0.969844	-0.593153	-0.285576	1.13271	-0.997219	0.00827197	0.41601
VIT_13s0067g03100	Lung seven transmembrane receptor	Signal	0.532686	1.48215	1.18514	-0.714431	-1.03802	0.0620849	-2.55344	-0.0321594	1.04656	0.92452	0.137499	-0.900178	0.344793	1.26047	0.992556	-0.484023	-1.26594	-0.988378	-0.408332	0.98522	-0.927183	0.102102	0.72836	-0.39729	-0.47636	1.27139	1.18576	-0.742803	-0.625544	-1.51562	1.28793	0.389329	-0.848835
VIT_03s0038g02280	ERD7 (EARLY-RESPONSIVE TO DEHYDRATION 7)	Stress	0.267924	1.507	0.607105	0.0837133	-0.823574	-0.658359	-1.41992	0.217848	-0.807819	1.30407	1.679	0.493472	-0.865716	1.18503	-0.982128	-1.19965	-1.73676	-1.52495	0.753192	0.972435	0.157136	-0.623017	1.16267	0.236275	-1.48149	0.364711	-0.097718	0.391892	-0.456095	-0.522335	0.0158818	2.09705	-0.296882
VIT_03s0091g00320	Ribosomal rna assembly protein mis3	Unclassified	-0.13036	0.832429	0.439594	-1.37223	0.00699586	0.831987	0.601588	-0.236885	0.586458	0.716673	1.648	1.24792	0.534056	-0.528352	0.376462	-1.52133	-1.66226	-2.48671	-0.368289	1.64982	0.672377	0.803088	0.654181	-0.435772	-0.452267	-0.582295	0.34919	-0.828037	-0.0709345	-2.05539	0.896777	-0.201618	0.0851502
VIT_08s0058g00940	2OG-Fe(II) oxygenase	Unclear	0.222707	1.20104	1.05788	-1.0954	-0.395787	0.234053	-0.6412	-1.85899	-0.788834	1.83426	1.1467	1.24041	0.95614	-0.229482	-1.14297	-0.568804	-1.70885	-2.34923	-0.0240013	1.13632	0.613329	-1.1751	0.902157	0.090816	0.579937	-0.0668186	-0.109636	0.566598	-0.353351	-0.0900511	-0.286387	1.20957	-0.107017
VIT_08s0040g01200	short-chain type alcohol dehydrogenase	Unclear	-1.07105	0.209005	-0.516258	-0.353967	0.122875	-1.22252	-1.18838	1.1489	0.598283	0.120957	0.153957	-0.940153	-0.0592307	1.17686	0.108504	-1.67236	-0.292752	-0.324909	0.57692	1.70008	-0.388032	0.722543	1.19162	0.238557	0.367895	1.86394	1.26758	-1.38989	-0.866334	-1.67675	1.33567	0.57727	-1.51885
VIT_04s0044g01670	ankyrin	unclear	-0.326967	-0.279428	0.658926	-0.517795	-1.81581	-1.29059	-0.286543	-0.488858	0.703156	1.10582	0.884796	0.234796	0.940411	0.537822	0.478484	-0.130499	-1.25171	-2.04972	-0.4957	0.638058	-0.586903	1.5347	2.14883	1.28398	-0.376506	0.0128567	0.295066	0.0171718	-0.851279	-1.42931	0.428974	1.4114	-1.13762
VIT_15s0021g01420	nuclear RNA-binding protein	Unclear	0.0669784	1.34811	-0.563458	-1.69725	-0.693693	0.311457	0.574587	-1.43535	-0.810906	0.379182	1.21609	-0.146643	1.35463	0.577743	0.301143	-0.576588	-2.36013	-1.27643	0.784659	1.96202	0.912187	-1.06358	0.96471	-0.151102	0.729676	0.39316	0.397465	-0.0521527	-0.0094832	-0.537474	-1.04024	1.14448	-1.00379
VIT_00s1916g00010	DNA binding	Unknown	0.0713138	0.534761	0.824219	-1.69282	-0.330346	1.97507	-1.42614	-1.81993	-0.380608	0.270672	0.625044	1.02962	0.655597	-0.526513	0.836547	-1.63558	-1.86398	-0.836483	-0.660032	1.09723	1.42286	0.573783	0.00835576	1.09803	0.368993	0.107834	1.37453	-0.814112	-0.438164	0.221813	-0.821171	-0.0943741	0.243988
VIT_17s0000g00570	Unknown protein	Unknown	0.599835	0.932447	0.649299	-0.708839	-1.36435	0.930661	-2.07707	-0.121995	-0.23698	-0.0889991	0.777642	1.00398	-0.203285	0.587637	0.837956	-2.10793	-1.68744	-0.482251	-0.99863	0.448631	0.504202	1.0019	1.40074	1.5705	-1.03694	0.246654	0.937348	-1.30611	-1.2141	0.226988	0.509668	0.240765	0.228065
VIT_05s0124g00270	Unknown protein	Unknown	0.686294	1.17741	0.352126	-0.337373	-0.736159	0.110475	-2.21357	0.582734	0.0488249	0.963974	0.087207	0.629055	-0.245465	-0.165107	0.241254	-1.54358	-1.81385	-1.64044	1.19166	0.217295	-1.08234	1.19614	0.530609	0.262632	-0.335347	0.930676	1.15321	-0.95406	-1.10915	-0.243612	2.07635	-0.725598	0.707726
VIT_18s0001g09060	Unknown protein	Unknown	0.421282	-0.307168	0.5234	-0.26431	-2.43832	-0.287706	0.709409	0.19232	0.972448	0.416954	0.751296	0.808252	-0.151283	0.0698484	-0.756295	-1.22042	-2.56433	0.609343	0.213015	1.31757	0.465813	-0.616293	0.720509	0.158173	0.53945	0.606545	1.35824	-0.915008	-2.09308	1.54896	-0.0741289	-0.0943936	-0.620092
VIT_18s0001g07090	Unknown protein	Unknown	-0.415644	0.821296	0.832704	-1.42447	-0.881089	-1.58823	-0.525448	0.918993	1.41281	-0.329122	0.302517	0.81117	-1.67458	0.714231	-0.0800767	-2.72034	0.575615	-0.248758	0.693236	0.149444	0.468312	-0.786893	0.0618625	0.97147	-0.566682	1.49724	1.65386	-0.849917	0.0698262	-1.09803	0.488545	0.320141	0.426012
VIT_17s0000g09190	octicosapeptide/Phox/Bem1p (PB1) domain-containing protein	Unknown	-1.48271	1.03026	0.140009	-0.832918	-0.0920346	-1.22189	-1.04991	0.951872	0.0714046	-0.063605	1.30363	0.449392	-1.19918	1.0191	-0.560888	-1.93736	-0.321711	-0.469875	0.683596	1.20827	0.253473	-0.485773	2.01786	1.14976	-1.1623	0.457381	0.427047	-0.920056	-0.359858	-1.50739	1.46082	0.994627	0.0489556
VIT_02s0025g05120	ACT domain-containing protein (ACR8)	Unknown	-0.17023	1.33918	0.447753	-1.56456	0.0626564	-1.14769	-1.21213	1.43972	0.140536	-0.282898	1.77246	0.602049	-0.401358	1.27368	0.0668131	-1.32662	-0.148601	-1.50374	-0.665414	1.73699	0.664138	-1.00805	0.416932	0.924305	-1.05398	1.50763	0.323123	-0.671517	-0.0840159	-1.41216	-0.859967	0.778263	0.0166949
VIT_16s0050g01450	pentatricopeptide (PPR) repeat-containing protein	Unknown	-0.150834	0.971472	0.45068	-1.67837	-0.119509	1.28489	1.50976	1.47742	1.71147	0.0669184	1.04023	1.02812	0.113421	-0.14683	-0.00423626	-1.32796	-0.610085	-0.333555	-0.379695	-0.655042	-0.293424	-0.494792	0.531925	0.81684	0.409441	-0.00628865	0.159249	-2.38221	-1.22599	-1.06024	-1.15489	-0.945807	1.39792
VIT_09s0096g00150	Ycf2 [Vitis vinifera]	Unknown	-1.29752	0.536179	-2.51606	-2.47186	-0.597993	0.400125	1.42334	0.720312	0.322466	-1.89273	0.397633	-0.11559	0.981461	-0.0606649	0.131154	-1.06638	0.451827	0.537657	-0.00816015	0.331484	-0.118157	1.57958	1.57893	-0.286466	-0.29421	0.320886	0.343743	-1.04766	-0.417917	0.633926	0.56941	0.220951	0.710302
VIT_03s0038g02740	Unknown protein	Unknown	-1.09858	0.860147	-1.43031	-2.50245	0.103376	0.225054	0.0550871	0.163021	-0.267544	-1.75811	1.05068	-0.457257	0.364738	0.570575	0.24375	-0.236631	-1.57411	-0.018026	0.176768	0.740962	-0.180054	0.773591	2.01321	0.624294	-1.48077	-0.0579611	0.00350115	-0.882857	0.186629	-0.0517443	1.84082	1.18802	0.812184
VIT_00s2300g00010	acyltransferase	Unknown	0.0206011	0.66626	-0.218688	-0.0153944	-1.031	-1.07928	-0.80208	1.64826	0.00654181	0.917489	0.844833	-0.794714	-0.166096	1.91754	-0.963558	-0.706577	-0.233108	-0.836405	0.72765	1.15808	-1.14658	0.570646	1.55765	-0.286747	-0.419705	1.59349	0.179639	-0.425644	-0.955133	-1.76434	0.714679	1.09825	-1.77655
VIT_16s0098g01820	Unknown protein	Unknown	0.505522	0.195211	-1.2335	-0.975873	-0.128847	0.080294	0.998265	0.824549	1.05092	0.422224	0.155499	-1.04554	1.58177	1.02114	0.833112	-0.323687	-0.341458	-2.52646	0.915722	0.348889	-1.86231	0.585278	0.904617	-1.44959	1.00376	0.798113	-0.61339	-1.00493	-0.700908	-0.77857	1.47902	-0.471673	-0.247184
VIT_14s0171g00320	kelch repeat-containing protein	Unknown	-0.211051	0.670668	0.351604	-0.496139	-1.07963	-1.30946	-1.97453	1.38183	0.589605	0.518819	1.39935	-0.164917	-1.01956	1.42705	-0.418982	-0.780386	0.0663969	-0.67232	0.551105	1.54806	-0.66432	0.132305	0.787371	0.145679	-1.21463	1.61693	0.404064	-0.30414	-0.568581	-1.79924	0.94017	1.28323	-1.13634
VIT_13s0067g01990	Unknown protein	Unknown	-0.243762	1.02528	1.13455	-0.709494	-1.11571	0.475384	-2.08929	-0.566316	-0.660856	0.652648	1.80808	0.183693	-0.689526	1.12512	-0.32659	-1.14266	-2.0938	-1.2146	0.0111346	1.75796	0.747318	-0.651824	0.947396	0.567967	-0.855211	0.384468	0.686426	0.38193	0.116729	-0.69673	0.140575	1.46499	-0.555271
VIT_18s0001g08030	Phosphoglycerate mutase	vv10010glycolysis.xml	0.42593	0.0212888	-1.10501	1.93716	-1.22149	-1.42628	-0.0894236	0.345929	1.32055	1.31764	-0.154412	0.150351	-0.486914	0.905757	0.89739	0.439338	-1.09111	-1.87625	0.162717	-0.424202	-0.907624	1.76933	1.25308	0.311219	-1.42657	-0.853902	-0.988423	0.58657	-0.502598	-0.99679	0.221965	1.28395	0.200838
VIT_10s0003g00990	pyruvate decarboxylase isozyme 2	vv10010glycolysis.xml	0.527681	0.932031	1.15537	-1.11791	-1.90388	0.118601	-1.9422	-0.240274	-0.104946	0.920211	1.32371	-0.466505	-0.860506	1.44277	0.878572	-0.48295	-1.24617	-1.25474	-0.219082	1.27954	0.11632	0.598691	1.15163	0.231509	-0.845093	0.482689	0.529148	-0.26551	-0.801913	-1.07169	1.12472	1.27516	-1.26497
VIT_08s0217g00100	pyruvate decarboxylase isozyme 2	vv10010glycolysis.xml	0.321657	0.558319	0.534893	-0.076333	-2.78382	-1.03625	-1.06512	0.267209	-0.197254	0.688237	0.657129	-0.770054	-1.06132	1.87187	0.417639	-0.00631543	-0.851079	-1.16592	0.290707	1.0549	0.495992	0.572491	1.59853	0.354646	-1.13342	0.866951	-0.147709	0.106112	-0.237098	-1.13801	1.07205	1.35111	-1.41073
VIT_14s0068g01760	Alcohol dehydrogenase	vv10010glycolysis.xml vv10071Fatty_acid_metabolism.xml vv10350Tyrosine_metabolism.xml	-1.56215	-0.0824883	0.359704	-0.272151	-0.823777	-0.446617	-2.29409	0.629651	1.00716	0.192529	0.459137	0.437005	-1.43658	1.05729	0.825014	-2.44819	-0.0921555	0.358524	0.13833	0.911383	0.115885	0.489721	1.32923	0.909039	-1.06022	0.761431	1.26043	-1.3831	-0.777526	-0.276821	1.21315	0.555317	-0.054066
VIT_02s0154g00350	L-lactate dehydrogenase A	vv10010glycolysis.xml vv10272Cysteine_metabolism.xml vv10620Pyruvate_metabolism.xml vv10640Propanoate_metabolism.xml	0.174935	0.85798	0.117126	-0.433284	-1.56606	-2.37882	1.03367	0.740532	1.82594	0.151826	0.566147	-0.505349	-0.418022	0.606527	1.26392	-0.345902	-0.432255	-1.34172	-0.0996451	1.62427	-0.996474	-0.685352	0.879567	0.551922	-0.194736	1.30414	1.25056	-0.091954	-0.171056	-1.24809	-0.789956	0.277827	-1.52822
VIT_17s0000g06960	UDP-glucose 6-dehydrogenase	vv10040Pentose_glucuronate_interconversion.xml vv10500Starch_and_sucrose_metabolism.xml vv10520Nucleotide_sugars_metabolism.xml vv40006cell_wall.xml	0.229541	-1.04036	-0.271077	1.3538	-0.811777	-0.295287	-0.0875503	1.36858	-0.246179	1.71515	-0.213081	0.307148	-0.00523232	1.45069	-0.892697	-0.23341	-0.936585	-2.07804	0.292515	-0.384278	-1.48459	1.26002	1.17668	0.222209	-0.627065	-0.348316	-0.983181	-0.191451	-0.926359	-1.32095	1.35845	1.56771	1.07498
VIT_18s0001g12830	1,4-beta-mannan endohydrolase	vv10051Fructose_and_mannose_metabolism.xml	-0.584783	-0.376072	0.987389	0.339082	-0.0405657	0.0980186	0.160291	2.57578	2.20221	-0.573271	0.640916	-1.75524	-0.434924	0.499464	1.32298	-0.1685	-0.800066	-1.49371	-1.54321	-0.0802109	-1.53846	0.0183016	-0.123056	0.482312	-0.73141	-0.0922277	-1.48025	0.533666	1.19796	-0.00427829	0.121744	-0.0795473	0.719669
VIT_04s0008g00520	6-phosphofructokinase	vv10051Fructose_and_mannose_metabolism.xml	0.326931	0.742341	-0.168637	-0.113451	-1.18205	-0.83948	-1.16079	0.808663	0.0222382	0.965805	0.402958	-1.38585	0.0885479	1.2115	-0.167575	-0.463361	-0.72466	-1.0414	0.589913	0.989002	-0.745927	1.40976	1.64244	-0.55367	-0.16847	1.39186	0.00595278	-0.5941	-0.681211	-2.08256	2.0023	0.900799	-1.42781
VIT_06s0004g03550	L-ascorbate peroxidase 1, cytosolic (APX1)	vv10053Ascorbate_and_aldarate_metabolism.xml	0.864418	1.69332	0.439683	-0.799471	-1.29088	-1.25221	1.24221	1.35829	0.958816	0.379515	0.91964	-0.521885	-0.0615627	0.759863	-0.793893	-0.740153	0.049206	0.0303699	0.756738	1.32644	0.202286	0.148834	0.565331	-0.949305	-0.163299	1.28779	-0.0311677	-0.323131	-0.232954	-1.07329	-0.970978	-0.818701	-2.95986
VIT_02s0025g01000	V-type H+-transporting ATPase subunit E	vv10190Oxidative_phosphorylation.xml vv50131Primary_Active_Transporter_cat_A2_to_A4.xml	-0.85334	-0.319023	0.396098	-0.961264	-1.80676	-0.208696	0.400918	2.28439	1.7087	0.81541	1.44162	0.881112	-0.911727	1.86077	1.14658	-1.03084	-0.991053	-0.501906	-0.961121	-0.626441	-0.611228	0.939764	0.467811	-0.408313	-0.3313	0.611264	-1.05631	-0.239386	-0.644575	-0.598899	0.687053	-1.00684	0.427526
VIT_08s0007g03690	inosine-uridine preferring nucleoside hydrolase family protein	vv10230Purine_metabolism.xml vv10760Nicotinate_and_nicotinamide_metabolism.xml	0.638653	0.805854	-0.710361	0.386228	-0.791923	-1.95761	-0.0566596	0.825562	0.312907	0.499081	0.525911	-1.21737	0.902609	0.851478	-0.388891	-0.87754	-0.334809	-1.90354	1.02368	0.686949	-1.34111	1.38347	1.19763	0.176021	0.814416	0.875101	-0.0484346	-0.0820406	-0.192823	-2.24147	1.21036	0.438648	-1.40999
VIT_08s0007g08410	4,5-DOPA dioxygenase extradiol	vv10350Tyrosine_metabolism.xml	-2.48156	-1.2559	-0.222674	0.116891	-1.18655	-1.16099	2.0062	1.22804	1.25585	0.0740611	0.0928208	-0.209878	-0.310359	1.19194	-0.16437	-1.11763	-0.206151	-0.181043	-0.376978	0.650205	-0.785053	-0.584003	1.75399	0.905301	0.273728	0.427513	0.787356	-0.358138	-0.582555	-0.897169	0.57678	1.64171	-0.901389
VIT_06s0004g01180	peroxidase	vv10360Phenylalanine_metabolism.xml vv10680Methane_metabolism.xml	-0.120407	0.0936299	1.28626	-0.908998	-1.18596	-1.49396	0.638465	0.185432	1.89312	-0.430676	-0.483689	-0.313874	-0.412689	-0.407201	2.22662	-1.22017	-0.672616	0.944312	0.0405855	1.1424	-0.634764	-0.123057	0.311554	0.941368	0.103451	1.02992	2.12382	-1.27485	-0.35835	-0.883795	0.103863	-0.893912	-1.24583
VIT_07s0005g00750	Sucrose synthase	vv10500Starch_and_sucrose_metabolism.xml	-0.13417	-0.807793	-0.276268	0.603643	-0.731783	0.290079	0.140349	0.558467	0.164334	0.289115	0.299959	-0.0983919	0.691223	1.0569	1.25338	-0.251124	-2.82912	-1.43304	-0.731853	-0.0133257	0.384585	1.73301	1.4168	0.871954	1.17711	-0.366878	0.116539	-0.830737	-1.80293	-1.68311	0.645453	0.92921	-0.631593
VIT_07s0005g00490	UDP-glucuronic acid decarboxylase 1	vv10500Starch_and_sucrose_metabolism.xml vv10520Nucleotide_sugars_metabolism.xml	-0.376179	0.219106	1.79149	-0.704128	-0.206512	1.37154	-1.53228	-2.35107	-1.1378	0.676115	1.83693	0.729635	0.822452	0.455677	0.764968	-1.55388	-0.95848	-0.108397	-0.0273086	1.56368	1.21713	-0.725068	-0.90087	-0.450872	0.382519	0.0315661	0.160238	-0.392807	0.331728	0.271431	-0.814455	0.554209	-0.9403
VIT_02s0087g00440	Beta-amylase 8	vv10500Starch_and_sucrose_metabolism.xml vv60010BES1.xml	0.763091	0.795908	2.07957	-1.01541	-0.25487	1.83807	-1.12773	-1.694	-1.24331	1.86236	0.608694	1.83638	1.47228	0.1268	-0.204185	-0.92803	-1.57163	-1.06395	-0.115627	-0.299013	0.191047	-0.785799	-0.449362	-0.381036	0.345947	-0.118399	-0.19204	-0.23796	-0.579766	0.324421	-0.221112	-0.404238	0.642866
VIT_08s0007g01510	phosphatidic acid phosphatase / PAP2	vv10561Glycerolipid_metabolism.xml vv10564Glycerophospholipid_metabolism.xml vv10565Ether_lipid_metabolism.xml vv10600Sphingolipid_metabolism.xml	0.150408	-0.40866	0.0671237	0.345948	-0.254295	-1.03194	-0.432448	-0.0114376	0.998449	0.409812	0.00429084	0.165991	1.16085	-0.164448	0.833953	-1.73231	-1.54056	-2.14868	0.372171	0.0271447	-0.144701	2.33883	0.313324	1.54653	0.644455	-0.13356	0.739433	-0.519351	-0.540113	-1.91397	1.81268	-0.634499	-0.320416
VIT_12s0057g00010	diacylglycerol kinase	vv10561Glycerolipid_metabolism.xml vv10564Glycerophospholipid_metabolism.xml vv34070Phosphatidylinositol_signaling_system.xml	-0.57626	0.326218	-0.972242	1.18476	-1.4091	-1.12907	-0.0888126	0.980773	0.676498	0.420043	0.651973	-0.58944	-0.262983	0.737634	-0.129904	-1.36904	-1.55495	-2.47652	-0.319419	0.882822	-0.0634382	1.1353	1.84704	1.17814	-0.607643	0.432896	0.565739	0.144952	-0.407389	-1.27931	0.767445	1.49066	-0.187378
VIT_05s0020g00930	Soluble diacylglycerol acyltransferase	vv10561Glycerolipid_metabolism.xml vv50124Porters_cat_30_to_64.xml	0.0584974	2.41601	-0.470941	-2.30815	0.413984	0.222908	0.344332	-0.186467	-0.526995	-0.937356	0.426395	-0.751734	1.47463	0.813158	1.05285	-0.555851	-2.25213	-0.821895	-0.0489645	-0.0728287	-0.35977	-0.483654	1.72084	0.674436	0.107558	-0.502373	0.0361129	-1.43107	-0.419019	0.0471011	0.368518	0.89613	1.05573
VIT_00s2750g00010	Phosphatidate cytidylyltransferase	vv10564Glycerophospholipid_metabolism.xml vv34070Phosphatidylinositol_signaling_system.xml	0.529311	1.19942	-0.30261	-0.911729	-1.22832	-1.19246	-0.813901	1.21065	0.385674	-1.12228	-0.562038	-0.732384	-0.420903	1.0095	-0.737339	-0.936302	0.321429	0.814369	0.140698	0.82407	-0.356302	2.12384	2.37222	0.464101	-0.653973	0.802862	-0.268676	-1.45969	-1.22913	-0.416444	1.49209	-0.512843	0.167067
VIT_00s0187g00380	Phosphatidate cytidylyltransferase	vv10564Glycerophospholipid_metabolism.xml vv34070Phosphatidylinositol_signaling_system.xml	1.30183	2.10872	1.60735	-0.525832	-0.594348	-0.0978089	-1.57719	1.16743	-0.0618474	0.110489	0.729291	0.273487	-0.461009	1.05962	-0.293882	-2.68169	-0.503199	-0.333522	-0.149481	0.286271	-0.450631	0.806289	1.3605	0.598522	-1.52664	0.834324	-0.469649	-1.10367	-0.899821	-0.00755108	0.464727	-0.652368	-0.318703
VIT_03s0017g00650	GTP cyclohydrolase II	vv10740Riboflavin_metabolism.xml	-1.32057	0.817179	0.685755	-1.19498	-0.729766	0.0609709	-1.51545	-0.0225979	0.701172	-0.273796	1.55905	1.08222	-0.755689	0.977856	0.757016	-1.68505	-1.35274	-0.999693	-1.02719	1.12034	0.685439	-0.0596581	1.82299	1.22266	-1.38258	0.156157	1.06606	-1.04503	-0.530032	-0.18943	0.217678	0.826334	0.325373
VIT_13s0064g00270	Cinnamyl alcohol dehydrogenase	vv10940Phenylpropanoid_biosynthesis.xml	-1.36973	-0.327868	-0.868374	-1.1305	-0.217521	-2.03237	2.13683	0.621674	-0.198128	0.390972	0.0588061	0.254205	-0.400038	0.866902	-0.763087	0.00298466	-0.841575	-0.572432	-0.377763	1.18845	-0.430811	-0.781039	2.18211	0.598156	0.412681	0.688266	-0.010416	-0.733182	-0.0239896	-1.36871	0.239453	2.28162	0.524423
VIT_02s0033g00290	pinoresinol-lariciresinol reductase	vv10940Phenylpropanoid_biosynthesis.xml	-0.919845	0.619618	-0.81443	-1.50297	-0.566978	-1.09423	1.62463	1.44802	0.955862	-0.654473	0.72257	0.0307316	0.164435	1.26212	1.38185	-0.448524	-1.81515	-0.780323	-0.504138	0.943805	-0.497342	-0.21551	2.14351	0.574947	-0.61991	0.626586	-0.0614361	-1.6662	-0.822821	-0.612534	0.228595	1.02216	-0.152617
VIT_17s0053g00460	pinoresinol-lariciresinol reductase	vv10940Phenylpropanoid_biosynthesis.xml	-1.4544	0.468714	-0.440705	-2.08991	-0.47896	-1.17574	2.19315	1.10308	2.21175	-1.42029	0.390744	0.633379	0.321753	0.674717	0.983727	-0.234573	-0.36577	0.143758	-0.312884	0.602151	-0.608912	-0.174761	1.5597	0.593221	-0.718006	0.0644951	0.0219641	-1.67157	-0.965848	-0.433567	-0.0245665	0.325584	0.278578
VIT_02s0012g01570	cinnamoyl-CoA reductase	vv10940Phenylpropanoid_biosynthesis.xml	-0.421616	-0.830944	-0.171416	0.727799	-1.77152	-0.66033	-1.88292	0.144196	0.868834	1.29433	0.128058	0.529361	-0.0207555	1.01738	0.118612	-1.04921	-0.752447	-1.02404	1.44013	0.504139	-1.29713	1.10494	1.14825	0.0478067	-0.241542	0.599031	0.44999	-0.318635	-0.965977	-1.45402	2.56999	0.0914073	0.0782544
VIT_14s0066g01150	cinnamoyl-CoA reductase	vv10940Phenylpropanoid_biosynthesis.xml	-0.822359	0.354108	0.130456	0.646913	-2.00999	-1.6059	-1.09035	0.574632	0.571465	0.94215	0.403043	-0.0545257	-0.815923	1.40211	0.09917	-0.990453	-1.10208	-1.21371	0.481414	1.14274	-1.09384	0.396631	1.34327	0.236815	-0.455059	1.0822	1.23082	0.103923	-0.747575	-1.26406	1.58348	1.38132	-0.840843
VIT_18s0001g00790	laccase	vv11000single_reactions.xml vv50109_Incompletely_Characterized_Transport_Systems.xml_9.A.10.1	-1.12151	-0.27771	0.0702359	-1.83701	-1.27321	-1.57824	0.238135	-0.064085	1.9484	-0.927676	-0.821142	0.378292	0.945981	-0.849425	2.25343	-1.03945	-0.0471423	-0.530511	0.411569	0.911014	0.305132	-1.01961	0.277392	1.00367	-0.323724	0.93751	2.10908	-0.807968	-0.0400237	0.0416487	0.223878	0.0289419	0.474125
VIT_18s0075g01030	laccase	vv11000single_reactions.xml vv50109_Incompletely_Characterized_Transport_Systems.xml_9.A.10.1	-1.1786	-0.512962	0.527187	-1.54659	-1.12102	-1.1936	0.22022	0.0869647	2.04201	-1.26299	-1.17634	0.201853	0.254473	-1.25044	2.09812	-1.30351	-0.156051	0.0275161	-0.0292376	1.12609	0.598477	-0.630239	0.470393	1.3114	-0.737513	0.768554	1.90013	-0.854544	-0.041968	0.120199	0.444628	0.289638	0.507753
VIT_19s0027g01260	Replication factor A 1, rfa1	vv23030DNA_replication.xml vv23420Nucleotide_excision_repair.xml vv23430Mismatch_repair.xml vv23440Homologous_recombination.xml	-0.920642	0.490475	-1.01452	-0.747451	0.401881	-0.292761	0.546338	0.790332	-1.13836	-1.33066	-0.000246	0.00169926	-0.509772	0.359522	-0.228038	0.03448	0.216378	-0.026712	-0.577408	-0.283805	-0.840175	1.77821	3.10719	1.34138	0.628276	-0.55237	-0.895937	-1.86047	-0.969933	-0.136983	1.48002	0.367436	0.782621
VIT_06s0004g08200	ubiquitin-conjugating enzyme E2 D/E	vv24120Ubiquitin_mediated_proteolysis.xml	-1.33214	0.520382	-1.17724	-0.0508345	-1.86869	-0.708539	0.851933	1.81224	0.436912	0.338848	0.691199	-0.643042	0.0827404	1.732	-0.447157	-0.0706936	-1.27597	-0.108647	0.789817	1.00392	-0.484706	0.791066	1.87286	-0.335565	0.00353405	0.789531	-0.206079	-0.708476	-1.29418	-1.44513	1.40225	0.240303	-1.20244
VIT_18s0001g07780	ABA-responsive protein (HVA22a)	vv30001ABA_signaling.xml	-0.499344	1.43623	-0.766167	-1.73155	-0.142282	-0.0544595	-0.551982	0.262001	-0.295697	-0.169756	1.43521	0.659509	-0.523463	1.3265	0.119858	-1.30199	-1.56426	-2.13877	-0.638777	0.970722	0.383509	-0.117918	2.29475	0.872512	-0.678852	0.388761	0.322272	-0.852912	-0.0974706	-0.463726	-0.272359	1.50665	0.883252
VIT_16s0050g01510	SGT1-2	vv30003Auxin_signaling.xml	0.249357	1.54233	-0.324309	-0.619471	-1.04936	-1.02072	1.57961	0.466159	-0.0306725	0.132669	0.808332	-0.567024	0.400208	1.32054	-1.052	-1.48948	-1.87296	-1.32843	1.27687	1.67163	-0.604201	-0.745421	1.22555	-0.310454	0.403507	0.682834	-0.836005	0.504836	-0.177961	-1.40123	0.672957	1.14709	-0.654776
VIT_01s0011g03160	PFT1 (PHYTOCHROME AND FLOWERING TIME 1) MED25	vv30009Flower_development.xml	0.562395	0.769986	1.36744	-1.27089	-0.398948	1.79117	-1.1409	-2.68786	-1.51203	1.60589	1.05563	0.870133	1.23099	-0.212665	0.230439	-0.158216	-1.61433	-1.37773	-0.631138	0.254102	0.286619	-0.532279	-0.551821	-0.610183	0.598961	0.186613	0.334881	0.400788	-0.226516	0.139023	0.189818	0.490452	0.560174
VIT_02s0025g05060	microtubule motor PAK (PHOSPHATIDIC ACID KINASE) KHC	vv44810Regulation_of_actin_cytoskeleton.xml	0.591796	0.765803	1.10576	-1.52323	-1.82958	-0.103884	0.120146	1.37939	-0.432852	0.512855	-0.218768	-0.922584	0.765604	0.839076	0.568047	1.2006	-2.14123	-2.54133	-0.626081	0.831589	0.239734	0.416786	0.509079	0.47904	-0.674765	1.1484	-0.0250468	-0.315705	-0.79366	-1.14152	0.755805	0.36675	0.693981
VIT_17s0000g07190	Heat shock protein 101	vv50109_Incompletely_Characterized_Transport_Systems.xml_9.A.34	0.11619	1.5528	-0.698411	-0.754176	-1.04526	0.187205	0.212111	0.98254	-0.0983181	0.416078	1.49165	-0.654817	0.581869	1.7368	-0.927874	-0.97576	0.0287779	-0.818027	-0.331644	1.38725	-0.946947	0.193704	2.04865	-0.371992	-1.16669	1.08578	-0.0908401	-0.584454	-1.37009	-1.70098	0.099922	1.35762	-0.942642
VIT_01s0011g04970	SEC12-like protein 2 STL2P	vv50110Protein_coat.xml	-1.01861	0.229017	-0.0761459	1.10812	-2.10099	-0.0438189	0.306089	0.319333	1.47071	-1.67343	0.507839	1.44267	-0.25316	0.983773	1.94544	0.111881	-1.78509	-0.0981908	0.808151	-0.0342486	-0.0767822	0.199072	0.184127	0.224954	-1.46005	0.316012	-0.316617	-1.05376	-2.01749	0.153735	0.603617	0.0706961	1.02314
VIT_08s0007g06760	cation efflux family protein MTPc3	vv50121Porters_cat_1_to_6.xml	0.382799	0.603712	-0.116777	-0.04806	-0.429205	-1.71294	-0.325252	0.833345	0.0680861	0.88945	1.15026	-0.599138	0.149705	1.32451	-0.564693	-0.395171	-0.0118379	-1.97269	0.351801	0.91282	-1.19743	0.918178	1.81668	0.505098	0.275456	0.94795	-0.0255537	-0.186898	-0.605061	-2.62916	0.706305	0.683465	-1.69976
VIT_04s0008g06890	solute carrier family 35	vv50122Porters_cat_7_to_17.xml	0.649212	1.78223	-0.1486	-0.667016	-1.12564	0.0934533	-0.565455	0.533955	-1.23862	1.82128	1.32704	0.241123	0.200118	1.1083	-1.28843	-0.359551	-0.704459	-0.681632	0.939579	0.598395	-1.03988	0.340914	1.43417	-0.450493	0.347619	0.582217	0.339425	-0.59743	-1.91678	-2.03435	-0.530473	1.25705	-0.247271
VIT_13s0019g04600	ABC PROTEIN 12 NON-INTRINSIC	vv52010ABC_transporters.xml	1.12338	1.16882	-0.622697	-0.0982721	-1.00564	-0.872768	-0.568679	-1.11963	0.0671772	0.0821649	0.119274	-1.02414	1.73282	-0.615968	0.0925861	0.0209091	-1.7656	-0.955107	1.11069	0.186024	-1.35536	2.44687	0.93222	0.462446	1.24994	0.448651	0.305887	-0.0625036	-1.20948	-1.30315	1.36529	-0.243809	-0.0923614
VIT_07s0031g00450	Basic helix-loop-helix protein SPATULA	vv60011BHLH.xml	-0.967418	0.213414	-1.14492	-1.01132	-0.498899	-1.59005	0.306718	0.728517	-0.289168	-0.0975744	1.01907	0.201829	0.174613	1.09257	-0.885097	-0.889683	-1.89545	-0.9929	-0.465525	1.4769	-0.613862	0.90999	2.72935	0.227464	0.410214	0.992066	-0.161909	-0.524932	-0.532113	-0.610834	0.598459	1.74353	0.346975
VIT_02s0025g01020	BZip transcription factor G-BOX BINDING FACTOR 3	vv60012BZIP2.xml	-0.703594	0.626561	0.83704	0.251284	-2.33334	-0.477811	0.00710252	0.22947	0.546209	-0.695574	2.22626	1.99	0.448127	0.374653	0.276452	-0.190492	-1.46393	-1.533	-0.369162	0.801131	0.518132	-1.15342	-0.858473	1.28123	-0.0802695	0.337165	0.770859	-0.137332	-1.44419	-1.19601	-0.236487	0.633106	0.7183
VIT_01s0011g05570	zinc finger (C2H2 type) protein pux2	vv60017C2H2.xml	0.165077	1.40374	0.292745	0.0711076	-0.999532	-0.904337	-1.99195	1.36767	0.242152	0.980651	1.44908	0.376075	-1.14493	1.61354	-0.223628	-1.37906	-0.96756	-1.29923	0.142769	0.801055	-0.127052	1.1664	1.35177	0.565679	-1.70103	1.18106	-0.371457	-0.0503792	-0.813821	-0.79551	0.0421105	0.275527	-0.718724
VIT_18s0122g00480	U2 snRNP auxiliary factor small subunit	vv60018C3H.xml	0.118603	1.71449	0.144841	-0.901997	-0.0339798	-0.325878	-1.49852	0.99764	-1.02326	1.05324	1.85659	-0.527129	-0.109313	1.20951	-1.6874	-1.397	-0.406696	-1.37811	0.203609	1.68322	-0.484887	-0.815326	0.895476	-0.585314	0.171357	1.65596	-0.218772	-0.129552	-0.0231033	-0.772242	0.955382	0.641974	-0.983421
VIT_04s0044g00160	WUSCHEL-RELATED HOMEOBOX 13	vv60034HB.xml	0.689818	0.101426	-0.27962	-2.58857	-1.45657	-0.136121	0.562575	1.19463	0.720769	0.521965	-0.598341	0.298085	0.391856	-0.114601	-0.466642	1.06149	-1.03036	-0.866863	1.0611	0.169627	0.480435	-0.830188	-0.232589	-0.518358	0.0698588	1.72038	1.35547	-0.355836	-1.06252	-1.18647	1.68305	-1.50765	1.14878
VIT_07s0130g00040	myb domain protein 4	vv60044MYB.xml	-1.09597	-0.244354	0.241774	-0.826459	-1.23482	-1.8	-1.09206	0.836567	1.08973	0.493566	0.312143	0.555697	-0.896202	1.20043	0.321965	-1.16554	-0.22016	-1.12107	-0.133543	1.57263	-0.345413	-0.467613	1.70209	0.824623	-0.264477	1.61819	1.55974	-1.01644	-0.562979	-0.898077	0.658498	1.26994	-0.872412
VIT_18s0001g02300	NAC domain containing protein 2	vv60046NAC.xml	-0.113495	0.594056	0.0248739	-0.0680699	-1.10822	-1.55608	-0.130769	1.63479	-0.388586	0.810218	1.3819	0.127667	-0.668494	1.19279	-2.21211	-0.675683	-0.747973	-1.59625	0.505412	1.12093	-0.545008	0.0612185	0.984345	-0.17428	-0.0962552	1.12138	0.0322168	0.474728	-0.356547	-1.74597	1.24053	1.62693	-0.750184
VIT_04s0079g00660	SET DOMAIN GROUP 40	vv60056SET_PCG.xml	0.458371	1.07219	0.146684	-1.49769	-0.620397	0.594224	-3.45611	-0.846398	-1.59022	0.805171	2.21003	0.287364	-0.604663	0.471433	0.0020479	-0.32635	-0.536692	-0.332225	0.0747287	1.26587	-0.104127	0.687772	0.759393	0.210388	-0.102162	0.24624	0.669923	-0.759828	-0.109144	-0.632758	0.616675	1.05974	-0.119482
VIT_00s0686g00020	BSD domain-containing protein	vv60075other_BSD.xml	-0.453595	-0.318454	-1.26229	-1.48732	0.878323	0.775635	1.22458	1.47855	2.94704	0.87885	-0.348082	1.30925	0.0492006	0.114374	-0.359421	0.253655	-0.718748	-1.62045	-0.27746	-0.0497812	-0.857802	0.202224	1.10393	0.485053	-1.80097	-0.640807	-0.697747	-0.9381	-0.627466	0.186418	-0.224941	0.229175	0.567181
VIT_13s0019g04100	zinc finger (C3HC4-type RING finger)	vv60078other_zf-C3HC4.xml	-0.0994384	0.00424682	1.13032	-1.58085	-1.70241	1.04185	-2.55665	-0.0834157	0.120052	-0.204407	1.87435	1.5307	0.18403	0.5845	1.11498	-1.16732	-0.543239	-0.387125	-0.940897	0.167186	0.396902	0.207528	0.256235	1.40189	-0.744407	0.221453	-0.353623	-1.38856	-0.764159	0.00942593	1.11415	0.739836	0.416857
VIT_12s0028g01200	zinc finger (C3HC4-type RING finger)	vv60078other_zf-C3HC4.xml	0.132092	1.96445	-0.607506	-0.853882	-0.212462	0.731988	-0.789895	-0.841984	-1.32863	-0.134205	1.54183	0.241659	0.687902	0.124815	-0.148482	-1.1984	-1.9123	-2.25399	-0.547182	0.736145	0.378598	1.48262	1.74049	-0.017517	0.224482	0.355592	-0.133286	-0.82697	-0.19717	-0.902684	0.785852	0.708317	1.06973
VIT_04s0023g01490	ovate family protein 7 OFP7	vv60086OFP	0.787578	0.798324	-1.94655	0.522578	-1.18268	-0.411085	2.06803	0.612551	-0.527179	1.78646	-0.101803	-0.50652	1.24288	-0.0458306	-1.34272	-0.414264	-2.03144	-1.30626	0.321191	0.396539	-0.323278	0.14182	0.578118	0.218621	1.64506	0.586192	0.0449618	-0.0809503	-1.10456	-1.22426	0.841485	-0.262925	0.219904

## Sheet: Cluster3
Gene ID	Gene Annotation	Gene Network	VM081	VM082	VM083	PM081	PM082	PM083	BM081	BM082	BM083	GIV081	GIV082	GIV083	MN081	MN082	MN083	CC081	CC082	CC083	CS081	CS082	CS083	PSP081	PSP082	PSP083	BA081	BA082	BA083	AM081	AM082	AM083	FA081	FA082	FA083
VIT_12s0035g00360	AAA-type ATPase	ATPase	-0.887272	-0.972026	-2.75106	0.181657	-0.271066	-1.62976	0.312924	0.650587	-0.226555	-2.4906	-0.980024	-0.956558	-0.282721	0.513649	0.93485	1.00674	0.528403	0.113202	-0.235013	0.490998	0.900522	1.69441	1.20969	1.38545	0.204555	-0.1313	0.415407	-0.104493	0.269175	-0.316547	0.117108	0.898032	0.407633
VIT_01s0146g00010	Calreticulin	Chaperones and folding catalysts	-1.12434	-0.605602	-1.5942	-0.136693	-0.21842	-1.10584	0.609422	0.883125	0.941439	-2.95119	-0.50179	-0.338373	-0.773934	1.02554	1.87229	0.536705	0.106931	-0.135308	-0.855166	0.601202	1.3345	1.3091	1.33388	1.58529	-0.44105	-0.164641	0.10918	-0.264745	0.0338692	-0.0553388	-0.834934	0.0674536	-0.248345
VIT_09s0002g05040	disease resistance protein (CC-NBS-LRR class)	disease resistance	0.106895	-1.68678	-1.26567	1.27494	1.26367	0.533092	1.11897	-0.260497	0.173383	-0.478383	-0.997082	-0.404244	0.107602	-0.756434	0.970207	1.45135	0.594122	-0.758872	-0.210202	-1.14855	-0.144515	2.69117	0.227536	0.474463	-0.272204	-1.98559	-1.38963	0.612646	0.374	0.16501	0.790715	-0.456378	-0.714742
VIT_09s0002g04950	disease resistance protein RPS2 (CC-NBS-LRR class)	disease resistance	1.16349	-1.18133	-0.531367	1.64841	0.939431	0.156476	0.786534	-0.921646	0.0920279	-1.45711	-1.89472	-0.70411	0.159586	-0.854931	0.345275	1.41973	0.274423	-0.869103	-0.414434	-0.705049	0.147054	2.47353	0.213355	0.246813	-0.41497	-1.62177	-0.953414	1.16055	0.683661	0.363647	1.02829	-0.430656	-0.347676
VIT_09s0002g04940	disease resistance protein (NBS-LRR class)	disease resistance	-0.126272	-1.85998	-1.64862	0.818585	0.909958	0.0117494	0.230866	-1.09686	-0.3999	-1.54373	-1.61003	-0.861901	0.620403	-0.386147	0.87996	1.06175	-0.0390232	-0.558469	0.155828	-0.4284	0.374704	2.6258	0.50099	0.645383	0.185803	-1.26956	-0.768413	1.36481	0.992162	0.338828	1.12199	-0.00412551	-0.23815
VIT_01s0011g05110	major latex protein 22	Disease resistance	-1.67891	-3.08745	-1.52167	-0.224448	0.272442	0.384561	1.08191	0.0957097	-0.556886	-1.25099	0.0147256	-0.250725	0.605523	1.09555	1.99767	0.377584	0.628393	0.378221	-0.695647	0.187804	0.598008	0.712423	0.898655	1.27913	1.02587	-0.475175	-0.332051	-0.783692	-0.365737	0.125676	-1.19646	0.524197	0.135783
VIT_13s0047g00860	replication protein	DNA replication	-1.37408	-0.285649	-0.766392	-0.180999	0.0172199	-0.835575	0.580746	1.09631	0.895154	-2.59144	-0.746266	0.0259576	-2.42237	-0.337061	1.02574	0.529576	1.38935	0.720827	-0.460223	0.441127	1.04607	1.49549	1.51421	0.899643	-0.782704	-0.693789	-0.0436269	-0.983459	-0.221585	0.0964325	0.461076	0.102763	0.38752
VIT_03s0017g00410	magnesium-dependent phosphatase 1	glycation repair	-1.30363	-0.813826	-2.61064	-0.188691	0.447325	-0.827945	0.922139	1.99688	1.23918	-2.17768	-0.785383	-0.400144	-1.34668	0.736344	0.803766	0.505384	1.04806	0.882253	-0.398105	0.207979	0.972198	1.09325	1.02765	0.768236	-0.536555	-0.0305698	0.198272	-0.538419	-0.205921	-0.0887098	-0.347497	-0.306779	0.0582689
VIT_14s0030g01930	glycopeptide N-glycosidase	glycopeptidase	-0.49173	-0.00761274	-0.738324	-0.0377906	0.061843	-1.17208	-1.21545	0.959155	0.710695	-1.27482	-1.37957	-2.90756	-0.418037	0.809687	1.31457	1.10367	1.27939	0.494792	0.519189	-0.495218	-1.58203	1.51821	1.06477	0.465307	-0.47945	0.296966	0.0795044	0.519999	0.937031	-0.699405	0.809425	-0.015179	-0.0299422
VIT_07s0151g00580	UDP-GLUCOSYLTRANSFERASE 74F2	glycosyl transferase	-0.705441	-0.659629	-3.19543	-1.27815	0.35971	-0.543248	0.724512	0.977368	0.37964	-1.60224	-0.456054	-0.624554	0.146613	1.17859	1.10644	0.2496	-0.627951	-1.12932	-0.594934	0.789901	1.01879	1.75037	1.69796	0.876201	0.270678	0.25732	-0.0345881	0.189782	0.404799	-0.258406	-0.342896	0.245798	-0.571226
VIT_14s0083g01230	heat shock protein 81-3	heat shock	-1.12284	-0.662164	-1.63736	-0.717298	0.0972562	-1.32065	0.440724	0.763178	0.443381	-2.39133	-0.650705	0.132401	-1.11809	0.362937	1.50694	0.944338	0.163443	0.0693298	-1.2272	0.284237	1.84871	1.47587	1.26925	1.76091	-0.132789	-0.411201	0.176177	-0.48013	0.0870418	0.27946	-0.947804	0.181867	0.532113
VIT_00s0131g00250	heat-shock protein 80	heat shock	-1.40206	-0.825651	-2.72217	-0.704205	-0.214101	-1.46982	0.724603	0.778482	0.467884	-2.66597	-0.70352	-0.489985	-0.3713	0.877156	1.70618	0.526949	0.458751	0.333485	-0.410834	0.281754	1.43731	0.718394	0.690966	0.520631	0.350177	0.325556	0.617145	-0.473556	0.303591	0.735428	-0.357239	0.467699	0.488267
VIT_00s0258g00050	receptor serine/threonine kinase	kinase	-1.17491	-1.33506	-2.48008	0.289149	-0.336316	0.758684	1.32461	0.431416	0.661022	-2.096	-0.937638	-0.672045	-0.211752	0.53569	0.671129	1.30677	-0.0656944	-0.0823018	0.442374	0.0893026	0.698781	1.89568	1.43336	0.553208	0.269816	-0.0815297	-0.625779	-0.655883	-0.268656	-0.135166	1.46708	-0.58156	-1.0877
VIT_13s0156g00620	S-receptor kinase	kinase	-0.312929	-0.658778	-2.05342	-0.2469	0.0516289	-1.76311	-0.653817	0.329181	0.480455	-2.64127	-1.62481	-0.35836	-0.447923	0.712248	1.34616	1.19499	1.51512	-0.342678	-0.543888	0.37561	1.35135	1.47438	0.409996	0.55454	-0.919558	0.0134956	-0.0432519	0.300149	0.679604	0.332964	0.322908	0.582066	0.583842
VIT_05s0049g02150	no hit	no hit	-1.38155	-1.20607	-2.70335	-0.18095	-0.296528	-0.949569	1.71821	1.76456	0.923237	-1.47933	-1.24272	-0.629857	0.181697	1.20224	1.12686	1.22178	0.762685	0.352733	0.0298523	0.198017	0.608291	1.24798	0.912486	-0.0230103	0.335634	-0.0492066	-0.242382	-0.517172	0.0912213	-0.726677	-0.0171245	-0.504521	-0.527468
VIT_13s0064g00280	no hit	no hit	0.267494	-0.61821	-2.42096	0.169069	0.353444	-2.05552	1.54887	1.35507	0.527865	-1.60398	-1.23318	-1.43606	-0.0187303	0.864381	0.883779	1.51952	1.45861	0.0356762	-0.240709	0.0860362	0.578699	0.979003	1.06072	0.677668	-0.188136	-0.213046	-0.71379	-0.359244	0.226071	-0.845428	-0.10435	-0.063759	-0.476873
VIT_04s0044g02000	no hit	no hit	0.243085	-0.427736	-2.02269	0.824662	0.0958161	-1.96636	1.21748	1.19789	0.134547	-2.92712	-1.70648	-1.48336	-0.240187	0.734519	0.753451	0.917822	0.97438	0.0749869	0.333438	0.0739451	0.217784	1.29092	0.814754	0.534458	0.364287	-0.218548	-0.262529	0.0764276	0.465781	-0.444161	-0.0419555	0.176029	0.224675
VIT_05s0049g00690	no hit	no hit	-0.401028	-0.352745	-2.20868	0.23973	-1.70724	-2.53411	1.96624	0.447045	0.0592	-1.08363	-1.12396	-0.83458	0.664719	0.823317	0.561112	0.929612	-0.380732	-0.165658	0.377067	-0.0834677	-0.0959884	1.40084	0.953211	0.781809	1.41839	0.0826679	0.418353	0.381099	0.227367	-0.878308	0.822627	-0.209486	-0.494796
VIT_05s0049g00750	no hit	no hit	-0.179208	-0.601374	-1.63438	0.0918192	-1.1855	-2.49156	1.97522	0.462079	0.868201	-0.480579	-1.36397	-1.05057	0.265118	0.463161	1.90784	1.00316	-0.0743153	0.175556	-0.166651	-0.244449	0.0430293	1.19468	1.12801	1.54087	0.875808	-0.459139	-0.0505948	-0.043813	-0.415149	-0.670228	0.584319	-0.51356	-0.953822
VIT_16s0039g01760	no hit	no hit	-1.38978	-0.76332	-1.84786	0.0513042	0.327083	-1.47269	1.26275	1.18691	0.324737	-2.62783	-1.01373	-0.689181	-0.16312	1.06898	1.1102	0.852888	0.137703	-0.0971692	-1.14448	0.264148	1.46026	0.225794	0.80848	0.971019	1.27135	-0.276416	-0.0187671	-0.616252	-0.146749	-0.223474	-0.55959	0.935649	0.791149
VIT_00s0267g00060	no hit	no hit	-1.30559	-1.57193	-3.24582	-0.406466	0.182946	-0.533256	0.757601	0.784033	0.0636914	-1.75504	-0.515362	-0.226084	-0.359881	0.620063	1.50566	0.88612	-0.0725323	0.608447	-0.707443	-0.128184	0.947344	1.31721	1.02889	1.47096	1.07663	-0.3721	0.0965573	-0.0276696	-0.181242	0.056155	-0.591381	0.423497	0.174165
VIT_05s0049g00790	no hit	no hit	-1.42759	-1.42435	-2.36181	-0.528055	-0.038364	-1.17068	1.97987	0.824423	0.977717	-1.59623	-1.25427	-0.364112	-0.506823	0.218705	1.22975	0.614552	0.60371	0.597621	-0.207737	0.258375	0.65801	1.36964	1.01945	1.29389	0.861903	-0.0178884	0.401781	-1.00812	-0.555933	-0.439253	-0.516075	0.372915	0.134979
VIT_15s0024g00680	no hit	no hit	-1.49451	-1.05355	-2.27697	-0.821197	-0.276424	-1.03848	0.314022	0.987021	0.906256	-2.26417	-0.748133	0.278451	-0.981372	0.133827	1.57613	0.623479	0.955431	0.608861	-0.909188	0.171436	1.4272	0.879857	0.669989	1.51568	-0.25473	-0.180844	0.646981	-0.818738	-0.0855277	0.20115	-0.178653	0.566215	0.920501
VIT_09s0018g01410	no hit	no hit	-0.678258	-1.2729	-0.776683	-0.0113652	-0.091807	-0.582191	0.28708	1.47796	0.599155	-2.0788	-0.281225	-0.338308	-0.84196	0.846306	1.6129	0.695739	1.73613	1.52874	-1.27229	-0.688421	1.58151	1.22802	0.204464	1.16448	-0.492922	-0.516955	-0.414362	-1.22209	-0.214986	0.0514417	-0.200947	-1.43084	0.393376
VIT_15s0046g03780	no hit	no hit	-1.09019	-1.09796	-1.63778	1.93506	0.0284081	-0.308901	1.05206	0.277546	-1.81006	-0.964613	0.00799156	-0.620126	-0.256118	1.0059	1.82705	0.241359	-0.294835	-0.102837	-0.810904	-0.265884	-0.0135424	1.91529	1.27017	1.47766	1.35721	-1.14239	-0.612121	-0.612286	0.237288	-0.714289	-0.188414	0.0968414	-0.186573
VIT_09s0054g00250	no hit	no hit	-0.396589	-1.33357	-2.94713	-0.821704	0.552295	0.262144	0.933324	0.813281	0.215521	-1.34282	-0.201728	0.278495	-0.21321	0.682483	1.34618	0.318567	-0.741085	-1.07577	-2.07848	-0.5143	-0.0879275	0.105956	-0.290378	0.372868	2.08604	-0.498875	0.588623	0.342987	0.514644	0.728397	0.589901	1.0102	0.801657
VIT_18s0001g11000	no hit	no hit	-0.602833	-0.587265	-2.63517	-0.183957	-0.569018	-1.39228	1.48141	1.07126	0.95032	-1.80594	-0.74703	-0.682191	0.519071	1.1233	1.74674	1.17164	-0.627242	-0.817341	-0.43973	0.324767	1.29839	1.65387	0.865147	0.555525	-0.460483	0.0573717	-0.379245	0.132512	0.0729255	-0.222619	-0.386561	-0.12231	-0.363052
VIT_12s0035g02160	no hit	no hit	-0.603942	0.59482	-2.25159	0.835386	0.124593	-0.722497	0.683405	1.18828	1.09465	-2.57223	-0.587754	0.439847	-0.624713	1.16214	1.13308	0.667626	-0.485569	-0.0885999	-0.874665	0.374756	1.27525	0.806724	1.63758	0.431845	-1.9347	-0.932631	-0.388226	0.176801	-0.350835	-0.153623	-0.000152	-0.161622	0.106555
VIT_02s0033g01250	no hit	no hit	-0.116291	0.239929	-1.43308	0.024552	-0.13364	-1.08141	0.290811	-0.0302108	0.0734711	-3.00322	-0.555167	-0.0102731	-0.0821494	0.679778	1.64817	0.710237	-0.858538	-0.760426	-0.533487	0.521983	1.42088	1.83884	1.82028	1.57774	-1.27716	-0.726812	-0.149991	-0.407384	-0.12124	0.00874395	-0.0694053	0.330726	0.163735
VIT_18s0075g01050	no hit	no hit	-0.189918	-0.427323	-1.86389	-0.329271	-0.175844	-0.762817	0.990772	0.725981	1.51506	-2.47421	-1.5418	0.0444224	-0.440656	0.0597803	0.799723	0.311614	-1.27447	-0.482492	-0.144442	0.8764	1.24364	1.3456	1.20803	2.39064	-0.445475	-0.157656	0.499486	-0.33478	-0.617748	-0.376312	0.068706	0.145773	-0.186519
VIT_02s0025g00590	no hit	no hit	-1.21749	-1.14573	-2.54104	-0.0209807	-0.345683	-1.41595	0.445646	0.512971	0.0662963	-2.77558	-1.01149	-0.440644	-0.193766	1.11787	1.3788	0.873357	0.702848	0.640807	-0.346921	0.59633	1.10899	1.25145	1.05607	0.838856	0.501206	0.121896	0.335709	-0.436162	-0.257009	-0.185123	-0.241394	0.646447	0.379404
VIT_12s0034g02410	no hit	no hit	-1.25322	-0.807886	-1.45595	-0.0782202	-0.399273	-1.67875	-0.54378	0.634389	-0.34293	-2.87487	-1.39302	-0.711376	-0.895027	0.692586	1.34846	0.951954	0.228569	0.585269	-0.334215	0.117837	1.34933	1.39662	1.16927	1.44761	0.047134	-0.11253	0.193501	0.378265	0.325966	0.615541	0.386722	0.357459	0.654568
VIT_19s0027g01930	no hit	no hit	-0.692161	-0.921753	-2.10678	0.0819504	-0.245261	-1.57534	1.07857	1.08957	0.661082	-2.84895	-1.50645	-0.743781	-0.70121	0.756907	0.818196	0.865986	0.820636	0.638594	-0.630869	0.191243	1.30942	1.11782	0.745456	1.29293	-0.135152	0.073325	0.165879	0.00548141	0.0698888	0.575175	-0.480373	-0.132166	0.362147
VIT_13s0047g00720	no hit	no hit	-1.27466	-0.846175	-2.09741	-0.78418	0.255594	-0.509089	0.380739	0.0427834	-0.195237	-2.66306	-0.874796	-0.518833	-0.342303	0.294375	1.58138	1.32673	0.687468	-0.604797	-0.761296	0.112846	0.968547	2.13667	1.47806	0.664714	-0.300792	-0.566819	-0.323446	0.507378	0.674794	0.341421	0.718375	0.217123	0.273897
VIT_13s0047g00100	no hit	no hit	-0.543131	-1.77396	-0.191786	0.529004	0.822572	-0.60897	-0.576696	1.08605	1.81442	-0.9666	-1.37514	0.246723	-1.90394	-1.15092	-0.0389868	0.920767	1.74835	1.91452	-0.290065	-0.936895	0.519567	0.882976	-1.15796	0.556976	-0.673719	-0.629088	0.0734889	-0.213238	0.48158	0.847283	0.755118	-0.749455	0.581153
VIT_15s0048g01310	no hit	no hit	-0.761634	-0.797345	1.04613	1.10956	-0.404957	0.777987	-1.15678	1.13081	0.925504	-1.31292	-0.275258	-0.2957	-1.07885	-0.348586	-0.0134604	0.972598	0.487813	2.04392	0.127688	-1.89912	-1.45509	0.0116536	-0.861089	-0.0218237	-1.86222	-0.626334	-0.223892	0.0621147	0.264712	1.47526	1.09027	0.706932	1.16211
VIT_04s0069g01130	no hit	no hit	-0.100829	-0.531288	-0.857777	0.67784	0.80572	0.256188	-0.689986	0.965917	1.43427	-1.57229	0.108933	0.722456	-1.15023	-0.680722	1.2111	-0.781535	-0.509977	-0.996407	-2.15669	-0.92983	0.428421	1.6942	0.540466	0.760972	-1.23748	-1.00351	-0.856149	0.18018	0.232369	0.651827	0.383784	1.08935	1.91073
VIT_13s0084g00440	no hit	no hit	-1.84528	-1.23253	-0.689207	-0.395707	1.9413	1.08231	-1.05437	0.130199	0.810427	-2.29214	0.100445	0.65505	-1.12451	-0.623877	0.652068	0.0245071	1.15894	1.15514	-0.560858	-0.688075	-0.0581866	-0.290518	0.239265	0.443631	-1.15862	-0.681387	0.248883	-0.487368	0.616628	1.04248	0.543793	0.291902	2.04566
VIT_12s0035g01590	no hit	no hit	0.66314	-0.635231	-1.49495	-0.900395	0.695661	-1.07422	0.207283	0.331101	-0.506815	-1.76602	-1.5675	0.123824	-0.222448	0.678982	1.23767	2.00077	1.70637	0.290753	-1.20984	-0.100659	0.94407	1.52203	1.15918	0.519475	-0.968163	-1.20284	-0.962499	-0.175724	0.740705	0.461973	-0.896165	0.473059	-0.0725901
VIT_09s0002g04920	no hit	no hit	-0.00237453	-1.28359	-1.82705	-0.844568	1.2415	-0.512347	1.4546	0.992521	1.62332	-1.08896	-0.771864	-0.638902	-1.37887	-0.794755	0.396449	0.679118	1.32255	0.301153	-0.330723	-0.614102	0.150488	1.78983	0.472543	1.85184	-0.729619	-0.656094	-0.147528	0.562347	0.173237	-1.61962	0.475315	-0.0742856	-0.171563
VIT_01s0026g01220	no hit	no hit	-0.588072	-0.513025	-1.00487	0.0654083	-0.0811411	-1.0866	0.566408	0.552339	1.30901	-3.28115	-1.32491	-0.384719	-1.25893	0.0533317	1.70253	1.00973	0.562034	0.675824	-0.750041	0.0777892	1.50494	1.36995	0.744698	1.03452	-0.743837	-0.507048	0.259416	-0.163289	-0.0680526	0.443255	-0.486939	-0.14113	0.45258
VIT_09s0096g00560	phagocytosis and cell motility protein ELMO1	phagocytosis	-1.75699	-0.882885	-2.3178	-0.682286	-0.707703	-1.09728	-0.816164	0.583074	0.360493	-2.06777	-0.481532	-0.473737	-0.705761	1.1594	1.22294	0.266511	-0.0809576	0.342062	0.0130629	0.784285	1.20662	1.47889	2.08748	0.686766	-0.844034	0.414681	0.405439	-0.141159	0.139351	0.362059	0.416615	0.757924	0.368402
VIT_15s0024g01360	polyprotein	polyprotein	-0.651119	-1.02425	-2.03507	-0.00736195	0.191337	-1.63459	0.714248	1.44108	1.32148	-2.63464	-1.22104	0.109456	-1.23123	0.202926	1.00157	0.576118	1.28223	0.588299	-0.486255	-0.0264871	0.732116	1.31072	0.756442	1.14364	-0.992121	-0.262166	0.220588	-0.371439	0.173343	0.40065	0.0507917	-0.091648	0.452391
VIT_02s0109g00400	serine-type peptidase SLP3	Protease	-0.174823	-0.537702	-1.91017	0.405659	-0.167705	-1.09835	1.86258	0.811335	0.431766	-2.08137	-1.58226	-1.72916	0.753161	1.03022	1.22165	1.56098	-0.180233	-0.976085	-0.673681	-0.355174	0.941847	1.16096	0.776331	0.199796	0.51504	0.298186	-0.949995	0.757222	0.477539	0.0406528	-0.609848	-0.245206	0.0268263
VIT_18s0001g01330	TOM3	protein binding	-0.626283	-0.0583481	-1.61327	0.14256	0.855652	-1.35851	-0.421231	1.65998	0.709913	-3.14066	-0.798679	-0.346323	-0.232676	1.55645	1.60541	0.221927	0.352922	-0.260704	-0.657413	0.261784	0.549302	1.73663	1.32276	-0.0569802	-0.922487	0.18914	-0.687783	-0.00413437	0.256576	0.079048	-0.112591	-0.182215	-0.0197562
VIT_12s0028g01090	reticulon family protein (RTNLB5)	protein fate	0.276564	-0.546378	-0.681942	-0.722851	-1.62039	-0.115811	0.374974	-0.525043	1.83976	0.48362	-2.59035	-0.087339	0.875134	-0.0847707	1.47069	-0.252513	-0.571272	0.197492	0.835941	-0.692075	0.161383	1.26577	0.344286	1.15415	0.517998	-0.034951	1.22718	-1.07728	-1.20303	0.202957	0.985296	-1.97617	0.568968
VIT_08s0040g02720	CCT chaperonin beta subunit	protein fate	-0.192889	-0.706096	-2.62201	-0.129285	-0.335717	-1.43066	1.15762	0.745926	-0.537845	-1.52168	-0.509603	-0.785205	0.299164	1.16087	1.23562	1.24831	0.411392	-0.955647	-0.641755	-0.013613	0.350092	2.25857	1.25493	0.625413	1.09024	-0.137099	-1.02962	0.027392	-0.0789518	-0.887339	0.043693	0.84228	-0.236495
VIT_12s0034g01800	T-complex protein 1 epsilon subunit	protein fate	-1.53714	-0.701923	-2.42892	-0.753971	0.43832	-0.510387	0.141927	0.571239	0.248886	-2.93839	-0.690846	-0.731969	-0.180597	1.45181	1.90836	0.482763	-0.218677	0.423247	-0.790323	0.441593	0.786822	0.174617	0.940037	0.0937697	-0.206612	0.403156	0.0354222	0.378438	0.428902	1.00573	-0.52184	1.03648	0.82009
VIT_00s0285g00010	CBL-interacting protein kinase 9 (CIPK9)	Signal	0.375626	0.735938	-1.64989	-1.5774	0.629214	-0.564431	0.911395	0.0756667	0.0233556	-2.63638	-0.447701	-0.137165	-0.438249	0.669364	0.529396	-0.841126	0.147072	-0.654178	-1.49855	1.04847	0.326131	0.630685	2.24266	1.44278	-0.296849	0.205297	-0.837195	-0.604823	0.888008	-0.538398	-0.107637	1.25911	0.689816
VIT_02s0087g00010	dynamin-2B	signal	-1.41654	-0.533898	-0.954398	0.281936	-1.11021	0.106136	0.614132	0.642509	0.23213	-2.70644	0.0841859	-0.314101	-0.59928	1.05061	1.65719	0.40316	-1.52642	-1.04375	-1.82743	0.352709	1.52362	0.999374	1.02356	0.991511	-0.319468	0.137265	0.361609	0.550218	0.39139	0.537055	-0.869417	0.743877	0.53717
VIT_16s0013g02080	MIM (HYPERSENSITIVE TO MMS, IRRADIATION AND MMC)	Stress	-0.829554	-0.138682	-0.722725	-0.444242	0.853661	-0.96294	-0.939272	1.01675	1.12694	-2.49471	-0.711736	-0.198839	-2.15045	0.085053	0.602937	-0.0711317	0.502732	0.317585	-1.22723	0.120599	0.527043	0.532313	1.41696	0.927386	-2.02653	0.0761705	0.420221	-0.00217443	0.670834	1.02381	0.495594	0.788186	1.41546
VIT_14s0006g00710	TIP41	TOR signalling pathway	-1.2415	-0.997151	-1.97356	-0.163549	-0.484967	-0.881434	0.217069	0.862737	1.13644	-2.62277	-1.23165	0.172492	-0.549149	0.665235	1.79383	0.803041	-0.353075	0.341432	-1.06031	0.151598	1.51877	1.42499	0.865839	1.31574	-0.622091	-0.191882	0.222191	-0.0677936	0.169158	0.281971	-0.132089	-0.135638	0.766083
VIT_12s0028g01910	Eukaryotic translation initiation factor 3 subunit	translation	-1.28824	-1.13164	-1.53159	0.67084	0.769924	-0.664153	0.882462	0.077372	1.20576	-2.4769	-1.08509	-0.283129	0.235071	0.575657	1.49338	0.865254	-1.64061	-1.06785	-0.382708	0.103769	1.52182	1.79258	0.513537	1.34757	-0.137622	-0.419226	0.0237704	0.27821	-0.0569397	0.363415	-0.472367	-0.0619811	-0.0203293
VIT_14s0036g00990	polyubiquitin (UBQ4)	UBIQUITIN	-1.83419	-1.32723	-2.59538	-0.597304	-0.053969	-0.652442	0.0190939	0.343356	0.67093	-1.90091	-0.357575	0.166357	-1.07829	0.861119	1.71682	0.393421	0.085604	0.509171	-0.781112	0.447742	1.82685	1.10912	1.2999	1.14277	-0.109761	-0.370007	0.1453	-0.225547	-0.162597	0.42867	-0.379495	0.620859	0.638727
VIT_02s0241g00160	esterase/lipase/thioesterase family	Unclear	-0.401775	-0.587981	-1.21708	0.797961	-0.110146	-1.22706	2.53007	0.311922	1.75248	-1.47962	-0.62087	-0.71872	0.0925045	0.553751	1.45791	-0.874288	-0.906977	-2.01193	-0.79	0.0635596	0.604125	1.87427	-0.186962	-0.167125	0.187379	0.195361	1.01011	-0.306442	-0.302376	-0.0687364	0.821456	0.389548	-0.664316
VIT_16s0050g01240	heavy-metal-associated domain-containing protein / copper chaperone (CCH)	Unclear	-0.855471	-0.170229	-2.22702	0.607547	-0.776328	-2.20307	2.68987	1.06867	0.505771	-0.306917	-0.420214	-1.19973	0.192202	0.920081	0.742752	0.485391	-0.117285	-1.08072	0.391073	0.401072	-0.307409	0.442138	1.27143	0.0521815	1.11295	0.205696	-0.0884419	0.0704852	0.142148	-1.68452	0.354253	0.496792	-0.715151
VIT_01s0026g00450	D8-sphingolipid desaturase	Unclear	-0.64851	-0.860193	-0.538483	0.76938	0.172064	-1.0298	0.767472	1.07258	0.754561	-2.62744	-1.38229	-0.503985	-1.55236	0.80777	1.67204	0.747251	1.26963	0.657361	-1.23505	-0.623283	0.705469	0.279428	0.106969	1.41177	-1.16953	-0.335894	-0.143354	0.553715	0.658001	0.375935	-1.23243	0.430977	0.670235
VIT_11s0016g02090	esterase	Unclear	-1.1137	-0.704398	-1.91572	-0.833435	0.317024	-0.67276	-0.550524	1.4081	0.414917	-1.69575	-1.60029	-0.848194	-1.89843	0.443102	0.54661	1.36732	1.2351	1.33838	0.209157	-0.35993	-0.0294914	0.235566	1.37854	1.72894	-0.480483	0.327616	0.0594392	-0.302194	-0.092122	0.775165	0.232723	-0.0292154	1.10895
VIT_07s0151g00040	Ankyrin repeat protein	Unclear	0.241641	-0.0116088	-0.961687	0.818762	0.0951662	-1.73406	0.290001	1.95054	0.296318	-2.09039	-0.139516	-1.90763	0.756669	1.50751	0.667311	0.834565	0.276174	-0.801659	-0.245423	-0.0573344	-0.799614	1.78652	1.07277	-1.29574	-0.0200618	0.389834	-1.04532	0.0884243	0.240448	-1.09454	0.0103137	1.14713	-0.26551
VIT_04s0008g03820	Membrane protein	Unknown	1.04947	-1.67978	0.119504	-0.621611	-0.809949	-1.77542	2.271	-0.358893	0.16129	1.51324	0.0629308	1.16485	1.86955	-0.529567	-0.689809	0.196658	-0.0841541	-0.646856	0.489439	-0.575358	-0.296787	1.60283	-0.122938	-0.0992681	1.41114	0.307528	0.369578	-0.79602	-1.48635	-0.869399	0.254945	-0.516409	-0.885372
VIT_07s0129g00640	Unknown protein	Unknown	-0.23116	0.204655	-2.26163	0.179105	1.07862	-0.706357	2.75671	0.123341	1.45108	-0.0269401	-0.036704	-2.03441	0.523701	0.143529	0.520967	-0.322656	0.448283	-0.428666	0.153651	-1.24429	-1.00266	1.47584	1.03771	0.22916	-0.514474	-0.465836	-1.01304	-0.182749	1.48068	-0.302815	-0.0959782	-0.366013	-0.570676
VIT_02s0012g02130	unknown	unknown	-0.46545	-0.319998	-2.21684	-0.613948	-0.159727	-1.08511	2.11115	0.647105	-0.16516	-1.25465	-1.24738	-1.02032	1.82708	0.448686	1.38475	0.678145	-1.3866	-1.72009	0.684195	0.125406	1.06407	0.700789	0.0515725	0.245566	1.56752	-0.201788	0.268725	-0.107006	-0.00617248	-0.259152	-0.396552	0.43264	0.388539
VIT_19s0177g00130	unknown	unknown	-0.756447	-0.584107	-2.92964	-1.95042	-0.0491056	-0.780992	1.82384	0.729874	-0.0122389	-0.653058	-0.988836	-0.583143	1.94004	0.484417	1.01937	1.46662	-0.790719	-0.638261	0.745652	0.0464362	1.27138	0.850943	0.631385	0.314655	0.372315	-0.0376625	0.214888	-0.435734	-0.191348	-0.53784	-0.31168	0.249578	0.0698551
VIT_13s0019g00980	GTP binding protein	Unknown	-1.97726	-1.09063	-1.63378	-0.333887	-0.138435	-1.1685	0.719933	1.03582	0.768471	-2.71656	-0.736012	-0.22091	-0.811161	0.414717	1.79169	0.280497	-0.0645797	0.184192	-1.08107	0.113739	0.950588	1.47252	1.11057	1.32921	-0.273062	-0.00916878	0.240899	-0.068443	0.436871	0.485957	-0.0435567	0.322072	0.709255
VIT_05s0094g01650	unknown	Unknown	-1.24355	-1.1473	-1.77123	-1.5982	-0.638493	-1.47643	0.314301	0.985763	0.771786	-1.97016	-0.139644	0.0795845	-0.664035	0.81942	1.73398	1.44903	0.283772	0.330348	-0.944583	0.138522	1.42243	1.69345	0.91564	1.08706	-0.257445	0.061088	0.0423567	-0.729709	-0.330147	0.229891	-0.157669	0.427634	0.282543
VIT_07s0005g06550	Unknown protein	Unknown	-1.5976	-1.73302	-1.48936	0.445798	0.335354	-0.844009	1.48257	1.64949	1.70733	-1.58171	-1.25529	-0.114222	-0.120425	0.0926116	1.64875	1.21755	0.688993	0.833984	-0.609784	-0.755827	0.854668	1.34523	-0.0375302	0.404685	-0.343699	-0.944085	-0.0444772	-0.541853	-0.165693	0.367783	0.00735099	-0.875849	-0.0277288
VIT_10s0003g03190	RNA recognition motif (RRM)-containing	Unknown	-0.375038	0.380175	-3.19585	-0.741869	-0.00635878	-0.505952	-0.725074	1.45687	0.498413	-1.51641	0.135843	-0.447625	-0.0257822	0.830422	0.565141	-0.291736	-0.777715	-1.10835	-0.638858	0.779844	-0.311074	2.19644	1.20401	0.384723	-0.296463	1.21808	0.334188	-0.256449	0.720271	-1.21326	0.354893	0.744127	0.630409
VIT_05s0165g00200	Unknown protein	Unknown	-1.04285	-0.838508	-2.75163	0.101365	-0.740241	-1.18153	1.0757	1.35365	1.06861	-2.30062	-0.705153	-0.543281	-0.552246	0.99467	1.18021	0.832171	-0.796489	0.096434	0.0581093	0.450371	0.411688	1.48244	1.52662	0.575711	-0.677915	0.534347	-0.117689	0.382574	-0.0228359	0.257674	0.345286	-0.307311	-0.149336
VIT_14s0066g02650	unknown	Unknown	-0.912035	-1.38352	-2.72715	0.83851	0.205458	-1.07932	0.785898	1.2309	-0.105582	-1.85445	-0.325902	-0.625534	0.0813102	1.43509	0.931419	1.54012	0.979461	-0.161167	-0.621838	-0.334464	0.325111	1.39652	1.60311	0.862365	0.0639087	-0.657569	-1.0056	0.0438425	-0.15209	-0.219992	-0.281554	0.233913	-0.109166
VIT_17s0000g07140	Unknown protein	Unknown	-0.182093	-0.672076	-1.79421	-0.297882	0.233829	-0.660753	1.67868	1.93784	1.0731	-1.44524	-0.450117	-0.0773679	0.38364	1.28079	2.08854	1.08393	0.734522	-0.820079	-1.5652	-0.263565	0.307315	1.4447	0.703563	0.287931	-0.574878	-0.432059	-0.665878	-0.760968	-0.270161	-0.625446	-1.34746	-0.209095	-0.12384
VIT_05s0165g00210	Unknown protein	Unknown	-0.695123	-0.396026	-1.96228	0.862172	-0.428289	-1.21655	0.882943	1.21524	0.953667	-2.58956	-0.934682	-0.379165	-0.22312	0.944071	1.63978	1.08372	0.168673	0.228474	-0.617498	0.15873	0.89009	1.68766	1.49454	1.07038	-0.541018	-0.269487	-0.439634	-0.365915	-0.520399	-0.0272272	-0.572602	-0.592921	-0.50863
VIT_15s0024g01200	unknown	Unknown	-0.119692	-0.254299	-1.78104	0.435444	0.601918	-0.246402	0.556734	0.62751	0.849081	-2.47692	-0.399045	-1.00768	-0.127583	1.0147	1.82181	0.289124	-1.26532	-1.24967	-0.694504	0.729409	1.23048	1.43041	1.34649	1.47209	-1.29877	-0.287925	-0.607754	-0.0461537	0.37856	0.165707	-0.956752	-0.074492	-0.0554842
VIT_03s0063g01310	oxidoreductase, 2OG-Fe(II) oxygenase family	unknown	-2.06138	-1.70915	-1.16149	-0.0361696	0.217818	0.166758	-0.584146	0.199657	0.641183	-1.79708	-0.317366	-0.250907	-0.653091	0.719439	1.79673	-0.151969	-0.486613	0.15801	-1.12868	0.926433	0.768835	2.05767	1.64292	1.16067	-0.569094	0.0604677	1.33312	-0.71877	-0.88196	-0.261857	0.3052	0.245371	0.369428
VIT_01s0026g01360	unknown	unknown	-0.442449	-0.509935	-2.11893	0.540636	0.670683	-1.25963	0.841359	0.941513	0.617226	-3.38233	-1.13721	-0.317585	-0.530154	0.684923	1.1077	0.421663	-0.515755	-0.516836	-0.927163	0.305033	0.988188	1.24697	1.12537	1.26383	-0.181064	-0.210578	-0.0959333	0.0392107	0.248803	0.427959	-0.284722	0.534239	0.424969
VIT_12s0034g00260	unknown	Unknown	-1.53658	-0.94312	-3.00534	-1.21645	-0.077147	-0.699819	0.452573	0.726271	0.657584	-2.14648	-0.859017	-0.197105	-0.657714	0.777052	1.40308	0.595676	0.073753	0.259715	-0.449096	0.417334	1.43152	1.00802	0.7012	1.40079	-0.197092	0.347208	0.627181	-0.142502	0.143107	0.502735	-0.565885	0.49481	0.673738
VIT_15s0024g01040	clathrin binding	Unknown	-0.341105	-0.52746	-2.5244	0.2802	-0.43175	-1.42316	1.01971	1.14265	0.569448	-2.82369	-1.10563	-0.704453	-0.0815799	1.02868	1.23378	1.16098	0.0676186	-0.607086	-0.327209	0.389766	1.024	1.7515	0.842608	0.781914	0.267929	-0.107695	-0.431001	0.0803379	0.0922696	-0.311521	-0.253085	0.351839	-0.084407
VIT_09s0018g01120	zinc finger and C2 domain protein	Unknown	-0.286423	-0.715132	-2.30449	-0.253078	-0.382193	-1.23024	0.171035	0.711227	0.813104	-2.80669	-1.60081	-0.517068	-0.786109	0.345171	1.29543	0.126928	0.157564	0.601072	-0.274555	0.291482	1.47634	1.57996	1.19476	1.35926	0.305867	-0.286345	0.468653	-0.565834	-0.269006	0.211574	0.0685567	0.328999	0.770997
VIT_13s0175g00110	unknown	unknown	-0.985991	-0.508575	-2.81827	-0.218126	0.38763	-1.24817	-0.0196987	1.24927	0.422612	-2.69768	-0.0579544	-0.422543	-0.905763	1.1585	0.740485	0.0788006	0.22459	-0.353924	-1.07741	0.80095	1.03688	0.942708	1.40218	0.540036	-0.671993	0.571526	-0.223585	0.44048	0.622788	0.285639	-0.0547749	1.19759	0.16178
VIT_18s0001g02460	Unknown protein	Unknown	-0.388553	0.0709076	-0.388076	0.785112	0.616442	1.65128	-0.803747	1.52017	0.735548	0.395145	0.123813	0.304595	-0.572489	0.0552	0.656377	1.42213	1.42691	1.50036	-1.9032	-1.29359	-1.73038	0.306937	0.377816	9.97e-05	-1.66702	-0.871321	-1.04164	0.441555	0.410442	-1.00795	-1.19507	-0.736185	0.798387
VIT_01s0011g05340	unknown protein	Unknown	0.154228	0.3657	0.255275	0.710361	1.29487	0.0121503	-1.67251	1.29577	1.61965	-0.0954776	0.331517	-0.364647	-1.87095	0.0276442	0.5323	0.0886156	0.846769	0.363972	-2.37437	-0.572821	0.179834	-0.247675	-0.159417	-0.20544	-2.39361	0.226433	-0.831182	0.837342	1.05549	1.09362	-1.29343	0.456857	0.333142
VIT_00s0347g00090	Curculin (mannose-binding) lectin	Unknown	-0.0999654	-1.09076	-2.07657	-0.0129192	0.505676	-2.16337	1.26619	0.150126	1.39919	-1.54774	-1.02543	-0.335242	-0.160019	-0.258265	1.54858	0.771231	0.380449	-0.792632	-0.912671	0.258256	0.42374	2.23392	1.26571	1.16171	-0.489741	-0.552808	0.22555	-0.379184	-0.242113	-0.536571	0.529329	0.342063	0.214282
VIT_09s0018g00430	Unknown protein	Unknown	-0.763818	-0.361745	-0.617234	0.241525	0.731122	-0.548083	0.340332	1.61206	1.1294	-2.0985	-0.681991	-0.396196	-2.47352	0.296852	0.791214	0.552587	1.48224	1.76047	0.18661	0.121084	0.651241	0.197733	0.26058	1.27665	-2.22824	-0.608313	-0.318751	-0.636182	0.205036	0.445332	-0.458211	-0.211756	0.120458
VIT_05s0077g00150	unknown	unknown	-0.557446	-0.472573	-1.71446	-0.37785	0.441818	-0.805322	1.04905	1.26916	1.30975	-2.79316	-0.725727	0.151343	-0.793439	-0.0361945	1.29156	0.582933	0.61134	0.709292	-0.808191	0.0688186	1.09313	1.15589	1.1473	1.89167	-1.03689	-0.615657	-0.0282967	-0.923162	-0.544729	-0.0126438	-0.518933	-0.38451	0.376126
VIT_13s0084g00340	Unknown protein	Unknown	-1.0813	-0.664945	-1.61265	0.500868	0.603609	-0.58091	0.952276	1.74261	1.55195	-2.47519	-1.11525	-0.651599	-1.81888	0.347352	1.17015	0.78676	0.645474	0.933378	-0.397349	-0.365581	0.988698	1.11337	0.700869	0.965665	-0.9022	-0.329821	-0.0130262	-0.624161	-0.2072	0.201414	-0.07544	-0.695618	0.406668
VIT_13s0156g00650	Unknown protein	Unknown	-0.00812527	-0.711473	-1.32724	2.06295	1.22799	-0.868888	0.975232	1.02454	0.366543	-2.28859	-0.446335	-0.225642	-0.547875	-0.0999224	0.173114	1.48916	1.42273	-0.0695076	-0.928266	-1.26101	0.0664706	1.48092	0.118694	-0.328963	-1.35953	-1.12316	-1.01012	0.529424	0.646522	0.269622	1.09215	-0.370706	0.0292837
VIT_06s0004g07670	Unknown protein	Unknown	0.204141	-0.677909	-2.23704	1.07595	1.39137	-0.570827	0.442028	1.5264	1.48596	-0.267194	-0.492647	0.211656	-0.422335	-0.204058	-0.942117	0.936793	0.38529	-0.481991	-0.104164	-1.10783	-1.16295	2.02916	0.238197	-0.35544	-1.6296	-0.866208	-1.11752	0.566173	0.339567	0.378264	1.51025	-0.81781	0.736438
VIT_18s0072g01020	Unknown protein	Unknown	0.309255	-0.610658	0.169786	1.05253	0.301944	-1.51634	-0.248599	-0.667471	0.579167	-1.28302	-0.224826	-1.61387	0.57892	0.603768	0.498462	1.57751	0.920884	0.131561	0.165413	-0.904871	-0.865583	2.55763	-0.596323	0.0564517	-1.51591	-0.500462	-1.52908	1.78024	1.02259	0.00956417	-0.119767	0.626013	-0.744902
VIT_15s0024g00630	pyruvate decarboxylase isozyme 2	vv10010glycolysis.xml	-0.684125	-0.53492	-1.08138	-0.298088	-1.60371	-1.44648	-0.188372	0.691297	0.488142	-1.24559	-0.396834	-0.963445	-0.833899	1.77595	1.29043	-0.262806	-1.36151	-1.13469	0.153941	0.96084	1.52013	1.59219	1.818	0.851599	-0.848154	0.753548	0.215272	0.319171	0.272094	-0.412995	0.356892	0.999365	-0.761843
VIT_07s0151g01100	pyruvate kinase, plastidic	vv10010glycolysis.xml vv10230Purine_metabolism.xml vv10620Pyruvate_metabolism.xml vv10710Carbon_fixation.xml	-1.13405	-0.530293	-1.45908	-0.380265	0.0303419	-0.993976	0.345228	0.59568	0.574451	-2.57564	-0.779135	-0.168334	-1.37287	1.072	1.86766	0.275126	-0.42098	-0.209416	-1.01436	0.404293	1.50176	1.53277	1.32007	1.89838	-0.534448	0.20046	-0.00812145	-0.353075	0.205812	0.353427	-0.648506	0.286783	0.118293
VIT_13s0064g01420	succinate dehydrogenase [ubiquinone] flavoprotein subunit	vv10020CitrateCycle.xml vv10190Oxidative_phosphorylation.xml	-0.826095	-0.841739	-1.23524	0.391424	-0.0203006	-1.08155	-0.0370545	0.520733	0.564034	-3.50124	-0.954469	-0.147057	-1.1089	0.703743	1.73738	0.537897	0.552713	1.17011	-0.968219	0.0932064	1.17649	0.741124	0.932374	1.25894	-0.574304	-0.128962	0.363303	-0.350305	-0.0760291	0.627486	-0.564773	0.334595	0.710693
VIT_08s0007g01000	aldo/keto reductase	vv10040Pentose_glucuronate_interconversion.xml vv10051Fructose_and_mannose_metabolism.xml vv10052Galactose_metabolism.xml vv10561Glycerolipid_metabolism.xml vv10620Pyruvate_metabolism.xml	-0.287641	-1.73471	-2.40456	0.160905	-0.811815	-0.99231	1.44143	1.6606	0.506739	-2.20882	-1.33592	-0.89331	-0.40344	1.03678	0.719144	1.39281	0.529528	0.686037	0.718337	-0.52235	0.659162	1.24038	0.203136	0.51123	0.122854	-0.424	-0.725073	0.667561	0.344143	0.106832	0.198018	-0.229438	0.0677641
VIT_08s0007g03610	monodehydroascorbate reductase	vv10053Ascorbate_and_aldarate_metabolism.xml	-1.61827	-1.42132	0.201742	-0.110472	-0.428582	0.919592	0.372645	-0.251056	0.639837	-1.35543	-0.58291	-0.57076	0.164209	0.713571	2.15434	-0.386348	-0.83421	0.681361	-1.1405	-0.198366	1.63291	0.738955	1.46955	2.11285	-0.362225	-0.892985	0.106819	-0.716772	0.0154598	0.405479	-1.92388	0.0400752	0.424705
VIT_06s0009g01340	ascorbate oxidase precursor	vv10053Ascorbate_and_aldarate_metabolism.xml vv50109_Incompletely_Characterized_Transport_Systems.xml_9.A.10.1	0.248421	0.26785	-1.41328	1.06874	0.881061	-0.194883	-0.225197	1.48296	0.150692	-2.16125	-0.766008	-1.87358	-1.87572	1.08906	0.609166	1.01726	1.36711	0.437688	-0.93252	-0.255538	-0.170451	-0.376903	0.58367	0.413964	-1.14442	0.956747	-1.41888	0.630769	1.02943	0.237396	-0.781659	0.341562	0.776746
VIT_18s0075g00560	fatty acid multifunctional protein (MFP2)	vv10062Fatty_acid_elongation_in_mitochondria.xml vv10071Fatty_acid_metabolism.xml vv10280Valine_leucine_and_isoleucine_degradation.xml vv10380Tryptophan_metabolism.xml vv10410beta-Alanine_metabolism.xml vv10640Propanoate_metabolism.xml vv10650Butanoate_metabolism.xml	-0.971001	-0.966893	-1.99914	-0.144579	-0.507165	-0.87742	0.319303	0.109531	0.326082	-3.20625	-1.13016	-0.399989	-0.242227	0.587828	1.83219	0.278209	-0.309216	0.276527	-0.734883	0.367822	1.65051	1.33349	0.771831	1.09209	0.179965	-0.28479	0.665707	-0.130301	0.333345	0.437733	-0.208567	0.63092	0.919501
VIT_08s0032g01100	Acyl-CoA oxidase	vv10071Fatty_acid_metabolism.xml vv10592alpha-Linolenic_acid_metabolism.xml vv11040Biosynthesis_of_unsaturated_fatty_acids.xml	-1.58821	-1.29613	-2.15196	-0.274529	-0.265844	-0.306744	0.783923	0.371573	0.830191	-2.82979	-1.45152	-0.306537	0.0954745	0.166208	1.74447	0.0662245	-0.303431	0.0860426	-0.412096	0.243096	1.47244	1.18743	0.653161	1.04905	-0.427761	0.146657	1.34432	0.0714746	0.210855	0.764771	0.129533	-0.0958917	0.293568
VIT_02s0025g04580	hydroxymethylglutaryl-CoA synthase	vv10072Synthesis_and_degradation_of_ketone_bodies.xml vv10280Valine_leucine_and_isoleucine_degradation.xml vv10650Butanoate_metabolism.xml	1.07569	-0.139716	-0.106378	1.55032	-1.38115	-1.01469	-0.0144443	1.16495	0.822561	-2.25262	-2.02226	-2.0813	-0.399918	1.17727	1.15214	-0.515029	0.239629	0.851852	0.262706	-0.0786587	0.130273	1.94602	0.457552	0.549149	-0.274589	0.126463	-0.943455	-0.363365	-0.358493	-0.221216	0.535802	0.211056	-0.0861429
VIT_18s0089g00420	ATP synthase epsilon chain, mitochondrial	vv10190Oxidative_phosphorylation.xml vv50131Primary_Active_Transporter_cat_A2_to_A4.xml	-0.152016	-0.423215	-1.77392	-0.112644	-0.942489	-1.54844	1.6122	2.10679	1.1898	-2.58973	-1.61934	-0.744856	-1.41174	0.862934	0.736853	0.466558	0.556109	0.841602	-0.473024	-0.0877106	0.219122	0.293282	0.208458	0.654638	0.863577	0.340567	0.458626	-0.414443	-0.0921196	0.0960665	0.122021	0.155423	0.601046
VIT_06s0009g03730	V-type H+-transporting ATPase subunit B	vv10190Oxidative_phosphorylation.xml vv50131Primary_Active_Transporter_cat_A2_to_A4.xml	-0.35999	-0.629102	-1.14132	0.82713	0.19749	0.109267	0.335943	0.47971	0.467038	-2.6931	-0.619468	0.0764553	-1.47129	0.235926	1.62974	0.402925	-0.587866	-0.134515	-2.13423	-0.184095	1.45753	1.41588	0.847868	2.13911	-0.108311	-0.610371	0.33449	0.0154756	-0.152519	0.425884	-0.96162	-0.0465431	0.436496
VIT_17s0000g05540	H(+)-ATPASE 11 AHA11	vv10190Oxidative_phosphorylation.xml vv50131Primary_Active_Transporter_cat_A2_to_A4.xml	-0.159262	0.268537	1.45012	0.538053	0.827451	0.460147	-0.343119	0.705241	1.15226	-0.644034	0.17407	0.213378	-0.841494	-0.273316	1.32642	0.784876	1.0927	0.697613	-2.47292	-1.05625	0.351376	-0.331791	-0.798084	0.124474	-1.98838	-0.399641	-0.676696	0.284155	0.924336	1.38427	-2.35818	-0.485845	0.0695299
VIT_18s0001g15790	V-type H+-transporting ATPase 16kDa proteolipid subunit	vv10190Oxidative_phosphorylation.xml vv50131Primary_Active_Transporter_cat_A2_to_A4.xml	-0.711045	-0.47313	-1.69176	0.596972	0.21968	-2.03556	0.754112	1.25801	0.898565	-3.16283	-0.847543	-0.696261	-1.23224	0.870315	0.868645	-0.0277253	0.947725	0.864016	-0.513199	0.227657	0.631624	1.09631	1.0388	0.981835	-0.746366	0.0662179	-0.0269067	0.0532675	0.559131	0.316203	-0.224105	0.175773	-0.0361812
VIT_01s0010g03260	alanine:glyoxylate aminotransferase 2	vv10252Alanine_and_aspartate_metabolism.xml vv10260Glycine_serine_and_threonine_metabolism.xml	-1.00988	-1.24164	-2.29179	-0.264188	-0.714238	-1.23359	0.377101	0.829942	0.759454	-2.36503	-0.9606	-0.474256	-0.753223	1.0794	1.66496	1.17292	0.282129	0.135064	-0.764444	0.162995	1.51604	1.3534	1.08877	1.13087	-0.254869	0.195203	0.172937	0.0266328	0.208645	0.338433	-0.55007	-0.014233	0.397149
VIT_16s0013g00080	Asparaginyl-tRNA synthetase, cytoplasmic 1	vv10252Alanine_and_aspartate_metabolism.xml vv20970Aminoacyl-tRNA_biosynthesis.xml	0.387135	-0.117796	-1.63925	0.271341	-0.448363	-0.43811	0.219999	0.593972	0.443431	-2.34793	0.406464	-0.193224	0.045473	1.17108	1.66513	0.153988	0.18156	-2.26614	-1.20743	1.23099	-0.0631028	1.47422	1.8621	1.2426	-0.187328	-0.339074	-0.860951	-0.722052	0.467307	-1.10453	0.0243264	-0.0340546	0.12822
VIT_07s0095g00200	Phosphatidylserine decarboxylase	vv10260Glycine_serine_and_threonine_metabolism.xml vv10564Glycerophospholipid_metabolism.xml	0.491491	0.404432	-1.09931	0.537692	-0.320983	-2.20922	1.17507	0.682011	0.81326	-2.08742	-1.55145	-1.23604	-0.951491	0.159769	1.38139	1.09228	0.240214	-0.707859	-0.2524	-0.0478728	-0.384388	1.84084	1.6301	1.50099	-0.136628	0.0890351	-0.272412	-0.470737	-0.349185	-0.621994	0.615062	0.0218593	0.0238879
VIT_18s0001g15170	S-adenosylmethionine sythetase 2	vv10271Methionine_metabolism.xml vv10450Selenoamino_acid_metabolism.xml	-0.44715	-0.871058	-2.23169	-0.0654926	-1.15984	-2.03327	1.30501	1.18725	0.568504	-2.03829	-1.25973	-0.809806	0.197373	1.21907	1.49541	1.10908	-0.241678	-0.409666	-0.570225	0.425053	0.929445	1.45156	0.556506	0.606858	0.115811	0.430355	-0.349861	0.590873	0.593727	-0.0174081	-0.183681	0.347602	-0.440643
VIT_19s0015g02730	Glutathione S-transferase 25 GSTU25	vv10480Glutathione_metabolism.xml	-0.344105	-0.554908	-2.25478	0.688369	-0.0828002	-0.515347	0.977934	0.604658	0.868891	-3.16791	-0.737652	-0.275052	-1.2754	0.316055	1.1254	-0.0707978	0.121655	0.998863	-0.627322	0.169546	0.699496	1.03183	0.591824	2.16152	0.285509	-0.684732	0.818432	-0.554558	-0.447292	-0.143234	-0.280768	0.179206	0.37747
VIT_05s0062g01320	Chitinase	vv10530Aminosugars_metabolism.xml	0.169603	0.507103	-0.877395	-1.02035	-1.37297	-1.14631	2.36643	1.277	1.18413	0.562622	-0.729709	-2.07223	0.82055	1.1219	0.362079	0.876873	-0.620445	-1.4427	0.763859	0.234446	-0.139707	0.560505	0.384341	-1.00717	0.576077	0.862474	-0.854211	0.274025	0.109539	-1.84278	0.154013	0.281339	-0.322929
VIT_02s0012g02650	purple acid phosphatase 2 PAP2	vv10740Riboflavin_metabolism.xml	-0.529931	-1.22512	-2.44753	-0.464071	-0.371549	-0.398158	0.51428	1.50368	1.11735	-2.33139	-0.987522	-0.28963	0.370213	1.37698	1.7343	1.00316	-0.330234	-0.94945	-0.933462	0.0741766	0.938058	1.71515	0.322497	0.377222	0.440669	0.0459977	-0.0408278	-0.519464	0.088429	0.550758	0.177399	-0.762408	0.230414
VIT_11s0016g05300	Heme oxygenase 1	vv10860Porphyrin_and_chlorophyll_metabolism.xml	1.26832	-0.13811	0.218489	-1.09305	-1.64135	-0.626355	2.79382	-0.0338181	0.644399	0.909376	-0.0790093	0.612101	1.608	-0.278841	-0.829669	0.869035	-1.33516	-0.198312	1.17457	-0.503405	-1.1541	0.408487	0.216319	-0.132692	0.748641	-0.622648	0.32345	-0.803024	-1.71509	-0.723824	1.24833	-0.815585	-0.319293
VIT_19s0015g02540	CYP72A59	vv10902Monoterpenoid_biosynthesis.xml	0.233687	-0.944626	-3.33366	-0.0293018	0.281077	-0.426527	2.11204	0.310194	-0.330785	-1.31582	-1.20633	-0.714945	0.58125	0.368905	0.727075	1.78859	-0.0638554	-0.137531	0.0903403	-0.471427	0.498112	1.67577	0.89846	0.504163	1.07629	-0.834768	-0.418977	0.149088	-0.141413	-0.378843	-0.0205355	-0.702165	0.176448
VIT_19s0015g02520	CYP72A1	vv10902Monoterpenoid_biosynthesis.xml	-0.521181	-0.587721	-3.12928	-0.251785	0.346805	-1.13973	2.1148	0.683449	0.475352	-1.43337	-0.985811	-0.689208	0.374621	0.828783	0.863064	1.05219	-0.226748	-0.218547	-0.584416	0.144624	0.718162	1.78196	1.86212	-0.136713	0.635867	-0.404713	-0.505306	-0.101178	-0.197058	-0.421967	-0.185053	-0.192669	0.0306605
VIT_13s0101g00240	Cinnamyl alcohol dehydrogenase	vv10940Phenylpropanoid_biosynthesis.xml	-0.971722	-0.605298	-2.913	-0.131266	0.0430766	-0.593552	1.28499	1.62602	1.02931	-1.69522	-0.569304	-0.455778	-0.990619	1.37824	1.14471	0.278734	-0.131473	-0.334509	-0.854915	0.762357	0.960347	1.41796	1.61402	0.0246962	-0.999474	0.538965	-0.0957931	0.0356606	0.363646	-0.350966	-0.2378	-0.440961	-0.131098
VIT_00s0371g00010	cinnamyl alcohol dehydrogenase	vv10940Phenylpropanoid_biosynthesis.xml	-0.531	-0.782967	-2.18897	-0.132842	-1.00984	-1.78842	1.1322	0.712862	0.60219	-1.21217	-0.505523	-0.0166907	-0.481106	1.81604	1.53552	1.06945	-0.700517	-1.91829	-0.522233	0.322707	0.411592	1.61803	1.03007	0.468321	-0.0972109	0.698921	0.0633539	0.950044	0.465368	-0.752112	-0.43658	0.37262	-0.192818
VIT_13s0047g00760	Cinnamyl alcohol dehydrogenase	vv10940Phenylpropanoid_biosynthesis.xml	-0.37358	0.315603	-1.09558	1.07062	0.152695	-1.22211	0.837579	1.59629	0.717682	-2.64487	-0.612673	-0.979203	-0.595518	1.13674	1.45952	0.621418	-0.062726	-0.532487	-1.58476	0.520253	0.921525	1.3089	1.47291	0.845545	-1.35447	-0.159128	-0.705308	-0.12765	0.033873	-0.733209	-0.435209	0.0935726	0.113755
VIT_15s0046g00660	wax synthase	vv11000single_reactions.xml	-0.156096	-0.351613	-2.62147	-0.183115	-0.37435	-1.35092	-0.340029	1.05992	-0.243807	-0.979401	0.139337	-0.697689	-1.04071	1.55581	0.789233	1.6515	0.227283	-0.624333	-0.386812	0.505353	0.0881216	1.47368	1.65763	0.973624	-1.56884	-0.134946	-0.735407	0.614154	0.151147	-1.22713	0.413497	1.04737	0.669016
VIT_14s0030g01380	ribosomal protein S8 40S	vv23010Ribosome.xml	-0.275601	-0.281573	-1.95362	-0.293103	-0.264308	-1.58424	0.586126	0.147486	-0.0146016	-2.53279	-1.31297	-0.963382	-0.131417	0.769857	1.65456	0.263831	0.00885906	-1.11077	-0.504903	0.664789	1.28929	1.92303	1.27085	1.43934	0.272888	-0.39034	0.102596	0.323415	0.47273	-0.12893	-0.568717	0.54404	0.577585
VIT_12s0035g01010	ribosomal protein L23	vv23010Ribosome.xml	-0.77259	-0.881813	-1.78476	0.144923	-0.417319	-1.44863	0.99319	1.11751	0.683242	-2.69908	-1.36919	-0.663476	-0.498163	0.740371	1.30652	1.22012	0.219328	-0.0685888	-0.359797	0.137286	1.2089	1.53042	1.29269	1.27001	0.830504	-0.346894	-0.35066	-0.476622	-0.153562	-0.0736912	-0.583454	0.0944154	0.158863
VIT_17s0000g10400	ribosomal protein S14 (Clone MCH1) 40S	vv23010Ribosome.xml	-1.38091	-0.818346	-1.56637	-0.0220908	-0.414701	-1.36264	1.60505	1.75333	1.29955	-2.6508	-0.760337	-0.541169	-1.04159	0.678447	1.10196	0.795226	0.851002	0.530401	-0.74708	0.323853	1.60053	0.645678	1.00793	0.482272	-0.220788	-0.305046	-0.0717281	-0.325623	-0.0256559	0.150947	-0.322299	-0.0751287	-0.173867
VIT_09s0054g00030	Ribosomal protein L7 (RPL7D) 60S	vv23010Ribosome.xml	-1.74518	-1.07384	-1.8173	-0.0422224	0.398531	-0.949604	0.807077	0.914195	0.509026	-2.81974	-0.753246	-0.361812	-1.02229	0.939076	1.45468	0.771216	0.634155	0.770291	-1.03784	0.309563	1.0617	0.883826	1.15948	1.36858	0.201916	-0.348472	-0.127728	-0.300238	0.155248	0.261799	-0.73395	0.44929	0.0838186
VIT_05s0077g02230	Replication factor A 1, rfa1	vv23030DNA_replication.xml vv23420Nucleotide_excision_repair.xml vv23430Mismatch_repair.xml vv23440Homologous_recombination.xml	-0.278847	1.11149	-1.11652	-0.0031486	0.545728	-0.432353	0.145131	0.516611	-0.509359	-2.70811	0.234808	-0.5052	-0.205407	0.514642	0.602868	0.0384094	-0.707008	-1.34592	-0.999176	0.296729	0.660112	2.14882	2.42089	1.45761	-0.398976	-0.63234	-1.1758	-0.770377	0.276657	-0.500945	0.595033	0.659385	0.0645743
VIT_11s0065g00980	Replication factor A 1, rfa1	vv23030DNA_replication.xml vv23420Nucleotide_excision_repair.xml vv23430Mismatch_repair.xml vv23440Homologous_recombination.xml	0.0151566	0.715028	-1.36715	-0.427187	0.0867231	-0.889059	0.163688	0.303874	-0.609165	-3.12482	-0.122076	-0.372435	-0.0756312	0.576551	0.295067	0.277197	-0.646249	-1.16975	-0.477457	0.671764	0.169243	1.79661	2.48902	1.03936	-0.643138	-0.12884	-0.552418	-0.72992	0.242565	-0.491135	1.17542	1.17396	0.635198
VIT_03s0088g00220	Replication factor A 1, rfa1	vv23030DNA_replication.xml vv23420Nucleotide_excision_repair.xml vv23430Mismatch_repair.xml vv23440Homologous_recombination.xml	-0.773232	-0.422988	-1.09016	-0.0715522	0.153367	-1.22128	1.07489	1.33384	0.581376	-2.47196	-0.893069	-0.464925	-1.89171	-0.339194	1.02161	0.62652	1.5896	0.995295	-0.425209	0.305324	0.734985	1.55055	1.5939	0.739585	-0.867166	-0.538482	-0.226589	-1.22042	-0.225065	-0.269038	0.521941	0.214901	0.374353
VIT_00s0611g00010	splicing factor U2AF 65 kDa subunit	vv23040Spliceosome	-1.38352	-1.19364	0.193455	1.07136	0.805928	-1.23209	0.42885	1.55936	0.697272	-2.17743	-0.853273	-0.83662	-1.22768	0.1406	1.44585	1.04558	0.694327	1.05734	-1.0928	-0.98876	-0.851107	1.26035	1.17736	1.21649	-0.329595	-0.779193	-0.567477	-0.442959	0.495794	0.833796	-0.0428833	-0.371563	0.246883
VIT_07s0005g06130	heat shock cognate 70 kDa protein 1 (HSC70-1) (HSP70-1)	vv23040Spliceosome vv24144Endocytosis vv50101Channels_and_pores.xml_1.A.33	-0.647256	-0.96015	-2.54016	0.237446	0.0456987	-1.48156	0.732343	0.897221	0.127356	-2.93355	-0.709101	-1.14537	-0.148482	0.88374	1.42503	1.45094	0.17586	0.0567759	-0.691521	0.317076	0.596845	1.31011	0.789772	0.923291	0.802097	0.00741731	-0.0574538	0.20875	0.0982322	-0.391208	0.191319	0.430161	-0.00167894
VIT_11s0103g00330	proteasome 26S regulatory subunit (RPN8)	vv23050Proteasome.xml	-1.07532	-1.04073	-1.65592	0.817308	0.304568	-0.737422	-0.317851	0.944777	1.19299	-2.83936	-1.00467	-0.0568562	-1.2741	0.799037	1.91043	0.440262	0.278517	0.792832	-1.22696	0.176792	1.26825	0.761683	0.717821	0.981291	-0.838827	-0.193243	-0.0858677	-0.320052	-0.0280918	0.390208	-0.477057	0.663915	0.731635
VIT_07s0005g03000	proteasome 26S regulatory subunit (RPN8)	vv23050Proteasome.xml	-1.49047	-0.725297	-1.80143	0.579758	-0.0269587	-0.895666	-0.326975	1.00235	0.814783	-2.91202	-0.752183	0.00438982	-1.04841	0.986351	1.92749	0.557498	0.331156	0.953743	-0.992381	0.118318	1.53303	0.701103	0.634804	0.668237	-0.995613	-0.139837	0.0680091	-0.0275151	0.0267962	0.489182	-0.483472	0.565826	0.655397
VIT_04s0008g00060	proteasome 26S regulatory subunit S5A (RPN10)	vv23050Proteasome.xml	-1.46187	-1.33821	-2.02806	0.00423059	-0.341852	-1.24646	0.00188949	0.551883	0.678574	-2.65816	-0.796235	-0.252353	-0.947816	0.573403	1.92744	0.905664	0.0695875	0.541252	-0.826611	0.195642	1.54734	1.24664	0.81686	0.96202	-0.17979	-0.234942	0.374007	-0.0726122	0.223754	0.687072	-0.0465799	0.406975	0.717318
VIT_03s0017g00150	proteasome 26S regulatory subunit (RPN8)	vv23050Proteasome.xml	-1.7515	-1.43528	-2.38032	-0.147818	-0.248068	-0.620303	0.222995	1.03212	0.932335	-2.26846	-0.769495	0.0525601	-0.476384	0.962616	1.72157	0.821292	0.326681	0.642225	-0.724646	0.228346	1.43809	1.26094	1.10439	1.19624	-0.433722	-0.353054	0.131027	-0.400994	0.0228954	0.266995	-0.492701	0.0922648	0.0471582
VIT_08s0032g00310	ubiquitin-conjugating enzyme E2 A	vv24120Ubiquitin_mediated_proteolysis.xml	-0.448414	-0.118008	-2.57453	0.180659	0.638375	-1.45862	1.27227	2.04279	0.839058	-0.889169	-1.80723	-1.47485	0.354204	1.29714	0.731383	-0.694126	-0.708306	-1.05218	-0.544626	0.378598	0.456359	0.983456	0.893467	0.919013	0.416755	0.882258	-0.292654	-0.292305	0.519539	-0.268556	0.611633	-0.485185	-0.308208
VIT_19s0015g02330	AP-2 complex subunit mu-1	vv24144Endocytosis	-0.969972	-0.728668	-2.44916	-0.717515	-0.526228	-1.25395	0.629032	1.04342	0.923693	-2.29682	-0.414352	-0.00239143	-0.597169	1.07683	1.74014	0.707616	-0.368625	-0.401253	-0.708332	0.404228	1.53466	1.49212	1.31339	1.155	-0.559412	-0.0831003	0.103929	-0.290225	-0.235217	0.0417943	-0.21747	0.315824	0.338174
VIT_04s0008g04900	WD-40 repeat protein (LEUNIG)	vv30009Flower_development.xml vv60041LUG.xml	-1.24032	-0.926992	-2.8412	-0.468986	-0.0470313	-0.556595	0.343248	0.0628935	0.303585	-2.40558	-0.948661	-0.429642	-0.137293	0.767355	2.10583	0.691143	-0.370451	-0.204199	-0.822471	0.309097	1.68057	1.44499	0.855267	0.889376	0.131833	-0.0583058	0.261885	0.0610018	0.202109	0.377733	-0.198898	0.521295	0.647409
VIT_03s0038g03110	ATSLY1	vv30010Gibberellin_signaling.xml	0.0410251	-1.38399	0.227103	1.22458	1.44714	0.321283	-0.39561	0.397375	1.26829	-1.56984	-0.999055	0.165643	-1.30901	0.148733	0.589548	1.01265	0.611231	0.130767	-0.431413	-0.998789	-0.492396	1.42987	-0.43054	0.993463	-2.21941	-0.736067	-1.16569	1.16997	1.41933	0.893746	-1.27904	0.21573	-0.296609
VIT_03s0038g00200	PROTEIN PHOSPHATASE 2A SUBUNIT A2 PP2AA2	vv34020Calcium_signaling_pathway.xml	-0.175497	0.999983	-0.638605	0.254376	1.16074	-1.13377	0.48409	0.124629	-0.416636	-2.53237	-1.81811	-0.805182	0.609447	0.786869	1.1875	-0.00620671	-0.774142	-1.77456	-0.554204	0.522229	0.278836	1.34578	1.587	0.0665089	-0.293793	-0.35841	-1.45969	0.867007	0.521039	0.0361494	-0.23262	1.39913	0.742478
VIT_06s0004g07590	Galacturonosyltransferase 1	vv40006cell_wall.xml	-1.20996	0.242681	-1.77981	-0.875649	0.095184	0.0123789	-0.0453738	0.858081	0.216067	-1.27183	0.502111	-0.296565	-0.034898	1.48639	1.63329	0.339221	-0.455129	-0.590431	-0.940899	0.53336	0.458866	1.55637	1.88547	1.84718	-2.51604	-0.122117	-0.831215	-0.00353899	-0.0364031	-0.089259	-0.47381	0.267468	-0.361199
VIT_05s0062g00240	xyloglucan endotransglucosylase/hydrolase 23	vv40006cell_wall.xml	-1.69752	-1.99021	0.153376	-0.745444	-0.468154	-1.12054	0.072832	1.00389	1.60748	0.207639	-0.370924	1.16547	-0.442444	0.744002	1.49275	-0.0931844	1.62457	0.369913	-1.01393	-0.0954023	-0.26072	0.902395	1.38906	0.766895	-2.23638	-0.516195	-1.20243	-0.337076	0.337744	-0.331822	0.0362316	0.812064	0.236066
VIT_14s0171g00510	cell division cycle 48-interacting UBX-domain protein	vv44110Cell_cycle.xml	-0.673531	-0.703435	-1.90373	0.652171	0.302153	-0.86157	1.16239	3.00172	1.99109	-0.685137	-0.470641	-0.642369	-1.85004	0.806854	0.156727	0.0937182	0.27304	0.320514	1.03913	-0.882409	-0.764414	1.22892	0.987357	-0.00770996	-0.0708301	0.083072	-0.774631	-0.286724	-0.566794	-0.573665	0.152581	-0.357573	-0.176231
VIT_13s0175g00030	origin recognition complex 1b protein	vv44110Cell_cycle.xml vv60048PHD.xml	-1.91819	-0.701602	-0.730187	-1.82588	0.429811	-0.552025	-0.151816	0.590861	0.837413	-2.87446	-0.597358	-0.372893	-0.863006	0.110215	0.587876	0.0956001	1.47088	1.07958	0.0884933	-0.395509	0.713417	0.462934	0.632519	0.348467	-1.58641	-0.168168	0.354177	-0.0203639	0.984475	1.09915	1.07834	0.60465	1.18901
VIT_11s0016g02950	profilin 1 (PRO1) (PFN1) (PRF1) / allergen Ara t 8	vv44810Regulation_of_actin_cytoskeleton.xml	-0.42355	-0.573895	-1.57622	0.176854	-2.17698	-1.51896	2.45241	1.84124	0.447387	-0.323634	-0.717028	-1.34344	0.957664	0.789642	-0.232748	0.176481	-1.00181	-0.139139	1.13234	0.225353	-0.169823	0.423777	0.541048	-0.897708	1.33633	0.0792713	-0.258403	0.205204	0.244474	-0.90995	1.24007	0.374523	-0.380779
VIT_02s0033g00910	kinesin motor protein	vv44810Regulation_of_actin_cytoskeleton.xml	-0.746447	-0.469307	-3.04116	0.00825988	0.625736	-0.481835	0.255587	0.525655	-0.44459	-2.00235	0.0257641	0.0812214	0.178005	1.28355	0.631718	-0.676056	-0.734165	-1.8533	-0.488216	0.556999	1.00318	0.469718	1.06442	0.540833	-0.552982	-0.541329	-0.477542	0.79409	1.22854	0.683299	-0.00367991	1.71569	0.840702
VIT_13s0019g00970	kinesin motor protein	vv44810Regulation_of_actin_cytoskeleton.xml	-1.30374	-0.520092	-3.25983	-0.518417	0.579325	-0.838777	0.293283	0.524906	-0.295432	-2.42866	-0.564294	-0.204581	-0.164687	1.19609	0.541857	-0.199948	0.159831	-0.891004	-0.0209983	0.332935	0.990026	0.527973	1.07244	0.209348	-0.281072	-0.11605	-0.0341032	0.494386	1.04453	0.533563	0.203594	1.73614	1.20146
VIT_10s0042g00380	kinesin family member 2/24	vv44810Regulation_of_actin_cytoskeleton.xml	-0.890238	-0.776664	-1.69197	0.582738	-0.794536	-1.37676	0.815969	0.83792	0.685578	-2.86242	-1.44342	-0.718043	-0.818555	0.558662	1.62906	0.702961	0.422511	0.768413	-0.466217	0.503467	1.24708	1.36658	1.0135	1.2982	-0.320543	-0.193666	0.492344	-0.109866	-0.263636	0.332466	-0.363494	-0.180271	0.0128506
VIT_12s0034g02360	SEC6	vv44810Regulation_of_actin_cytoskeleton.xml vv50111tethering_factors.xml	-0.750254	-1.47935	-1.16985	0.404906	0.612204	0.15325	0.757667	0.2848	2.17327	-0.749135	-1.40064	0.692652	-0.556239	-1.6019	1.37034	-0.143674	0.455172	1.48428	-1.55003	-0.890319	-0.216402	0.620249	0.0810268	1.36338	-0.29251	-1.18914	0.338356	-0.599304	-0.509747	0.640893	0.368828	-0.500126	1.79734
VIT_03s0097g00670	SEC6	vv44810Regulation_of_actin_cytoskeleton.xml vv50111tethering_factors.xml	-1.62388	-1.30523	-0.908846	-0.635798	0.320486	0.520363	1.11367	0.767031	2.11907	-1.72568	-0.393391	0.921373	-0.551575	-0.68814	1.72105	-0.3513	0.501611	1.03337	-1.21128	-0.598177	0.45225	-0.178194	0.357338	1.3379	-0.690145	-0.870307	0.236046	-1.09341	-0.427943	1.042	-0.762072	0.0705922	1.50122
VIT_07s0129g00100	VOLTAGE DEPENDENT ANION CHANNEL 2	vv50101Channels_and_pores.xml_1.B.8	-0.774889	-0.833357	-1.37838	-0.0502348	-0.217184	-0.151623	2.49431	2.02815	2.96201	-0.579076	-0.784312	-0.26341	0.124845	0.407607	1.58227	-0.791722	-1.42126	-0.400458	0.139552	-1.04733	0.279156	0.33405	-0.156335	0.542069	-0.193343	0.343297	-0.377881	-0.501627	-0.042627	0.0733911	-0.526054	-0.808548	-0.0110512
VIT_06s0009g01020	FK506-binding protein 4/5 TWD1 (TWISTED DWARF 1)	vv50108Accessory_Factors_Involved_in_Transport.xm_8.A.11	-0.0267623	-1.62423	-0.720107	1.65709	0.701922	1.58778	-0.658479	-0.396603	0.580175	-1.67085	-0.491145	0.626389	-0.700582	-0.262539	0.962821	0.331979	-0.472742	-0.928452	-0.341622	-0.487909	0.854761	1.74481	-0.478492	0.8578	-1.64609	-1.46792	-1.34047	0.795297	1.07297	0.0136939	-0.252649	1.27384	0.906302
VIT_01s0026g01640	band 7 family	vv50108Accessory_Factors_Involved_in_Transport.xm_8.A.21	-0.303592	0.379585	-0.0384584	-1.41811	-2.20923	0.129196	2.10036	-0.791677	1.11644	0.49698	-0.582102	0.227658	0.406904	0.556386	0.535017	-1.18221	-2.22774	-0.604236	1.5037	0.893515	0.388271	-0.0768473	0.260866	-0.0632031	1.38824	-0.643255	0.789811	-0.501617	-0.893059	-1.06141	0.935378	-0.470461	0.958903
VIT_00s0183g00040	importin alpha	vv50109_Incompletely_Characterized_Transport_Systems.xml_9.A.14 vv50112Nuclear_pore_complex.xml	-1.01507	-0.865103	-1.62382	0.195886	-0.223659	-1.90099	0.522207	0.58763	0.679964	-3.19809	-1.32412	-0.0868152	-0.752419	0.27617	1.39405	0.529813	0.224209	0.282009	-0.645764	0.0657814	1.4486	1.32954	0.762018	1.14966	0.202479	-0.120281	0.423907	0.114106	0.228307	0.959771	-0.21643	-0.00259636	0.599061
VIT_14s0060g00280	RARE-COLD-INDUCIBLE 2B	vv50109_Incompletely_Characterized_Transport_Systems.xml_9.B.12	-0.630966	-0.608417	-1.59151	1.5064	-0.0503633	-1.23182	1.39541	2.23815	1.55537	-0.565774	-0.375416	-1.72606	-0.0957196	0.380534	-0.0226958	0.422399	0.0962955	-0.308324	0.0995645	-0.496165	-1.92028	1.35287	1.19525	0.63713	0.0275159	-0.646063	-1.09922	0.241115	0.503183	-1.07427	0.909222	0.188968	-0.306298
VIT_02s0012g00910	adaptor-related protein complex 2, mu 2 subunit	vv50110Protein_coat.xml	-0.910873	-1.11252	-2.10056	0.98957	0.113433	-0.672424	0.945264	1.18794	0.376373	-1.37944	-0.422827	-0.831444	-0.750308	1.19155	1.7244	0.432637	0.00811351	-0.780997	-1.17387	-0.388141	1.03823	2.0989	1.93425	0.744535	0.18486	-0.518575	-0.828628	-0.368868	-0.403198	-0.0716552	-0.648499	0.24356	0.149212
VIT_05s0020g02390	clathrin-adaptor medium chain apm3	vv50110Protein_coat.xml	-1.26004	-1.88105	0.790072	0.892384	1.605	0.837102	-0.14073	0.958903	0.553295	-0.745625	0.180306	0.956952	-0.521138	-0.337065	0.29221	0.941585	0.520763	-0.0716731	-1.01783	-1.51582	-0.418947	1.1833	-0.208202	1.39366	-2.9132	-0.845556	0.131008	0.527343	0.134696	0.943303	0.00765085	-0.587391	-0.385261
VIT_12s0059g01930	secretory carrier membrane protein (SCAMP1)	vv50110Protein_coat.xml	-0.91547	-0.272831	0.306569	0.925805	0.286804	0.0102065	0.737745	0.947217	2.41148	-0.853808	0.502138	0.373718	-0.52996	0.54928	1.23794	0.785558	0.911075	-0.165262	-2.34259	-0.854909	-0.736512	-0.168275	0.356521	1.47581	-1.79649	-0.826323	-1.2994	-1.07005	0.0611655	0.688059	-1.15138	-0.215846	0.632026
VIT_18s0086g00430	yip1 domain , member 2	vv50110Protein_coat.xml	-0.856933	-0.0710577	-2.04652	-1.41055	0.610262	-0.931196	-0.0352709	1.25498	0.920135	-2.05557	-0.515407	-0.0793386	-1.2488	0.459449	0.972776	0.315508	0.931234	0.240882	-1.33069	0.256029	0.590055	1.37047	1.87294	1.8292	-1.18436	0.131059	0.148952	-0.734724	-0.132707	-0.0814677	0.183985	0.432777	0.193898
VIT_07s0005g02000	ADP-RIBOSYLATION FACTOR A1B	vv50110Protein_coat.xml	-0.60213	-0.382216	-0.397848	-0.0340736	-0.14463	-1.67228	-0.0330135	2.7918	1.46806	-1.97739	-0.0147247	-0.902458	-1.54388	0.92174	0.395355	0.556581	1.64947	1.46093	-0.505149	0.193554	-0.491587	0.808677	0.629911	0.607643	0.0203376	-0.360341	-1.16091	-1.23542	-0.142572	0.132789	-0.0695849	0.39291	-0.359543
VIT_04s0023g03340	adaptor-related protein complex 2, sigma 1 sub	vv50110Protein_coat.xml	-0.233743	-0.525866	-1.44868	0.724824	-0.422389	-1.26223	2.08517	2.42305	2.85105	-1.38819	-1.46374	-0.492687	-0.764788	0.0317265	0.267228	0.688743	0.372146	0.101083	0.0748797	-1.00966	-0.822483	0.544436	0.143234	0.184835	0.252103	-0.63395	0.029677	-0.469272	-0.0304335	-0.251041	0.356084	-0.402203	0.491082
VIT_10s0003g01610	ras protein Rab11B	vv50110Protein_coat.xml	-0.775108	-1.99154	0.155767	1.76434	0.651793	-1.3231	0.739215	1.70739	1.05963	-1.28582	-0.103673	-1.21543	-0.859549	-0.188545	-0.425139	0.689684	1.63305	0.566666	0.66818	-1.07921	-0.826345	0.863494	-0.759153	0.108189	-0.308034	-1.3185	-1.00375	0.929403	1.23027	-0.33194	0.959621	0.253883	-0.185734
VIT_13s0073g00170	exocyst subunit EXO70 A1	vv50111tethering_factors.xml	0.3594	-0.750797	-0.54269	0.039078	-1.32805	-1.24563	0.547881	0.601862	0.0472241	-1.57857	-1.87253	-1.94281	0.865322	1.12005	0.767929	0.891344	-1.16203	-1.37947	0.0832491	-0.244088	-0.651735	1.09873	0.928887	0.935569	0.548355	0.213905	-1.32641	1.20421	0.833384	-0.0142408	1.10861	0.898262	0.945771
VIT_13s0047g00010	ZIFL2 (ZINC INDUCED FACILITATOR-LIKE 1)	vv50121Porters_cat_1_to_6.xml	-1.1429	-1.39216	-0.973323	0.622093	-0.247531	-0.786538	1.89501	2.3879	1.48071	-0.716707	-1.96049	-0.401519	0.425583	0.102086	-0.00852255	0.946834	0.268847	0.679232	-0.451418	-0.612189	-0.633685	1.31538	-0.0668421	0.922864	0.243871	0.605612	-1.28076	-0.493682	-1.01533	-0.4615	0.543746	-0.813353	1.0187
VIT_03s0038g04470	SEC14 cytosolic factor	vv50122Porters_cat_7_to_17.xml	-0.616317	-0.861439	-1.8177	0.769202	-0.929637	-0.624406	1.9056	0.159996	-0.0339059	-1.1081	-0.919387	-0.921564	1.22966	0.455988	1.27926	1.14992	-1.78697	-1.65639	-0.285014	-0.633041	0.275573	1.71328	0.851548	0.50743	1.56596	-0.654696	-0.547574	0.239911	0.301016	-0.300773	0.213112	0.606214	0.473252
VIT_19s0014g01710	sodium/calcium exchanger family protein	vv50123Porters_cat_18_to_29.xml	0.225006	-0.0957431	-1.45315	2.29605	0.671875	-0.738914	-0.644507	0.26157	-1.56363	-1.78194	-0.853249	-0.761584	-0.867817	1.05825	0.39798	0.793129	0.0719386	0.403642	-0.36025	-0.686104	-0.566736	1.70551	1.80472	0.7694	-0.882558	-0.0798261	-0.859276	1.00434	0.480881	0.595311	-1.25394	0.972074	-0.0624541
VIT_19s0027g00670	arsenite-transporting ATPase (ArsA)	vv50131Primary_Active_Transporter_cat_A2_to_A4.xml	-0.887387	-0.38627	-1.55467	0.496763	-0.121783	-1.42613	0.511517	1.24209	0.741881	-3.20338	-1.3323	-0.670253	-0.774656	1.11198	1.70637	0.406655	0.157593	0.519505	-0.891087	0.274382	1.32939	0.939383	1.0273	0.683573	-0.496557	0.0946796	-0.0125946	-0.425493	-0.174966	0.465596	-0.267615	0.252828	0.66365
VIT_19s0085g00080	DEAD BOX RNA helicase RH5	vv50133Primary_Active_Transporter_cat_A9_to_A18.xml	-1.63652	-1.02562	-2.58448	-0.285438	-0.503355	-1.09467	0.481726	0.673812	0.481419	-2.25826	-0.883105	-0.339886	-0.507282	0.843941	1.58667	1.09387	0.190033	0.543184	-0.585781	0.318853	1.42356	1.23479	0.854854	1.69505	0.396805	-0.222464	0.193702	-0.172598	-0.0711882	0.23926	-0.333711	-0.031016	0.28384
VIT_09s0054g00420	translocon-associated protein beta TRAP complex	vv50133Primary_Active_Transporter_cat_A9_to_A18.xml	-2.20504	-1.10211	-2.35634	-0.664676	-0.14818	-1.06698	0.50491	1.3276	0.722606	-2.5912	-0.579102	-0.735855	-0.927718	1.09708	1.10467	0.202212	0.386024	0.729201	-0.131385	0.426666	1.0293	-0.0228829	0.815291	0.163215	-0.316442	0.383329	0.22073	0.566104	0.66953	0.448061	0.606273	0.767104	0.678017
VIT_00s2262g00010	Low expression of osmotically responsive genes 1	vv50133Primary_Active_Transporter_cat_A9_to_A18.xml	0.915927	-1.05967	0.287965	1.51063	1.48692	-0.469469	-0.305633	0.608166	0.697759	-1.00748	-1.97988	-0.564996	-1.35874	-1.12921	0.312425	0.666937	1.32998	1.67138	-0.655019	-0.887908	-0.561552	1.2702	-0.785344	1.2164	-0.759986	-0.561209	0.350633	-0.213064	0.665284	1.04553	0.338149	-1.63126	-0.44386
VIT_14s0006g01150	ATP-binding cassette, sub-family F, member 1	vv52010ABC_transporters.xml	-0.425688	-0.972965	-2.08165	-0.236946	-0.475972	-1.85448	0.658284	0.625128	0.476774	-2.79498	-1.51448	-0.465624	-0.448915	0.935679	1.61017	0.806752	0.171868	0.382391	-0.383531	0.388677	1.35763	1.05257	1.47615	0.86296	0.00784566	0.360106	0.00790702	-0.138128	-0.140813	0.340088	-0.398166	0.437323	0.374043
VIT_19s0027g00630	methyl-CpG-binding domain 8 MBD08	vv60017C2H2.xml	-0.922751	-0.571676	-1.72319	-0.183343	0.495116	-0.540884	0.0307762	1.04857	1.22854	-2.83747	-1.09855	-0.746453	-0.758694	1.16419	1.61329	0.179231	-0.660789	-1.02179	-1.07254	0.118052	1.13896	0.950215	0.929936	0.868001	-1.29968	0.575916	0.145595	0.464797	0.778079	0.693609	0.0703218	0.347367	0.597229
VIT_02s0033g00440	myb VvMYBA1	vv60044MYB.xml	-1.30163	-0.830466	-2.30922	0.0729736	0.140576	-1.13365	-1.61025	1.22768	0.424734	-2.27567	-0.370659	-0.167414	-1.06189	0.958814	0.65462	0.267735	0.346077	-0.218104	-0.0173936	0.550929	1.15262	1.64318	1.52148	1.3027	0.366018	0.424929	-0.469035	-0.37892	-0.14759	-0.627471	0.473668	0.645359	0.745279
VIT_01s0026g01810	squamosa promoter-binding protein 12 (SPL12)	vv60055SBP.xml	-0.512762	-0.239506	-1.96032	-0.181949	0.108333	-1.43508	0.38958	0.0830411	0.158412	-2.52984	-0.767929	-0.448084	0.273184	0.940677	1.75589	0.863476	-0.407867	-1.11597	-0.398051	0.80005	1.57784	1.83933	1.38827	1.45835	-0.486685	-0.298431	-0.241171	0.0534936	0.132881	-0.31974	-0.857571	0.433132	-0.0549842
VIT_12s0134g00350	zinc finger (C3HC4-type RING finger)	vv60078other_zf-C3HC4.xml	-1.20324	-1.32666	-2.56624	0.208984	0.377821	-0.926695	1.19981	1.57289	0.840011	-2.42749	-1.06149	0.0420118	-0.717334	0.655775	1.11142	0.484065	-0.114987	-0.126893	-0.781679	-0.134466	1.30352	1.33349	0.54539	1.43728	0.17663	-0.0397906	0.281516	-0.193377	0.0887195	0.452819	-0.417938	-0.221491	0.147602
