# Supplementary material for: The plasticity of the grapevine berry transcriptome
Source: Genome Biol. 2013 Jun 7;14(6):r54. doi: 10.1186/gb-2013-14-6-r54 (PMC3706941; doi:10.1186/gb-2013-14-6-r54)
Supplement: Additional File 18 — Dataset S8. Plastic transcripts from the grape berry transcriptome at harvesting in 2008. [file gb-2013-14-6-r54-S18.XLSX]

## Sheet: S8
Gene ID	VM083A	VM083B	VM083C	PM083A	PM083B	PM083C	BM083A	BM083B	BM083C	GIV083A	GIV083B	GIV083C	MN083A	MN083B	MN083C	CC083A	CC083B	CC083C	CS083A	CS083B	CS083C	PSP083A	PSP083B	PSP083C	BA083A	BA083B	BA083C	AM083A	AM083B	AM083C	FA083A	FA083B	FA083C
VIT_19s0014g04520	12.1692	11.9358	11.9833	12.0871	11.7547	11.7718	12.7549	12.3056	12.3021	11.6966	11.7351	11.7239	11.9893	11.7253	11.7664	12.7563	12.2607	13.3094	12.1864	12.0065	11.8307	12.0481	12.5295	11.8878	12.1103	12.4627	12.2609	11.9883	12.102	12.1573	12.3262	12.682	11.9936
VIT_14s0066g00350	9.20778	9.46139	9.97783	9.07486	9.45221	9.34345	9.07874	9.27447	9.56328	9.60493	9.52121	9.25069	9.39093	9.3277	9.207	9.24705	9.40067	9.47205	9.36964	9.67679	9.17366	9.06286	8.90681	9.54362	8.91744	8.9189	9.11343	10.2604	9.89152	9.88086	9.68993	9.66143	9.84142
VIT_16s0050g02240	11.4736	11.3631	11.5408	11.4646	11.5909	11.0833	12.1241	11.7977	11.8215	11.2731	10.9389	10.9764	11.5117	11.3195	11.0335	11.9359	11.4529	11.8279	10.7536	10.9462	10.6694	11.0666	11.6499	11.0575	11.0077	11.4146	11.4775	10.9648	11.2035	11.4493	11.3907	11.7944	10.9833
VIT_03s0180g00070	13.859	13.4901	13.531	13.4337	13.5657	13.4616	14.4478	14.2811	14.4404	13.5396	12.6639	13.5252	14.1359	13.7297	13.5828	13.6987	13.8084	13.9282	14.0976	14.331	13.5192	13.2998	13.763	13.5471	13.7661	14.235	13.9549	13.9184	13.5091	13.4471	13.5695	13.4875	13.4501
VIT_00s0371g00050	11.567	11.5412	11.3321	11.0767	11.1377	10.7525	11.8127	12.0442	11.7431	11.2184	11.6373	11.2238	11.69	11.2679	10.7106	11.5664	10.7077	11.2289	10.7299	10.5419	10.7518	11.2526	11.767	11.3677	11.4103	11.4271	11.7621	11.0869	11.0756	11.1383	11.3889	11.5938	11.096
VIT_15s0046g01980	7.13126	6.63526	6.41637	7.43556	6.70677	6.4179	7.55338	7.60061	8.03746	6.77058	7.30846	7.16906	7.62882	7.65761	7.47058	7.22074	7.0016	6.8704	7.08076	7.01353	7.01497	7.37364	7.16523	7.59542	7.67801	7.48687	7.58252	6.80351	7.14064	7.22915	7.05473	7.73201	7.31318
VIT_13s0064g01220	12.924	12.4538	12.358	12.267	12.2878	12.2084	12.5982	12.6029	12.5361	12.5046	12.5538	12.191	11.9823	11.5931	11.3788	12.7607	12.3517	12.9443	12.595	12.737	12.2236	12.1894	12.7533	12.4798	12.4827	12.8268	12.496	12.5652	12.245	12.2972	12.3874	12.7644	12.419
VIT_04s0023g03160	10.3034	10.3219	10.2078	10.2897	10.4899	10.2681	10.1912	10.1324	10.1512	10.4706	10.3876	9.94683	9.91287	9.1955	9.5634	10.5574	10.3179	10.8384	10.1871	10.0458	10.0004	9.93754	10.4921	9.89492	10.3839	10.5344	10.1126	10.0865	10.1772	10.3013	10.6374	10.6741	10.2746
VIT_01s0127g00380	10.071	9.59585	9.72758	10.0427	9.86255	9.86533	9.95147	10.1361	9.94147	9.95519	9.56816	9.61345	9.61883	9.23628	9.44806	10.3806	10.1882	10.8823	9.71065	9.70583	9.23408	9.39413	10.0593	9.79092	9.85106	10.3638	10.0031	9.81989	9.60694	9.71682	9.87682	9.86083	9.63113
VIT_18s0041g00750	4.83658	4.9225	4.82134	4.97187	4.45587	4.72991	5.33087	5.00111	5.26327	4.13025	4.40094	5.06687	5.06077	5.22342	5.57777	5.27684	4.29332	4.52668	5.56707	5.51364	5.40311	5.29011	5.60294	4.87728	4.72826	4.8145	4.7674	4.33307	4.08328	4.80099	5.07362	5.49784	5.0478
VIT_04s0044g00250	12.7378	12.4959	12.4874	13.4047	12.8804	13.0322	13.2229	12.8659	13.0924	12.2411	13.1357	13.3841	13.3495	13.8322	13.5584	13.5399	13.0844	13.6704	13.5558	13.6121	13.3227	13.4741	13.4493	13.337	13.4689	13.4638	13.2654	13.2988	13.4471	13.309	13.3436	13.5302	13.5167
VIT_02s0025g03720	7.18462	8.0829	7.91289	6.97372	7.42239	6.67875	7.64702	7.25043	7.50238	7.67962	7.29565	7.21511	8.01513	7.64592	7.33929	7.26898	7.49506	6.78945	6.59222	6.68785	6.75816	7.53216	7.55372	7.33205	7.54807	7.59946	7.7654	7.02827	7.18875	6.47808	7.12395	7.29637	7.03593
VIT_17s0000g09170	8.98994	8.81474	9.64387	8.22134	8.45209	8.42141	7.8792	8.58059	8.50616	8.74799	8.74443	8.36553	8.56101	7.88906	8.02784	8.79924	8.71541	8.76709	8.60218	8.63896	8.59903	8.64544	8.47511	8.96223	8.79153	8.71258	8.72911	8.61654	8.48057	8.55515	8.14052	7.53845	8.32935
VIT_00s0211g00180	5.07171	5.58268	5.19777	5.03097	5.15336	5.79471	5.8393	5.62765	6.32127	5.85149	5.92348	5.79965	5.34692	5.93472	5.81972	4.91162	5.42974	5.36895	6.34001	5.97041	6.08278	5.48945	6.1884	5.53363	6.18995	6.0526	6.47906	5.90863	5.41371	6.06667	5.97414	5.91996	6.22923
VIT_08s0040g01030	9.56428	9.19835	8.97371	8.8951	8.81028	8.83686	9.59259	9.51377	9.49255	9.08173	9.08413	9.0673	9.22996	8.60365	8.75412	10.1077	9.37951	9.90904	8.78752	8.86556	8.70313	9.07199	9.91965	9.13051	8.81949	9.10102	9.23659	9.24871	9.23097	9.45532	9.51082	9.78788	9.03791
VIT_15s0048g01430	9.74738	10.4413	9.9175	9.07718	8.60963	8.89204	9.77904	9.57269	9.53409	9.13382	9.63954	9.24186	9.45757	9.73936	9.75279	9.89789	9.5439	9.61665	9.11438	8.88185	9.51545	9.47466	9.76496	9.25139	9.30391	9.48558	9.60043	9.35936	9.49878	10.1132	9.49659	9.48845	9.32164
VIT_05s0049g00100	8.65477	8.14459	8.48625	8.66662	8.53516	8.61467	7.49905	7.59747	7.84732	9.00415	8.10313	8.02477	7.81642	7.45069	7.3071	7.75009	8.28364	8.19665	8.18438	8.31106	7.70349	7.4395	7.77017	7.79892	7.98346	8.57337	8.10049	8.40606	8.48098	7.95534	7.81614	7.91459	8.35641
VIT_16s0039g01770	6.03446	6.04401	6.27664	5.75574	5.63204	5.59965	5.73991	5.32513	5.20438	5.25204	5.10147	5.29029	5.36943	5.39024	5.36498	5.89413	5.14843	5.71823	5.51248	5.66652	5.32613	5.50745	5.45287	5.55513	5.2061	5.53142	5.13438	5.52891	5.50908	5.12396	5.35429	4.90862	4.10719
VIT_18s0001g02290	6.02676	5.76153	5.39856	5.8157	6.06411	6.52178	5.96678	6.15371	5.84759	6.44736	6.61299	6.44609	5.53946	5.75328	5.36366	6.44132	6.57173	6.41604	6.62761	6.63268	6.73112	6.1439	5.74936	6.84984	6.14155	6.74653	6.32092	6.86134	6.11177	6.42067	6.05599	6.11835	6.52992
VIT_08s0007g00570	7.35612	7.05354	7.05557	7.6502	8.35327	8.1187	7.26505	7.41398	7.47762	6.82712	7.46874	7.17307	7.96673	7.52497	7.10761	7.86104	7.3788	7.225	7.00726	6.9596	7.2726	7.40699	7.05764	7.8278	7.82188	7.29788	7.60126	7.55933	7.61183	7.49786	8.28827	7.82428	8.33673
VIT_11s0016g05110	8.41277	8.44661	8.74131	7.99957	8.72709	8.62423	8.23475	8.56108	8.32518	9.02071	8.39954	8.63163	8.15313	8.3296	8.2124	8.79771	8.18345	8.38298	8.10906	7.99383	8.14758	8.07691	7.78244	7.88893	8.53584	8.51697	8.32306	8.41741	8.38686	8.5029	8.91273	8.68647	9.36584
VIT_01s0010g03350	11.1282	11.1358	11.5049	11.5935	11.5425	11.6757	10.6737	10.5332	10.8835	11.8497	11.0491	11.0564	10.9852	10.9591	10.998	10.9193	11.4429	11.1717	11.3404	11.511	10.9373	10.3864	9.92501	10.9347	10.8974	11.0147	10.8842	11.7055	11.4148	11.1014	11.1583	10.9364	11.4812
VIT_18s0001g01210	6.21903	5.75602	5.71574	5.33776	6.00801	5.56652	5.98722	5.88194	5.77435	5.79267	5.83339	5.83635	5.83262	5.75719	5.60208	6.33199	6.23208	5.97486	5.23645	5.28205	4.88622	5.04159	5.14256	5.92608	5.11454	5.50677	5.42025	5.51633	5.61906	5.73702	5.98504	5.67934	5.56421
VIT_17s0000g07160	13.3	13.2307	13.5184	13.0593	12.8868	13.3046	12.8367	12.9974	13.1979	12.8115	13.1087	12.913	13.1445	13.1634	13.3752	11.5613	12.6346	12.6472	13.1837	13.2325	13.2624	13.118	13.0511	13.3205	13.0333	13.0332	12.8687	12.8523	12.8568	12.9845	12.9388	12.8682	12.9926
VIT_19s0027g00750	7.93424	7.67847	7.49743	7.60128	7.57103	7.75266	7.7605	7.53961	7.92924	8.09824	7.70243	7.62858	7.22354	7.02508	7.27723	8.6157	7.88866	8.02327	7.21231	7.40097	7.08018	7.18497	7.76962	7.0372	7.56544	7.15451	7.29507	7.67401	7.75163	8.03487	7.80242	8.0212	7.37597
VIT_08s0040g01440	8.64917	8.44859	7.86393	8.01571	7.95601	8.29409	8.89163	8.7244	8.68827	8.81432	8.84807	8.28937	7.96732	7.67533	7.85978	8.55337	8.02051	7.74935	8.05734	7.92694	8.29763	7.97696	8.67938	8.46542	8.12464	8.33884	8.01461	8.12532	8.2213	8.78772	8.87018	9.14806	8.80266
VIT_02s0012g03050	9.28372	9.21811	9.59253	8.64753	9.10473	9.61461	8.81539	8.96377	8.94563	9.31206	9.55147	9.16012	9.1891	8.94981	9.18446	8.56835	8.7307	8.23738	9.34621	9.37231	9.30283	8.91576	8.80043	9.23178	9.14376	9.19936	9.04091	9.71463	9.2389	9.11419	9.63066	9.33742	9.78712
VIT_01s0146g00460	10.916	10.9605	11.294	10.3773	10.3666	10.5223	10.5027	10.5395	10.4981	10.7553	10.5525	10.5123	10.3237	10.0589	10.2988	9.85693	10.6858	10.7152	10.0684	10.055	10.5427	10.3825	10.3628	10.4266	10.2562	10.3412	10.3591	10.2962	10.424	10.6993	10.0731	9.76195	10.1684
VIT_10s0003g01720	9.44322	9.87548	9.72466	9.7296	9.40009	9.94169	10.1076	9.98294	10.2567	9.63229	9.9078	10.0825	9.67735	9.7695	9.56553	9.55562	9.43048	8.54049	9.6036	9.52599	9.72337	9.67399	9.47123	9.91634	9.76546	9.62956	9.84241	9.70278	9.80552	10.0143	10.2487	10.2824	10.4543
VIT_16s0050g01580	13.4375	13.7167	13.7774	13.8176	14.1477	14.0966	13.3578	13.2572	13.37	13.8624	13.5908	13.7501	13.4458	13.7087	13.589	13.5447	13.9673	13.3259	13.7904	13.8637	13.9938	13.098	13.0419	13.1347	13.6932	13.6141	13.5874	14.3224	14.1424	14.1288	13.4922	12.3242	13.8086
VIT_01s0026g01390	5.21493	4.84914	5.60548	5.77344	5.72256	5.70429	5.81447	5.95583	6.1489	5.74662	5.84058	6.30688	6.08678	6.69612	6.60176	5.45781	5.74555	5.75887	6.19117	6.35703	5.95416	5.62488	6.07785	5.81749	6.11748	5.8177	5.53163	5.72119	6.12934	6.2707	5.83651	5.89923	5.34463
VIT_17s0000g08840	11.8706	11.6118	11.5502	11.4478	10.6992	11.1878	11.9814	11.9091	11.82	11.0125	11.7074	11.4766	11.4018	11.4731	11.5169	12.1976	11.819	12.3747	11.3015	11.4424	11.4012	11.5202	11.8936	11.4894	11.4438	11.6036	11.5385	11.3798	11.4318	11.7027	11.5389	11.6571	11.3091
VIT_08s0058g01190	10.4537	10.8576	10.2151	11.1083	10.9989	11.2063	10.0768	10.5873	10.3641	10.9928	10.7016	10.82	10.8402	10.7696	10.8856	11.3136	11.1324	10.5552	11.1515	11.4426	10.5027	9.98988	9.92935	10.3881	10.6482	11.0162	10.7201	11.1724	10.8584	11.0209	10.9277	10.6143	10.7396
VIT_18s0001g00630	7.21402	6.40573	7.06112	6.82318	6.77853	6.88564	6.8235	6.9701	7.00863	6.85119	7.04771	6.84089	6.10379	5.83879	6.52895	7.47172	7.48767	7.15551	7.15925	6.987	7.04413	6.9144	6.80707	7.05788	6.26918	7.08181	6.51888	7.0976	7.1398	6.92257	6.78143	6.34752	6.97657
VIT_13s0064g01070	8.66623	8.48984	8.67057	9.2275	8.83218	8.80585	9.42367	8.67744	9.23564	8.86363	8.96656	8.96594	8.32118	8.51164	8.58288	9.77056	9.00269	9.25932	8.21448	8.46229	8.1989	8.31594	8.50826	8.35199	8.76697	8.76791	9.05087	8.4807	8.87534	9.34982	8.70967	9.1393	8.46593
VIT_01s0026g00860	10.2239	10.1764	9.84675	10.1385	9.97976	10.2017	10.0156	9.80522	9.95682	10.0596	10.5932	9.98998	9.69072	9.56809	9.74365	10.6702	10.5058	10.9063	10.1027	10.0932	10.4756	10.0001	10.4137	9.93261	10.2681	10.0131	9.96562	10.0214	10.2383	10.2347	10.0987	10.0704	9.86303
VIT_05s0077g01980	12.8357	12.5853	12.776	12.9866	13.1329	13.3024	12.7152	12.902	12.2374	12.8997	12.5458	12.8191	12.5084	12.4861	12.5484	12.5913	13.0008	12.9539	13.5016	13.4386	12.705	12.5859	12.8129	13.1241	13.5953	13.7355	13.3472	12.8571	13.045	12.5364	13.1065	13.1018	12.8244
VIT_02s0012g00360	8.13806	7.73397	7.90203	8.48777	8.73328	8.51431	8.62895	8.44224	8.53942	7.9751	8.07724	8.24546	8.55565	8.02356	7.88398	8.54908	8.29668	8.46499	8.46218	8.33013	8.11964	7.97777	8.35528	8.76207	8.46632	8.22414	8.70004	7.80487	8.32159	8.22584	8.93875	9.06465	8.82236
VIT_13s0074g00770	13.9395	13.3413	13.345	13.4454	13.1399	13.227	13.6909	13.4961	13.6246	13.3847	13.3408	13.2447	12.8253	12.5139	12.8609	13.8403	13.4973	14.2368	13.2425	13.4129	13.0627	13.1281	13.7588	13.1952	13.2388	13.5021	13.3068	13.3027	13.4284	13.3505	13.7437	13.9557	13.3377
VIT_07s0141g00930	7.29819	7.23563	7.28574	6.42645	6.53757	6.61235	7.44423	7.26935	6.91039	7.10523	6.00003	6.58059	7.87472	7.6036	6.91361	7.04946	7.24913	7.21722	6.47914	6.73507	6.54063	6.82509	6.8826	7.46752	6.93981	7.15128	7.65182	7.05126	6.7519	6.54174	6.64624	6.48839	6.00078
VIT_08s0056g00670	6.71112	6.15031	7.08028	7.02187	6.81168	6.78706	6.9379	7.26865	7.34543	6.92915	7.0713	7.15456	7.64845	7.19997	7.72369	6.77864	7.00992	7.28783	7.64984	7.25421	7.8093	6.81897	7.20946	7.77601	7.91769	7.94301	7.52817	7.61933	7.3318	7.40211	7.20954	7.235	7.41191
VIT_19s0014g00800	5.96489	5.53178	5.74847	5.54997	4.96835	5.66273	6.52388	6.07848	6.03852	5.34654	5.838	6.14759	6.04436	6.18206	6.22777	5.77847	5.58489	5.46436	6.04194	6.02125	6.07927	5.86854	5.82016	6.04514	6.44033	5.87114	6.46981	6.36261	5.88403	6.33844	6.2538	6.71416	6.28879
VIT_00s0183g00210	4.34592	4.47383	4.46643	4.61232	4.58046	4.61305	4.40349	4.87468	4.78081	4.42352	5.64613	5.27237	4.78588	5.03815	4.73818	5.01072	4.59366	4.64294	5.74593	5.51882	5.37601	4.91347	5.12036	4.94196	4.97069	5.0385	5.72087	5.24086	5.12414	4.91617	5.2253	5.08397	5.34405
VIT_13s0084g00800	11.206	10.9506	11.5316	11.8458	11.7116	11.5659	10.7583	11.0514	10.5397	11.232	11.057	11.1101	10.8968	10.4431	10.561	10.8752	11.545	11.3423	11.1768	11.1039	10.8055	10.9784	10.9777	11.2711	10.9375	11.1341	10.9177	11.2808	11.2682	11.0798	11.4105	10.8608	11.1746
VIT_00s0294g00070	9.43719	9.09643	8.73255	10.2848	9.88018	10.4805	9.64447	9.83133	9.51928	8.62605	9.55266	9.65457	9.7838	10.1842	9.9093	9.78094	9.68089	9.57732	9.91494	9.80113	10.1436	9.94885	10.3101	9.67639	9.67216	9.68651	9.60843	9.8349	9.83931	10.2703	9.55082	9.71311	9.68889
VIT_09s0054g00290	9.06358	8.65861	8.95246	9.02762	9.17735	9.34073	9.43543	9.29853	9.52314	8.96174	8.67904	8.671	9.33042	9.34867	9.18287	7.96843	8.90876	8.29546	9.18075	8.98598	9.23041	9.11855	9.17588	8.9253	8.51617	8.75904	8.77557	9.27205	8.97494	8.94802	8.7303	7.89714	9.00194
VIT_01s0011g03930	8.39243	8.20391	9.12307	8.28569	8.41585	7.6865	7.69564	7.62322	7.33048	8.74725	8.00062	7.98632	7.3596	7.43811	7.99299	8.22142	7.95215	8.66412	7.44858	7.68485	7.71652	7.56504	7.6595	7.51574	7.84611	7.67775	7.72002	7.965	7.8273	7.87509	7.78994	7.89049	7.67343
VIT_10s0116g00180	11.1355	11.312	11.331	11.0658	11.0295	10.9648	10.7282	11.2149	10.7094	11.3577	10.9823	10.8756	11.0786	10.5938	10.9339	11.4731	11.5031	11.3467	10.7339	10.809	10.5897	10.3507	9.98448	10.982	10.9102	11.23	11.0444	11.3741	11.2211	11.1646	11.1264	11.1156	11.0743
VIT_00s0301g00050	10.0962	10.1246	9.67533	9.75593	10.1368	10.4665	10.3481	10.4889	10.3444	10.3839	10.1733	10.1734	10.6987	10.1472	10.2484	10.2279	10.1859	9.81076	10.3372	10.2871	9.93033	9.66902	9.35914	9.97537	10.9754	10.9581	10.6407	10.5806	10.1384	10.1697	10.1654	10.0416	10.3521
VIT_15s0024g00670	6.17632	5.78237	6.24026	5.4034	5.55694	5.68482	6.34567	6.03644	6.15991	5.5991	5.36581	5.69684	6.80809	6.47617	6.15643	5.63272	5.89788	5.85979	6.24555	6.3391	5.80311	5.47199	5.25798	5.59417	5.63865	6.20361	5.55859	6.33521	5.46837	5.98952	6.11179	5.8854	6.39347
VIT_13s0064g01720	5.9558	6.30833	6.27303	5.54778	6.41727	5.3611	5.79728	5.56346	5.31384	5.7355	5.6167	5.69065	5.52973	5.27047	5.56223	5.98799	5.42631	5.78353	5.36566	4.97928	4.87814	5.26921	5.37455	5.20176	5.46305	5.07835	5.29238	6.05682	5.52228	6.08037	6.16717	6.37218	5.62272
VIT_04s0008g05970	9.48457	10.0734	10.1894	8.81431	9.5298	9.30913	9.37547	9.29764	9.30281	10.3062	9.1487	9.71343	9.6138	9.21221	9.53581	9.32274	9.25584	9.14486	8.94507	8.98239	9.07915	9.40546	8.807	9.17175	9.65715	9.76198	10.0566	9.17419	9.42372	9.46902	8.80729	8.91354	8.90653
VIT_01s0011g03190	10.3841	10.3668	9.94089	10.6392	10.0109	10.2423	10.8832	10.4567	10.5307	10.2231	10.4786	10.2753	9.91476	9.91693	9.8826	11.238	10.7237	11.4872	10.4857	10.3634	10.252	9.97853	10.6939	10.1825	10.6297	10.719	10.8701	10.1374	10.432	10.4705	10.5512	10.9854	10.1274
VIT_06s0004g07630	7.83228	8.16824	7.7916	7.86728	8.38211	7.83603	8.25685	8.2394	8.38432	8.36612	8.10408	8.34508	7.97498	7.42827	7.16871	8.93068	8.27815	7.74311	7.86234	8.06357	7.82919	7.63075	8.33703	8.27608	8.3786	8.3047	8.7372	8.42649	8.43071	8.32965	8.81345	9.08019	8.72373
VIT_01s0127g00390	6.69225	7.5826	7.99514	7.83268	7.78952	7.61264	7.34431	7.13576	7.12294	6.90475	6.71078	6.5691	7.55018	7.15899	7.22445	6.99272	6.94038	7.01496	6.94132	6.85807	6.8855	6.71876	6.78046	6.87497	6.9661	7.03118	6.76592	7.6894	7.07488	7.28645	7.0823	7.16725	7.31293
VIT_13s0073g00570	6.63225	5.99402	6.41889	6.50672	6.24715	6.91655	6.26894	6.30147	6.37769	7.46406	6.6476	6.88348	6.1043	6.29409	6.60264	6.42004	6.16835	5.57278	6.40226	6.314	6.62816	6.10926	6.0849	6.29558	6.28124	5.849	5.87651	6.8928	6.97227	7.15761	5.87353	6.4278	6.31192
VIT_18s0072g01170	11.5268	11.7788	12.1005	11.4308	11.5403	11.6941	11.3828	11.2838	11.4913	11.4915	10.8372	10.9741	11.689	11.0388	11.3325	11.5195	11.942	11.4901	11.302	11.5201	10.9768	10.7394	10.2415	11.0758	10.9237	11.2149	11.1716	11.7972	11.4383	11.6338	11.1315	10.9995	11.3609
VIT_09s0054g01770	11.577	11.3938	11.8995	11.5754	11.8504	12.0254	10.5673	11.0512	10.6994	11.5015	11.2321	11.1672	11.486	11.174	11.282	10.5375	11.2979	10.7843	11.3306	11.2379	11.3105	11.6001	10.9282	11.7176	11.152	11.0911	11.0837	11.4473	11.263	11.0358	11.7438	11.2647	11.9062
VIT_05s0077g00290	9.01263	8.50697	8.60358	8.33382	7.96496	8.35708	8.35414	8.59516	8.73178	9.0432	9.1519	8.83553	8.02451	7.76768	7.91012	9.2564	8.806	8.21394	8.3658	8.49848	8.79717	8.3193	8.83066	8.76631	8.35058	8.42308	8.18887	8.5468	8.80427	8.97785	8.53094	8.42384	8.35592
VIT_04s0008g03870	8.87423	8.83966	8.55512	8.87192	8.79945	9.15552	8.24541	8.40927	8.87574	9.3437	9.52639	8.80264	8.41717	8.32104	8.49388	8.28763	8.76139	8.02742	8.70236	8.48188	8.99622	8.92219	8.64706	8.92989	8.29882	7.83926	8.09308	9.06896	8.82726	9.02714	8.28667	8.2181	8.97853
VIT_02s0025g04390	9.57232	9.36777	8.58433	8.81227	8.62941	9.30178	8.93968	9.28892	9.29707	10.1769	10.3554	9.69354	9.35014	9.26518	8.89631	9.87729	9.49412	9.70198	9.28279	9.34225	9.56415	9.17923	9.16215	9.34354	9.59871	9.47522	9.57105	9.28264	9.6089	9.68966	9.75982	9.45791	9.54704
VIT_09s0002g07010	8.59051	9.34483	8.8344	8.56056	8.41079	8.42589	7.83317	8.15785	8.23263	9.55726	8.98313	8.93877	8.20622	8.37186	8.28719	8.95043	8.78187	9.06743	8.36708	8.78334	8.51386	8.28767	8.49626	8.23	8.82453	8.79022	7.99713	8.70293	8.57437	8.64762	8.65105	8.79628	8.22761
VIT_10s0003g04470	6.97904	6.72903	6.32456	6.41586	6.48618	7.16845	6.59567	6.31621	6.04905	6.2946	6.47633	6.49322	5.92277	6.19998	5.83906	7.55104	6.67495	6.94812	6.75036	6.53972	6.47382	6.60271	6.7251	6.91237	5.97984	6.1709	6.06934	6.28546	6.46666	6.33748	6.86102	6.64652	6.49223
VIT_09s0002g05600	13.5229	13.7423	12.6737	13.5905	13.6092	13.7692	14.0439	13.9494	14.2086	13.6549	13.4148	13.9682	14.1762	14.4627	14.3079	13.8102	13.5004	13.293	13.8805	13.9261	13.8768	13.9391	13.8524	13.7277	14.1688	14.1897	14.0943	13.4999	13.8218	13.6263	13.3705	13.879	13.45
VIT_17s0000g09790	10.1485	10.3292	10.0789	10.2552	10.0371	10.8149	10.0424	10.2577	10.3652	10.5609	10.1533	10.1957	10.2611	10.0177	10.4176	10.5397	10.851	10.335	10.0204	10.0238	9.85066	9.62175	9.67012	9.69459	10.4047	10.1878	10.1612	10.996	10.5597	10.5375	9.99374	10.449	10.2203
VIT_08s0007g03620	11.9235	11.7598	11.1983	11.6391	11.2281	11.2112	12.2004	12.0732	12.1279	11.4392	11.6516	11.6257	11.8157	11.6017	11.5987	12.6567	12.0905	12.724	11.4939	11.7424	11.5839	11.7748	12.2962	11.5098	11.6958	12.0123	11.7992	11.7318	11.7753	11.9932	11.7504	11.9704	11.4055
VIT_18s0001g02610	5.31798	4.81791	5.69572	5.79078	4.9193	5.29165	5.9691	5.88553	6.14716	5.2204	5.01913	5.13159	5.85451	5.76274	5.34721	4.94054	5.08434	5.03465	6.02875	5.86959	5.19783	5.26556	5.51698	5.62089	5.45735	5.29358	5.51693	5.5172	4.94789	5.08264	4.63957	5.01479	4.72307
VIT_19s0014g02880	13.6549	13.6214	12.908	14.1424	14.0119	14.1562	13.7595	13.6883	13.8796	13.7528	13.8425	14.1613	14.1208	14.3118	14.1953	13.8168	14.0623	14.2025	14.5073	14.6759	14.1568	13.9647	13.9104	13.9591	14.2782	14.3209	13.9587	13.9829	14.0501	13.7431	14.1969	13.7544	14.124
VIT_06s0080g00630	10.7848	10.4031	11.0163	10.9084	11.1482	10.58	10.2316	10.5544	10.4573	10.7872	10.3095	10.358	10.131	9.55399	9.78912	10.5691	10.6887	11.0992	10.1491	10.4755	10.277	10.3431	10.8952	10.5934	10.3427	10.7008	10.5923	10.4218	10.3123	10.4247	10.2022	9.68506	10.3353
VIT_00s0768g00040	12.6153	12.4468	12.9335	13.0939	13.572	13.3921	12.4475	12.7756	12.465	12.8401	13.0592	12.7936	13.2221	12.6708	12.8721	11.8614	12.5567	12.2587	12.7985	12.6901	12.8128	12.8805	12.7145	13.1228	12.6981	12.4142	12.4927	13.222	12.76	12.8573	13.1414	12.7462	13.6276
VIT_16s0050g01840	8.79265	8.38681	8.91684	8.47391	8.78891	8.8646	9.07126	9.0836	9.06573	8.38279	8.76842	8.66447	9.26932	9.34873	9.10189	7.88861	8.37785	8.41737	8.9199	9.17384	8.59648	9.08823	9.2163	8.88761	8.85598	8.21561	8.67511	8.21579	8.40567	8.91309	8.96883	8.97422	8.92045
VIT_06s0004g02410	9.29804	8.54941	8.19518	8.768	8.0757	8.81258	8.39832	8.56345	8.75825	8.19974	8.6833	8.87435	8.62143	8.28912	8.35221	8.99718	8.97571	8.21545	9.37538	9.52955	9.04841	8.83834	8.63111	8.80058	9.41137	9.46276	9.58791	8.76778	8.65432	8.38705	9.20025	9.51455	9.18345
VIT_19s0015g00910	12.4983	12.2435	12.3293	12.0697	12.2375	12.1889	12.5649	12.5534	12.5208	12.2866	12.0117	11.9866	11.9112	11.3029	11.4209	12.1928	12.221	12.6153	12.0608	12.0147	11.7997	11.789	12.221	12.1549	12.014	12.3996	12.3041	12.5127	11.9575	11.9644	12.0265	12.0679	12.1307
VIT_18s0001g14930	10.9487	10.5961	10.193	10.3671	10.0849	10.3567	10.7837	10.728	10.7423	10.9876	10.3945	10.4792	10.1603	9.90997	10.2919	11.1477	10.9858	11.2351	10.5586	10.7479	10.3286	10.1188	10.315	10.3219	10.4407	10.8977	10.6504	10.7115	10.7334	10.545	10.4739	10.5752	10.0203
VIT_05s0020g00400	8.4533	8.69867	8.81551	8.72396	8.88285	8.85779	8.82712	9.1766	9.00134	8.29413	8.23366	7.75516	9.33564	8.65775	8.68061	8.04091	8.65232	7.93725	7.9392	7.74324	8.26042	8.25911	7.89706	8.53258	8.33955	8.51696	8.90967	8.33783	8.4355	8.83775	8.57536	8.19926	8.59783
VIT_14s0030g01910	11.0518	10.9925	11.0223	10.746	10.5562	10.5434	11.0358	10.9822	11.0621	11.1821	11.1218	10.7267	10.3542	10.1931	10.2783	11.4052	11.0541	11.4274	10.6351	10.8014	10.5241	10.5261	11.3646	10.4769	10.5717	10.7712	10.6557	10.716	10.7014	10.9438	10.7847	11.1952	10.6962
VIT_07s0031g01290	11.2949	11.2788	11.1789	10.8902	11.0271	11.1659	10.8765	10.9491	11.1061	11.4634	11.1085	11.0475	10.9241	10.9143	11.0057	11.0208	11.2877	11.0226	11.6606	11.7067	11.1692	10.3316	10.3924	10.902	11.2978	11.5064	11.2017	12.0484	11.4334	11.231	11.0279	10.477	11.077
VIT_07s0005g03750	5.91788	6.07806	6.01334	5.39519	6.13556	5.41717	5.52655	5.47154	5.29659	5.43099	5.43153	5.1937	6.00499	5.61946	5.24011	5.77697	5.12886	6.0583	4.98348	5.31244	5.17913	5.38951	4.90834	5.29472	5.25825	5.40526	5.47013	4.75204	4.93471	4.45939	5.13007	5.58052	5.09503
VIT_14s0006g02160	6.39203	6.03805	6.62835	6.68874	5.9117	5.78152	6.6772	6.48578	6.90512	5.3083	5.86492	5.97418	6.39734	6.0528	6.51367	6.44994	5.60862	5.95395	5.5118	5.6286	6.01208	6.24952	6.30328	6.29108	6.11707	5.72682	5.6802	6.07178	6.19822	6.10078	5.5524	5.65967	5.18614
VIT_09s0002g05080	13.5489	12.9215	13.3139	13.0779	12.9898	12.6972	13.5641	13.4201	13.5276	12.5401	13.3303	13.4763	12.8414	12.9669	12.5106	13.0871	12.8995	13.3755	13.2111	13.0913	13.1045	13.7302	14.0854	13.6138	13.3137	13.065	13.4879	13.0668	12.5343	12.8445	12.8162	12.6833	12.984
VIT_13s0067g01520	10.5529	10.2792	10.0106	10.9824	10.8108	10.7619	11.4544	11.3061	11.4378	10.672	11.2431	11.0854	10.9127	10.6505	10.8832	11.4405	10.9691	11.2554	10.6778	10.7997	11.0453	10.7668	11.5469	10.7824	10.9365	10.7172	10.7823	10.8384	10.9625	11.1552	10.9225	11.0567	11.0638
VIT_05s0049g01950	10.5225	10.6843	9.92065	10.6684	10.5335	10.7631	10.0769	9.98417	10.1219	10.2009	10.3796	10.1567	9.93613	10.2389	10.2212	9.33672	9.96169	9.27267	9.84382	9.73798	10.4299	10.3396	10.1362	10.2314	10.0229	10.1185	10.109	9.81292	10.0027	10.2394	10.4292	10.4147	10.3745
VIT_18s0041g02200	6.25561	6.00587	6.66594	6.72266	6.90745	6.90043	6.10305	6.53572	6.00354	6.55034	5.91412	6.65808	6.57678	6.60956	6.46254	5.79473	5.82511	6.45579	6.03271	6.21977	6.4451	6.52341	6.66415	6.40399	6.31785	6.52882	6.28875	5.78777	5.58395	5.87945	5.8037	5.67872	6.20974
VIT_05s0020g04400	5.63749	5.35589	5.93512	6.2381	6.77475	6.22485	6.12185	6.06409	5.86373	5.94388	5.74281	5.22897	6.14846	5.9314	5.55322	5.47767	5.72596	5.6114	5.36976	5.53561	6.00224	6.14481	6.00946	6.47	6.26667	6.6722	6.76197	5.0669	6.04493	5.45675	6.57438	6.00729	6.12181
VIT_08s0056g00570	8.53046	8.59614	8.54246	8.05628	8.97647	9.1697	9.20223	9.18388	9.17112	8.67445	8.06262	8.15657	9.41957	9.45378	9.08245	8.53679	9.07832	8.3383	8.64818	8.30167	8.54138	8.5892	8.48151	8.76175	9.14324	9.18815	9.25217	8.72296	8.94601	9.03947	8.70126	8.97034	8.91143
VIT_14s0068g01940	14.2913	14.054	13.4722	13.7057	13.4261	13.4817	13.8348	14.0122	13.7084	13.8709	13.6473	13.5021	13.3429	13.3112	13.2821	14.386	14.2413	14.5775	13.7304	13.74	13.3544	13.3125	13.8257	13.399	13.6924	14.0234	13.7644	13.8555	13.7885	13.8544	14.021	14.102	13.4959
VIT_05s0136g00380	8.4521	8.30756	8.18348	7.38591	7.27224	8.29719	7.36904	7.6352	7.60186	8.2337	7.78081	7.88699	7.48674	7.41313	7.68982	7.1009	7.97739	6.98945	7.83024	7.82403	7.82898	7.06859	7.00381	7.01466	7.19757	7.89666	7.43745	8.13735	7.74475	7.94201	7.83315	7.94494	7.85248
VIT_00s0704g00030	5.17665	5.04292	5.49766	4.94892	4.70202	4.88141	5.44435	5.29535	5.00546	5.09087	5.01461	4.71348	5.11991	5.40634	5.28154	5.1295	4.81482	4.83002	4.53684	4.38107	4.43076	5.58619	5.0186	4.72885	5.39652	5.48586	5.51009	4.72736	4.85736	5.23461	5.02563	5.1058	4.97278
VIT_04s0008g04410	11.6067	11.8472	11.5127	11.635	11.5897	11.4073	11.6104	11.7111	11.9183	11.2075	11.8113	11.8744	11.9271	12.1302	12.1664	10.6399	11.4084	11.0839	11.7719	11.7576	12.0756	12.026	11.9378	11.7823	11.6316	11.5241	11.6813	11.625	11.6714	11.8379	11.5609	11.5907	11.6946
VIT_09s0002g06380	9.5879	9.48804	8.9036	9.28531	9.07361	9.37659	9.43904	9.39739	9.44804	9.76218	9.43364	9.33656	9.18142	9.19204	9.02082	10.1631	9.69938	9.94046	9.04689	9.34706	8.79739	8.815	9.33474	9.32627	8.81919	9.05523	8.866	9.65056	9.35536	9.12846	9.53704	9.73225	9.52244
VIT_07s0031g00200	10.9239	10.4402	10.4913	10.8714	10.6795	10.838	10.2822	10.7444	10.6536	11.2056	10.9968	10.7612	10.4145	10.3108	10.4471	11.2805	11.2106	11.7526	10.7254	10.9561	10.7145	10.8226	11.1569	10.7485	11.0152	11.2702	11.2097	11.0266	11.0039	10.57	10.9681	11.0422	10.4664
VIT_08s0007g03330	11.8681	11.5238	11.721	11.254	10.7331	10.9395	12.5884	12.0187	12.4611	11.3147	11.7595	11.745	11.1481	11.3607	11.6029	11.9369	11.551	11.6217	11.34	11.4459	11.6618	11.721	12.2933	11.2156	11.5535	11.506	11.528	11.4496	11.5811	11.7977	11.3844	11.7172	11.0459
VIT_11s0016g03060	7.39506	7.20162	6.87429	6.91789	6.49986	6.9988	7.11405	7.2536	7.29303	6.8426	7.26694	6.6212	6.47519	6.5186	6.61567	7.75407	7.15838	7.6978	6.68147	6.84094	6.74214	6.59928	6.95461	6.78681	6.62071	7.05313	6.70357	7.05803	6.82063	7.24167	7.2056	7.54102	7.04935
VIT_14s0066g01600	12.2235	11.9501	11.9603	12.1612	12.1511	11.6583	12.378	12.0547	12.1849	11.7655	11.9028	11.8297	11.7381	10.9911	11.248	12.242	11.9318	12.5799	12.2652	12.2093	11.726	11.7474	12.128	11.9259	12.4879	12.5031	12.3374	12.1211	11.9777	11.9896	12.1832	12.3284	12.0198
VIT_14s0081g00220	9.55956	9.20438	9.33145	9.50974	9.1396	9.56729	9.88119	9.38621	9.90879	9.14544	9.92156	10.0249	10.2312	10.5869	10.3468	9.99812	9.60057	9.98791	10.1858	10.2143	10.1564	10.0112	9.85928	9.82994	10.582	9.9337	9.82693	9.94686	9.96077	10.3744	10.0153	10.1732	10.0287
VIT_07s0005g02520	7.873	8.29806	7.48255	8.09566	8.73064	8.82786	8.44963	8.14161	8.52634	8.84741	8.5157	8.60247	7.86224	8.30105	7.88108	7.82084	8.20128	7.32656	8.37026	8.20803	8.03224	8.21569	8.01628	8.57166	8.5909	8.69766	8.94971	8.10284	8.60509	8.63833	8.8382	8.8735	8.78649
VIT_14s0108g01050	7.636	7.49241	6.73358	8.26071	7.56827	7.80365	7.03116	6.94533	7.44405	7.62323	7.67021	7.83443	6.40912	7.08457	6.97753	7.88483	7.97899	7.31382	7.42501	7.56312	7.47278	7.05055	6.61318	7.03224	7.51968	7.55422	7.59064	7.78196	7.79338	7.43949	7.05896	7.2999	7.57178
VIT_00s0612g00030	10.7623	10.9271	10.9185	10.9739	11.1291	10.754	11.8818	11.5551	11.5791	10.5078	11.0303	10.8847	11.0493	11.206	10.9065	11.2338	10.71	10.7567	10.4775	10.4821	10.7416	10.9315	11.6773	11.0292	11.119	11.0268	11.0586	10.5872	10.9134	11.3238	11.4365	11.5766	11.1943
VIT_07s0005g00640	9.10101	8.94028	8.7533	9.34874	8.77024	8.72208	8.72074	8.7079	8.78934	9.34776	8.61782	8.53245	8.2717	8.06093	8.08293	9.37836	9.00859	9.40175	8.6878	8.6464	8.55643	8.5011	8.4116	8.47618	8.57726	9.15202	8.59888	8.7212	8.71678	8.68754	9.01203	9.16597	8.72228
VIT_03s0063g02010	8.85308	9.15047	8.76387	8.73044	8.85626	8.78462	8.9114	8.68114	9.01445	9.26969	8.86021	8.55884	8.5942	8.15132	8.357	9.59878	9.29181	8.77048	8.45235	8.29824	8.50039	8.02026	8.07101	8.0905	7.77405	8.75861	8.25449	8.8641	8.87149	9.01313	8.72221	8.87205	7.99272
VIT_19s0093g00500	7.45344	7.16752	6.61786	6.86836	6.76879	7.3163	7.05733	7.50844	7.4489	7.44482	7.74858	7.41659	7.14865	7.45574	7.03602	7.99515	7.70541	7.67976	7.53538	7.90564	7.6799	7.09937	7.45959	7.44358	7.40409	7.6171	7.68182	8.08186	7.68991	8.25455	7.30854	7.46724	7.71297
VIT_05s0020g04140	6.95419	7.0766	7.44612	6.80765	7.00154	6.66731	7.40412	7.26507	7.08427	6.84719	6.92925	6.96615	7.36544	8.26925	8.01011	7.37858	7.01817	7.7153	7.85929	7.62011	7.51744	7.52292	8.23529	7.2841	7.61624	7.37946	7.24544	7.3212	7.30237	7.07929	7.80213	7.93969	7.49425
VIT_02s0025g00550	7.32078	7.98559	7.60752	6.62621	6.36775	7.08385	6.84732	7.04491	7.53072	6.71485	7.19325	6.88672	7.2909	6.39415	6.67679	6.77564	7.02535	6.43709	7.16347	7.43365	7.41597	6.72419	6.44083	6.0968	7.25551	7.20137	7.19384	7.77749	7.16832	7.11135	6.73998	6.54989	6.79811
VIT_06s0009g01340	11.9305	11.8705	11.0056	12.2717	11.7755	12.2004	12.3496	12.3508	11.9293	10.689	11.6741	11.8654	12.5727	12.2395	12.332	12.4861	12.2529	12.2263	12.1733	11.9993	12.1434	12.3922	12.1886	12.3649	11.6014	11.7258	11.6421	12.0598	12.2801	12.4024	12.4979	12.4481	12.3985
VIT_01s0137g00010	12.1655	12.1667	11.9134	12.0647	11.7707	11.6445	12.5518	12.3752	12.4042	12.1381	12.062	11.8492	11.621	11.2924	11.6005	12.4291	12.2772	13.1115	11.8521	11.7872	11.658	11.7907	12.4708	11.9166	11.9461	12.3395	12.141	11.939	12.0277	12.1616	12.3902	12.4327	11.8276
VIT_01s0127g00410	12.1059	12.107	12.3075	12.2296	12.546	12.6492	11.1464	11.5883	11.3442	12.4441	12.161	11.936	11.5866	11.5184	11.8105	11.3273	12.0781	11.7025	11.9882	11.4863	12.2593	12.118	11.9616	12.1181	12.0025	11.793	11.812	11.581	12.0338	11.8794	12.2195	11.74	11.9868
VIT_04s0008g00030	8.9792	9.26351	8.84003	8.98956	9.41456	9.1082	9.59323	9.04616	9.35928	8.90126	8.49309	8.55714	9.28176	8.29175	8.37054	9.30113	9.01493	9.31697	8.68176	8.95934	8.23713	8.16652	8.24351	8.52286	9.1498	9.46982	9.23308	8.71734	8.33263	8.89184	9.24232	9.38149	8.94095
VIT_00s0199g00240	10.1624	10.3087	9.93142	9.31477	9.57818	9.74874	10.8129	10.524	10.9266	10.5562	10.0243	10.2926	10.1779	10.2396	10.3285	10.6139	10.1935	10.1288	9.6646	10.0323	10.0047	10.2779	10.6395	9.94818	10.5917	10.4771	10.4168	9.9338	10.0216	10.2723	9.86826	10.5309	9.62806
VIT_00s2038g00010	9.51385	9.94194	9.23254	9.33187	9.96139	9.60248	10.3664	10.4346	10.0814	9.45838	9.65147	9.65449	10.1673	9.87118	9.7771	10.4796	10.013	10.0779	9.31735	8.9797	9.39251	9.82464	10.4922	9.80707	9.2756	9.34285	9.65417	9.85377	9.77213	10.4974	9.82708	10.0998	9.76154
VIT_00s0226g00070	7.81402	7.71289	7.90753	7.13979	7.40657	6.85287	6.9812	7.04044	6.88412	7.64879	7.38674	6.58444	7.62788	7.86011	8.40806	7.64046	7.15631	7.37301	7.29754	7.43171	7.29035	6.46867	6.88363	7.16077	7.06712	6.98977	7.11229	7.07145	7.23321	7.55255	7.24591	7.26493	7.2523
VIT_06s0004g00120	12.6617	12.5372	12.6673	12.8177	12.9962	12.8991	12.2545	12.4193	12.3555	12.6776	12.4967	12.5923	12.6225	12.4554	12.443	11.5997	12.3508	11.7124	12.6946	12.447	12.653	12.5557	12.4157	12.7936	12.3355	12.5688	12.5334	12.4947	12.4605	12.2902	12.6267	12.1319	12.6713
VIT_02s0025g02040	7.99178	8.102	7.80543	7.29871	7.88265	8.1527	7.13542	7.53314	7.66299	8.56498	8.56754	7.92568	6.98452	7.46616	7.48106	7.05374	7.479	7.91651	8.00636	7.8843	8.28567	8.11217	8.30241	7.8507	7.73896	7.53556	7.49173	7.85112	8.09141	8.24485	8.1933	8.05774	8.33182
VIT_10s0116g00900	7.43944	7.57275	7.04105	7.67194	7.92911	8.13976	7.07189	7.50139	7.67166	8.19018	7.86054	7.44045	7.28728	7.29603	7.23215	8.35367	8.16706	7.09772	7.78514	7.79153	7.79425	6.95802	6.83813	7.19074	7.53769	7.56016	7.50339	8.02717	8.20213	8.2091	7.9863	7.80184	8.00271
VIT_08s0007g00550	9.37777	9.73496	8.88094	8.72747	8.3784	8.74339	8.88002	9.03835	8.85881	9.65657	9.78734	9.2123	8.96104	8.88953	9.10222	9.13024	9.11212	8.59183	8.3522	8.23161	8.81635	9.04484	9.32752	9.07192	8.91969	8.81501	8.78125	8.73089	8.89939	9.43062	9.36549	9.35228	9.2387
VIT_09s0054g01800	6.93237	7.21591	7.33808	7.18869	7.26367	7.04336	6.5177	6.68528	6.18093	8.04302	7.30186	7.01741	6.40855	6.34799	6.65632	7.47723	7.03252	7.5864	6.81197	6.83207	6.95234	7.20345	6.82587	6.86698	7.21107	6.84609	7.02175	6.51526	7.18762	7.30792	6.52705	6.73854	5.93639
VIT_07s0104g00560	12.166	11.8515	11.2298	11.7442	11.3104	11.3896	11.8662	11.8238	11.799	11.4944	11.6424	11.6102	11.1496	11.0631	10.9651	12.5132	11.8953	12.4423	11.5728	11.7455	11.4949	11.3241	11.8086	11.3531	11.7745	11.9786	11.7371	11.8781	11.653	11.8209	11.6513	11.8473	11.2907
VIT_00s0771g00020	12.534	12.5018	12.1612	11.9853	11.454	11.8212	12.8372	12.7881	12.5015	11.9145	11.9354	12.0607	12.1505	12.0524	11.9384	12.4924	11.9179	12.431	11.6712	11.7148	11.6707	11.6989	12.349	11.8721	11.52	11.93	12.0854	11.7447	11.7411	12.1287	12.1132	12.3277	11.6874
VIT_08s0007g03320	9.96016	9.74865	9.64411	9.80447	9.35701	9.55803	9.99892	9.92447	9.9991	9.9908	10.2266	9.92703	9.0449	9.23474	9.03638	10.5238	9.91494	10.1536	9.35407	9.71001	9.62779	9.33483	10.2439	9.3931	9.37847	9.47355	9.52616	9.7604	9.75522	10.3014	9.83415	10.1596	9.6798
VIT_09s0054g00840	9.77273	9.64555	10.3636	10.0031	10.1348	9.8572	9.3913	9.63369	9.33711	10.3816	9.6801	9.7696	9.37151	9.28104	9.47331	9.88704	10.4016	9.652	9.6415	9.78255	9.3913	8.97225	8.80028	9.50113	9.88163	10.3826	9.95765	10.3847	10.0466	9.95114	9.73802	9.6304	9.55598
VIT_07s0005g03190	8.30631	8.45531	8.30104	8.29186	8.19693	8.87054	7.8859	7.87985	8.42546	8.64738	8.64871	8.07559	7.55321	7.43865	7.65257	8.99644	8.75434	8.49448	7.9704	7.90509	8.16243	7.85598	7.97977	7.9977	8.77252	8.43222	8.36576	8.0114	8.71214	8.74005	8.25916	8.98338	8.19897
VIT_10s0003g02950	12.0787	11.7372	12.0077	11.7382	11.4717	11.7371	11.3642	11.6483	11.7404	11.6763	12.1459	11.7643	11.348	11.6335	11.7302	10.4858	11.2099	11.5427	11.8718	11.8588	12.0375	12.2435	12.6888	11.8625	11.4249	11.2545	11.4018	11.8065	11.7063	11.7487	11.5848	11.6334	11.6734
VIT_18s0001g15070	9.47916	9.48061	9.63592	9.88544	8.79047	9.85612	9.28205	9.67919	9.345	9.04669	9.77814	10.1463	9.35807	9.70603	9.46513	10.3531	10.0611	9.8577	10.3559	10.7218	10.3771	9.90272	10.0014	9.62465	9.57145	9.86089	9.71993	10.4723	10.4797	10.3386	9.90885	9.68491	10.015
VIT_15s0048g02510	6.47959	6.94477	7.12286	6.69869	6.67471	6.68572	6.45304	6.66934	5.78602	6.81383	6.83549	6.52014	6.43408	6.50397	6.50356	7.15056	6.63032	7.21262	6.055	6.10001	5.76573	6.75183	6.77723	6.63376	6.69846	6.67399	6.30374	6.07138	6.08994	6.41995	6.77948	6.55855	6.52995
VIT_14s0006g00350	12.9762	12.8754	12.7923	12.691	12.5573	12.7969	12.8001	12.5584	13.0986	13.0915	12.749	12.7684	12.5981	12.9161	12.9846	12.5977	13.1565	13.0231	13.194	13.2047	13.1858	13.1539	13.0572	12.6335	12.8967	12.9984	12.8788	12.7771	12.8067	12.6176	12.3527	12.0677	12.1301
VIT_06s0004g00880	11.3076	11.1015	11.1409	12.1006	11.8792	11.6191	12.2366	11.9858	11.9839	11.2896	11.3022	10.4391	11.6703	11.6089	11.6505	11.2335	11.3279	11.3657	11.022	11.1971	11.1992	11.2736	11.8377	10.9566	11.6559	11.5844	11.5038	10.9389	11.3998	11.5245	11.6362	11.6776	11.2326
VIT_05s0020g01530	11.8094	11.4639	11.8121	10.6664	10.5393	10.8444	11.4611	11.5003	11.1319	11.2003	10.6872	11.2397	11.8453	11.1686	11.2819	10.7301	11.1859	10.7926	11.7091	11.6469	11.3027	11.4876	10.9666	11.8335	10.7708	10.9629	10.8283	11.4819	10.8452	11.0721	11.6369	11.3914	11.4924
VIT_07s0289g00020	12.7714	12.6328	12.6532	12.4889	12.2174	12.2061	12.4813	12.2817	12.301	12.5549	11.897	12.0862	12.1212	11.7505	12.2196	12.9931	12.7125	12.9927	12.4562	12.4975	11.7761	11.507	11.7504	12.0816	12.0835	12.5918	12.2497	12.7558	12.6131	12.3844	12.4972	12.736	12.2498
VIT_15s0024g01460	11.0531	11.033	11.123	11.3722	11.4449	11.6559	10.1838	10.3763	10.389	11.1021	10.8565	10.7152	10.6578	10.7493	10.839	10.4204	11.1255	10.5262	11.1986	10.9494	10.8302	10.827	10.2706	11.0591	10.8626	10.7925	10.6847	11.5469	11.1254	10.8042	11.1303	10.8004	11.2601
VIT_15s0046g02180	9.60051	9.70392	10.0412	9.3574	9.63456	9.75603	9.45525	9.51289	9.59399	10.4764	9.85906	9.76689	9.17466	9.15293	9.12435	9.59839	9.81978	9.04689	9.65517	9.68731	9.53617	9.04114	8.70832	9.29725	9.47554	9.42931	9.4384	10.016	9.60691	9.88786	9.37237	9.44585	9.56157
VIT_01s0011g02870	8.91868	9.05738	8.61549	8.44261	8.82202	9.0228	8.59043	8.64455	8.71053	8.93123	9.08748	8.80661	9.15712	9.04303	8.81105	8.09995	8.62133	7.5659	8.95738	8.6759	8.917	8.7421	8.98222	9.02394	8.65775	8.88865	8.60523	8.61142	8.81238	8.92044	9.33014	9.59239	9.14804
VIT_00s0601g00010	10.7102	10.4983	10.905	10.8952	11.1534	11.203	9.8192	10.0457	10.2954	11.0683	11.1089	10.5099	10.0912	10.2699	10.3997	9.71821	10.5048	10.6192	10.7165	10.5258	10.9604	11.0463	10.5506	10.8524	10.6758	10.2715	10.4269	10.5792	10.733	10.706	10.7558	10.7934	11.1286
VIT_11s0206g00060	10.782	11.0536	11.4902	10.7442	11.0464	11.1769	10.1492	10.343	10.4758	11.894	11.1295	11.2011	10.3369	10.4573	10.9183	10.5091	10.9104	10.2128	11.1665	10.9916	11.2147	10.6778	10.3829	10.867	10.704	10.3509	10.5199	11.2289	10.9215	10.9838	10.69	10.6513	11.0051
VIT_08s0007g04870	13.5288	13.3579	13.618	13.6583	13.7253	13.6948	12.5476	13.0898	12.7249	13.8818	13.7826	13.7093	13.023	13.2689	13.1974	13.0202	13.8659	13.2433	13.6844	13.5545	13.7019	13.6409	13.3345	13.5943	13.5084	13.5679	13.6126	13.7208	13.6468	13.3901	13.3637	12.6896	13.4742
VIT_05s0102g01090	8.03356	7.46454	7.56031	7.5869	8.05382	7.8782	8.12446	8.25799	8.1747	7.23442	7.77984	7.59473	8.16209	8.00964	7.98224	8.22846	7.73155	7.72035	7.96586	7.94432	8.12208	7.89377	8.15819	8.13922	7.98202	7.49714	8.0631	8.04966	8.19198	8.32102	8.68936	8.85935	8.31788
VIT_04s0008g01990	10.4184	10.7776	10.5881	10.6905	10.9249	10.9753	9.93923	10.4553	10.3602	11.3223	10.9052	10.8522	10.4246	10.5513	10.5409	10.1956	10.233	9.62301	10.5954	10.2827	10.7578	10.7569	10.2234	10.5728	10.8079	10.6263	10.7711	10.3971	10.8051	10.7091	10.7387	10.8332	10.8777
VIT_04s0023g03370	12.5855	12.2262	12.3284	12.8638	12.7392	12.5747	11.9251	12.1331	12.0008	12.8488	12.2432	12.2878	11.9869	12.0334	12.1349	12.5464	12.5	12.3307	12.0084	12.2542	11.4327	11.5569	11.5992	12.3886	11.7676	11.754	11.3059	12.5579	12.2534	11.9965	12.3966	12.6305	12.2758
VIT_03s0091g00370	8.96537	8.86236	9.7055	8.84781	8.86128	9.27408	8.04355	8.4966	8.64585	9.1689	8.86857	8.61283	8.39349	8.26384	8.63592	8.68718	9.19427	8.95817	8.71909	8.56291	9.18726	8.66198	8.23776	8.37209	8.55038	8.19859	8.57422	9.48253	9.28105	9.47126	8.79502	8.67761	9.1141
VIT_00s0349g00040	5.79828	5.53725	6.31795	5.39874	5.8017	6.25595	5.11803	5.35074	5.0196	5.96562	5.67344	5.51521	5.04986	5.07521	5.28358	5.86464	5.69553	5.68791	5.22587	4.69692	5.00163	5.2271	5.28169	5.80954	6.15118	5.93423	5.95465	5.71184	5.59017	5.07663	5.38432	5.28443	5.68484
VIT_14s0083g00200	10.0313	10.0764	9.7594	9.46618	9.4357	10.0118	10.043	9.74155	10.069	10.3409	10.1831	9.97563	9.1491	9.60071	9.90458	10.1153	9.9947	9.87771	9.7335	9.74993	9.89757	9.18213	9.17066	9.05205	9.84438	9.84772	9.76053	10.0117	10.0605	10.2089	9.70779	10.1589	9.36774
VIT_10s0003g02250	11.4808	11.3177	11.3715	11.2828	11.1275	10.9999	10.9719	11.0481	11.161	11.7401	10.8857	10.8344	10.5673	10.0711	10.4904	11.2752	11.1587	11.4786	10.9954	11.0797	10.7292	10.4836	10.7508	10.5524	10.6606	11.0388	10.6916	10.9771	10.8519	10.7668	10.888	11.1777	10.5776
VIT_06s0004g05370	7.25694	7.20377	7.39175	7.27967	6.81396	6.93211	7.55999	7.27015	7.17934	7.03953	7.47155	7.14338	6.98869	7.12032	7.22319	8.10206	7.36554	7.48969	7.39459	7.14513	7.32012	7.85593	8.37124	7.84618	7.17081	7.70153	7.18773	6.87369	7.09177	7.52093	7.81955	7.94139	7.65841
VIT_09s0002g01690	9.82659	9.94393	9.49858	9.5063	9.32032	9.21157	10.2217	10.1632	10.2381	9.64017	9.89318	9.65341	9.31201	9.31462	9.306	10.6196	10.0064	10.3388	9.52597	9.63195	9.6288	9.5517	10.315	9.32689	9.54557	9.88371	9.69113	9.55976	9.74195	10.0806	9.53758	9.89146	9.42834
VIT_16s0148g00150	7.99297	7.09444	7.60826	8.61275	8.43441	8.28795	8.48657	8.53917	8.08439	7.3947	7.79062	8.09412	8.25802	8.98749	8.97943	8.55418	8.26977	8.18918	8.53293	8.5479	8.50289	8.50621	8.83675	8.13837	8.24618	8.31471	8.30892	8.08623	8.46163	8.43347	8.24368	7.99927	7.7647
VIT_19s0085g01030	13.2082	13.4697	13.2132	13.4808	13.5897	13.7025	12.7534	12.9056	12.605	13.5963	12.9256	13.0456	13.3065	12.8412	12.8095	12.2361	12.7033	12.4312	13.3097	13.0561	12.8235	12.789	12.513	13.1859	12.7068	12.8652	12.8052	13.0745	12.9822	12.5159	13.4199	12.9378	13.2897
VIT_19s0015g01580	7.30386	7.36292	7.41142	6.76857	7.03429	7.13499	7.0633	7.12322	7.17038	7.12227	7.06315	7.11778	7.18844	6.9698	6.93094	6.09768	7.06906	5.61632	6.78714	6.47194	7.15215	6.93261	6.89253	7.08835	6.44751	6.28227	6.51335	6.7339	6.83256	6.97203	6.59593	6.28218	6.52106
VIT_18s0001g00750	12.3057	11.7668	11.5726	12.1324	11.8628	12.0817	11.5995	11.4016	11.7957	12.383	12.0755	11.8923	11.2267	11.234	11.1504	12.4032	12.0604	12.4119	12.1271	12.4039	11.5084	11.327	11.6799	11.5117	11.92	12.2245	11.8388	12.2111	12.1055	11.7948	12.2538	12.4533	11.8555
VIT_11s0037g00030	8.67375	8.63448	8.03536	8.08325	8.05758	8.10831	8.64872	8.83832	8.76791	8.6067	8.50597	8.45232	8.15077	7.73778	7.70362	9.34137	8.57913	8.69053	8.22044	8.12641	8.22028	7.85827	8.4278	8.58325	8.46477	8.59003	8.71205	8.36673	8.61296	8.83632	8.65918	9.05931	8.57765
VIT_08s0007g08890	6.95012	7.09304	7.55931	7.46009	7.55146	7.73628	6.54558	6.93969	7.00773	7.99984	7.77324	7.5476	6.61942	6.93016	6.6626	7.39241	7.49367	7.4896	7.36635	7.46476	7.31767	7.28996	6.48717	7.67698	7.2334	7.32298	7.52906	7.6017	7.54065	7.85052	7.04728	7.36231	7.05885
VIT_01s0011g05470	11.0192	10.786	10.5691	10.1133	10.7945	10.5122	11.5546	11.3779	11.5425	10.9335	10.6004	10.6335	11.4651	11.2196	10.9258	11.5967	10.8422	11.2634	11.0165	11.3394	10.6964	10.6984	11.1978	10.8928	11.4954	11.4924	11.2389	10.826	10.7577	10.558	11.1951	11.6465	11.0565
VIT_00s0184g00020	12.1094	11.7288	11.8787	11.4635	11.4067	11.5901	11.7726	11.7565	11.7518	11.7597	11.6868	11.2823	11.3422	10.6827	11.0252	12.1201	11.9207	12.4236	11.3797	11.4505	11.4964	11.4101	12.2994	11.5616	11.4296	11.4903	11.4517	11.6135	11.503	11.6448	11.6551	11.6687	11.3735
VIT_13s0067g02320	12.8266	12.6952	13.6853	12.5934	12.7769	13.1384	12.6855	12.7866	13.0365	12.4681	12.8019	12.5302	12.9277	12.9472	12.963	12.0395	12.2713	12.36	13.1231	13.0224	13.3509	13.5071	13.113	13.5768	12.5763	12.2879	12.3361	12.3802	12.5808	12.3705	12.6518	12.048	13.1607
VIT_12s0055g00700	12.4257	12.1425	11.7157	12.1607	11.8618	11.7916	12.6598	12.5289	12.5705	11.839	12.2874	12.0051	11.8373	11.6662	11.7201	12.8244	12.5877	13.2149	11.9535	12.1432	11.8489	11.9629	12.7128	12.1837	12.2497	12.4002	12.3849	12.0907	12.2518	12.4966	12.4347	12.781	12.0174
VIT_07s0129g00220	9.97378	10.2293	10.4232	9.35328	9.5023	9.75314	9.81679	10.1153	9.88047	9.5621	9.06757	9.60382	10.2819	9.66593	9.62863	9.07409	9.50713	9.26092	9.42483	9.55521	9.46167	9.42943	9.49077	9.67694	8.51522	9.26215	9.3326	9.83899	9.37074	9.91609	9.59731	9.52772	9.58895
VIT_06s0061g01440	10.7391	10.7729	10.9774	11.0351	11.1801	10.8205	10.9463	10.7023	10.8673	10.9569	11.1765	10.9497	10.1991	9.82209	10.1326	10.6682	10.6862	10.9173	10.2017	10.4682	10.5442	10.4257	11.0264	10.5306	10.7115	10.6462	10.6845	9.81344	10.6638	10.8168	11.232	11.1464	10.7805
VIT_03s0038g04000	6.56335	6.83683	5.90236	6.13043	6.81363	6.83399	6.37124	6.54308	6.23817	7.29076	7.01428	6.97808	6.20999	6.4006	6.37707	6.76122	6.62366	5.98052	7.01078	6.76052	7.30458	5.98123	6.13007	6.2524	6.64194	6.90523	6.62801	6.99845	7.10016	7.68088	6.30616	6.55398	6.553
VIT_19s0014g03060	11.5458	11.4501	11.4457	11.6477	11.303	11.4184	12.3049	11.9773	12.0223	11.38	11.6229	11.4675	11.2466	10.955	11.2299	12.4976	11.9692	12.4872	11.4839	11.5679	11.3724	11.3993	12.157	11.2824	11.55	11.7956	11.6218	11.301	11.5859	11.829	11.728	11.9549	11.1452
VIT_00s0198g00120	10.4096	10.0843	9.79291	10.53	9.58927	10.2853	10.2074	10.2013	10.2979	10.8622	11.0517	10.4624	9.41645	10.3058	10.2778	11.0678	10.739	10.5515	10.4581	10.5391	10.7308	9.93416	10.3544	10.2092	10.819	10.8692	10.6321	10.8297	11.1093	11.1859	10.5667	10.6295	10.4139
VIT_01s0026g02360	5.45995	5.15767	5.70438	5.0032	4.86963	4.83798	5.36889	5.00819	5.31635	5.21117	4.83445	4.98997	5.19581	5.41789	5.25315	4.90589	4.91603	5.1662	4.31497	4.4444	4.35356	4.97324	4.7741	4.72263	5.17481	4.90649	4.65256	5.44463	4.88724	4.80365	5.39808	5.26088	4.79624
VIT_14s0036g00930	12.1528	11.8794	11.8221	11.5205	11.6991	11.8841	12.4309	12.7487	13.0215	12.155	12.3595	12.2301	12.2189	12.1017	12.136	11.8733	12.6054	12.7811	12.3854	12.6461	12.4199	12.4601	12.9451	12.211	12.3753	12.1255	12.1999	12.4803	11.8908	12.0318	11.7674	11.8061	11.827
VIT_07s0005g05500	9.12527	9.00272	8.44792	8.47805	8.52066	8.66428	9.18338	9.03193	9.10375	9.054	8.84905	8.58002	7.90376	8.23319	8.29226	9.23658	9.22103	9.0654	8.53862	8.81837	8.13543	8.06535	8.80618	8.51319	8.59735	8.97551	8.5974	9.07726	8.75734	9.12504	8.91071	8.96577	8.68868
VIT_04s0008g01940	8.1644	7.80973	8.13242	7.47459	7.13343	7.26831	7.59054	8.20459	7.84928	8.60148	8.20528	8.48417	7.9183	7.30915	7.29747	7.45764	7.97227	7.55397	7.67375	7.57154	7.62147	7.7189	7.98366	7.42264	7.87066	7.85836	7.70763	7.90285	7.7045	7.72694	7.58002	7.91462	7.9385
VIT_09s0002g05140	5.15307	5.13106	5.56399	5.61185	5.0721	5.62395	5.41685	5.16593	4.92586	5.29876	5.4064	5.39646	5.26204	5.10532	5.33567	5.79286	6.10998	6.31978	5.207	5.0562	5.6219	6.16067	5.73427	5.61704	5.44888	5.55001	5.74033	4.86986	4.929	5.35096	5.59335	5.4476	5.34815
VIT_16s0115g00190	13.442	13.3267	13.0045	13.3522	13.1945	13.2058	13.738	13.5116	13.6008	13.5242	13.2218	13.2927	13.1173	12.7516	12.8928	13.9426	13.669	14.1578	13.075	13.2392	12.8887	12.8986	13.4403	12.9905	13.2157	13.5709	13.1992	13.2629	13.0057	13.2192	13.4317	13.6962	13.0689
VIT_09s0002g03870	8.4496	7.79801	7.61532	7.9267	7.73329	8.13899	8.02668	8.26323	8.18861	8.75236	8.17292	8.35661	8.26253	7.7709	7.75211	8.14756	8.0664	7.33236	8.03978	8.28779	8.19303	7.96122	8.04717	7.9805	7.78835	8.12575	8.03246	8.56546	8.46165	8.4792	8.86449	9.0032	8.81
VIT_07s0005g03840	6.96054	6.64755	6.27248	6.87982	7.62866	7.51876	7.53388	7.6463	7.75976	7.26796	7.60026	7.39965	7.58422	7.37197	7.26118	6.76468	7.25131	6.65606	7.54469	7.4048	7.45338	7.03224	7.19632	7.38012	7.09445	7.25593	7.3696	7.56934	7.51731	7.57948	7.34423	7.20802	7.6973
VIT_04s0044g01850	11.854	12.1899	12.2574	12.0395	12.4747	12.451	12.0334	12.5198	12.1207	11.7903	11.5783	11.8915	12.9855	12.4236	12.4484	11.4356	11.7963	11.6017	12.0524	11.8636	11.942	12.3646	11.8578	12.4879	12.0161	12.1018	12.2485	12.1115	12.0512	12.0541	12.4068	12.1768	12.5436
VIT_11s0016g05440	4.93362	5.42894	5.07993	5.45806	5.01021	5.19297	5.12695	5.06771	4.9222	5.58189	5.35388	5.31577	5.2016	5.13738	4.97905	5.96438	5.54948	6.32493	5.42754	5.5395	5.60391	5.07157	5.17389	5.21292	5.34431	5.22727	5.20373	5.39743	5.0014	4.89124	4.87058	5.2467	4.55709
VIT_13s0067g02310	8.38933	8.12647	8.85039	8.3991	8.43851	7.92488	8.32565	8.43584	8.14373	9.2164	8.71785	8.43598	7.68824	7.44855	7.74546	8.56363	8.10754	8.33936	7.90754	8.01588	8.15849	8.18687	8.63502	8.27044	8.48258	8.28961	8.29131	8.40546	8.47873	8.6419	8.46744	8.82786	8.54916
VIT_00s0294g00060	11.8809	11.3002	11.6184	12.2603	11.8628	11.9374	11.9897	11.9271	11.6399	10.9566	11.5711	11.7252	11.7825	12.1578	11.7225	12.2254	12.2029	12.2949	12.1265	12.0234	12.1851	12.4311	12.6099	12.2296	11.7249	11.8199	11.8514	11.8437	12.0633	11.8945	11.6478	11.5715	12.0216
VIT_11s0037g00410	11.0482	10.969	11.4248	10.3257	10.3448	10.4082	10.1843	10.3426	10.5307	10.7535	10.7273	10.2879	10.1763	9.94293	10.2411	10.2469	10.6245	10.5711	10.1708	10.3616	10.5113	10.3397	10.2343	10.6799	9.91926	10.4012	10.1776	10.6143	10.603	10.5672	10.3582	10.2437	10.8029
VIT_07s0197g00150	11.0261	11.014	11.8429	10.706	10.751	10.7183	10.5675	10.9158	10.5461	10.8276	10.9397	10.5241	11.1596	10.5943	10.6341	10.3319	10.4017	10.2883	10.8392	10.5953	11.2673	11.5007	11.2431	11.519	11.0738	10.6799	10.8547	10.4029	10.4338	10.6166	10.8523	10.6611	10.942
VIT_07s0005g02910	4.5074	4.50376	4.55994	4.529	4.68958	5.2559	5.10313	5.0022	5.39705	4.43433	4.68881	5.07875	5.19464	5.77353	5.5138	4.51173	4.79445	4.53638	5.32024	6.03465	5.47167	4.99485	5.32254	5.07309	5.20565	4.66988	5.00032	4.90771	5.04702	5.45748	4.83653	5.2882	5.13665
VIT_18s0001g14090	9.51587	9.35559	9.7527	9.23753	9.33838	9.1779	9.09322	9.11526	8.98107	9.4347	9.11859	9.21699	9.20011	8.25011	8.26045	9.71065	9.26907	9.14874	8.9762	8.89847	8.98723	9.51945	9.83751	9.47706	9.18571	9.05465	9.09855	9.11109	8.94504	9.16555	9.41084	9.2589	9.36084
VIT_07s0005g00500	11.2259	11.3559	10.9904	11.3205	10.9475	10.964	11.7197	11.2525	11.6852	11.42	11.5204	11.2353	10.6684	10.6083	10.7172	11.8914	11.4782	11.8214	10.9434	11.0268	11.2738	11.1864	11.5401	10.8432	11.0757	11.0956	11.1056	10.9359	11.1891	11.5011	11.0192	11.2237	10.7855
VIT_18s0122g00530	8.49374	8.42703	7.78528	8.22737	8.36149	8.74787	8.3256	8.59491	8.68296	9.24346	8.74782	8.57181	8.42626	8.15115	8.12731	9.13492	8.90282	8.54089	8.53864	8.59283	8.41369	8.10476	7.75071	8.29891	8.83785	8.66139	8.56018	9.25768	8.9374	9.04848	8.74188	8.69024	8.73386
VIT_14s0068g01800	10.5182	10.036	9.70906	9.57695	9.68996	9.70374	9.8526	9.81343	9.57755	10.5509	10.1959	10.267	9.72772	9.34655	9.60701	9.17148	9.51435	10.1298	9.77139	10.1001	9.61171	9.74399	10.3081	9.92533	9.67906	10.0002	9.78206	9.13352	9.07464	9.13355	10.1338	10.336	9.86934
VIT_01s0026g01570	12.0346	12.0342	12.3691	12.6591	12.8629	12.855	11.7948	11.829	11.5615	12.216	12.0697	12.2378	12.3616	12.4094	11.8319	12.379	12.5594	12.3667	12.6837	12.4243	12.6263	12.6604	12.092	13.0328	12.5437	12.5133	12.7267	12.2253	12.6931	12.1816	12.4912	12.5624	12.3436
VIT_13s0074g00050	6.22436	6.18469	6.63245	7.41218	6.5791	6.83457	6.61878	6.03012	6.60434	7.2196	7.42682	7.20739	5.97207	6.19591	6.46052	7.459	6.88586	7.13635	6.87076	7.07919	6.7123	6.52175	6.52258	6.34441	6.55571	6.30971	6.27953	6.32906	6.96945	7.14291	6.96093	6.92314	6.39404
VIT_03s0063g01260	4.95357	5.18235	5.06149	6.21421	5.99815	5.77355	5.53469	5.46858	5.33197	4.83218	5.56285	5.33744	4.89389	5.11084	4.89054	5.28067	5.80651	5.20623	5.19273	5.36689	5.68238	5.41103	5.8109	5.58624	5.77069	5.53006	6.16354	5.28337	5.4657	5.67313	6.11654	5.79474	5.54377
VIT_01s0011g06020	12.1412	11.9358	11.5685	11.7057	10.9877	11.385	12.2904	12.1382	12.1321	11.6476	11.929	11.7127	11.5878	11.2817	11.5242	12.4611	12.1469	12.7119	11.538	11.4858	11.8002	11.6983	12.238	11.5542	11.6936	11.8131	11.7344	11.6293	11.7341	12.0655	11.4629	11.8579	11.4997
VIT_08s0032g01180	10.6065	10.4351	10.714	11.0915	11.39	11.0321	10.3259	10.3051	10.2011	10.6361	10.5346	10.7596	10.3882	10.2703	10.1654	9.42533	10.426	10.33	10.4191	10.6419	10.2838	10.595	10.5114	10.5037	10.9311	10.8688	10.9492	10.3549	10.6024	10.5162	10.8079	10.2175	10.9967
VIT_15s0046g02410	10.2584	10.3067	9.58954	10.1901	9.55246	9.94389	10.7792	10.3504	10.5809	10.2944	10.5858	10.7253	10.7712	11.0494	10.9918	10.8646	10.6065	10.2708	10.5575	10.5195	10.4477	10.6745	10.77	10.6641	10.2043	10.4881	10.4163	10.6699	10.4188	10.4549	10.2329	10.3864	9.99659
VIT_03s0063g02070	8.02338	7.82696	7.99523	6.62277	6.75495	7.07978	7.06752	7.51301	7.72575	7.25431	7.74255	7.43965	7.47531	6.97588	6.64397	7.59717	8.06178	7.79742	7.3364	7.26121	7.49986	7.30251	7.657	7.47426	6.72833	7.19142	6.95329	7.86351	6.99412	7.28079	7.29381	7.11789	6.73897
VIT_06s0009g03290	11.5706	11.0252	10.6632	11.6219	10.9601	11.4072	12.2175	11.7543	11.9668	11.3976	11.5585	11.6451	11.1594	11.1967	11.3046	12.2302	11.8694	12.3061	11.6899	11.8622	11.3451	11.0311	11.3991	11.0906	11.5089	11.9958	11.459	11.7288	11.7455	11.5306	11.8508	11.9893	11.4518
VIT_07s0005g01110	5.99314	6.13333	6.25744	6.99126	6.56942	7.13882	5.93791	6.10055	6.16009	6.63128	6.26581	6.35748	6.10976	5.97985	6.30959	6.5654	6.01834	6.32484	5.70635	5.89634	6.12922	5.78728	5.87484	6.03238	5.90679	5.99825	5.97252	7.1375	6.30092	6.13862	6.13087	5.78039	5.83561
VIT_07s0031g01520	6.83885	6.40804	6.56998	7.5101	7.41986	6.45664	6.61477	6.40961	6.44406	7.28661	7.3753	7.01296	6.60807	6.61512	6.69591	7.54467	7.34808	7.73636	6.51264	6.5883	6.83642	6.87613	7.06074	6.59519	7.02469	7.04697	6.76204	7.23822	6.90274	7.37135	6.93495	6.98591	7.3336
VIT_19s0014g04680	10.1957	10.3758	10.7048	10.1797	10.0936	10.6945	9.89025	9.89996	10.1236	10.8219	10.3701	10.348	9.88531	9.91194	10.5149	10.1087	10.5787	9.92627	10.6541	10.8485	10.5408	10.0508	9.17237	9.88768	10.0106	10.0117	9.89584	10.9693	10.8078	10.647	9.85781	9.61226	10.094
VIT_12s0059g00950	6.75627	7.0031	7.18669	6.64709	6.60361	6.33035	6.42563	6.3214	5.99829	6.72653	6.13246	6.37074	6.40714	6.53915	6.10518	6.28739	6.77964	7.16137	6.45676	6.41473	6.54758	6.22812	6.40931	6.56146	5.83906	6.28588	5.94574	6.13306	5.51365	5.82704	5.96638	6.35618	5.82619
VIT_07s0031g00100	10.3578	10.0047	9.60054	9.67921	9.71492	9.90895	9.79581	9.77397	9.77901	10.4916	10.0499	9.74678	9.93102	9.26907	9.53397	10.2242	10.3737	10.8095	9.71706	9.63727	9.4985	9.09969	9.46426	9.41567	9.35203	9.71077	9.45194	10.1891	9.86928	9.82771	10.0977	10.3475	9.82783
VIT_04s0023g02060	7.995	7.82669	7.1569	7.68184	6.96048	7.94572	7.68792	7.80925	7.59767	8.19668	8.35864	8.20747	7.71002	7.69061	7.80298	8.81558	8.73592	8.13409	8.13549	7.83944	8.11998	7.79791	7.80374	8.07473	8.1169	7.87711	8.00904	8.22691	8.50182	8.76627	8.31051	8.33751	8.0003
VIT_08s0007g03580	9.61443	9.85618	10.1331	9.70932	10.0127	9.99466	8.88963	9.46698	9.32936	10.0095	9.90457	9.76752	9.674	9.44941	9.69064	8.93866	9.39859	8.37877	9.72776	9.58293	9.84692	9.81291	9.49546	9.87606	9.92878	9.63493	9.66371	9.71241	9.66084	9.74368	9.66885	9.58212	9.86896
VIT_08s0007g04740	7.80948	7.08739	6.95006	6.64783	6.6283	6.78127	7.62561	7.54298	7.46181	6.94859	7.30776	7.21952	6.25081	6.31458	6.38047	7.19314	6.97473	6.45195	7.21361	6.68867	7.17639	7.14227	7.54128	6.8983	6.64339	6.81336	7.0904	7.2564	6.93537	7.35615	7.08899	6.97895	7.08576
VIT_07s0031g01550	8.658	8.45209	9.10145	9.27189	9.11679	8.50698	8.92838	8.69632	8.22953	8.68765	8.14417	8.41323	8.10539	7.87414	8.05578	9.07742	8.3909	8.74668	7.88334	7.94987	7.89618	7.88143	8.45769	8.33141	8.05164	8.36519	8.11064	8.185	8.04885	8.30624	8.72021	8.95373	8.45705
VIT_19s0014g04610	4.08019	4.26027	4.33472	4.51862	4.63817	4.46266	4.50994	4.22015	4.41799	4.55262	5.24678	4.64644	4.25844	4.47908	4.21771	4.44422	4.22086	4.63961	4.7094	4.68904	4.41175	4.6287	4.41314	5.10767	5.11659	4.59906	4.90731	5.49691	5.21607	5.10096	4.50625	4.46548	4.79967
VIT_05s0049g00440	9.90004	9.69015	9.91865	9.6437	9.7983	9.76999	9.86773	9.91565	9.51717	9.58209	9.87858	9.41472	9.18992	8.44078	9.0067	10.1875	9.70498	10.1297	9.25979	9.07592	9.46303	9.55319	10.1583	9.45934	9.67761	9.58555	9.68826	9.61177	9.5939	9.97825	9.65887	9.73863	9.56413
VIT_07s0005g04870	5.97826	6.35765	6.30321	5.96723	6.19617	6.60657	5.42379	6.09652	6.106	6.26967	6.0504	6.02533	5.71111	6.07611	6.0052	6.67716	6.62831	6.99062	6.7159	6.25297	6.86171	6.22939	5.75369	6.27542	6.66045	6.64583	6.2373	6.27338	6.54906	6.21009	5.79131	5.64792	5.69844
VIT_12s0028g01620	9.45409	9.21763	9.17546	9.236	9.37765	9.49319	8.70068	9.06956	9.0134	9.33749	9.67292	9.15167	8.74525	8.47739	8.73353	9.03154	9.33833	8.83139	8.89047	8.75895	9.42565	9.15707	9.11085	9.29365	9.02785	8.60727	8.71763	9.81821	9.35097	9.81014	9.12492	9.11993	9.40796
VIT_08s0058g01240	6.92586	7.16	6.15858	7.50994	7.08503	7.30976	6.67516	7.07016	6.74886	8.06149	7.80486	7.61288	6.97173	6.98491	6.95256	7.44048	7.72347	7.18098	7.16258	7.21206	7.50197	6.85451	7.01131	7.32321	7.57355	7.16816	7.45688	7.44011	7.78716	7.83541	7.663	7.62796	7.09223
VIT_08s0007g02220	9.66165	9.58674	8.84738	9.64662	9.44225	9.70966	9.05018	9.16297	9.26698	10.1779	10.2221	9.52709	8.72029	9.03966	8.99043	9.66238	9.6619	9.34811	9.27149	8.86971	9.6496	9.23356	9.08625	9.08519	9.59796	9.32792	9.40246	9.718	9.98676	10.0047	9.71368	9.60629	9.43498
VIT_02s0012g02200	5.9902	5.46195	6.18372	5.52825	6.12818	6.28247	6.27152	6.19106	6.25704	6.03336	5.90679	6.09072	5.84107	6.46282	6.13619	5.15761	5.27927	5.42626	5.3647	5.83618	5.29074	6.39838	6.74051	6.13742	5.59069	5.50885	5.80121	5.85164	5.52979	5.75662	5.86581	5.84941	5.29749
VIT_07s0104g00880	11.3222	11.1264	10.9335	11.2605	10.881	11.0375	11.6159	11.2614	11.463	11.3968	11.3924	10.9871	10.567	10.7154	10.6653	12.0265	11.4316	11.7195	11.1388	11.1355	10.9965	10.6296	11.1975	10.5425	11.1137	11.3112	11.0572	11.3308	11.4693	11.4929	11.3546	11.7425	10.9316
VIT_17s0000g01330	9.75301	9.92864	9.37119	9.9272	9.60494	9.92277	9.08443	9.19284	9.39395	10.5268	10.0501	9.97401	9.17295	9.3088	9.38351	9.93583	9.82286	9.14584	9.60458	9.50118	9.57123	9.15577	9.09169	9.20763	9.78425	9.85687	9.54894	9.57727	9.76908	9.80959	9.45675	9.73307	9.17051
VIT_02s0012g01810	11.4676	11.7404	11.6402	12.0735	11.9824	12.112	10.9859	11.1599	11.2135	12.0552	11.5029	11.5358	11.4627	11.1024	11.3747	11.6213	11.8355	11.4227	11.4073	11.4254	11.2586	11.0233	10.3771	11.4007	11.3984	11.4587	11.4972	11.8587	11.6403	11.6021	11.5188	11.1205	11.6693
VIT_10s0003g05390	6.52385	7.0039	6.77692	6.00293	6.28558	6.43415	6.29116	6.38452	5.36521	7.21528	7.15588	6.33691	6.20316	5.93069	6.23955	6.49651	6.34864	6.65976	6.98778	7.16064	7.19972	6.75333	6.72239	6.9406	6.39231	6.15551	6.1705	6.47711	5.96789	6.62935	6.35698	6.11213	5.98565
VIT_00s2504g00010	13.4281	13.3383	12.6581	13.9554	13.4347	13.8241	13.8876	13.7616	13.435	13.4648	13.5458	13.8945	14.0988	14.3869	14.2453	14.0232	13.5464	13.7494	14.1291	14.1723	14.1162	13.9543	13.8065	13.847	13.9366	13.8229	13.8043	13.5986	13.9594	13.8862	13.8332	13.998	14.0788
VIT_15s0046g00190	10.8029	10.9856	10.6524	10.96	10.9402	11.0174	10.6698	10.827	10.96	11.6213	11.0585	11.0414	10.5655	10.5068	10.9509	10.6268	10.7496	10.3032	10.4064	9.92761	10.5056	10.8319	10.4183	10.7907	11.4899	11.1992	11.2037	10.4018	10.8539	10.9085	10.593	10.6953	10.3537
VIT_04s0044g01230	13.3947	13.2484	12.8874	13.599	13.4302	13.3651	13.7621	13.5085	13.6904	13.3176	13.7477	13.5711	13.2044	13.1483	13.2428	14.3899	13.8286	14.3472	13.493	13.5694	13.3714	13.239	13.8049	13.1949	13.6868	13.7768	13.749	13.7338	13.7641	13.8469	13.6433	13.9416	13.2979
VIT_07s0005g03540	11.0788	10.9613	11.0502	10.9626	11.1023	10.8686	11.0488	10.9634	10.86	11.2834	10.7776	10.6254	10.5141	10.0658	10.4255	11.4036	11.2037	11.5169	10.8776	10.9831	10.6816	10.3144	10.7162	10.8932	11.1156	11.3959	11.247	10.9128	11.2061	11.0467	11.1032	11.2426	10.6831
VIT_04s0044g01450	7.47339	7.02869	6.61366	7.45443	7.82145	7.62386	7.74699	7.52713	7.87378	7.67549	7.92964	7.34852	7.07794	6.54198	6.77641	7.94045	7.55966	7.55335	7.43019	7.20135	7.0799	6.42662	7.45417	7.38752	7.27169	7.38626	7.17646	7.0584	7.25884	7.24416	8.07511	8.29209	7.72166
VIT_06s0004g06160	10.5637	10.4804	10.5172	10.8757	10.6631	10.2517	10.8003	10.6682	10.7054	10.6119	10.801	10.4199	10.1292	10.2584	10.2967	11.3153	10.7704	11.226	9.89348	10.1648	10.0845	10.1551	10.7848	10.4638	10.2967	10.3493	10.4556	10.3915	10.7256	10.9901	10.7596	11.0413	10.6141
VIT_17s0000g03120	12.8532	12.792	12.9078	12.809	13.0841	12.9885	12.5521	12.728	12.9723	12.855	13.1655	12.9674	12.8507	12.8634	12.9112	11.6776	12.4325	12.2016	13.0823	12.9391	13.3881	12.9982	12.8636	12.8594	12.8943	12.5593	12.7836	12.8473	12.733	12.8119	12.5472	11.9813	12.7518
VIT_00s1547g00010	11.5064	11.1896	11.1472	12.0063	11.8533	11.7861	11.3553	11.2637	10.8461	11.2183	11.3013	11.0332	11.266	10.7519	10.7164	11.495	11.5556	12.123	10.9079	10.9611	10.8797	11.3557	12.1841	11.4078	11.4954	11.5343	11.5804	10.2078	11.0975	11.022	11.7821	11.8119	11.2099
VIT_01s0010g01440	12.1077	12.2411	12.5253	12.3928	12.863	12.7816	11.6728	11.8988	11.8394	12.3638	12.1799	12.1301	12.0738	11.9299	11.9968	11.0886	11.9967	11.5741	12.1942	11.9565	12.1941	12.1006	11.6222	12.2087	12.0436	11.8935	12.0478	12.0463	12.2174	12.1851	12.4061	12.0913	12.5161
VIT_19s0014g02680	10.721	10.6194	10.3044	9.98164	9.68983	9.91768	10.5659	10.5742	10.5472	10.5002	9.63732	9.96699	10.3467	9.8218	10.1781	10.8471	10.7239	10.8645	10.0643	10.351	9.62247	9.5263	9.89307	9.84684	9.96696	10.4917	10.1697	10.7803	10.2837	10.3591	10.0983	10.2779	9.84539
VIT_18s0072g00280	10.5849	9.95624	10.3515	10.0274	9.87692	10.4627	10.9184	10.7868	10.7128	9.81228	10.7313	10.5213	10.8783	10.8024	10.9029	10.7945	10.8995	10.8393	11.2074	11.2511	11.0258	10.9806	10.8164	10.9928	11.0808	10.8206	10.657	10.9679	11.1066	11.1818	10.599	10.3468	11.1826
VIT_01s0150g00140	10.7085	10.9169	11.132	10.3942	10.8977	10.7625	11.3968	11.3303	11.5446	10.8126	10.6058	10.7711	11.1689	11.2602	11.4252	10.2858	10.5794	10.3436	10.7986	10.4489	11.0926	11.0551	10.6154	11.3274	11.079	10.9589	11.1334	10.7789	11.2379	11.047	11.0137	11.2622	11.0033
VIT_00s0313g00070	11.915	12.1138	11.7201	12.3571	11.7393	12.0215	11.754	11.5165	11.4768	11.9609	11.9823	12.0949	10.9052	11.285	11.7342	12.2886	12.2568	12.7196	12.0589	11.9855	11.6923	11.6883	12.0633	11.7049	11.4624	11.8214	11.6075	11.7901	12.142	12.2047	12.3556	12.557	12.0072
VIT_02s0241g00070	10.9984	10.9665	10.1346	10.4328	10.2753	10.3146	11.5364	11.637	11.5158	10.777	11.3315	11.2703	11.2143	11.2692	10.8795	11.2008	10.6667	10.4173	10.8399	10.9742	11.2472	11.1777	11.4065	11.1994	11.1209	11.063	11.0169	10.5161	10.6404	11.0418	11.1272	11.3326	11.0566
VIT_03s0063g00200	9.21404	9.14843	9.48012	8.53262	8.07057	8.52916	8.62261	8.84059	8.73398	9.41179	8.93993	8.64734	8.19944	7.71366	8.37492	8.76891	8.88771	8.54378	8.70244	8.7999	8.42007	8.32163	8.13869	8.6688	8.47016	9.06668	8.91009	8.78338	8.6848	8.94006	8.69606	8.92704	8.68239
VIT_15s0021g02460	11.8775	11.5509	11.2972	11.2937	11.2666	11.4604	11.1733	11.4698	11.1841	11.5303	11.2933	11.1505	11.0626	10.5411	10.8181	11.6885	11.7402	12.1964	11.2035	11.3036	10.9512	10.926	11.3561	11.1139	11.1142	11.4958	11.204	11.8066	11.4172	11.4835	11.6288	11.594	11.4348
VIT_14s0108g01670	7.36855	7.06903	7.29739	7.45239	7.5304	7.65009	6.9308	7.0186	6.75368	7.79271	7.18471	7.19783	7.6785	7.09948	7.0194	7.11874	6.96163	6.53594	6.80582	6.7451	6.99027	7.53704	7.37407	6.96966	6.60308	6.01593	6.63034	7.3202	7.19319	7.46807	7.35755	7.32785	7.02381
VIT_12s0034g01020	7.30089	6.81165	6.58967	7.70591	7.47045	7.21995	8.03566	7.71493	7.75413	6.77205	7.23784	7.21951	6.69858	6.90408	6.77919	8.15389	7.74922	7.10295	6.99009	7.19664	7.21514	6.7376	7.12881	6.91079	7.20173	7.15914	7.14956	7.54216	7.34737	8.01844	7.55572	7.40527	7.20217
VIT_13s0067g00260	13.0042	12.823	13.5004	12.6581	13.2729	12.9295	13.1642	13.1183	13.1871	13.2954	12.7221	13.068	13.2919	13.0841	12.7734	12.0358	12.4341	12.7312	13.6608	13.7165	13.1625	13.3767	13.2856	13.4907	13.6033	13.3438	13.0759	12.605	12.6891	12.5183	12.9711	12.853	12.5972
VIT_09s0002g06800	9.60904	9.22362	9.06391	9.79466	9.65736	9.4436	9.43624	10.2124	9.49424	9.63755	9.70967	9.86381	9.57947	9.48951	9.27694	10.4701	10.2924	10.5674	9.55861	9.70134	9.72362	9.55071	10.334	9.68595	10.117	10.0901	10.0835	9.56526	9.7101	9.8865	9.67708	9.56408	9.77072
VIT_18s0001g04060	10.4527	10.5926	10.4605	10.3257	10.5839	10.055	10.9548	10.5948	10.723	10.3783	10.4001	10.395	10.031	9.8668	10.0329	11.2253	10.5101	11.3984	10.2177	10.1343	9.87068	9.93976	10.4104	10.3319	10.6097	10.762	10.533	10.4038	10.3234	10.5575	10.5668	10.744	10.1399
VIT_05s0020g04810	5.51279	5.76944	6.07629	6.30673	5.70103	5.88748	5.44941	5.32188	5.51786	5.93789	6.12115	5.69888	5.54976	5.22173	5.21418	6.22291	6.05905	5.83508	6.05104	5.80876	6.30076	5.50268	5.4995	5.55133	6.70373	6.3661	5.53574	5.53637	5.63761	5.80396	5.2515	5.09115	5.05403
VIT_02s0025g01920	5.11665	4.66129	4.99627	4.7293	4.74935	5.17659	5.91806	5.37243	5.49433	4.93774	5.53075	5.33003	5.3262	5.82613	5.12883	5.22988	5.08801	5.58648	5.9362	5.84876	5.52369	4.70906	5.03976	5.11909	6.07741	5.79174	5.8343	5.09378	5.55534	5.47164	5.31399	4.94744	5.34129
VIT_15s0048g00950	9.93392	10.121	9.64562	10.0408	9.64982	10.1129	9.95508	9.64657	9.91675	10.5969	10.657	10.3694	9.22733	9.39924	9.45784	10.8402	10.0458	9.94072	9.66819	9.75158	9.91548	9.53842	9.91386	9.53438	10.1772	9.90193	9.98514	9.90924	10.1783	10.6229	10.2614	10.4523	10.0181
VIT_08s0058g01250	7.65422	7.54245	7.32947	7.13435	7.22177	7.77638	6.8793	7.25024	7.09046	7.90995	7.97848	7.43618	7.14674	6.75313	6.66758	6.50016	7.29089	7.25334	7.59209	7.49543	7.76221	7.35608	7.602	7.76646	7.75567	7.11053	7.5586	7.53257	7.7903	7.83418	7.98917	7.94769	7.88418
VIT_09s0002g08410	9.29879	9.28316	8.68026	8.16153	8.44905	8.62269	9.37012	9.66167	9.37364	8.70903	8.90146	8.74787	9.50988	9.00049	8.93791	8.71875	8.66187	8.10042	8.70548	8.71678	9.09142	9.2303	9.49751	9.17192	8.73068	8.60383	8.79698	8.89288	8.77926	9.55018	9.20701	9.07945	9.2863
VIT_00s0521g00030	6.23946	6.35968	6.65845	6.54802	7.28872	6.68445	6.0659	6.03793	5.87801	6.58555	6.35631	6.30646	6.32604	6.87639	6.56338	6.18712	5.98118	6.05658	5.79211	5.90253	5.93805	5.69954	5.94289	5.73297	6.65733	6.12869	6.64005	5.74407	6.401	5.87124	6.25586	6.44237	5.76958
VIT_14s0060g00700	7.1011	7.55208	8.15279	7.52759	7.92673	7.0908	7.12018	6.89065	6.84698	6.81913	6.49102	6.55787	7.15168	7.02738	7.26931	7.45331	7.09377	7.13864	6.71296	6.6219	6.83777	6.83654	7.02738	6.35771	7.35891	7.12116	7.17062	6.72362	6.92684	6.76674	6.1667	6.80064	6.67236
VIT_07s0031g00430	3.94788	4.29386	4.33059	5.16968	5.01955	5.22243	4.21598	3.86648	3.97339	4.41351	3.98089	4.29152	4.46276	4.96409	4.28542	4.30743	4.31928	4.00919	4.44459	4.52564	3.94745	4.37081	4.6882	4.28195	4.33466	3.99352	4.56335	4.09184	4.19374	4.19861	4.34227	4.0174	4.19476
VIT_01s0011g00450	9.69932	9.75478	9.09682	9.79445	9.67108	10.0895	9.2398	9.47618	9.55514	10.1517	9.60305	9.42773	9.21759	9.05615	9.31187	9.88905	9.69057	9.58303	9.95047	9.9338	9.67907	8.8953	8.7124	9.36319	9.4838	9.79438	9.62457	10.0839	9.92125	10.0125	9.87699	9.86846	9.68316
VIT_14s0066g01740	10.5491	10.3841	9.98556	10.0863	10.327	10.0149	11.3224	10.8903	11.0968	10.5901	10.8968	10.6038	10.202	10.0399	10.0444	11.278	10.7696	11.0614	10.0261	10.2344	10.2494	9.93735	10.9368	10.2009	10.2094	10.3064	10.2244	10.2288	10.5082	10.8897	10.4196	10.7594	10.0874
VIT_17s0000g01840	10.2837	10.1991	10.1593	10.0528	10.0444	10.4998	10.2058	9.85772	10.113	10.2845	9.81713	9.7791	9.69415	9.35249	9.56294	10.7619	10.5799	10.6405	9.78997	9.89982	9.61636	9.72191	9.90105	9.72845	9.91339	10.1661	9.92829	9.78672	10.2116	10.3244	10.2345	10.5007	9.72824
VIT_04s0008g03250	9.55169	10.095	9.61426	9.0482	9.30401	9.16852	9.3203	9.77981	9.44528	9.40314	9.23405	9.38667	9.44422	9.06544	8.84529	9.30495	9.52367	9.22905	9.39758	9.30533	9.20093	8.80781	8.88748	8.93752	9.37015	9.72268	9.40585	9.57569	9.02498	9.38144	8.93892	8.42357	8.84053
VIT_05s0020g04790	13.2244	12.9388	12.4106	12.6537	12.1766	12.5015	13.201	12.9637	13.2058	12.666	12.7813	12.7872	12.7588	12.7835	12.9253	13.6263	13.4709	13.9219	12.8866	13.2094	12.7824	12.7543	13.0534	12.6068	12.8592	13.1705	12.836	13.0624	12.8636	13.0191	12.8448	13.1027	12.5352
VIT_11s0016g00580	9.0632	8.54677	8.36699	8.54757	8.3465	8.48896	8.30323	7.90722	8.55273	8.73108	8.43451	8.34119	8.16656	7.66074	7.74681	8.86094	9.09521	9.31102	8.76021	8.83291	8.53522	8.31967	8.48614	8.21621	8.44584	8.55309	8.16513	8.85217	8.70861	8.65616	8.2149	8.73108	8.11424
VIT_13s0019g04090	12.313	11.9296	11.8648	12.314	12.4007	12.3654	12.2935	12.1415	12.2017	12.4345	12.1255	12.0006	11.8248	11.3816	11.61	12.576	12.602	12.7639	12.2002	12.3494	11.8618	11.9138	12.3823	12.1317	12.1482	12.32	12.1294	12.2514	12.1772	11.9877	12.3536	12.3862	12.1765
VIT_13s0067g01570	7.08413	7.15298	7.54084	7.15911	7.49954	7.59896	7.38229	7.05171	7.50986	7.34438	7.19974	7.33127	7.43661	7.17664	7.21479	7.64285	7.74987	7.18956	6.90807	6.82482	6.35968	7.1499	7.14655	7.44354	7.67186	7.72659	7.36556	8.25654	7.63337	7.99348	7.19281	7.43038	7.1791
VIT_18s0001g09480	12.5246	12.5968	12.5837	12.4183	12.365	12.4416	12.0812	12.2175	12.2194	12.9778	13.2043	12.6351	11.8537	11.9297	12.2284	12.258	12.6951	12.1653	12.1404	12.0288	12.7462	12.3583	12.1893	12.2603	12.1759	11.7606	11.8077	12.4593	12.4125	12.8265	12.0294	12.009	12.297
VIT_04s0023g02700	13.1531	12.9047	12.9655	13.2362	12.9886	12.7547	12.4924	12.5804	12.2276	12.7077	12.9806	12.5948	12.4821	11.9019	12.2842	13.4252	12.9931	13.847	12.6251	12.5096	12.3639	12.5537	13.1371	12.5004	12.5844	12.5467	12.551	12.7623	12.4405	12.872	12.7843	13.0259	12.6047
VIT_00s1231g00010	10.276	10.5268	10.4028	10.5213	10.6626	10.8571	10.0508	10.1554	10.2873	10.8965	10.454	10.5916	10.5387	10.6144	10.6233	9.67816	10.1461	9.39747	10.9466	10.6612	10.9613	10.6027	9.87352	10.5121	10.4159	10.3694	10.3366	10.3419	10.2579	10.324	10.4701	10.032	10.5741
VIT_19s0090g00920	7.20158	6.90794	7.00925	7.08724	7.38953	7.62419	6.33466	6.6685	6.8445	7.54419	7.92339	7.16004	6.41265	6.44299	6.76664	6.81877	7.21326	6.68085	7.36447	7.28873	7.57359	6.99973	6.60133	7.50417	7.06178	6.71788	6.71502	7.6024	7.46462	7.24814	7.29896	7.18453	7.61982
VIT_18s0001g13710	11.186	11.1361	11.0881	11.036	10.6992	10.9073	11.2242	11.1729	11.1633	11.3062	11.2068	11.037	10.3803	10.4053	10.5186	11.6291	11.2194	11.5099	10.6589	10.9722	10.574	10.5479	11.2994	10.5857	10.5305	10.881	10.7104	10.775	10.9168	11.023	11.0551	11.3303	10.725
VIT_09s0002g02400	10.5269	10.4163	10.78	10.6656	10.6098	10.4572	10.4772	10.4377	10.4797	10.7979	10.1872	10.4679	10.3692	9.74143	9.99613	11.2709	10.7808	11.0738	10.7806	10.7603	10.4262	10.1029	10.4142	10.2881	10.6253	10.6961	10.6829	11.1404	10.7461	10.7348	10.3067	10.0984	10.4735
VIT_11s0016g00820	12.5865	12.5702	12.7064	11.8958	12.2216	12.2464	11.8735	12.0296	11.9291	12.5566	12.314	12.0156	12.451	11.9758	12.1251	11.1645	11.9526	11.4533	12.3395	12.0806	12.2899	12.3112	12.0005	12.2233	12.2757	12.2009	12.1313	11.8705	11.9153	12.0432	12.277	12.0795	12.2161
VIT_06s0004g05350	13.9227	13.7174	13.5801	13.9155	13.6842	13.4217	14.0153	13.8905	13.6128	12.6326	13.2578	13.3178	13.9868	13.6812	13.5452	13.4717	13.3767	13.7506	13.4147	13.041	13.6125	14.0374	13.9647	14.172	13.3735	13.0407	13.4923	13.0972	13.727	13.556	14.0546	14.1978	14.1079
VIT_17s0000g08530	10.3158	10.5983	10.4472	9.83321	9.8035	10.1973	9.95844	10.405	10.0973	10.7981	10.0889	10.278	10.2049	10.2581	10.29	10.2552	10.3549	9.73746	10.4468	10.5776	10.4487	9.71661	9.46207	9.8938	9.98694	10.3685	9.95773	10.9389	10.8461	10.6636	10.5034	10.1188	10.2941
VIT_01s0010g02840	9.26586	9.57811	9.52879	9.37635	9.91657	9.48519	8.57468	8.78644	8.61248	9.3988	8.97844	9.2739	8.99075	8.50944	8.28005	8.62742	9.46885	9.10983	9.21736	9.27134	9.17058	8.91676	8.31013	9.31521	9.51298	9.22768	8.93458	9.60007	9.55464	9.68357	8.87942	8.70189	8.71964
VIT_13s0067g01440	9.60387	9.55013	9.7141	9.41786	9.25287	9.15944	9.04785	9.1671	9.01545	9.86363	9.25714	9.17676	9.09314	8.19624	8.33786	9.23468	9.12686	8.8103	9.18895	9.01147	9.03365	8.73093	8.73003	9.10601	9.48951	9.69066	9.32432	9.34998	9.23406	9.22023	9.30299	9.31813	9.15192
VIT_01s0011g03120	8.97761	9.30574	9.08344	9.11813	9.7093	9.36166	8.99571	8.86107	9.19057	9.72671	9.60047	9.37645	8.62424	8.40366	8.63858	9.28848	9.02785	8.5892	8.55299	8.49914	9.07924	8.90622	8.86422	8.78053	9.02341	8.84749	9.26149	9.11571	9.45005	9.33361	9.28956	9.04599	9.38931
VIT_17s0000g08480	6.91909	7.04776	7.49792	6.33451	6.5496	6.16102	7.13761	6.88475	7.10422	6.83996	6.31913	6.43496	6.59464	6.20584	6.46966	6.57026	6.27304	6.34978	6.19802	5.79667	6.50961	6.34764	6.23853	5.74838	6.46715	6.34823	6.36654	6.47119	6.05718	6.77866	6.70405	6.62872	6.68709
VIT_06s0004g02920	9.95801	9.93592	9.57609	10.1902	10.2147	10.0148	9.74586	9.37322	9.59763	10.4302	9.88164	9.74253	9.487	9.02166	9.14384	10.4248	10.0739	10.0339	9.88836	9.94274	9.34927	8.85838	8.88256	9.69749	9.84803	10.0831	9.93026	10.2552	9.98274	9.88713	10.1042	10.2493	9.69463
VIT_16s0050g00850	14.0352	13.725	13.6488	14.2965	14.6322	14.4137	13.264	13.3508	13.2918	13.8399	13.4525	13.5037	13.986	13.7493	13.4149	13.4414	13.9838	14.3717	14.0015	14.167	13.7818	13.8694	14.1943	14.326	13.8265	13.8543	13.7469	13.6319	14.0322	13.646	14.5038	14.323	14.0319
VIT_06s0004g00700	10.4856	10.4757	10.0175	10.4645	10.3381	10.3641	10.6236	10.3745	10.551	10.7409	10.7659	10.1904	9.90828	9.68964	9.91495	10.9526	10.6135	11.1589	10.1782	10.1964	10.1708	10.1129	10.4844	10.1404	10.2721	10.4798	10.2684	10.5926	10.6571	10.6785	10.6159	10.8736	10.2555
VIT_17s0000g02600	8.58759	8.45985	7.94256	8.74707	8.83724	8.57392	8.79739	8.417	8.30346	8.20258	8.27558	8.5011	8.18138	7.74668	7.94555	8.67312	8.7788	8.32798	8.3333	8.06324	8.1318	7.46665	8.00066	7.74211	8.76703	8.70001	8.93952	8.76936	7.97369	8.41325	8.21585	8.25972	7.93466
VIT_14s0219g00060	10.085	10.2329	9.78004	10.0343	9.58551	9.72437	10.3266	10.0305	10.3467	10.1081	10.3749	10.0821	9.48112	9.3225	9.55324	10.9163	10.2972	10.5186	9.8685	9.77806	9.92302	9.71096	10.1522	9.56111	10.2382	10.2684	10.0587	9.95509	10.2314	10.4999	10.1741	10.3953	9.84366
VIT_18s0122g00990	10.1617	10.1247	10.3709	9.89399	10.2936	10.3009	10.3945	10.5935	10.789	10.8454	10.3099	10.2866	10.2792	10.2467	10.5024	9.81674	9.98636	9.12611	10.3494	10.2709	10.5618	9.78788	9.40626	10.2185	11.0712	10.5466	10.6436	10.5121	10.558	10.7711	9.97547	9.98415	10.2259
VIT_03s0038g03820	12.0117	11.95	12.0671	12.155	12.5493	12.4612	11.1042	11.4555	11.3803	12.4339	12.1118	12.1016	11.7315	11.6737	11.6591	11.6417	12.2746	11.5028	12.0863	12.2376	12.2057	11.911	11.1102	11.89	12.2258	12.0719	12.0304	12.2626	12.3448	12.2086	12.1318	11.5511	12.1333
VIT_18s0001g13890	10.8744	10.9023	10.9926	10.93	10.9938	10.6904	10.6234	10.5741	10.4955	11.1347	10.5667	10.4948	10.3839	10.0206	10.2291	11.371	11.2917	11.3356	10.5076	10.7241	10.1766	10.3968	10.8077	10.3556	10.7544	11.1593	10.5723	10.7989	10.6098	10.744	10.5764	10.8084	10.2841
VIT_05s0029g01230	9.33646	9.1224	8.96682	9.62528	9.93911	9.99924	8.49537	8.65987	8.83628	9.41508	9.21171	9.24085	9.00239	8.81124	8.93722	9.15885	9.66963	8.92105	9.28447	9.14626	9.09607	9.03552	8.63747	9.19572	9.24779	9.21193	9.17914	9.70639	9.42806	9.61138	9.02055	8.5083	9.51193
VIT_05s0051g00660	9.41402	9.81969	9.62233	9.51005	9.78381	9.70299	9.72492	9.87726	9.63262	9.41126	9.49761	9.35311	10.2594	9.33107	9.68662	9.97807	9.79865	9.38838	9.0072	9.05693	8.74686	9.21568	9.27352	9.55584	9.26858	9.28272	9.38395	10.0014	9.69545	10.0288	9.99574	9.75184	10.206
VIT_15s0021g00570	11.8271	11.6088	11.5363	11.2481	11.0607	11.0163	11.7452	11.6343	11.7684	11.5346	11.382	11.3238	10.8459	10.7727	10.9504	12.0138	11.5512	12.2027	11.1046	11.2821	10.8943	10.9542	11.7402	10.8574	11.2261	11.4449	11.1733	11.6251	11.3308	11.5691	11.335	11.7129	11.1202
VIT_08s0007g01000	10.9371	10.7737	10.7797	11.5256	10.8288	11.4164	11.8719	11.6696	11.7652	10.6053	11.5034	11.647	11.6429	11.9044	11.9532	11.8018	11.774	11.908	11.8108	11.9105	11.7346	11.8386	12.0161	11.3947	11.3034	11.4494	11.3652	11.5552	11.6732	11.6945	11.5876	11.7201	11.5769
VIT_06s0061g00490	7.8137	7.3681	8.0388	8.64586	8.7612	8.03344	7.78387	7.77322	7.46417	8.53155	8.1045	7.84067	7.76795	8.13198	8.19989	8.16744	7.71534	8.24859	7.15717	7.41434	7.31117	7.80276	7.92442	7.97558	7.30656	7.80419	7.3818	7.78689	7.83528	7.50967	7.56013	7.62145	7.58997
VIT_03s0017g00940	9.30355	8.61748	8.23646	9.68153	9.43522	9.59967	8.89013	9.08029	8.62711	8.66004	9.2131	9.23722	9.15536	8.57579	8.91973	9.84311	9.66228	9.76889	9.59798	9.69712	9.06435	9.42349	9.86769	9.44471	9.18262	9.64678	9.11769	8.97366	9.03906	8.79088	9.57476	9.68798	9.49143
VIT_00s0188g00170	11.1149	11.3166	10.5599	10.7292	10.343	10.7452	11.6937	11.2248	11.4878	10.8489	11.2038	10.823	10.8212	10.607	11.0341	11.5863	11.485	11.9245	11.0049	10.9784	11.1216	10.8649	11.1675	10.8998	10.9461	10.975	11.0249	11.0985	11.3311	11.3239	11.2252	11.3494	10.9501
VIT_18s0122g00840	9.39378	9.38567	9.65078	8.85217	9.57459	9.5262	8.8999	8.91104	9.21341	9.58435	9.55382	9.31434	8.65038	8.53446	8.6278	9.11599	9.4673	8.79371	9.28089	9.21033	9.33749	8.94632	9.0211	9.35788	8.95422	8.79465	8.88888	9.94469	9.41636	9.71062	9.20776	9.11541	9.58727
VIT_03s0038g01460	7.19609	7.05694	7.49432	7.26222	6.95717	7.49639	6.55296	6.89401	7.40155	8.19913	7.74744	7.63517	6.94895	7.04572	7.21389	7.66999	7.71578	7.27569	7.20067	7.25647	7.21326	6.76241	6.43846	7.13728	7.71821	7.40536	7.7437	7.43111	7.66638	7.59974	7.06686	6.60591	7.04727
VIT_04s0079g00290	6.59226	6.23842	6.69304	6.90735	7.01303	6.92936	6.46915	6.90492	7.21612	7.42087	7.13982	6.50647	6.27378	6.6329	6.74604	6.38574	6.66426	6.09243	7.43522	7.13846	7.12742	6.23574	6.46456	6.68294	7.69271	7.31835	7.31889	6.93162	6.81761	7.1148	7.2093	7.0205	7.00424
VIT_08s0058g00090	5.80608	5.59187	5.74924	5.71284	6.24245	5.76159	6.33266	6.16836	6.34401	6.05365	5.48851	6.35392	6.61956	7.1197	6.60478	5.60543	5.58278	6.23439	6.47572	6.69407	6.56493	6.20748	6.13555	5.887	6.04923	6.15287	5.85946	5.72489	5.77751	6.20589	5.70281	6.03422	5.74942
VIT_07s0005g01390	11.3294	11.6247	10.7902	11.6243	11.2806	11.5858	11.9136	11.9069	11.8969	10.9601	11.4119	11.5542	12.3209	12.3485	12.1438	11.6348	11.6167	11.6158	11.8626	11.6337	11.9578	12.0959	11.9217	11.5949	11.7352	11.7058	11.6005	11.1922	11.5687	11.7684	11.5586	11.1808	11.3478
VIT_03s0038g00720	12.5381	12.3547	12.1083	11.9713	11.718	11.8529	12.559	12.0502	12.4163	12.0623	11.9705	11.8018	11.7936	11.4383	11.6018	12.7238	12.44	12.9083	11.8608	11.9657	11.6186	11.6268	12.2567	11.781	11.8746	12.3071	12.0487	11.9699	12.0481	12.0657	12.2349	12.3054	11.7399
VIT_11s0149g00050	11.0698	10.9655	11.2027	11.6567	12.0503	11.8308	11.0163	11.1295	10.6783	10.9169	10.5412	10.9817	11.7975	11.4773	11.005	11.7543	11.3767	11.5439	11.4704	11.2592	11.1771	11.5391	11.0814	11.7576	11.7583	11.6289	11.8085	11.3456	11.5295	11.1453	11.3623	11.2211	11.5698
VIT_18s0117g00270	7.42689	7.51506	8.1927	7.51148	7.24546	7.14584	7.22381	7.38148	6.82143	7.45247	7.08374	7.09491	6.80465	6.74138	6.87115	7.70987	7.6963	8.2195	7.37775	7.29883	7.39691	7.32073	7.66269	7.31375	7.72652	7.99723	7.58433	7.13704	7.17224	7.49839	7.51211	7.50217	7.6781
VIT_18s0122g00600	12.1581	11.8433	11.5557	11.5225	11.3358	11.3418	11.8362	11.9727	11.9432	11.833	11.9718	11.4813	11.3039	11.0986	11.3204	12.313	12.0692	12.4791	11.543	11.5677	11.6506	11.4607	12.0249	11.5607	11.8386	11.8319	11.6377	11.6719	11.5636	11.7974	11.6001	11.9057	11.4656
VIT_16s0050g01600	8.68119	8.649	9.58003	9.1939	9.17415	9.082	8.74422	8.97453	9.02598	9.44721	9.60948	9.15608	8.79721	9.09554	9.1121	9.244	9.52069	9.53921	9.29585	9.21735	9.38448	8.80346	9.01029	8.39181	9.36443	9.23484	9.27756	9.81344	9.76723	10.0957	9.18754	8.93116	9.20965
VIT_03s0038g03760	4.71723	4.36726	4.47847	5.40727	4.63796	5.12547	5.17969	5.23302	5.24758	4.9633	5.01189	4.98507	4.73545	4.80377	4.91491	5.01019	4.92821	4.53364	5.38873	5.72895	5.78745	5.18317	5.44717	5.63061	5.45432	4.68312	5.12457	4.99813	5.29276	5.31421	5.14313	5.45289	5.3395
VIT_19s0015g00750	13.0358	12.7296	13.0157	13.1539	13.3688	13.3474	11.9388	12.3844	12.2258	13.36	12.8291	12.7873	12.594	12.3089	12.497	12.6053	13.0635	12.7537	13.0694	12.971	12.9163	12.6186	12.4235	12.8937	12.7908	12.9484	12.9107	13.1357	13.0893	12.857	12.8616	12.1197	12.8427
VIT_06s0061g00220	8.91062	8.999	9.14798	9.08976	9.42131	9.11499	8.56562	8.73097	9.01468	9.31187	8.81902	8.53737	8.85217	8.34342	8.3478	8.44472	8.60301	8.59594	9.16981	8.96564	8.97164	8.51098	8.82883	9.07769	9.53718	9.43633	9.57943	8.87196	8.95979	8.76503	8.98693	9.09593	9.15719
VIT_13s0084g00100	9.55056	9.86713	9.1995	8.66221	8.44593	8.99817	9.97048	10.178	10.157	9.44075	9.79134	9.34662	9.84697	9.20132	9.28023	9.47974	9.20354	9.02717	9.218	9.35508	9.48328	9.39137	9.9085	9.64144	9.60432	9.59527	9.68356	9.35521	9.13264	9.75409	9.56064	9.76542	9.27714
VIT_01s0146g00360	7.59683	7.5688	7.70509	7.03816	7.27562	7.50946	6.85124	6.95935	6.3923	7.74354	7.51574	7.18875	6.79041	6.93045	6.99935	7.58498	7.67878	7.98756	7.24875	7.20342	7.65309	7.44058	7.03582	7.46457	7.58871	7.44133	7.40868	6.92561	7.38877	6.84314	7.2555	7.1694	6.81426
VIT_06s0080g00240	7.49411	7.43781	7.57985	6.83533	7.37026	7.53356	6.7325	6.81343	7.12284	8.07466	7.97228	7.61494	6.7753	6.63066	6.84907	7.50793	7.59682	7.03104	7.18426	6.86618	7.65861	7.44816	7.18565	7.31264	7.14861	7.11665	7.55245	7.71236	7.55449	7.85323	7.57286	7.30905	7.57411
VIT_10s0116g01000	10.5231	10.4977	10.4702	9.95503	9.97534	9.91106	10.2495	10.2601	10.3511	10.0028	10.1885	9.95285	9.71388	9.46174	9.56694	10.6135	10.1695	11.1795	9.96693	9.96128	9.38431	9.62998	10.1791	9.89917	10.1147	10.3326	10.0952	10.2636	9.88593	10.2782	10.244	10.2264	10.0957
VIT_14s0068g02240	9.73163	10.2922	10.1818	9.67718	10.5101	10.2236	10.3405	10.3557	10.37	9.89753	9.84015	10.398	10.4933	10.5706	9.92075	10.065	9.88342	9.64379	10.7178	10.8425	10.4817	10.3486	9.92253	10.4693	11.0392	10.7744	11.0386	10.669	10.7796	10.6331	9.94328	10.1103	10.0286
VIT_14s0066g01620	12.6777	12.6061	12.134	12.6188	12.3465	12.4183	12.7946	12.7653	12.5981	12.6956	12.6079	12.5963	12.4595	12.0742	12.4149	13.5662	13.0585	13.4692	12.5703	12.6778	12.3398	12.2881	12.7627	12.4945	12.6188	12.7419	12.6829	12.8077	12.8538	12.9367	12.7208	12.9826	12.3822
VIT_18s0041g00680	10.9039	11.1613	10.6854	10.7322	10.4361	10.5898	11.4534	11.4123	11.3116	9.84385	10.2302	10.4459	11.2308	10.9308	11.0817	11.2893	10.7734	10.9083	10.4959	10.5999	10.4103	11.1184	11.6475	10.6811	10.5942	10.5862	10.7694	10.623	10.4116	11.2014	10.7819	10.837	10.8076
VIT_16s0050g01290	6.09983	6.29237	6.50559	5.35951	6.25057	5.68642	6.3965	6.29634	5.97684	6.17478	6.23845	6.44782	5.78177	5.32076	5.33958	6.19553	6.17752	5.83082	5.8284	5.66135	5.97491	6.5706	6.50186	6.86474	6.47786	6.14721	6.30201	6.0823	5.58436	6.19426	6.16172	6.454	6.60544
VIT_08s0007g04030	7.6186	7.34152	7.36767	7.25636	7.56625	7.67783	6.83543	7.37802	7.28641	8.24636	7.95579	7.50399	7.13107	7.16649	6.95675	7.5144	7.86102	7.38864	8.10766	8.20031	8.10863	7.57845	7.33636	6.80236	7.42048	7.65595	7.76699	7.56728	7.7253	7.61515	7.59184	8.18747	8.09696
VIT_18s0001g07150	8.82782	8.64875	8.86354	8.4644	8.98456	8.82479	9.19111	9.27328	9.4362	8.40739	8.47795	8.39357	9.19688	8.59545	8.5335	9.06216	8.83172	9.12878	8.78591	8.85714	8.25983	8.24524	8.7018	8.86156	9.34434	9.4345	9.52037	8.90465	8.56195	8.94086	9.19967	9.0363	9.0356
VIT_15s0045g00050	12.4699	12.247	11.9909	12.8142	12.1173	12.8263	12.5851	12.5426	12.6469	11.8947	12.9586	13.1526	13.2226	13.3877	13.3028	12.3435	12.4288	12.2845	13.2531	13.0996	13.1511	13.1265	13.0755	13.0669	12.6107	12.7206	12.769	13.1586	12.988	13.1218	12.8553	12.7683	12.8465
VIT_07s0005g01610	9.19083	9.58996	9.57583	9.95689	9.97265	9.74279	9.22605	9.29548	9.24537	10.1136	10.1725	9.80159	8.87887	9.08453	9.10988	10.2291	9.67787	9.40233	9.21635	9.02114	9.64183	9.36319	9.28353	9.4346	10.0989	9.5286	9.94677	9.2665	9.85736	9.91275	9.88318	10.0728	9.77792
VIT_02s0025g00120	6.77954	7.01416	7.16612	6.13215	6.07526	6.44596	6.014	6.08811	5.69623	6.85788	6.11029	6.3639	6.45477	6.07999	6.44048	6.60015	6.39796	6.42361	6.56515	6.60699	6.94125	6.29663	6.51077	6.75524	6.21125	6.28805	6.47925	6.72306	6.90841	6.693	6.41875	6.09053	5.90913
VIT_11s0016g02770	7.85889	7.88782	6.92712	7.48827	7.59481	7.99022	8.14139	8.15183	8.22647	8.633	8.38656	8.20542	7.84609	7.67426	7.52875	8.08711	8.11348	7.55301	7.91954	7.80336	7.88356	7.16849	7.34812	7.58767	7.92798	8.02542	7.76667	8.1772	8.30183	8.45588	8.43683	8.4446	8.02199
VIT_00s0270g00020	4.0283	4.49668	4.32207	5.38406	5.2404	4.62939	4.09994	4.00813	4.39512	4.61578	4.90435	4.50774	4.26185	4.08	4.05432	4.23316	3.89123	3.96095	4.30557	4.26478	4.80933	4.22098	4.2986	4.29361	5.3823	4.41242	4.72841	4.8922	4.84012	5.28586	4.51745	4.48015	4.99813
VIT_11s0016g02850	13.8494	13.8117	13.1446	13.2986	12.8424	13.2687	13.881	13.7392	13.9947	13.2667	13.9026	13.71	13.8648	13.9304	13.7742	13.1834	13.3304	13.393	13.6839	13.7484	13.9817	14.226	14.2789	13.9581	13.8757	13.6342	13.9202	13.3948	13.3731	13.5474	13.5408	13.701	13.561
VIT_00s0187g00070	7.86031	7.74256	7.38492	8.25912	7.33008	7.99746	8.30991	7.86843	8.08858	7.81611	8.30582	8.384	8.453	8.68505	8.6714	8.58063	8.26208	8.74935	8.52373	8.71278	8.66073	8.57681	8.72403	8.90577	8.42794	8.41219	8.3787	8.48177	8.74474	8.05449	8.46058	8.3362	8.36594
VIT_07s0130g00050	9.29907	9.48394	9.45163	9.11278	9.21883	9.34093	9.24075	8.99464	9.34123	9.85815	9.8655	9.56147	8.505	8.62935	9.04806	9.49592	9.46109	8.72814	9.32789	9.20306	9.28747	8.9231	9.05765	9.12372	9.17819	9.14689	9.02575	9.30344	9.46807	9.55988	9.51238	9.83	9.4862
VIT_08s0058g01270	7.9526	7.85017	8.0834	8.70538	8.27605	8.20369	7.57517	7.45901	7.48817	8.40462	7.74855	7.7992	7.53653	7.50813	7.8868	7.92389	7.53149	7.51983	7.92528	8.18032	7.68344	7.64563	7.19082	7.97506	7.74327	7.94204	7.59601	8.19329	7.87018	7.80484	8.40526	8.84323	8.52309
VIT_07s0005g02650	11.5151	11.4483	11.4931	11.6208	11.4521	11.3099	11.6485	11.393	11.4815	11.4717	11.7216	11.1726	11.049	10.9726	10.8489	11.8059	11.517	11.9746	10.6999	10.5628	10.9088	11.1587	11.7346	11.1982	11.4294	11.3165	11.3605	10.7564	11.1718	11.4528	11.6424	11.764	11.3153
VIT_10s0116g01830	9.35588	9.47804	9.83358	9.05646	9.2078	9.33532	8.89475	8.91991	8.81072	9.238	8.75254	8.88765	9.13422	8.70593	8.99752	8.17114	8.89046	8.76236	8.81018	8.69503	8.9057	9.02047	8.86786	9.33385	8.43864	8.38789	8.5245	8.94375	8.56655	9.1648	9.16912	9.16934	9.35367
VIT_12s0035g01190	13.6415	13.4853	13.7889	13.2643	13.4319	13.4987	13.2578	13.7571	13.5883	13.5997	13.8174	13.576	13.8086	13.5895	13.5847	12.692	13.2006	12.9832	13.9005	13.7693	14.0919	13.9854	14.0434	13.89	13.5616	13.3379	13.3359	13.726	13.4282	13.4957	13.1926	12.3748	13.4566
VIT_00s0131g00360	8.20708	7.891	8.38073	8.37643	8.42145	8.70186	7.82691	7.84929	7.48992	8.87419	8.22881	8.44369	8.11908	8.02084	7.92176	8.27542	8.41943	8.5025	8.33832	8.32955	8.15731	8.32617	8.24355	8.2701	8.82906	8.76956	8.90098	8.16532	8.82046	8.10886	8.47956	8.31639	8.28779
VIT_17s0000g07980	9.90951	10.0165	10.1703	10.1576	10.5367	10.5927	9.67765	9.7343	9.60422	10.433	9.85029	9.83259	10.0622	9.71161	9.87135	9.83793	9.9218	9.60002	9.73643	9.61982	9.6315	9.31148	8.93259	9.75803	10.109	10.214	10.1121	9.83214	9.97738	9.97246	10.1851	9.96815	9.91951
VIT_03s0038g02810	11.0522	10.9029	10.6448	11.0236	10.8254	10.9201	11.3471	11.2986	11.1175	10.8912	11.0445	11.0023	10.8065	10.6873	10.6952	11.8916	11.3239	11.8432	10.6956	10.8762	10.4862	10.6175	11.1895	10.6631	10.9938	11.2232	11.0304	10.9647	11.056	11.3417	11.4137	11.5811	10.9483
VIT_11s0016g01340	12.5013	12.1523	12.0531	12.3674	12.135	12.4684	12.4257	12.2751	12.4406	12.4143	12.0058	12.1321	12.1414	12.0383	12.1221	12.8144	12.7421	12.4301	12.5314	12.6412	12.0207	11.6167	11.6603	11.6484	12.1869	12.7481	12.3751	12.8346	12.5503	12.2219	12.0083	11.7348	11.8425
VIT_14s0030g01610	11.2271	11.2571	10.6933	10.59	10.374	10.7381	11.5931	11.2057	11.7387	11.7741	11.7703	11.689	10.6242	11.0711	11.0704	11.7315	11.1914	11.6439	10.9702	11.2195	11.3284	11.0658	11.4732	10.7089	11.4155	11.4533	11.3424	11.3481	11.4713	11.3569	10.7247	11.3313	10.5929
VIT_13s0019g05210	12.4819	12.0892	12.0213	12.4189	12.3001	12.5096	11.6718	11.6989	11.7565	13.0419	12.3458	12.281	11.6993	11.445	11.7968	12.316	12.7426	12.0624	12.3301	12.739	11.8405	11.3352	11.42	11.5666	12.0497	12.3386	11.8381	12.7704	12.4207	12.0905	12.1883	12.0031	12.1058
VIT_04s0008g06580	12.2096	12.143	12.2382	12.2894	12.4178	12.6722	11.3777	11.48	11.7863	12.7254	12.3563	12.0987	11.9086	12.0511	12.2024	11.6747	12.36	12.0305	12.3721	12.4632	12.3984	11.9061	11.5878	12.0273	12.2169	12.0961	12.0805	12.8683	12.5191	12.3336	12.342	12.1208	12.5948
VIT_09s0002g03470	8.19736	8.31788	7.59343	7.99533	7.53173	8.21911	8.77928	8.35137	9.00236	8.77902	8.51399	8.44335	8.28791	8.14538	8.33834	8.95493	8.59775	8.33851	7.97649	8.21297	8.08948	7.84375	8.0551	7.68295	8.24464	8.2144	8.31457	8.91016	8.59935	9.13589	8.23399	8.58068	8.34621
VIT_10s0042g00960	10.8346	10.9189	11.2793	11.2419	11.606	11.1594	10.1894	10.6256	10.1627	10.9013	10.8846	10.6282	10.8018	10.3991	10.2722	10.2972	10.6938	10.6665	10.8926	10.659	11.166	10.821	10.6295	10.965	10.6592	10.3573	10.3659	10.4142	10.9539	11.1126	11.1525	11.2518	11.3153
VIT_07s0005g04270	8.37145	7.80096	7.48186	8.04983	8.19308	8.53638	8.49632	8.26793	8.34395	8.6442	8.39359	8.57275	8.26064	8.29708	8.37481	8.79398	8.35964	7.92834	7.93237	8.34127	7.80327	7.75814	7.84339	7.90955	8.22397	8.47148	8.23194	8.79423	8.58065	9.01083	8.83883	8.93774	8.85731
VIT_04s0008g01790	8.13108	7.65695	8.04054	8.21109	7.62374	7.75259	8.36852	7.98786	8.11926	7.65577	7.64441	7.39939	7.62752	6.92184	7.78643	8.48387	8.07096	8.56484	7.46316	7.62224	7.14856	7.19363	7.40478	7.42365	8.0046	8.48954	8.33654	7.93564	7.61488	7.65417	7.64456	7.9866	7.36058
VIT_14s0006g00180	13.6669	13.3567	13.4359	12.7519	12.9773	13.1745	12.9893	13.2418	12.9198	13.6707	13.5624	13.8164	13.4918	12.9526	12.8582	12.5957	13.0514	12.4202	13.737	13.6387	13.6956	13.7325	13.4121	13.8276	13.1717	13.1353	13.0543	12.7343	13.0494	12.9571	13.5235	12.5353	13.3903
VIT_19s0014g03600	7.55273	7.654	7.50279	6.7902	6.78978	6.86169	8.30789	8.06929	8.23207	6.85105	7.36032	7.75582	8.0346	7.69208	7.46465	7.52708	7.55433	6.84831	7.164	7.51738	7.15761	7.44638	7.49669	7.1637	7.77537	7.67384	7.29447	7.14341	7.07493	7.61692	7.43056	7.30192	7.22853
VIT_00s0516g00030	11.0412	11.49	11.8103	12.1364	12.3104	12.3424	11.5129	11.5746	11.2919	10.9153	10.8842	11.3819	12.0526	11.7334	11.9306	11.9257	11.9935	11.784	11.7427	11.8434	11.3764	11.3849	10.7657	11.6882	11.3602	11.385	11.3496	11.7444	11.8167	11.9875	11.7659	11.1704	11.648
VIT_18s0001g13700	9.03771	9.15354	8.5586	8.89056	8.47082	8.92045	9.51581	9.30096	9.44325	9.16575	9.07743	9.09897	8.71452	8.56491	8.65748	9.97998	9.39271	9.59063	8.90076	8.97594	8.68827	8.76473	9.1174	8.34362	8.86471	9.28371	9.0088	9.19836	9.21949	9.54365	9.05204	9.22836	8.93745
VIT_04s0023g01770	11.8281	11.5635	11.4392	11.4651	11.0353	11.3034	11.6013	11.4811	11.8845	11.5463	11.6531	11.3374	10.9871	10.8945	11.2552	11.955	11.9027	12.3016	11.3578	11.4516	11.3652	11.02	11.6125	10.8661	11.5045	11.7492	11.5534	11.9787	11.6689	11.7503	11.344	11.4805	11.1693
VIT_11s0052g00730	14.3371	14.4637	14.4227	14.3281	14.4906	14.6432	13.4099	13.4846	13.52	14.6389	14.1013	14.4339	14.1084	14.037	14.0177	13.5278	14.3767	13.5299	14.4981	14.5677	14.2567	13.9329	13.2794	14.0851	14.2168	14.1676	14.2182	14.5647	14.4262	14.2181	14.1922	13.9038	14.387
VIT_06s0004g01220	7.10586	6.90612	7.42056	7.00883	7.25968	7.60408	6.60051	7.0549	7.00574	7.5073	7.17637	7.00777	6.89773	6.69231	6.89331	7.41602	7.50454	6.91301	7.11361	7.49763	6.9404	7.00219	6.88899	6.67234	5.72597	6.81572	6.43883	7.24485	7.16357	7.19861	7.86295	7.6969	7.83299
VIT_03s0038g04290	7.04925	6.95653	6.79261	7.47103	7.29217	7.67395	7.515	7.50144	7.57068	8.18064	8.24439	7.77371	7.28218	7.32551	7.19086	7.87132	7.77857	6.98732	7.88884	7.94781	7.75452	7.55616	7.43753	7.65219	7.85151	7.68511	7.92586	7.82057	7.94669	7.3281	7.57109	7.76316	7.77996
VIT_07s0141g00620	9.9881	9.94964	10.2975	10.538	10.8172	10.4261	9.1572	9.53741	9.53054	10.2958	10.1055	9.99939	9.80944	9.45549	9.69399	10.5939	10.5514	9.77571	9.91624	10.004	9.83248	9.79808	9.38514	9.94403	10.0649	10.1124	10.1456	10.0928	10.4686	10.1369	10.0082	9.61163	10.2479
VIT_10s0003g02710	10.8695	10.9012	10.3488	11.096	11.0782	11.0321	11.2456	11.2734	11.2206	11.0767	11.0274	11.1726	11.1933	10.92	10.7293	11.8069	11.4794	11.895	11.3524	11.392	10.9045	10.7101	11.1282	10.688	11.3099	11.5888	11.3245	11.4289	11.1102	11.136	11.3366	11.318	11.1604
VIT_01s0127g00450	14.4805	14.1165	13.7271	13.9469	13.7869	13.9429	13.7923	13.7605	13.7626	14.4074	13.9693	13.7656	13.3196	13.0075	13.3682	14.2456	14.2013	14.5372	14.0879	14.0178	13.7465	13.3029	13.5945	13.6697	13.9057	14.2596	14.0665	14.1554	13.9759	13.8783	14.2023	14.3953	13.842
VIT_08s0007g05310	7.21012	6.98486	6.52284	6.77529	7.51021	7.47094	7.11313	7.33809	7.75938	7.15781	7.43305	7.58586	6.68909	6.73191	6.77688	7.98912	7.84134	7.32173	7.08499	7.32603	7.20168	6.82672	6.71239	6.86601	7.18455	7.75161	7.25047	7.83407	7.75475	7.76536	7.47045	7.38919	7.51825
VIT_11s0016g05140	12.0725	11.8288	11.7826	11.8035	11.4595	11.377	12.4491	12.1289	12.1528	12.0956	11.8679	11.8448	11.6576	11.4329	11.6902	12.507	12.1666	12.6913	11.7468	12.0266	11.4757	11.1108	11.7878	11.4294	11.5604	12.0262	11.8396	12.0597	12.0472	11.9953	11.4591	11.9024	11.4368
VIT_19s0090g01280	10.1019	10.2088	9.63806	9.12054	9.01341	9.51306	10.1883	10.1923	10.341	9.88665	9.93042	9.74247	9.93274	9.6999	9.82338	9.84586	9.68673	9.67222	9.32882	9.39305	9.74612	9.6816	9.91124	9.57739	9.78612	9.84423	9.84675	9.79344	9.73051	10.0872	9.58414	9.86114	9.5556
VIT_13s0158g00070	5.39788	5.33391	5.64149	5.61692	5.37214	5.38069	5.97353	5.7688	5.80555	4.92276	4.71229	5.08089	6.2018	6.35464	5.56296	5.25568	5.28445	5.70444	4.78827	5.52822	5.03714	5.45313	5.49688	5.94824	5.04107	5.51792	5.32508	5.10909	5.01885	5.20218	5.39769	5.45213	5.35613
VIT_04s0008g05880	10.0529	10.0814	10.1929	10.6374	11.0471	10.6667	9.69668	9.89706	9.82149	10.5344	9.94138	10.1893	10.2159	10.1109	9.85229	10.4019	10.3384	9.92451	10.0165	10.2003	9.81491	9.6698	9.24138	10.1329	10.1882	10.3062	10.1162	10.2262	10.3637	10.2608	10.4603	10.5553	10.5594
VIT_08s0007g03870	12.5681	12.4973	11.7913	13.1525	13.1515	12.7279	12.67	12.8372	12.3236	12.7485	13.1706	12.9527	12.36	12.2225	12.3331	13.1227	12.7571	13.2189	12.7761	12.4257	12.98	13.0764	13.0979	12.9696	13.2962	13.1716	13.3938	12.3083	12.6715	12.7195	12.6819	12.8347	12.7129
VIT_06s0004g07370	10.3233	10.291	9.9587	10.2138	9.92428	10.4171	10.6972	10.6099	10.4957	10.7082	10.4401	10.3261	10.1756	9.62956	10.0312	11.1883	10.8611	11.4785	10.5078	10.6161	10.1275	10.2465	10.6034	10.2762	10.3411	10.6313	10.3383	10.7413	10.589	10.6397	10.7651	11.1626	10.3873
VIT_14s0068g01440	10.1543	10.6354	10.6584	9.81368	10.0319	10.015	9.86511	9.97169	10.385	10.0667	9.77754	9.66795	10.3163	10.0309	10.493	9.00943	9.81753	9.15854	9.40808	9.39853	9.72247	10.0075	9.78778	9.80639	9.57063	9.49878	9.74306	10.0162	9.5097	9.88102	9.86195	9.57086	9.92499
VIT_13s0019g02240	11.2441	11.5573	11.4491	11.3863	11.4563	11.1394	11.1055	10.9816	10.9204	11.9194	11.0258	11.143	10.9515	10.6785	11.1169	11.8875	11.5786	11.5344	10.757	10.7396	10.6802	10.6366	10.7242	10.5981	10.8023	11.0587	10.9769	11.0086	11.0478	11.0795	11.1501	11.3751	10.7128
VIT_04s0008g02900	11.114	11.068	11.2017	11.6582	12.0173	11.7747	11.0304	11.1603	10.8191	11.665	11.1098	11.1815	11.447	10.8435	10.9139	11.7414	11.3851	11.1566	11.6202	11.5374	10.8435	10.5668	10.7149	11.1798	11.4815	11.6442	11.5311	11.7689	11.646	11.4597	11.935	12.1311	11.7584
VIT_15s0048g01090	10.8932	11.3166	11.3048	10.8525	11.0356	11.2551	10.8362	11.0096	11.0396	10.9908	11.2164	10.9752	11.3733	11.5527	11.7285	10.3967	10.783	10.109	10.6306	10.3729	10.9274	11.1121	10.8765	11.0852	10.625	10.6682	11.1401	11.3043	11.0695	11.3702	11.1486	10.9802	11.1284
VIT_08s0040g01830	10.2976	10.3809	10.3476	10.1966	10.1335	10.0744	10.2916	10.3399	10.5026	10.1748	10.5173	10.0124	9.70495	9.28883	9.46616	10.851	10.4079	10.8286	9.88274	10.0256	10.1542	9.91513	10.805	10.0141	10.1409	10.1819	10.289	10.5005	10.3377	10.6126	10.3361	10.569	10.1775
VIT_07s0104g00160	10.5476	10.5184	10.2157	10.1938	9.87532	10.1145	10.2112	10.3759	10.3131	10.6399	10.44	10.1366	9.91796	9.80749	9.89241	11.034	10.7633	11.0276	10.2263	10.2401	10.0765	9.77234	10.4383	9.77647	10.0848	10.426	9.9775	10.1378	10.1876	10.4168	10.1961	10.2581	9.94201
VIT_01s0137g00730	7.57033	6.71941	7.06312	7.347	7.80528	7.88475	6.91651	7.06403	7.57262	7.62242	7.64671	7.50834	6.7462	7.14669	6.99652	7.6365	7.50881	7.55621	7.16053	7.27626	6.76777	6.64799	6.68165	6.84788	8.23377	7.80833	7.79891	7.69872	7.53504	7.51247	7.60236	7.01145	7.8982
VIT_13s0067g02930	14.6847	14.2902	14.5169	15.1319	15.1613	15.1928	14.6711	14.875	14.5191	14.0125	13.8961	14.5107	15.2471	14.6682	14.7468	15.0353	15.0525	14.9319	14.7203	14.8724	14.3575	14.5603	14.3898	14.804	14.9562	14.943	14.9703	15.0437	14.9829	14.7546	15.0106	14.7681	14.9553
VIT_18s0001g01980	10.8757	10.8813	10.6716	10.6346	9.97868	10.444	10.8468	10.9629	10.5166	10.2979	10.933	10.8826	10.8811	11.1304	11.0714	10.5352	10.7839	11.0151	11.1317	11.0832	11.1047	11.7373	11.9261	11.23	10.8308	10.8981	10.8735	10.789	10.6137	10.9348	11.022	11.0571	10.9459
VIT_18s0001g00430	11.3213	10.6659	11.1516	11.628	10.9753	11.1503	11.4026	11.1828	11.5219	11.0661	11.5186	11.3384	11.2238	11.071	11.1242	12.151	11.8518	12.1561	11.6249	11.5778	11.1128	11.3163	11.58	11.1222	11.8132	11.9173	11.8218	11.7267	11.6452	11.5811	11.6017	11.6208	11.5529
VIT_15s0107g00360	11.4305	11.183	10.8517	11.2852	10.7485	11.0998	11.5822	11.5295	11.4543	11.0961	11.4298	10.9785	10.8217	10.5856	10.6288	12.1194	11.5495	12.2735	11.4014	11.4206	11.1668	10.7343	11.3323	11.0485	11.4153	11.5255	11.3963	11.4176	11.6557	11.6794	11.4616	11.8416	11.0373
VIT_09s0002g01270	12.5993	12.4993	12.2894	13.4019	13.3405	13.2507	13.091	13.0844	12.956	12.7266	12.7982	13.3378	13.5064	13.6234	13.3277	12.8193	13.0351	12.6519	13.5242	13.5678	13.0874	13.2435	12.8572	13.3428	13.28	13.3325	13.174	13.3853	13.2392	13.1109	13.3347	13.0376	13.649
VIT_04s0023g00220	9.16537	8.59998	9.49385	9.56868	9.47057	10.1696	8.99109	8.87647	8.78912	9.54717	9.56176	9.2109	8.72819	8.46695	9.09271	8.81019	8.89562	8.25739	9.32645	9.16388	9.29062	9.07578	8.96816	8.82111	9.13574	8.91113	8.89564	9.38145	9.57439	9.4136	9.64827	9.33999	9.7196
VIT_00s0333g00060	5.6665	5.62898	5.76401	5.63391	4.97531	5.10671	5.54933	5.63979	5.66484	5.43813	4.98783	5.35368	6.19236	5.47274	5.29618	6.06898	5.97625	6.03419	4.84934	4.60069	4.70859	5.28079	4.97142	5.46544	5.28488	5.53237	5.52727	5.46395	5.52861	5.55578	5.5346	5.20663	4.74633
VIT_17s0000g02420	9.75664	9.21206	9.18853	8.58706	8.62951	8.64737	9.05045	9.09101	8.82925	9.53029	9.13716	8.98631	9.17028	8.52155	8.4588	9.52521	9.75853	8.99816	9.31484	9.52814	9.19667	8.46046	8.67201	8.70655	8.57033	9.19439	8.59789	9.72195	9.55004	9.569	8.84131	9.1134	9.05104
VIT_10s0003g02750	10.1779	10.6037	10.6547	10.619	11.2735	11.0941	10.2434	10.5361	10.1804	10.7373	10.488	10.4923	10.8758	10.4363	10.2838	10.0325	10.3023	9.72455	10.1043	9.95634	10.2159	10.6413	10.5017	10.8611	10.3591	10.2835	10.7286	10.2758	10.5252	10.5251	11.1335	11.0955	10.9371
VIT_17s0000g10240	10.1922	10.2893	9.87655	9.79375	10.0692	9.88329	10.8592	10.5729	10.9994	9.82363	10.2017	10.2684	10.086	9.59666	9.95845	10.3505	9.97384	9.95005	9.62962	9.77224	10.0306	10.0252	10.1589	9.86739	9.76952	9.63111	9.75101	9.99472	9.74404	10.2097	10.0379	10.0701	10.1676
VIT_08s0007g04340	9.78933	9.62581	9.91	10.0834	10.2737	10.1012	9.576	9.75606	9.18089	9.82334	9.67023	9.61148	9.89133	9.50175	9.43561	10.2837	9.91429	9.83175	9.22431	8.91365	9.29374	9.6291	9.51836	9.86051	9.49601	9.61967	9.5753	9.39164	9.84707	9.57704	10.0279	10.3082	9.88135
VIT_07s0005g00390	11.3925	11.1524	11.7022	12.3262	12.3292	12.2957	11.3374	11.3936	11.1973	11.9977	11.7822	11.6067	12.0709	11.451	11.087	12.0245	11.5567	11.7525	11.7421	11.542	11.2524	11.6637	11.5192	11.7552	11.7458	11.7613	11.9461	11.4747	11.6811	11.5545	12.2124	12.1861	12.2467
VIT_02s0025g02890	8.21783	8.20318	7.56168	7.81554	7.96844	7.89043	8.13981	8.04498	8.26522	8.08418	8.21234	7.96876	7.45764	7.14313	7.16988	8.76526	8.04149	8.11789	7.46262	7.28347	7.57088	7.6233	8.06031	7.76382	7.61533	7.90208	7.9901	7.8944	8.0037	8.01915	7.88901	7.95125	7.98951
VIT_18s0075g00250	13.4646	13.7988	13.4208	14.0563	14.1276	14.0307	14.1773	14.1134	14.0862	12.766	13.5308	13.3725	13.8141	13.4865	13.5224	14.3217	14.0272	14.3258	13.5298	13.4001	13.6843	13.4003	14.1395	13.8083	13.6128	13.6087	13.4937	13.8968	13.6911	14.2444	14.0565	13.9679	13.9911
VIT_08s0032g00040	8.37919	8.56367	8.31782	8.69441	8.08234	8.53176	8.82475	8.50536	8.44572	8.64229	8.7121	8.82451	9.03599	9.25766	9.55216	8.73455	8.69795	8.54424	8.75037	8.78328	8.71118	8.70676	8.91945	8.44387	8.74873	8.41165	8.64324	8.32502	8.10026	8.09063	8.70193	8.60137	8.41705
VIT_00s2839g00010	8.91764	9.42489	9.28944	10.0149	10.0998	9.39914	9.87129	9.94087	9.8172	9.91342	9.74606	9.52721	9.78597	9.13666	9.1049	10.3951	9.91707	9.98668	9.06522	8.86626	9.02447	9.40732	9.51866	9.74405	10.0099	9.70359	9.8651	9.4481	9.5097	9.85531	9.84479	9.82064	9.65937
VIT_18s0041g00150	12.5989	12.5704	11.8003	12.7474	12.5264	12.5501	13.6136	13.3693	13.4968	12.3366	12.7221	13.1869	13.138	13.5286	13.2995	13.4746	13.0693	12.9575	12.8501	12.9915	12.8949	13.2247	13.2621	12.9565	13.213	13.2827	13.2662	12.5647	12.9524	12.8443	12.9418	13.1573	12.6831
VIT_02s0025g03070	8.92408	9.76758	9.58941	9.41137	9.20006	9.22112	9.08459	8.78404	8.75613	8.93232	8.44303	8.52887	8.81211	8.68628	9.14736	8.94712	8.90395	8.84653	8.4602	8.12107	8.27911	8.64347	8.56446	8.3433	8.50725	8.76301	8.91219	8.73949	8.90813	9.14019	8.9763	8.92788	8.62382
VIT_16s0100g00310	8.68454	8.84891	9.23334	8.74276	9.06723	8.99901	9.44792	9.22584	9.45172	8.5032	8.61607	8.8315	9.03999	8.56518	8.80617	9.38952	9.16663	8.70668	8.04161	8.09942	8.30229	8.73606	9.01642	8.82319	9.12427	8.90469	9.38987	8.71587	8.67786	9.15077	8.73731	8.81008	8.91849
VIT_06s0004g04250	11.9355	11.7333	11.7853	11.9599	11.8186	11.7221	11.6553	11.3873	11.7212	12.0127	11.688	11.5899	11.0119	10.9882	11.0903	12.2738	11.7678	12.1869	11.8294	11.8975	11.3878	11.3891	11.745	11.267	11.5247	11.6852	11.5561	11.9762	11.9087	11.923	11.7428	12.0781	11.6198
VIT_05s0049g00180	12.4691	12.0688	12.0477	12.8927	13.1148	12.8318	12.9292	12.7397	12.824	12.516	12.2561	12.6006	12.8461	12.6414	12.5049	12.5385	12.697	12.4949	12.8049	12.5945	12.2576	12.1392	12.2804	12.577	13.2016	13.3507	13.3009	13.0602	12.8057	12.4797	12.6729	12.3302	12.9257
VIT_15s0024g00790	9.02325	9.05406	8.3642	8.86944	9.06585	8.94224	8.62852	8.96817	8.70359	9.30671	9.19373	9.09219	8.21891	8.32371	8.5368	9.85514	9.40232	9.21942	8.68873	8.51914	8.71945	9.01086	9.20747	9.02677	8.84986	8.74807	8.91098	8.76494	9.07031	8.45879	9.2798	9.15907	8.95935
VIT_19s0015g00050	12.5521	12.6766	12.1688	12.1402	11.8431	12.3848	12.7735	12.7693	12.7401	12.3059	12.8459	13.0332	12.9389	13.4724	12.9535	12.7237	12.4224	12.6945	13.0763	12.9507	13.2592	13.5578	13.6019	12.862	12.8589	12.7307	12.8479	12.2713	12.616	12.475	12.5179	12.7225	12.2086
VIT_04s0023g00620	11.5852	11.9476	11.8027	11.633	11.4971	11.284	12.4503	11.9391	12.1552	11.5291	11.8278	11.6603	11.4229	11.2183	11.4299	12.6033	11.9651	12.3092	11.1383	11.1142	11.3978	11.3444	11.7312	11.1255	11.4749	11.3061	11.5861	11.5178	11.7591	12.3113	11.6052	11.9751	11.4824
VIT_00s0287g00010	9.78891	9.64231	9.96118	9.62137	10.0491	10.0214	9.01074	9.51158	9.71506	10.2044	9.99661	9.85904	9.18166	9.21618	9.22084	9.48113	9.82315	9.18586	9.81371	10.0647	9.88153	9.25142	9.32486	9.57164	9.73469	9.67828	9.54633	10.5751	10.0068	10.2845	9.56103	9.59581	10.0021
VIT_01s0011g06310	5.19785	5.88112	5.67986	4.72705	4.46175	4.81364	4.92413	4.9667	5.02014	5.1138	4.52873	5.08904	4.8419	4.70134	4.91625	4.77117	4.56863	4.81156	4.42754	4.74723	4.14677	4.63814	4.69575	4.59666	4.39662	4.60567	4.78144	4.7226	4.4577	4.94966	4.97058	5.22953	5.06996
VIT_17s0000g01170	9.7054	9.80918	9.26717	9.12815	8.88433	9.30776	10.1866	9.95537	10.2052	9.23448	9.19472	9.60601	9.56592	9.61673	9.54966	10.1515	9.74875	9.48198	9.54322	9.75976	9.61676	9.15704	9.53268	9.07366	9.71374	10.2695	9.99176	9.52293	9.46207	9.78516	9.2383	9.39168	8.83108
VIT_00s0484g00040	7.79411	7.87249	8.79245	7.66022	7.85937	7.91121	7.51289	7.56366	7.64906	7.5519	7.73005	7.99964	8.14775	7.58522	7.94895	7.5123	7.48142	7.58204	8.53588	8.38502	8.62587	8.20485	8.13083	8.73419	7.23663	7.69808	7.57833	7.92057	7.90888	7.93664	8.70747	8.20001	8.23543
VIT_12s0055g00960	10.3278	10.2599	10.2523	10.3282	10.0921	10.3331	10.5344	10.407	10.1687	10.1486	10.0999	10.1627	10.0418	9.688	9.86543	10.9945	10.5968	11.0566	10.101	10.2753	9.91472	9.90632	10.3398	9.88338	10.0534	10.2672	10.2076	10.5235	10.3276	10.3966	10.296	10.58	10.1214
VIT_00s0992g00020	7.8361	7.50704	7.62386	8.08564	7.67269	8.00658	7.44485	7.58439	7.87218	8.06761	8.09034	7.85878	7.05388	6.85206	7.26279	8.56724	7.90986	7.65777	7.16759	7.38672	7.48983	7.48902	7.61751	7.67005	7.32933	7.6172	7.85453	7.95184	8.24789	8.34724	7.74501	8.17945	7.86111
VIT_18s0001g00670	9.57042	9.463	8.89241	9.18373	9.07865	9.14795	9.64718	9.24879	9.56248	9.42462	9.62824	9.38503	8.90309	8.56462	8.59089	9.99467	9.53746	9.89088	8.79452	8.82381	8.86444	9.09947	9.5956	8.92611	8.8289	8.8727	9.11887	9.21258	9.09033	9.50493	9.10432	9.40946	8.91232
VIT_14s0060g01430	10.3811	10.9037	11.0809	10.6785	10.7038	10.7053	10.245	10.5663	10.0565	9.74695	9.64102	9.91203	10.6626	10.35	10.3417	10.6915	10.6184	10.6383	10.1731	9.82752	10.1609	10.6077	10.2491	10.7746	10.2162	10.3846	10.1113	10.2271	10.1951	10.628	10.4265	10.3065	10.1766
VIT_11s0052g01700	12.7292	12.9364	13.1815	12.571	12.9331	12.8787	12.6001	12.4696	12.5226	12.5991	12.5575	12.5026	12.8473	12.7371	13.0939	11.6888	12.0683	12.074	12.8497	12.6817	12.9785	12.949	12.4058	12.608	12.3717	12.3535	12.6012	12.1562	12.5953	12.7147	12.6301	12.8333	12.7026
VIT_13s0158g00120	8.13275	8.22002	7.59905	7.81569	7.89219	8.08771	7.96035	8.00734	8.26702	8.5316	8.36182	8.19394	7.38564	7.32444	7.56454	8.74259	8.4162	8.33992	7.83814	8.05526	7.82152	7.56762	8.03521	8.1115	7.90601	7.90108	8.0486	8.27347	8.17509	8.23273	8.39621	8.59513	8.02646
VIT_13s0067g01210	9.31475	9.52431	8.90392	9.55305	9.52278	9.9917	8.49836	8.80174	8.99252	9.79654	9.66018	9.33252	8.83173	8.95141	8.99614	9.33426	9.47054	8.84071	9.41352	8.98079	9.55881	9.28186	9.0644	9.31035	9.11729	8.77564	8.99172	9.84422	9.69996	9.77634	9.46826	9.37188	9.58752
VIT_12s0028g02110	9.45736	9.68608	9.22295	9.92563	10.2761	10.0971	8.94444	9.25967	9.27841	10.1427	9.40777	9.32007	9.33973	8.962	9.17592	10.1316	9.66602	9.28567	9.5188	9.43249	9.35397	9.05729	8.7493	8.84425	9.14915	9.44368	9.61656	9.87678	9.81463	9.95433	9.43896	9.44803	9.65909
VIT_08s0007g01940	12.3155	12.2191	11.8023	11.8854	12.2401	11.9528	11.0648	11.1861	11.0572	11.9076	12.0816	11.8104	12.399	11.7584	11.8232	12.0133	12.1924	12.0867	12.1928	12.0739	11.9954	11.9715	11.6044	12.2022	11.9216	11.8575	11.6622	12.0062	11.9984	12.0423	12.0647	11.8668	11.9029
VIT_08s0040g01380	8.80291	8.50628	9.10298	8.83384	8.83312	8.70852	8.86643	8.71451	8.97001	9.33794	8.89715	8.61569	8.04001	8.16291	7.98646	9.0447	9.15431	9.39052	8.28417	8.63349	8.6007	8.34607	8.77249	8.33876	8.90681	8.82719	8.60048	8.88277	8.79605	8.96612	8.78441	8.38592	8.54526
VIT_04s0023g00550	4.55664	4.62514	4.42682	4.57161	4.81739	4.62888	5.1114	4.72646	5.30961	5.32362	5.37028	5.12957	5.43615	5.03556	5.30231	4.74501	4.60217	4.69416	5.35746	5.66961	5.33474	4.43596	4.7903	5.29174	6.15851	5.3714	5.48087	5.34432	5.14517	5.64222	5.34038	5.14227	6.01181
VIT_01s0026g01550	8.97558	8.61841	8.75343	9.33142	8.79208	9.1341	8.45467	8.33175	8.18733	8.9713	8.87453	8.29374	8.74871	8.68087	8.47399	9.32449	9.28645	8.84431	8.81155	8.87476	8.76421	8.53603	8.75859	9.18633	8.38007	8.32339	8.09896	8.66588	8.9496	8.76005	9.18949	9.46548	9.26692
VIT_16s0115g00500	4.8416	4.91706	4.61215	4.30769	4.66917	4.39338	5.17917	4.95515	4.9608	5.2809	5.23364	5.07712	5.2837	5.2907	5.34615	4.75078	4.90526	4.71797	5.39884	6.16024	5.63268	5.01703	5.27722	4.822	5.32019	5.33557	4.44624	4.8914	4.84459	4.77621	4.8849	4.96185	5.03252
VIT_14s0068g00970	9.32747	9.47876	8.81489	8.27901	8.07969	8.69461	9.19498	9.53857	9.40547	9.54242	9.10128	9.06837	9.47769	9.13606	9.07731	8.4275	8.7127	8.20475	8.74605	8.79418	9.13141	9.39721	8.87511	9.31331	8.69511	8.80911	8.48658	9.03873	8.4841	8.85127	8.50203	8.86359	8.4001
VIT_16s0039g00320	9.86348	10.0305	9.82306	9.28851	9.47432	9.65116	10.5824	10.3733	10.7633	10.5286	10.0993	10.0237	10.0089	10.0474	10.4697	10.1624	9.96633	9.60023	9.49914	9.56756	9.73742	10.0366	9.704	9.6198	10.3152	10.0674	10.4126	9.82546	9.96757	9.89048	9.51643	10.165	9.51463
VIT_04s0008g03850	10.4076	10.4416	10.5246	10.4694	10.566	11.0688	9.67172	9.61189	10.0695	10.6921	10.2404	10.1141	9.70474	9.79002	10.0908	9.78863	10.284	9.89226	10.2144	10.1911	10.2433	9.57433	9.04431	9.95383	10.1504	9.84825	9.7895	10.4423	10.3344	10.42	10.1368	10.39	10.1353
VIT_08s0040g03330	11.0451	10.8747	10.222	10.7647	10.3692	10.4591	11.4407	11.2193	11.4524	11.1853	11.0608	10.846	10.492	10.2527	10.5718	11.6031	11.2698	11.5651	10.6426	10.6867	10.6124	10.277	10.9486	10.3609	10.7657	11.0315	10.6871	11.0044	10.8023	11.1685	10.6799	10.8923	10.2226
VIT_14s0108g00070	11.1469	11.7132	11.7966	11.782	11.6543	11.8131	10.7321	10.8885	10.9073	11.8564	11.4308	11.4592	11.0657	10.8171	11.1642	12.0527	11.9573	11.5377	11.0883	10.9916	10.9947	10.9401	10.443	11.1913	11.3274	11.3502	11.5024	11.7407	11.7442	10.9689	11.4756	11.4228	11.2527
VIT_05s0029g01030	10.7673	10.7978	10.9552	11.2124	10.5753	11.2348	11.418	11.2293	11.2343	10.6669	11.0675	11.4689	11.6959	11.8228	11.9433	11.5265	11.5205	11.1758	11.6983	11.7899	11.2292	11.2428	10.8306	11.1857	11.8425	11.8835	11.8014	11.4776	11.3691	11.1518	11.4003	11.4824	11.4179
VIT_19s0014g04150	9.40512	9.22862	9.2406	8.73436	9.18962	9.39964	10.1729	9.82551	10.1164	9.56916	9.4783	9.83305	9.98917	10.396	9.93819	10.6399	9.97061	10.1844	9.67674	9.69154	9.74062	9.94622	10.2487	10.0527	10.1699	9.9321	10.0068	9.77528	9.96042	9.74146	9.72742	10.4953	9.48658
VIT_00s0199g00220	9.32263	9.34077	9.41081	8.7008	8.58121	8.84022	9.19574	9.51518	9.69422	9.34758	9.07213	8.89203	9.51535	9.70557	9.43393	7.87426	8.94561	8.85881	9.36297	9.15325	9.72622	9.81825	9.51314	9.55868	9.51847	9.39192	9.397	9.25745	9.24243	9.04826	9.09619	8.92599	9.01224
VIT_02s0087g00580	8.75174	8.39241	8.40929	8.87596	8.78564	8.94383	8.78575	8.87725	8.83766	8.16619	8.78793	8.76966	9.46533	9.59762	9.16833	9.26009	9.11265	8.71261	9.42585	9.74637	9.38423	9.20463	8.86114	9.52984	9.39445	9.21442	8.88835	9.09041	9.33474	8.99627	9.40484	9.73282	9.24722
VIT_17s0000g01810	11.1173	11.3235	11.3143	10.9205	10.9902	10.8318	10.9341	11.0594	10.8949	11.5751	11.6659	11.2459	11.1442	10.9502	10.8259	10.505	10.5185	10.2899	10.7056	10.5897	11.1812	11.1467	11.3821	11.128	11.1933	10.8153	11.1071	10.6525	11.1967	11.0838	11.3195	11.5755	11.1672
VIT_16s0039g00160	10.5585	10.6593	10.248	10.5303	10.5839	10.6687	10.1058	10.0953	10.2139	11.068	10.923	10.5976	9.70751	9.74629	10.0706	10.904	10.6014	10.1402	10.3421	10.3398	10.4728	10.1043	10.2764	9.86912	10.4912	10.6651	10.5495	10.4446	10.9224	10.783	10.6067	10.784	10.3812
VIT_16s0039g01400	11.9537	11.7567	11.7735	12.4751	12.5419	12.6263	11.6355	11.7079	11.4192	12.4763	11.7275	12.0839	11.8112	11.7389	12.071	11.587	12.1505	12.0127	12.2013	12.3321	11.6947	11.3791	10.9003	11.4927	11.7613	12.0581	11.7515	12.1776	12.2151	11.9919	12.2163	12.0525	11.9958
VIT_18s0072g00760	9.95031	10.0262	9.59051	10.5832	10.3448	10.2265	10.1553	10.1123	10.1597	9.67367	10.3506	10.4679	10.256	10.4382	10.346	10.7978	10.3156	10.3402	10.4494	10.3852	10.1899	10.0558	10.1029	10.0024	10.5284	10.6851	10.482	10.6246	10.6472	10.6228	10.9848	10.8844	10.7379
VIT_06s0009g01920	13.2652	13.0482	13.1119	13.5308	13.4704	13.3181	13.0208	12.7838	12.5617	13.1506	13.2134	13.315	12.4096	12.4259	12.2281	13.1865	12.8887	13.2338	12.7097	12.6585	12.7811	13.0962	13.2537	13.0659	12.759	12.8086	12.8282	12.0553	12.978	12.9804	13.3046	13.4407	12.869
VIT_01s0026g01250	9.57412	9.83305	9.73214	9.57526	9.45302	9.65494	9.21479	9.30289	9.09806	9.52683	9.09386	9.15432	9.35949	8.68325	8.86228	10.1161	9.78062	9.30463	9.16855	9.27424	9.35926	9.35947	9.47138	9.49901	8.51607	9.28472	8.96645	9.53261	9.91422	9.72258	10.0503	9.8558	9.95191
VIT_06s0004g02800	11.2348	11.5562	11.31	11.1463	10.858	11.3011	10.6743	10.9575	10.6851	11.5969	10.9008	11.1294	11.3683	11.1901	11.4746	11.0099	11.5971	10.8188	11.0158	10.8611	11.0046	10.7269	10.2075	10.7877	10.266	10.4961	10.5788	11.4122	11.5301	11.5037	11.2892	11.0561	11.1049
VIT_00s1217g00010	12.0886	11.8871	12.2046	12.4236	12.657	12.5419	11.4728	11.4268	11.3711	12.0026	11.6353	11.8523	12.0839	11.5671	11.5417	12.1263	11.9908	11.5282	11.9178	11.9423	11.952	11.9618	11.495	12.0771	11.6117	11.5596	11.6333	11.8943	11.8159	11.8142	12.0966	11.8896	12.1962
VIT_05s0020g01520	11.7324	11.4849	11.4794	11.8456	11.4693	11.5585	11.9603	11.6797	11.8907	11.8503	11.6241	11.6485	11.2057	10.9464	11.216	12.1443	12.0637	12.4041	11.8377	11.7511	11.3807	11.1684	11.5413	11.4573	11.4874	11.5598	11.4039	11.8193	11.7852	11.6478	11.7233	12.0282	11.4478
VIT_05s0049g01750	12.2654	12.0067	12.1859	11.2164	11.0929	11.4317	11.8877	12.1215	11.9395	11.642	12.0957	11.9323	11.9841	11.766	11.6449	11.6835	11.5947	11.2897	11.8623	11.6622	12.2261	12.3925	12.4361	12.0599	11.8099	11.6356	11.7475	11.6895	11.6384	12.0524	11.5695	11.6014	11.8575
VIT_06s0080g00320	9.82677	10.0579	9.57469	10.3719	11.0701	10.6904	10.0447	9.72761	9.92218	10.2065	9.61096	9.86767	10.4057	10.1502	9.77856	10.8649	10.5182	10.4059	9.82279	9.84481	9.32089	9.69085	9.48427	10.1034	10.1401	10.2691	10.3895	10.539	10.4446	10.1002	10.6043	10.7089	10.3646
VIT_04s0023g00500	4.64229	4.56323	4.43671	4.21794	4.73256	4.57453	4.62315	4.58176	4.17989	4.52258	4.83026	4.96935	4.95556	4.9297	4.89247	4.9553	4.27828	5.00721	5.17264	4.9946	5.38272	4.51726	4.64155	4.48476	4.12776	4.52421	4.23877	4.55631	4.85413	4.96511	5.09741	5.59945	5.58942
VIT_06s0004g03000	9.83301	9.41016	9.33694	9.68127	9.58501	9.8452	10.07	9.74719	10.2863	10.3502	9.97285	10.0278	9.80529	9.27064	9.8695	10.4241	10.3717	10.7352	9.89315	9.821	9.60355	9.24586	9.51163	9.64273	9.79755	9.92159	9.81908	10.2524	10.2817	10.0263	10.0375	10.2424	9.78619
VIT_12s0059g01080	10.7313	11.1914	10.9711	10.5481	10.5244	10.4487	11.4251	11.1037	11.6564	11.2311	10.8649	11.1255	10.8378	10.9848	11.1466	11.6125	11.2382	11.285	10.3829	10.6496	10.1208	10.5626	10.9298	10.4448	11.2441	11.2853	11.3354	11.0054	10.7906	11.186	10.529	11.1493	10.1892
VIT_14s0030g00620	11.6915	11.7588	11.9473	11.5946	11.7211	12.1153	10.9431	11.181	11.1604	12.1226	11.6648	11.7302	11.5184	11.4419	11.6413	11.3325	11.8554	11.2589	12.2328	12.1986	11.8374	11.2438	10.7455	11.2753	11.6441	11.8548	11.6599	11.9529	11.9399	11.7944	11.4265	11.2368	11.7745
VIT_18s0001g13970	12.5885	12.648	12.3029	11.662	11.4782	11.8447	12.17	12.3485	12.339	12.3728	11.9142	12.0999	12.3257	11.898	12.2172	12.198	12.156	11.8204	12.0808	12.078	12.1101	12.1732	12.1557	12.0791	11.2909	11.6797	11.5173	12.3026	11.7184	12.1506	11.9133	11.9581	11.8218
VIT_00s0670g00020	13.5869	13.3166	13.5774	13.8307	13.9407	14.0008	12.523	12.9485	12.7588	13.4317	13.5793	12.9766	13.4116	13.3224	13.3298	12.7272	13.1912	13.1492	13.381	12.9288	13.458	13.5304	13.3114	13.5788	13.5584	13.1791	13.4131	13.2149	13.1506	13.1499	13.1818	13.1968	13.513
VIT_17s0000g05740	7.18498	7.13538	6.94589	6.68869	7.17341	6.85347	7.10899	6.70869	6.74389	7.04074	6.72082	6.93821	6.13484	6.37158	6.73234	7.36717	7.51628	7.12845	6.56085	6.68362	6.90289	5.89522	6.51202	6.58298	7.1806	7.46491	7.32797	7.26217	6.97922	7.31865	6.82816	7.33083	7.08082
VIT_06s0004g04270	10.499	10.6952	10.7019	10.9604	10.713	10.5983	11.1146	10.8208	11.1365	10.9016	10.6025	10.3476	10.4158	9.87494	9.93305	11.4872	11.0242	11.1135	10.6923	10.6846	10.6229	10.1629	10.6469	10.2461	10.5533	10.7502	10.5888	10.8515	10.9409	11.08	10.2974	10.8793	10.5639
VIT_03s0063g01780	9.48967	9.53749	8.62447	9.40997	9.16326	9.44515	10.1187	10.2804	10.4065	10.1585	9.66059	9.75417	9.79227	9.95434	9.5783	9.63677	9.7447	9.39688	9.62231	9.42695	9.59817	9.72363	9.69039	9.65114	10.1476	10.182	10.1046	9.8422	9.84293	9.83897	9.50335	9.73281	9.35599
VIT_07s0005g00020	8.36852	8.20368	7.8909	8.0721	8.00647	8.60344	7.4593	8.14084	7.68194	8.36024	8.38111	8.29524	7.70028	7.46928	7.61804	8.72045	8.67	8.17254	8.23626	8.29754	8.19662	7.72379	8.01797	7.87587	7.77941	8.03958	7.68215	8.86381	8.4345	8.65707	8.0745	7.89589	8.30639
VIT_12s0059g00970	4.99898	5.00986	5.48358	6.16431	5.54796	6.18143	6.06007	6.21535	5.81697	5.89338	5.53308	5.81299	5.73592	6.13749	5.87577	5.7943	5.74201	5.18274	6.50551	6.3489	6.37025	5.85942	5.80641	5.94442	5.4957	5.55027	5.4065	5.45255	5.57592	5.74876	5.80721	5.89542	5.43185
VIT_08s0040g03150	9.76911	9.75759	9.29399	9.04503	9.47391	9.32487	10.0199	10.1568	9.91305	9.24725	8.78056	9.15044	10.2749	9.86561	9.69246	9.763	9.64597	9.05282	9.16974	9.22717	9.06403	8.78756	8.65977	9.40323	8.75304	9.34702	9.05086	9.59061	9.46799	9.56871	9.70623	9.82579	9.50363
VIT_10s0003g05070	10.2339	10.4735	10.6813	10.3948	10.3997	10.5364	9.28459	9.82279	9.73358	10.901	10.7433	10.352	9.8621	9.80945	10.0671	10.2165	10.2244	9.40144	10.386	10.4275	10.4969	10.0599	9.866	10.0894	10.0729	9.82439	10.0827	10.5662	10.5211	10.6433	9.9147	9.86712	10.3687
VIT_04s0008g04520	10.3476	10.91	11.2488	10.9714	11.3292	11.1286	9.75868	10.1297	9.76474	10.9593	10.472	10.3198	10.7507	10.3669	10.6207	10.1681	10.525	10.0756	10.4171	10.1632	10.2016	10.4665	9.92789	10.5079	10.4118	10.5042	10.5575	10.6377	10.6202	10.6639	10.7691	10.8526	10.9126
VIT_09s0002g01890	12.768	12.6826	12.5336	11.5731	11.8568	11.6837	11.9655	12.8905	11.7829	12.8644	12.6508	12.7394	12.6975	12.3383	12.2216	11.796	12.1195	11.5478	12.7722	12.5564	12.5908	12.4153	12.2307	12.4858	12.1315	12.3859	12.103	11.9399	11.9374	12.0456	12.2579	12.0544	11.9744
VIT_16s0039g02790	8.73978	8.81098	8.3456	8.81231	8.75155	8.98865	8.51465	8.23307	8.39767	9.0396	8.78892	8.91857	8.25055	8.22735	8.29341	9.63396	9.26883	8.51153	8.68092	8.70807	8.68644	8.01513	8.25585	8.13119	8.57731	8.79668	8.53147	8.94936	9.15559	9.21481	8.93194	9.05455	8.62506
VIT_14s0128g00720	10.934	11.0616	10.8442	11.1486	11.0275	11.3021	10.7475	10.8796	10.7434	10.6248	11.1834	11.0255	11.3777	11.0888	11.2613	10.16	10.5146	10.355	10.8098	10.4754	11.228	11.5365	11.3446	11.2025	10.8947	10.6164	10.6659	10.3417	10.5952	10.8133	11.2611	10.9886	11.4141
VIT_03s0063g01980	11.635	11.4962	11.1785	10.6947	10.0293	10.7266	11.6224	11.3489	11.4569	10.8211	11.2054	11.0259	10.7343	11.0617	11.3086	11.7182	11.6437	11.8573	11.1936	11.3838	11.3286	11.1419	11.3493	10.8216	10.9554	11.2535	10.97	11.3612	11.3027	11.5691	10.8868	11.3275	10.8062
VIT_14s0036g01010	12.3804	12.0699	11.9379	11.9869	11.467	11.7801	12.9222	12.6447	12.7535	11.6829	12.0552	12.4157	12.4119	12.9731	12.7854	12.7553	12.5858	12.6196	12.3312	12.5189	12.2431	12.71	12.6085	12.5687	12.3564	12.7765	12.7491	12.1354	12.4096	12.2913	12.6245	12.6935	12.2028
VIT_00s2871g00010	11.481	11.4102	11.7004	11.9293	11.821	11.4506	12.1956	11.8727	12.0103	11.3389	11.405	11.1888	11.515	11.0229	11.0664	11.8877	11.4126	12.2388	10.9509	10.8245	10.9677	11.3713	11.9088	11.4413	11.4977	11.2758	11.5643	11.2513	11.2737	11.4918	11.8033	11.8668	11.6756
VIT_00s0179g00110	8.71968	9.15467	8.81226	9.22027	8.72301	8.51126	8.09059	8.01553	7.80606	8.70996	8.67611	8.36405	8.08344	7.7719	8.34366	9.07333	8.80698	9.26262	8.20973	8.0167	8.08271	8.43406	8.64538	7.97173	8.44356	8.3303	8.29025	8.04531	8.33294	8.45971	8.5209	8.61745	8.03484
VIT_09s0018g01610	10.4291	10.3647	10.1656	10.3759	10.1959	10.2599	9.77551	9.79227	9.92343	10.7102	10.2856	10.0159	9.65544	9.08429	9.64606	10.7337	10.2966	10.4346	9.86524	9.84651	9.68811	10.0472	9.93698	9.89195	9.71435	10.0857	9.80437	10.1772	10.1829	10.0514	10.1532	10.4976	9.95759
VIT_02s0012g02710	9.32599	9.34422	9.07697	9.80029	9.31718	9.5246	9.25993	9.27044	9.3588	9.36753	9.54009	9.4003	8.57279	8.75985	8.86764	10.0736	9.69388	9.57407	8.94792	8.8819	9.35078	9.22048	9.43402	8.98602	9.32215	9.13013	9.34127	9.4603	9.6378	9.97113	9.40285	9.66532	9.3436
VIT_05s0049g00550	14.5207	14.2997	13.9886	14.1683	13.7833	14.0186	14.4842	14.4056	14.4557	13.1536	13.777	13.7984	14.4466	14.7529	14.6503	14.0754	14.0482	14.252	14.0696	14.0713	14.0502	14.3196	14.4236	14.0439	14.1959	14.1231	14.4141	13.7641	13.852	13.9668	13.9724	14.0823	13.7127
VIT_05s0029g01220	11.162	10.8803	10.7987	10.8683	10.8504	10.6304	10.94	10.5978	11.0814	11.004	10.9711	10.7413	10.2018	9.87129	10.028	10.8374	11.0843	11.5604	10.6447	10.5935	10.4845	10.3133	10.7163	10.5085	10.795	10.8441	10.7646	10.6666	10.8247	10.9728	10.6569	10.9023	10.5575
VIT_03s0017g01550	9.85103	9.42534	9.82488	9.33374	9.80491	9.73733	9.74588	9.67607	9.82632	9.80547	9.16791	9.20672	9.57418	9.92116	9.49036	10.0206	9.91822	10.2717	9.19395	9.12438	9.39636	10.1563	10.0216	10.3347	9.78636	9.89604	9.65214	8.95099	9.35059	9.04364	9.70099	9.85581	9.4333
VIT_03s0038g00730	10.4014	10.429	10.0958	10.1846	9.64422	9.73107	10.0328	10.082	10.189	9.59322	9.77915	10.3053	9.69115	9.486	9.20332	10.6468	10.5126	11.0286	9.85386	10.1889	9.88361	10.412	10.7517	10.1245	10.0668	10.2333	10.1263	10.2722	10.1275	10.1442	9.45991	9.75434	10.0181
VIT_00s0253g00060	8.53578	8.88787	8.9977	8.21614	7.95931	8.6428	8.60333	8.83848	8.53541	8.95032	8.71155	8.7467	8.49894	8.31674	8.02781	9.10183	9.00159	8.61461	8.91035	9.00152	8.74105	7.97085	7.98494	8.17895	8.44033	8.79485	8.42938	9.22408	8.77182	9.21647	8.45193	8.51226	8.1352
VIT_14s0171g00470	10.6036	10.704	10.8753	11.1108	10.8373	11.1508	10.2168	10.081	10.4368	10.7671	11.028	10.6976	9.79399	10.3975	10.1771	11.407	10.859	10.4002	10.5963	10.8567	10.6812	10.2219	10.6546	9.92579	10.4284	10.4435	10.2004	11.3111	10.9949	11.3747	10.3439	10.5161	10.34
VIT_06s0004g00950	11.8824	11.9381	12.0671	12.0226	12.5621	12.26	11.6898	11.8815	11.8226	12.0385	12.1014	11.7912	11.94	11.874	11.749	10.8774	11.4472	11.1888	11.3855	11.188	11.8101	12.0596	11.8749	11.9213	11.7252	11.4703	11.7375	11.349	11.6298	11.9935	11.9717	12.097	12.1895
VIT_01s0011g03760	10.7293	10.9808	10.9351	10.1013	9.95205	10.2064	10.3349	10.4837	10.311	10.4071	10.5673	10.1894	10.1862	9.8969	10.0192	10.4027	10.3061	10.5188	9.72906	9.59293	10.2782	10.7688	10.8492	10.5352	10.3823	9.94642	10.2613	10.1203	10.1749	10.5346	10.4535	10.5264	10.2114
VIT_08s0058g00810	8.63988	8.18379	7.95567	8.88493	8.68513	8.60176	8.42671	8.39096	8.26972	8.44721	8.83921	8.58637	7.95533	7.65062	7.70379	8.63338	8.36376	7.6372	8.01184	7.65339	8.15435	8.39655	8.73164	8.37006	8.29026	8.00091	8.09101	8.54773	8.71687	8.78497	8.80627	9.03578	8.90189
VIT_00s0260g00060	12.3467	12.3893	11.8958	12.041	11.7376	11.6334	12.3593	12.2764	12.2361	11.6546	11.9426	11.7669	11.9812	11.7756	11.6777	12.8396	12.3844	13.0624	11.5051	11.4763	11.633	12.0226	12.4726	11.9227	11.8115	12.0232	11.9523	11.8148	11.6504	12.1341	12.1409	12.3793	11.7877
VIT_09s0002g01710	11.066	11.1128	10.7582	10.4606	10.2217	10.6494	11.5061	11.3232	11.4639	10.9349	10.4892	10.559	10.6066	10.3413	10.5055	11.294	10.8217	11.0669	10.2548	10.3447	10.2595	10.2078	10.7922	10.6061	10.3204	10.8181	10.836	10.8904	10.5691	11.0167	10.5924	10.8636	10.299
VIT_02s0087g01020	11.3979	11.3124	10.5077	12.0657	12.0484	12.026	11.5152	11.524	11.6748	11.1559	11.5807	11.401	12.0728	11.7103	11.6334	11.4201	11.3933	11.7956	12.0041	11.7731	11.7593	11.5474	11.6635	11.6371	11.5603	11.7088	11.6051	11.6973	11.9269	12.0708	12.1969	12.1136	12.2327
VIT_19s0015g00340	8.48937	8.15827	8.58548	7.3342	7.28532	7.71408	7.93882	8.42957	8.06899	8.13556	8.02059	8.19448	8.17522	7.60531	7.38649	8.65127	8.3013	8.09735	8.21493	8.49161	8.47076	7.60066	8.08347	7.99423	8.66738	8.74343	8.63244	8.50176	8.07919	8.24233	8.09062	8.0672	8.48945
VIT_16s0098g01740	7.30217	7.45663	7.445	7.42741	7.73499	7.42073	6.8829	6.67532	6.70153	7.32812	7.14432	6.77738	7.00461	7.29996	6.70465	7.09949	7.34668	7.44032	6.91816	6.85648	6.9604	7.22121	7.54407	7.21279	7.05185	6.81303	7.39173	7.09148	7.87263	7.53539	7.82265	7.96042	7.94571
VIT_04s0008g01050	8.78407	8.70561	8.58213	8.08231	7.957	8.25297	8.59456	8.55188	8.9314	8.91653	8.56549	8.27763	7.90862	7.60368	7.7104	9.17491	8.69801	9.25592	8.33317	8.5008	7.9868	7.82175	8.512	8.18041	8.24023	8.53731	8.16136	8.72573	8.48701	8.84393	8.54662	8.95896	8.25617
VIT_00s2439g00010	11.0847	11.2469	10.8544	10.3301	10.1912	10.1904	11.6461	11.5477	11.3343	11.0335	11.3271	11.2642	11.217	11.034	10.7909	11.1988	10.612	10.3614	10.9152	11.0963	11.2564	11.0792	11.5488	10.9764	11.0441	11.1182	10.788	10.4441	10.3736	10.9963	11.1644	11.3307	11.0907
VIT_13s0064g01160	9.72512	10.0961	9.4843	9.76653	9.9026	9.90566	9.27459	9.47598	9.43576	10.2888	9.84319	9.69624	9.40366	9.10013	9.15632	10.4245	10.4051	9.76418	9.6133	9.77117	9.5108	9.53481	9.60299	9.70528	9.8626	9.88882	9.67655	10.3581	10.0602	10.4215	9.7604	9.72438	9.93339
VIT_00s0301g00190	7.22643	7.56679	7.51798	7.09626	7.2909	7.61243	8.25949	7.71174	7.80007	7.72718	7.54004	7.41369	7.12109	7.18689	7.26151	8.11945	7.85983	7.87969	7.71858	7.63055	7.75623	6.90823	6.86211	7.10232	7.315	7.41086	7.80604	7.58254	8.22441	8.33331	7.2106	7.67025	7.12517
VIT_10s0003g00250	10.6923	10.9772	10.8431	10.5962	10.9078	10.787	9.81502	9.99113	10.0241	10.6526	10.751	10.2636	10.2842	10.608	10.5774	9.8891	10.1491	9.37305	10.0555	9.69731	10.426	10.6693	10.418	10.4991	10.4074	9.95523	10.3189	9.99871	10.0518	10.2884	10.248	10.3597	10.4523
VIT_15s0046g02050	9.78005	9.79634	9.17674	9.44553	9.73206	9.82437	9.55056	9.66636	9.41686	10.1359	9.85684	9.73673	8.95136	8.88258	9.13502	10.1041	9.74014	9.84225	9.55698	9.5646	9.58709	9.75148	9.82398	9.80701	9.65415	9.9802	9.67759	9.58687	9.69481	9.72922	10.118	10.2879	9.8532
VIT_18s0089g01180	10.8598	10.7773	10.7905	10.842	10.5735	10.5688	11.0534	10.7706	10.8051	10.6327	10.7493	10.309	10.3263	10.1016	10.2616	11.4216	11.2174	11.9037	10.6988	10.7321	10.4495	10.5513	11.3581	10.5491	11.0905	11.123	11.1015	10.9158	10.8318	10.7344	11.0663	11.0978	10.7781
VIT_18s0001g15560	8.98362	8.83867	8.75839	8.99302	8.75695	8.94042	8.73502	8.83147	8.80553	9.51224	9.655	9.28245	8.26818	8.38359	8.55524	9.45656	9.19619	8.46969	8.91748	8.90379	9.17284	8.82745	8.89583	8.80275	8.86696	8.73988	8.87126	9.13579	9.27837	9.39605	9.2695	9.49895	9.23191
VIT_13s0067g01040	10.9279	10.8497	10.857	10.6621	10.7068	11.1446	10.3347	10.4813	10.7883	11.0256	10.849	10.5728	10.5498	10.7947	10.717	9.80853	10.2849	9.86883	11.0137	10.9582	11.0982	10.7247	10.6008	10.7636	10.6313	10.6177	10.5658	10.8787	10.7324	10.6448	10.7775	10.6747	11.0039
VIT_18s0001g14240	10.5727	10.8116	10.3727	10.1232	10.4033	10.2908	11.4206	10.9089	11.1273	10.8415	10.6137	10.4593	10.4581	10.0505	10.1866	10.9678	10.348	10.7625	9.94537	9.90008	9.88902	10.3925	10.5175	10.1166	10.4634	10.3819	10.3071	10.1244	10.2728	10.5141	10.9051	10.9532	10.327
VIT_11s0103g00540	10.2764	10.4473	10.2348	9.77171	9.61474	9.60241	10.5855	10.4257	10.3441	9.89541	10.168	9.68777	9.73935	9.37184	9.57955	10.8417	10.0549	10.7688	9.32764	9.42188	9.80404	9.9437	10.5444	9.89825	9.6957	9.6389	9.84553	10.0106	9.83226	10.3468	10.085	10.2379	9.85421
VIT_18s0001g13730	11.7932	11.7821	11.8794	11.8881	12.1862	11.9534	11.2333	11.3113	11.3404	12.4734	11.8042	11.8061	11.4931	11.3843	11.4454	11.9418	12.1713	11.7417	11.8849	12.0222	11.4434	11.0425	10.7448	11.527	11.6494	11.9086	11.6121	12.3966	12.1147	11.9589	11.9547	12.0153	11.9985
VIT_04s0079g00200	10.5364	10.4006	10.7318	10.8363	10.9469	10.8745	9.67319	9.6818	9.62211	10.7394	10.0412	10.3252	10.2706	9.92524	9.70957	10.7378	10.7211	10.3148	10.316	9.92268	9.99921	10.0836	9.61147	10.2845	9.89674	10.2864	10.081	10.5967	10.52	10.0841	10.4905	10.1956	10.5501
VIT_18s0001g09550	13.1948	12.9522	13.2581	12.5261	12.6747	13.082	12.5398	12.557	12.7528	13.7553	13.5216	13.4034	12.6595	12.7789	12.8196	12.5833	12.9558	12.6179	13.1005	13.3046	12.8969	12.3952	12.122	12.8369	13.1692	13.1106	13.1698	13.2858	13.2237	12.7989	12.888	13.088	12.9122
VIT_08s0040g02880	11.9073	11.7855	11.4689	11.9827	11.7845	11.9302	12.0151	11.8008	12.1952	12.2971	12.2072	11.9426	11.1578	11.2501	11.5001	12.2292	12.104	12.6414	11.9263	11.9845	11.9256	11.7718	11.8633	11.5203	11.8256	11.7012	11.7648	12.0671	12.1351	11.9677	11.9295	12.0369	11.7621
VIT_15s0046g02070	9.82672	9.69936	10.1412	10.4335	10.26	9.87028	9.49674	9.75431	9.4591	10.2529	9.55464	9.87402	9.60309	9.45028	9.40805	10.8736	10.3979	10.3687	10.101	10.2781	9.77143	9.45424	9.51519	9.90156	10.061	10.1943	9.87428	10.4266	10.4078	10.2812	9.77952	9.53984	9.80821
VIT_00s0160g00120	10.697	10.3255	10.3424	9.99314	9.84565	10.4593	10.333	10.4353	10.4512	10.1859	10.0226	10.3978	10.7719	10.7364	10.4503	9.54987	10.0729	9.82624	11.0153	10.6934	10.5882	10.9586	10.5326	10.9906	10.433	10.7945	10.2681	9.96969	9.98295	9.9756	10.4272	10.2939	10.1447
VIT_06s0004g04300	13.2025	12.7959	12.9903	13.1563	12.7126	13.09	12.9924	12.8926	13.0488	13.356	13.6236	13.263	12.4971	12.6017	12.8983	13.7367	13.4271	13.8997	13.2517	13.4012	13.4252	12.9414	13.3947	12.7721	13.1522	12.8737	12.9843	13.4744	13.5314	13.5609	13.0922	13.3883	13.1054
VIT_18s0041g01230	11.2277	11.1379	11.2511	11.7559	11.9856	11.4224	10.718	10.8591	10.7072	11.6253	11.442	11.424	10.6432	10.6189	10.8892	11.2365	11.6689	11.3868	11.3701	11.4136	11.5662	11.1848	10.5832	11.5401	11.4245	11.2221	11.1749	11.4256	11.5568	11.3833	11.3505	11.4528	11.5266
VIT_19s0014g02230	10.777	10.8979	10.9635	10.9583	10.9354	10.788	10.942	11.0429	10.7828	10.9696	10.5205	10.5541	10.5919	10.2527	10.6314	11.5618	11.0519	11.5113	10.2906	10.2661	10.161	10.146	10.5924	10.5138	10.6735	11.0173	10.6732	10.8324	10.6848	10.8517	10.9982	10.9898	10.4896
VIT_08s0007g02370	9.9066	9.91709	10.2581	9.58976	10.4291	9.96497	10.8161	10.5694	10.7046	10.2629	10.1791	9.97517	10.0914	10.1932	9.77988	10.6846	10.1688	10.1396	9.74841	9.6486	9.84297	9.95421	10.0696	9.82142	10.8257	10.6688	10.7573	10.2324	10.4687	10.441	10.0326	10.2545	10.1584
VIT_18s0001g07260	10.4537	10.4935	10.0419	10.2839	10.1256	10.1821	10.2324	9.9352	10.3486	10.3119	10.4402	10.3011	9.66377	9.4236	9.84482	10.6265	10.5288	10.8579	10.0602	10.0663	10.0214	9.83645	10.1678	9.71371	10.1898	10.2342	10.0785	10.1903	10.107	10.2148	10.0015	10.1123	9.70572
VIT_10s0116g01630	8.71034	8.57399	8.27334	8.4201	8.56414	8.69641	7.78748	7.98477	8.09813	9.36418	8.63702	8.49304	7.79297	7.86239	8.24569	8.62517	8.7767	8.06269	8.09215	8.15808	7.9631	7.61523	7.49499	8.07245	7.68888	7.97735	7.92854	8.89879	8.49878	8.66589	8.31726	8.17116	8.09714
VIT_00s0184g00180	8.57778	8.15586	8.66909	8.9904	8.56499	9.04165	8.62407	8.77627	8.49758	8.62851	8.82853	8.88671	8.64816	8.67664	8.76195	8.85781	9.28531	8.35705	9.68022	9.43369	9.50426	9.00888	9.28447	9.14108	8.87522	8.80254	8.98774	9.26552	9.4094	9.28882	9.0632	9.01472	9.02366
VIT_16s0050g02740	9.95768	9.56447	9.88732	10.4221	10.5129	10.691	9.76715	10.0389	9.64517	9.30044	9.8771	9.41969	10.0395	9.60243	9.6711	10.248	10.0499	10.1434	9.81311	9.84166	9.95149	10.0512	10.0729	10.0763	9.71359	9.71913	9.92704	10.0812	10.296	10.0971	9.96129	10.0484	10.2337
VIT_13s0156g00350	9.69214	9.75874	9.83349	10.0953	10.3612	10.0043	9.3223	9.56426	9.67466	10.6272	10.1318	9.79827	9.35621	9.13613	9.37503	9.8735	9.85856	9.41986	9.62387	9.3825	9.86405	9.32969	8.79579	9.42392	9.50082	9.31359	9.4247	9.8881	10.0802	10.1318	9.68661	9.61197	9.60398
VIT_07s0031g03050	10.1453	10.1655	10.3125	10.1486	10.6657	10.6602	9.8246	9.90722	9.96101	10.4298	10.4901	10.1423	10.2053	9.95342	9.91507	9.59354	9.93897	9.31363	10.1672	10.068	10.349	9.97805	9.78904	10.1316	10.4071	10.6624	10.3427	9.88863	10.4324	10.1031	10.8793	10.825	10.4979
VIT_04s0069g00400	5.91381	5.41053	5.18471	5.70501	5.33367	5.63978	5.78077	5.52593	5.90962	5.531	5.83183	5.90322	6.45143	5.97242	5.77829	5.3252	5.78703	5.62569	6.6981	6.53023	6.3175	6.33967	6.28586	6.6792	5.97207	5.76098	6.05508	5.32911	5.9238	5.62968	6.37976	6.13486	6.18888
VIT_00s1944g00010	9.6948	9.49203	10.1375	9.56855	9.78794	10.0126	9.06514	9.26992	9.45223	9.86208	10.1109	9.53451	8.9588	9.02786	9.27751	8.73887	9.41764	8.90606	9.8235	9.72577	9.97986	9.43125	9.32068	9.5175	9.18652	8.86009	9.23522	10.1591	9.81527	10.1176	9.20726	9.17566	9.765
VIT_17s0000g01470	10.3189	10.4699	10.2613	10.4355	10.5387	10.3022	10.6402	10.4292	10.5401	10.8539	10.1616	10.2071	9.99482	9.8494	9.8576	10.8246	10.6495	11.1453	9.8986	9.95018	9.80385	9.62098	10.1711	9.79322	9.93291	10.285	10.0406	10.183	10.1185	10.4945	10.2617	10.4152	10.0837
VIT_18s0001g07740	11.7763	12.0914	12.3026	12.092	12.3342	12.2675	11.2932	11.4147	11.533	11.7561	11.7087	11.7021	11.8284	11.8387	11.9803	11.159	11.3717	10.8916	11.6313	11.1294	11.8726	11.919	11.5478	11.7901	11.6959	11.6263	11.8163	11.334	11.6616	11.7471	11.9265	11.8105	11.8986
VIT_08s0007g05270	9.93074	9.54204	10.13	10.8186	10.7902	10.5208	10.5015	10.8474	10.9614	10.4896	10.4092	9.94682	9.86096	10.1279	9.80767	10.4629	10.4288	10.92	9.81045	9.60674	9.88673	10.2779	10.5664	10.6363	10.4935	10.1794	10.7647	10.1332	10.3741	10.5876	10.4475	10.7173	10.5119
VIT_14s0068g01140	7.36123	7.62684	7.90101	7.18852	7.61338	7.39719	7.13601	7.25706	7.26583	7.41402	7.22774	7.20708	7.27827	6.83862	7.08038	7.55008	7.39028	6.93946	7.07193	6.71007	6.8733	7.48768	7.45666	7.36964	7.29796	7.15489	7.26681	7.4063	6.94782	7.46556	8.12996	8.11287	7.93598
VIT_08s0007g03920	10.3653	10.3333	10.2872	10.7864	11.2512	11.0343	10.0987	10.1892	10.1093	10.6274	10.2532	10.1931	10.5839	10.0344	10.2603	10.2673	10.478	10.0688	10.0377	9.8289	10.0237	10.1056	9.68617	10.3447	10.3335	10.3762	10.4468	10.0405	10.0702	10.2768	10.543	10.6087	10.7266
VIT_18s0001g09930	9.52226	9.44702	9.13334	9.63685	9.47383	9.65469	9.6755	9.22192	9.66058	9.56869	9.25041	9.46747	9.16214	8.84058	8.9834	10.1055	9.91971	10.264	9.47977	9.65117	9.14083	8.87466	9.13139	9.32864	9.42084	9.56284	9.38555	10.0087	9.54278	9.64934	9.66511	9.84229	9.63923
VIT_14s0171g00230	10.491	10.7103	10.8532	10.3393	10.4718	10.6846	10.351	10.4679	10.5858	10.7238	10.3957	10.4667	10.2563	10.3919	10.5036	10.2111	10.6866	10.2109	10.6969	10.607	10.4672	9.91935	9.59153	10.0134	10.4319	10.4639	10.3357	11.0093	10.8253	10.8451	10.2252	10.2995	10.3673
VIT_05s0124g00340	10.4449	10.3687	10.9679	10.0444	10.1465	10.4744	9.6861	9.81362	9.96857	10.3188	10.2619	9.85296	9.83243	9.94218	10.1519	8.77529	9.77657	9.30403	10.1884	10.0433	10.2042	10.37	10.1517	10.306	9.6916	9.70711	9.83166	9.86135	9.78544	9.86868	10.1137	10.1117	10.3488
VIT_10s0092g00090	8.21499	8.56759	7.77188	8.239	8.63795	8.32722	7.47927	7.48571	7.49963	8.48992	8.41954	8.00326	7.6802	7.50627	7.12056	8.00008	7.94777	7.58667	7.63999	7.6418	8.12657	7.77959	7.60682	7.98379	8.33087	8.14458	8.39401	7.65688	8.15294	8.11145	8.36407	8.51734	8.5299
VIT_07s0130g00230	10.3498	10.5611	10.0996	10.2032	10.1266	10.02	10.4369	10.2568	10.4503	10.8058	10.6736	10.2016	9.65626	9.65109	9.60484	10.9364	10.4973	10.7376	9.78393	10.0148	10.1044	9.74709	10.2493	9.66822	10.0942	10.2477	10.1992	10.3542	10.344	10.5809	10.0568	10.3515	9.78616
VIT_06s0004g08280	13.8582	13.8065	13.4329	13.5939	13.3843	13.487	14.4068	14.0086	14.3469	13.869	13.6984	13.6653	13.3206	13.1691	13.2632	14.2056	13.8338	14.263	13.3674	13.4949	13.329	13.322	13.771	13.2101	13.595	13.6008	13.5915	13.4324	13.6839	13.7304	13.6004	13.8591	13.2834
VIT_14s0036g00970	11.2619	11.066	10.9355	11.038	10.8201	10.9322	11.5342	11.5488	11.4011	10.8003	10.9568	10.8895	11.0668	10.8088	11.0084	11.2137	11.026	11.3088	10.531	10.5719	10.6384	10.8517	11.3659	10.85	10.5006	10.3772	10.557	10.4802	10.7241	11.1622	11.1407	11.2162	10.9299
VIT_14s0081g00540	9.1977	8.97176	8.67572	8.56988	8.14526	8.59225	9.35789	9.41628	9.1492	9.10232	8.93463	8.66203	8.94251	8.52244	8.61972	8.8766	9.06302	9.35538	8.30858	8.5021	8.68728	8.88224	9.13222	8.93484	8.20616	8.1562	8.33631	8.89683	8.56837	8.9679	8.90524	8.88919	8.65528
VIT_03s0063g00960	10.4665	10.3717	10.2508	10.2696	10.148	10.1937	10.3229	10.2035	10.2866	10.7181	10.3543	10.092	9.99223	9.56789	9.93325	11.0931	10.7639	10.9351	10.0888	10.2314	9.83545	9.94343	10.174	10.1276	10.5506	10.7624	10.5367	10.2524	10.3101	10.3835	10.3311	10.7329	10.1184
VIT_16s0022g01030	5.52644	5.32076	5.78761	5.60811	5.92658	5.75278	6.62905	6.12719	6.71135	5.25057	5.66575	5.54997	6.00352	6.21841	6.20657	5.6531	5.8284	5.76852	6.13076	5.78778	6.02156	6.24491	5.75267	5.74061	6.32534	6.13007	6.66366	6.10856	6.21577	6.10104	5.91878	5.99381	5.7704
VIT_09s0002g03690	12.8307	12.8866	12.7519	12.4077	12.4488	12.286	13.2917	13.3418	13.1536	12.7238	12.5002	12.5265	13.0023	12.4689	12.6094	12.8049	12.75	13.2116	12.5079	12.6277	12.4996	11.9297	12.369	12.3263	12.3153	12.8738	12.5072	13.0333	12.6783	13.04	12.5213	12.5696	12.5166
VIT_03s0038g02670	9.35452	9.42932	9.52203	9.50534	9.62408	9.46157	8.90863	9.27068	8.95666	9.61506	9.4308	9.21396	9.08186	8.52112	8.82822	10.0928	9.48051	10.1034	9.22176	9.23781	8.99422	9.18548	9.33384	9.0205	9.26081	9.50917	9.28848	9.4885	9.48024	9.51287	9.63067	9.74046	9.4583
VIT_09s0002g06690	11.35	11.2602	11.1403	10.7313	10.7322	10.3403	11.3027	11.203	11.4975	11.7105	11.7158	11.1703	10.4868	10.4433	10.6052	11.2213	11.1541	11.4802	10.7621	10.7264	11.0107	10.4915	11.0494	10.9014	11.1346	11.1431	11.1156	11.001	11.3401	11.6644	11.0857	11.4245	10.9178
VIT_19s0090g00420	13.6429	13.5648	13.1738	13.7086	13.4017	13.4878	13.5701	13.6932	13.4406	13.4253	13.6778	13.569	13.0745	12.986	12.9367	14.1422	14.0643	14.3109	13.5976	13.2815	13.7209	13.9034	13.9153	13.5858	13.675	13.7143	13.7281	13.1805	13.4927	13.4796	13.687	13.7213	13.2032
VIT_17s0000g05480	9.3584	9.67899	9.48144	9.39837	9.76405	9.78296	9.26055	9.56195	9.56675	9.61181	9.54866	9.48633	9.65716	9.51951	9.60219	8.90284	8.99656	8.1758	9.5174	9.17347	9.56517	9.66384	9.543	9.67341	9.68741	9.50775	9.64836	8.92177	9.10191	9.28133	9.8788	9.9092	9.65183
VIT_06s0004g00740	9.67202	9.40336	9.41372	10.0281	9.90469	10.3859	9.89655	9.89424	9.98701	10.0026	10.0137	10.2284	10.223	10.2846	10.2912	9.72313	10.0189	9.42421	10.5108	10.6209	10.3819	10.3	9.82249	10.1303	10.1653	10.1734	10.3205	10.3464	10.1727	10.0558	10.234	10.071	10.3076
VIT_01s0146g00130	12.5135	12.4599	12.4696	12.7135	13.0427	12.889	11.5494	11.9108	11.9632	12.7714	12.4571	12.4799	12.1188	11.8997	11.9372	12.5065	12.751	12.2446	12.1884	12.2442	12.4984	12.2304	11.7773	12.4448	12.0401	12.4106	12.3766	12.5441	12.7302	12.479	12.2732	12.3607	12.2815
VIT_12s0059g01090	10.5694	10.925	10.7433	10.9466	10.9429	10.9715	10.7075	10.6449	11.2932	10.6699	10.7706	10.6775	11.1137	11.2269	11.4596	10.0121	10.4628	10.4804	10.2562	10.0053	10.3434	11.1759	10.9669	10.8471	10.8624	10.7675	11.0487	10.6814	10.7733	11.0925	10.6535	10.71	10.7028
VIT_09s0018g02120	10.1702	10.5782	10.5118	10.3321	10.6842	10.8268	10.5607	10.6637	10.3404	10.831	10.6287	10.6646	10.4707	10.2457	9.93243	11.161	10.7574	10.6565	10.4536	10.4755	10.3975	10.5801	10.4747	10.9771	10.6442	10.592	10.4101	11.1192	11.0312	11.2818	11.1359	11.3027	11.2416
VIT_08s0056g01420	9.96661	9.96202	9.39855	10.555	10.7929	10.6117	9.11522	9.80213	9.79373	10.3812	10.5752	10.2095	9.77936	9.98879	9.83176	9.86901	10.0259	9.59577	10.1662	9.90068	10.428	10.6398	10.2542	10.2967	10.0333	9.66398	9.88979	9.94083	10.1454	10.3286	10.4692	10.4185	10.7168
VIT_16s0098g00240	9.93406	10.2051	9.91772	10.0371	9.85608	10.3792	9.01655	9.1925	9.22407	10.3558	10.3801	9.93665	9.16518	9.66436	9.5656	9.79742	9.72956	9.73613	9.85184	9.38305	9.92858	9.77201	9.55645	9.56848	9.87082	9.95038	9.74414	9.57948	9.97002	10.0012	10.1223	10.2248	9.92775
VIT_13s0139g00100	10.6083	10.4963	9.86875	11.2987	11.1803	11.5878	10.3927	10.571	10.5148	10.4442	10.539	10.7887	11.4289	11.4517	11.0313	10.7608	10.5551	10.111	11.0519	11.0419	11.0432	11.0089	10.7233	11.1827	10.8633	10.7426	11.0481	10.8853	11.1913	10.8712	10.9335	10.9034	11.1601
VIT_03s0091g00860	11.5266	11.7959	11.4792	11.9673	12.1304	12.2038	11.0983	11.1621	11.0783	11.9891	12.0762	11.6471	11.4422	11.6762	11.6623	11.3916	11.6975	11.5497	11.5727	11.0816	11.6692	11.8202	11.7715	11.6968	11.8422	11.4546	11.7975	11.4283	11.8769	11.7562	11.9961	12.1933	12.1618
VIT_09s0002g05180	13.2682	12.7543	13.3053	13.3255	13.4644	13.0353	13.109	13.1582	12.8127	12.7209	12.9216	12.624	12.728	12.0882	12.0398	13.7096	13.3707	13.9138	12.8069	12.7772	12.8001	12.9287	13.3835	13.0758	13.0271	13.0906	13.1742	12.9857	13.1973	13.329	13.0118	13.1464	12.7587
VIT_16s0039g00340	9.71121	10.3447	9.96395	10.5268	10.521	10.5509	10.0919	10.0357	10.2038	10.7201	10.485	10.5579	9.69204	9.98045	10.1517	10.8027	10.6056	10.0023	10.0074	10.0174	10.2088	9.56678	9.53574	9.85984	10.4269	10.1272	10.2776	10.5969	10.6358	10.8172	10.2509	10.2784	10.1879
VIT_00s0978g00020	8.21731	7.92753	8.0273	8.25297	8.36342	8.39916	8.95328	9.06779	8.89936	8.49762	8.67256	8.38696	8.79675	8.23004	8.05041	9.42716	8.91589	9.04363	8.27797	8.24424	8.5706	8.61067	9.00271	8.88166	8.79848	8.73148	8.80254	8.77414	8.46355	8.80949	8.90013	8.61151	8.45215
VIT_19s0085g00550	11.7344	11.5798	11.7557	11.1647	11.15	11.2552	11.0976	11.0581	11.0944	11.4752	11.01	10.8946	11.5582	11.315	11.2504	11.5018	11.4443	11.2665	10.5567	10.5591	10.6609	11.409	11.3018	11.4118	11.0104	11.448	11.5616	10.8404	10.8819	10.9781	11.3631	11.5649	10.9187
VIT_18s0001g11650	8.29649	8.27599	8.93007	8.63552	8.29332	8.05889	8.1887	8.24454	8.34631	8.23484	8.4587	8.07757	7.55623	7.71285	7.53317	8.54403	8.56294	8.60937	8.03608	8.06512	8.38856	8.23839	8.16916	8.15852	8.1548	8.07343	8.20406	8.42433	8.46337	8.59124	8.57183	8.65954	8.62628
VIT_10s0003g00300	10.6611	10.3343	10.7651	10.7935	11.0795	10.8987	9.89291	10.111	9.62213	10.3634	10.1752	10.1776	10.311	10.1665	9.56595	10.6634	10.7597	10.9242	10.7808	10.7659	10.3164	10.3901	10.3236	10.6363	10.5043	10.6269	10.4624	10.3564	10.4885	10.0274	10.699	10.7512	10.8115
VIT_16s0039g00370	11.1215	11.138	11.1384	10.9331	10.7384	10.749	11.1002	11.0545	11.128	10.9924	11.2555	10.8799	10.5327	10.367	10.4346	11.4158	11.4558	11.791	10.7404	10.821	10.9035	10.7728	11.3785	10.7718	10.9667	10.8665	10.7882	10.7922	10.8285	11.1838	10.9045	10.9931	10.8426
VIT_04s0008g01260	13.0703	13.1685	13.0506	13.1107	12.8264	13.2188	12.0756	12.1299	12.4351	12.6757	12.2329	12.3712	13.3574	13.0537	12.7525	12.9481	13.2885	12.7517	13.2891	13.2718	12.7904	12.6636	12.2484	12.672	13.0173	13.2477	13.5794	13.2604	12.8241	12.7649	12.5043	12.1875	12.4948
VIT_11s0016g02100	9.87022	10.0074	10.3245	10.529	10.5843	10.5806	9.64651	9.63898	10.0725	10.4437	10.3391	10.0389	9.62222	9.61703	9.66045	9.23045	9.85126	9.201	9.80272	9.59772	10.0077	9.8826	10.0189	10.0295	9.80522	9.5063	9.6636	9.76581	9.84134	10.1238	9.74766	10.0471	10.0504
VIT_05s0020g03630	7.92711	7.92135	7.68914	7.311	7.91815	7.89873	6.99669	7.44385	7.79824	7.92239	8.21916	7.97019	7.15727	7.14536	7.27863	8.06003	8.10785	8.02075	7.8309	7.72294	8.01204	7.61704	7.6281	7.63465	7.50025	7.52897	7.40112	8.61825	8.05873	8.31824	7.74948	7.70557	8.05179
VIT_06s0061g01350	10.99	10.8465	10.6812	10.9669	10.6863	10.8234	11.2305	10.9879	11.1357	11.3212	10.8033	10.9888	10.8178	10.3697	10.848	11.7963	11.4281	11.5116	10.9573	11.1891	10.6659	10.26	10.5714	10.3411	10.6827	11.0917	10.7592	11.3641	11.0904	11.007	10.6825	10.6567	10.6772
VIT_06s0080g00810	10.735	10.8481	10.5047	10.0979	9.59025	10.0996	10.4899	10.6243	10.7076	10.5635	10.1795	10.3597	10.6917	9.97586	10.2629	10.0432	10.1283	9.85928	10.0482	10.1296	10.3984	9.89954	9.89462	10.1054	9.39668	9.62471	9.82604	10.85	10.2522	10.725	10.08	10.0852	10.105
VIT_11s0016g05710	9.37707	9.78212	9.44066	9.11095	9.06373	9.30061	9.10679	9.12868	9.21421	9.95486	9.96141	9.75514	8.65561	8.73339	8.91057	9.78685	9.65409	9.28687	9.01588	9.1879	9.64424	9.05917	9.47511	9.1903	9.57208	9.5211	9.43422	9.25965	9.24853	9.5406	9.07846	9.28855	9.0814
VIT_13s0067g00790	9.14847	9.08023	8.94315	9.37308	9.6832	9.76148	8.5719	8.99898	9.0557	9.18583	9.20225	9.1278	9.05896	8.83589	8.5425	9.07371	9.24854	8.3469	9.03945	9.05494	9.10336	8.96591	8.87129	9.45821	9.1051	9.0447	9.4595	9.81241	9.79366	9.87992	9.79808	9.63266	9.87815
VIT_11s0016g00520	8.26957	7.98959	8.18808	8.60608	9.00054	8.93106	8.21767	8.19011	8.62807	8.86447	8.1484	8.31215	8.07563	8.1218	8.20442	8.33063	8.23736	8.1543	8.22407	8.33941	8.3898	8.36871	8.10676	8.59737	9.07321	9.10589	9.24772	8.17467	8.43586	8.0265	8.41138	8.51292	8.3414
VIT_10s0116g00820	11.7674	11.8454	11.9622	12.0799	12.0765	11.7433	11.3821	11.5182	11.1606	11.8969	11.9304	11.5241	11.6366	11.3749	11.4894	11.4526	11.3576	11.4087	11.2962	10.9965	11.4943	11.6435	11.4827	12.236	10.9822	10.8845	11.0859	11.4251	11.4842	11.7514	11.9922	12.2367	11.8202
VIT_15s0048g01840	10.0211	9.82401	10.2725	10.1897	10.4321	10.1213	10.0439	10.0055	10.1528	10.2272	9.58628	9.79636	9.67015	9.58093	9.6413	10.2627	10.2648	9.94381	10.0387	9.86645	9.58034	9.14426	9.12788	9.50777	9.65914	10.0046	9.74861	10.5834	10.2905	10.3769	10.0116	10.1869	9.7775
VIT_09s0002g02510	10.3711	10.324	10.7641	10.5923	10.7979	10.969	9.38296	9.82863	9.91864	10.5256	10.3891	10.2424	9.92536	9.94278	9.88057	9.5325	10.2974	9.65596	10.196	10.0278	10.3186	10.242	9.77221	10.3228	10.2217	10.1516	9.95434	10.5279	10.4854	10.3317	10.6073	10.5244	10.7782
VIT_19s0090g01590	11.6202	11.5111	11.0678	11.5409	11.1502	11.3184	11.4257	11.3133	11.4088	11.2832	11.0509	11.3217	11.2439	11.0114	11.2342	12.1266	11.9038	12.2148	11.4178	11.4634	11.3172	11.2254	11.4624	11.052	11.2669	11.5697	11.4191	11.4636	11.3127	11.2868	11.0211	11.0712	10.9643
VIT_05s0077g01400	9.06795	8.91277	8.87706	8.88616	9.37771	9.40711	8.8777	8.97874	9.33271	9.54009	9.54915	9.19576	8.59624	8.37788	8.59405	9.20035	9.01979	8.69701	9.17181	9.44095	9.52297	8.80945	8.80048	9.09017	9.05072	8.97927	8.96463	9.76783	9.40485	9.65725	9.25824	9.4246	9.72845
VIT_11s0016g04790	12.7017	12.806	12.8532	12.7644	12.7262	12.8227	12.4778	12.7352	12.735	12.4044	12.8673	12.6108	12.8102	12.7848	13.0372	11.9007	12.0237	12.0113	12.8175	12.5103	13.2418	13.2645	13.1306	12.8497	12.6898	12.1571	12.373	12.5135	12.6894	12.8632	12.2771	12.1235	12.4009
VIT_14s0081g00460	11.8155	11.6936	12.0165	11.5765	11.8654	11.8823	10.6497	10.8465	10.8985	11.9991	11.5634	11.3623	11.0455	10.6834	11.1121	10.7937	11.4136	11.0778	11.3257	11.259	11.4651	11.144	10.8911	11.4421	11.3325	11.3198	11.1384	11.6332	11.388	11.2184	11.3981	11.6866	11.5209
VIT_05s0029g01150	13.6904	13.7463	14.2185	14.808	14.2979	14.4536	14.7725	14.745	14.6873	14.1508	14.6732	14.7304	14.8343	15.0816	15.0939	14.6906	14.72	14.8071	14.9885	14.983	14.6658	14.7655	14.7997	14.695	14.8251	14.6546	14.6587	14.6935	14.8131	14.7372	14.5991	14.7178	14.7559
VIT_04s0023g01920	11.6225	11.8933	11.5998	11.4807	11.7439	11.5945	11.72	11.7659	11.8407	11.6659	11.7068	11.6307	11.9205	11.8886	11.3716	11.2616	10.9518	10.706	11.8593	11.8235	11.8168	12.1039	12.0669	11.7297	12.0985	11.9087	11.9763	11.5387	11.2339	11.319	11.4258	11.6732	11.7537
VIT_08s0058g00680	11.975	11.9799	11.7262	11.8543	12.0705	11.8699	12.4019	12.3927	12.0589	12.1851	12.4311	12.2735	12.0136	11.5534	11.3812	12.3046	11.8241	12.2694	12.2246	11.9408	12.1462	12.7917	13.0626	12.4278	12.6819	12.3797	12.7293	11.715	12.1402	12.0037	12.5375	12.6437	12.357
VIT_10s0003g05770	9.22955	9.13114	9.08312	9.01834	8.92901	9.44453	8.99185	9.18352	9.00168	8.97197	9.18742	8.93576	9.01065	8.62956	8.92679	9.68156	9.14551	9.62468	8.72321	8.54048	8.76992	8.89895	9.01331	8.95091	8.44382	8.65692	8.57012	8.9905	9.13894	9.58719	9.69404	9.77373	9.36094
VIT_10s0071g01060	14.0781	13.8867	13.8884	13.7559	13.1631	13.5805	13.7781	13.6138	13.8872	13.5692	13.3693	13.5175	13.343	13.5375	13.711	13.3974	13.5771	13.5564	13.3353	13.6487	13.4109	13.5207	13.2561	13.4217	13.474	13.7393	13.6501	13.3263	12.9301	12.9558	12.9849	13.0565	12.7484
VIT_03s0063g02530	11.1577	10.9639	11.4841	12.0235	12.1446	11.8896	11.0596	10.9902	11.0637	11.7456	11.609	11.7194	11.3946	11.536	11.0498	12.141	11.8261	11.2704	11.6568	11.6492	11.4983	11.2	11.0329	11.4762	12.0084	12.0244	12.2509	11.5177	11.968	11.6554	11.6784	11.9123	11.5862
VIT_01s0011g02130	11.7826	11.9201	12.0004	12.2738	12.3249	12.2995	11.2586	11.357	11.317	12.3782	12.3662	12.2723	11.8508	11.723	11.8504	11.305	11.8116	11.3161	12.1996	11.7782	12.1497	12.042	11.4266	12.154	12.0889	11.9322	11.9726	11.7937	11.9526	12.0125	12.1189	11.7005	11.9225
VIT_18s0001g04180	10.3972	10.5864	10.6443	10.5939	10.8783	10.9733	9.62654	9.8238	9.62977	10.7209	10.2522	10.042	9.98809	9.60607	9.98488	10.6076	10.5942	10.1191	10.4783	10.0288	10.42	10.0641	9.41552	10.1459	10.0302	10.0426	10.068	10.755	10.4781	10.6307	10.4004	10.3123	10.4355
VIT_04s0044g00980	11.5808	11.5863	11.3459	11.2641	11.0387	11.1744	11.6948	11.8279	11.6477	11.4112	11.5562	11.3234	11.2339	10.7626	10.9837	11.9756	11.6652	12.0991	10.7888	10.7148	11.1458	10.9781	11.4766	11.3255	10.9212	11.1546	11.1182	11.2046	11.2632	11.6677	11.1966	11.3942	10.9421
VIT_13s0139g00140	9.02127	8.83165	9.0336	8.47984	8.80855	8.99489	8.94922	9.09424	9.11454	8.83754	8.52201	8.36443	8.66269	8.58723	8.44906	8.16185	8.32809	8.11683	8.95396	8.50437	8.88658	8.04769	7.89268	8.43861	8.5404	8.15478	8.31491	8.82586	9.26653	9.36882	8.7136	9.03194	8.52007
VIT_15s0048g02230	12.5923	12.1841	12.2182	12.1897	12.5556	12.2124	12.2201	12.3017	12.2727	11.9672	11.7688	12.1324	12.8871	12.7221	12.4058	11.7307	12.0528	12.1148	12.1098	12.3113	12.129	12.704	12.2416	12.6599	12.3864	12.2175	12.3434	11.7641	11.7335	11.4454	11.6955	11.5984	12.059
VIT_18s0001g12850	11.6313	11.5124	11.4486	11.5546	11.5572	11.2745	12.0088	11.9699	11.8941	11.7639	11.7255	11.3965	11.0508	10.9855	10.8588	12.2312	11.7498	12.4526	11.2239	11.1521	11.08	10.9947	11.8618	11.362	11.4658	11.5769	11.6088	11.5402	11.4899	11.707	11.7627	12.0458	11.5951
VIT_04s0008g03820	10.1485	10.3073	10.0832	9.32206	9.62443	9.63515	10.0106	10.3309	10.2313	10.5587	10.4882	10.573	9.93516	9.88656	9.89526	10.1977	9.91298	9.58652	9.89129	10.0698	10.1479	10.0921	10.324	9.87223	10.1936	10.1556	10.4391	9.84663	9.72273	9.95443	9.81705	9.87136	9.8277
VIT_07s0141g00760	6.92209	6.89791	7.26912	7.7789	7.19814	7.68883	6.57299	6.7098	6.60061	7.80723	7.8213	7.51642	6.79167	6.69673	6.69105	7.52237	7.51891	7.54856	7.15934	6.92502	6.9479	7.1221	6.81467	6.70694	7.23027	7.38855	7.10031	7.28632	7.73279	6.87775	6.71825	7.34244	6.90769
VIT_06s0004g03280	12.4809	12.8494	12.4686	12.6647	12.2678	12.5171	12.3602	12.2671	12.2838	13.0443	12.6442	12.5806	12.3468	12.2272	12.6034	13.0819	12.9071	12.8761	12.5739	12.5299	12.2027	11.8803	11.603	12.0437	12.2377	12.4083	12.2827	12.8194	12.7749	12.6724	12.5671	12.8014	12.3742
VIT_01s0011g03740	9.55131	9.48949	9.51576	9.69979	9.83116	9.89552	9.70881	9.64436	10.1291	10.6248	10.5927	10.5725	9.23651	9.924	9.73441	9.62732	9.5807	9.64656	10.3419	10.2686	10.3728	10.5722	10.5266	9.67468	9.90462	9.58974	9.69465	9.84428	10.3757	10.4485	10.1852	10.5502	10.6613
VIT_03s0088g00400	10.6918	10.3026	10.2858	10.8546	10.642	10.389	10.4984	10.4489	10.3847	10.5979	10.7526	10.4215	9.99342	9.911	10.0832	11.1538	10.7775	11.0725	9.99578	9.98582	10.1175	10.4075	11.0915	10.2219	10.0181	10.0627	10.1596	10.4078	10.4759	10.5516	10.7964	10.7777	10.7548
VIT_06s0004g07880	8.03461	7.45617	7.82107	7.70061	7.53257	7.70528	7.8181	7.83856	8.14817	8.29392	7.74478	7.90084	6.9881	7.38119	7.07096	8.20383	7.67788	7.73897	7.48609	7.55574	7.65799	7.56953	7.42966	7.7538	7.24336	7.24039	7.46025	8.11828	8.28252	8.10069	8.01576	8.34633	8.00224
VIT_05s0020g04760	11.8495	11.9205	11.7647	11.5435	11.4383	11.3818	12.04	11.6782	11.7988	11.7586	11.8095	11.6322	11.2347	11.0655	11.2104	12.4764	12.0312	12.1238	11.3638	11.5774	11.3841	11.1322	11.8694	11.2579	11.3291	11.5836	11.4664	11.966	11.7713	11.9606	11.6058	11.7592	11.4612
VIT_13s0158g00180	9.85867	9.8419	9.22978	9.86121	10.0155	10.0976	9.92101	10.2747	10.0453	10.4087	10.437	10.2831	10.7252	10.2844	9.95574	10.4547	9.86138	9.82266	10.3113	10.3619	10.2976	10.4537	10.1723	10.2377	10.6418	10.5648	10.6213	10.4308	10.537	10.3338	10.9808	10.9716	10.852
VIT_07s0031g01150	9.21948	9.06564	9.25214	9.21586	9.71652	9.63837	9.64586	9.31812	9.57539	9.75134	9.117	9.04357	8.95305	8.79105	8.94138	10.0688	9.64212	9.57443	9.08	8.95863	9.00716	8.72881	8.72235	9.10585	9.85153	9.93099	9.85773	9.0706	9.27496	9.34991	9.47593	9.75628	9.24253
VIT_09s0002g02380	9.5874	9.83898	9.74507	9.30653	9.35536	9.52733	9.14502	9.24298	9.39599	9.26549	9.71915	9.35609	9.16749	8.69825	8.79977	9.74493	9.69965	9.81008	9.47562	9.44303	9.71618	9.28003	9.26164	9.25355	9.31792	9.31626	9.1308	10.1613	9.59896	9.91733	9.60403	9.32957	9.61014
VIT_15s0046g01530	11.1834	11.129	11.4908	10.762	10.8344	10.878	10.7506	10.8398	10.8511	11.1604	10.7927	10.9198	10.9323	10.6084	10.6649	9.91066	10.4893	10.1022	10.974	11.0458	10.6186	10.7841	10.9335	11.0308	10.4618	10.7022	10.1408	10.5251	10.2442	10.534	10.8975	10.9625	10.888
VIT_03s0017g00110	4.3864	4.61229	4.30638	4.51111	4.72262	4.35647	4.9126	4.90817	4.82125	4.90529	4.48449	4.66831	5.10537	5.36254	5.21687	5.16693	4.70223	4.76104	5.23284	5.50664	5.7631	5.03313	5.3035	4.9572	4.88922	4.62654	4.79937	5.01335	5.08641	5.39395	5.17976	4.72553	4.85077
VIT_06s0009g03800	11.2797	11.3862	11.3318	11.8585	12.0135	12.0165	10.7867	10.8685	11.1244	11.5868	11.556	11.2992	11.3449	11.3047	11.429	10.6131	11.3065	10.9894	11.5688	11.3748	11.4371	11.5188	11.1317	11.4569	11.3774	11.138	11.139	11.456	11.4163	11.4578	11.4356	11.2824	11.5699
VIT_04s0023g02010	9.62035	9.38394	9.84149	9.25026	9.64191	9.39644	9.87841	9.84626	9.60997	9.63234	9.73753	9.41349	9.98786	9.48838	9.31069	9.2721	9.17782	9.35867	9.11129	9.05095	9.40413	9.70141	9.96791	10.1544	9.42983	9.10201	9.36624	9.03574	9.08971	9.35234	10.2166	10.0669	10.2349
VIT_08s0007g04920	9.44581	9.6976	9.5703	9.7223	10.0657	9.98565	9.13491	9.39608	9.46827	10.1583	10.1304	9.8869	9.12001	9.43613	9.05186	10.0481	9.77428	9.26569	9.78573	9.73986	9.93227	9.66204	9.44406	9.85472	9.73299	9.46323	9.61288	10.0724	10.1933	9.85924	10.3284	10.1381	10.3072
VIT_02s0025g01680	11.878	11.7808	12.0831	11.6432	11.5469	11.6242	11.5592	11.7737	11.8076	11.7366	11.8013	11.6656	11.3454	10.8987	10.9077	11.6898	12.1568	12.4787	11.5494	11.6642	11.6766	11.4533	11.8039	11.716	11.7882	11.7686	11.8852	11.881	11.7985	12.0243	11.2933	11.2584	11.3628
VIT_04s0079g00540	12.1336	12.3409	12.3761	12.1477	12.1671	11.9783	12.7089	12.7965	12.5711	11.985	12.3201	11.9832	12.0656	12.0742	12.006	13.02	12.4129	12.8308	11.6436	11.6775	11.8439	12.2879	12.7519	12.2768	12.5792	12.4273	12.534	12.1693	12.2393	12.58	12.1931	12.4965	12.1137
VIT_14s0108g00600	8.74206	8.7902	8.85939	8.69776	8.66453	8.92189	8.15917	8.23641	8.26666	8.7762	8.70289	8.31835	7.90751	7.92639	8.11997	8.59302	8.7474	8.27347	8.58924	8.65339	8.44724	8.28524	8.17566	8.49161	8.1338	8.48661	8.17406	9.20188	8.8745	9.03892	8.64633	8.17616	8.73002
VIT_08s0058g00410	13.4865	13.0326	12.9783	13.2759	13.1151	12.905	13.0346	12.9585	13.0965	13.2188	13.6132	13.454	13.2977	13.7627	13.5398	13.5673	13.3929	13.6509	13.3233	13.3989	13.3543	13.4999	13.4245	13.5082	13.8159	13.9063	13.9979	12.6472	13.0862	12.8362	13.4354	13.3388	13.0679
VIT_12s0028g03310	12.827	13.1038	13.2211	12.3668	12.5603	12.2779	13.4817	13.6028	13.3485	13.1251	12.968	13.0373	12.9412	12.757	12.776	12.9693	12.6035	13.0416	12.7309	12.464	12.7563	13.0491	13.3932	12.9959	12.9922	12.9158	13.0631	12.269	12.5643	12.8117	13.0073	13.3742	12.9067
VIT_05s0049g01970	11.6074	11.8027	11.6804	11.7121	11.3983	11.4421	10.656	10.8912	10.6797	11.1307	11.1142	11.3394	10.8543	11.1237	11.2144	11.0116	11.6869	11.105	11.2975	10.9921	11.4634	11.5658	11.5314	11.4846	10.373	10.7519	10.5228	11.1736	11.1138	11.2025	11.2311	10.6013	11.259
VIT_00s0823g00020	13.1507	13.0686	13.3265	13.4271	13.4265	13.3998	12.2556	12.5056	12.3406	13.0834	13.175	12.702	13.062	12.9326	13.0506	12.2864	12.6971	12.8107	13.1091	12.5816	13.0902	13.1803	13.0173	13.2082	13.1678	12.9527	13.0527	12.7779	12.8152	12.7422	13.0014	12.7993	13.052
VIT_07s0031g02000	6.27167	6.3053	6.06854	6.60041	6.34583	6.18558	6.87112	6.87493	6.90562	5.72387	5.92238	5.69688	6.52968	6.34286	6.64158	6.09471	6.00596	5.77008	5.7933	6.44973	5.91557	6.14266	6.36052	5.75047	6.33111	6.22874	6.47808	6.28104	6.37289	6.25134	6.4539	6.52766	6.57646
VIT_00s0391g00040	10.6409	10.7469	10.9512	10.4638	10.5619	10.5379	10.2804	10.3048	10.4255	10.6163	10.1145	10.2127	10.5219	9.73203	10.3813	10.6392	10.515	10.2031	9.94625	10.092	9.81869	9.67745	9.70649	10.0364	9.59654	9.6607	9.81008	10.6098	10.2887	10.5717	10.3975	10.2807	10.4796
VIT_12s0028g00960	10.0366	9.84804	9.95251	10.3085	10.3208	10.1374	9.59773	9.94177	9.51171	10.5317	10.0893	10.0304	9.96029	9.62343	9.40745	10.6885	10.2723	10.269	9.46977	9.42623	9.51573	10.0594	9.98151	10.5457	9.52079	9.82266	9.77861	9.63674	9.86413	9.98605	10.3984	10.8741	10.3572
VIT_09s0002g01750	10.657	10.9807	11.0538	10.5153	10.4763	10.4913	11.305	10.9382	11.3837	10.494	9.84148	10.5077	10.8704	10.8484	10.836	11.2331	10.6877	10.7329	9.94633	10.1092	9.78615	10.4782	10.7905	10.2953	10.7414	10.8196	10.9592	10.3966	10.1663	10.4393	10.5011	10.8614	10.2901
VIT_14s0060g01620	11.2681	11.3482	10.9354	10.9427	10.6309	10.5758	11.7122	11.3672	11.6201	11.175	11.3803	11.0219	10.7143	10.5515	10.6963	11.758	11.4142	11.8621	10.5599	10.6129	11.0636	11.0153	11.4428	10.7531	10.6811	10.8164	10.6837	11.3084	11.1138	11.5982	10.9465	11.25	10.8312
VIT_00s0181g00150	9.20328	9.1286	9.45993	9.08177	9.32251	9.18545	8.60998	8.69048	8.97098	9.8755	9.68063	9.32287	8.5589	8.5564	8.62244	8.74497	8.9933	8.57054	9.05793	8.99127	9.28328	8.91785	8.67921	9.14766	8.96874	8.77551	8.7628	9.505	9.13657	9.32383	8.8399	9.14497	9.10836
VIT_15s0046g00720	6.2046	6.42637	6.15881	6.35995	6.60897	6.66072	6.62374	6.44433	5.99549	6.33056	6.47574	6.59839	6.50323	6.36275	6.21869	7.20077	7.34086	6.72658	5.71174	5.9641	6.05528	6.5232	6.45786	6.33739	6.7302	6.70714	6.86737	6.56341	6.53806	6.76991	6.21634	6.17126	6.33027
VIT_02s0087g00840	9.13733	9.34206	8.98686	9.21194	8.87288	9.22254	9.64546	9.67696	9.82116	8.90378	8.66333	8.96191	9.33829	9.21257	9.55191	9.4602	9.37546	8.72976	8.99545	8.98186	9.43778	8.85718	8.69312	9.02582	8.68639	8.78	8.93104	9.47417	9.04594	9.47494	8.38888	8.37002	8.56667
VIT_06s0009g01320	13.3716	13.6569	13.454	13.8977	14.091	13.8481	13.2579	13.5721	13.1409	13.3594	13.1113	13.4122	14.0448	13.732	13.7582	13.2099	13.2507	12.863	13.4705	13.2917	13.3689	13.4081	12.9817	13.454	12.7796	13.0421	12.8492	13.3588	13.5117	13.8535	13.8135	13.475	13.8249
VIT_01s0011g01330	8.33998	8.28659	7.73702	8.04631	7.96729	8.35205	8.95619	8.68506	8.85341	8.42	8.50563	8.5581	7.94964	7.81045	8.13236	9.19458	8.73259	9.19427	8.1807	7.98467	8.05226	7.93118	8.47297	8.23506	8.39688	8.26897	8.33758	8.47601	8.66382	8.92599	8.63443	8.82761	8.24435
VIT_03s0091g00380	10.9539	11.1506	11.2883	10.6163	10.9467	10.7101	11.264	11.3008	11.2694	10.8325	10.5468	10.3946	10.9315	10.2155	10.4937	11.0773	10.6623	10.962	10.1373	10.1625	10.2138	10.5026	10.8672	10.7962	10.1657	10.4467	10.3562	10.5949	10.5278	10.9971	10.8445	11.0174	10.8427
VIT_10s0003g03960	11.6528	11.4215	11.3371	11.3008	11.2448	11.3041	11.5204	11.5096	11.5966	11.7221	11.5072	11.5151	10.8889	10.7549	10.9705	12.1838	11.6086	11.8999	11.5234	11.7474	11.6477	11.1365	11.525	11.0018	11.4379	11.6681	11.5493	11.4357	11.4673	11.4733	11.1708	11.3926	11.203
VIT_00s0173g00040	9.50839	9.64965	9.26595	9.89833	10.1906	10.0302	9.45909	9.43778	9.44662	9.83282	9.671	9.50789	9.65047	9.41643	9.50225	8.99421	9.3658	8.6792	9.6367	9.59012	9.70994	9.6913	9.46999	9.6186	9.50785	9.17132	9.33059	9.82128	9.61748	9.79124	9.81075	9.97871	10.0737
VIT_17s0000g01800	8.8725	8.79202	8.55746	8.35907	8.87296	8.5513	9.13846	9.16752	9.22919	8.18885	8.33726	8.34128	9.08417	8.85005	8.348	9.06109	8.80108	8.41443	8.14085	8.21726	8.3848	8.82724	9.12707	8.90279	8.36965	8.62748	8.69703	8.39409	8.28692	8.43939	9.0722	9.39379	9.33367
VIT_08s0007g08620	10.664	10.4162	10.0956	9.87696	9.79555	10.2688	9.37502	9.92473	9.73301	9.51775	10.3841	10.1114	9.6353	9.69211	9.52391	9.88468	9.7905	9.70158	10.5267	10.3485	10.6751	10.2722	10.5354	10.3942	9.59883	9.62241	9.99632	10.2491	10.1461	10.1733	10.5889	10.6788	10.5878
VIT_15s0046g03520	12.0445	12.1572	11.897	11.5469	11.4754	11.3743	12.5115	12.4801	12.2982	11.3537	11.4892	11.4612	12.3243	11.7727	11.9644	12.0686	11.6344	12.1435	11.3347	11.401	11.4525	11.9887	12.3921	11.7522	11.6301	11.7752	11.7913	11.5195	11.3628	11.9167	11.8517	11.948	11.7453
VIT_05s0124g00280	11.7952	12.1138	11.8261	11.0094	10.5197	10.8361	11.3406	11.5929	11.3135	11.3269	11.4923	11.0882	11.2614	11.0351	11.2685	11.3754	11.4149	11.6964	11.0453	10.9846	11.3686	11.4062	11.7544	11.4181	11.1966	11.2685	11.2568	11.0284	10.958	11.3212	10.9181	11.12	10.7105
VIT_11s0118g00300	12.0215	12.0938	12.2039	11.7005	11.5822	11.6542	12.2579	12.1776	11.9081	12.1263	12.1167	11.8272	11.3325	11.3423	11.5229	12.6853	12.2843	12.5392	11.8283	11.6267	11.6271	11.7486	12.1996	11.7604	11.9846	12.0174	11.9098	11.943	12.0558	12.262	12.216	12.4667	11.8446
VIT_19s0014g00140	10.1249	10.2828	9.9923	9.75968	10.0749	10.2288	9.93495	10.1018	10.3267	10.0576	10.2031	10.0454	9.97411	10.0114	10.0857	9.17693	9.53093	8.99931	10.1837	10.0788	10.275	10.2222	10.5715	10.2424	10.0783	9.94951	9.97729	9.85083	9.80698	10.0434	10.1501	10.0625	10.3938
VIT_17s0000g08770	11.1978	11.32	11.1191	10.6276	11.3201	11.1503	11.422	11.4971	11.44	11.2538	11.2128	11.3228	11.6858	11.6733	11.3526	10.6458	10.7967	10.3819	10.9401	10.748	11.2025	11.6263	11.6284	11.5747	11.6459	11.2701	11.7187	11.1374	10.9982	11.1026	11.1406	11.2184	11.337
VIT_07s0031g01170	11.7376	11.9835	11.8642	11.3163	11.2419	11.6529	11.524	11.6623	11.5041	11.3094	11.2894	11.4729	11.7352	11.5233	11.8738	10.8137	11.5509	11.023	11.1378	11.0236	11.2409	11.7859	11.5438	11.7212	11.3469	11.3655	11.3813	11.2696	10.7652	11.2356	11.0246	10.5667	10.6448
VIT_05s0062g00720	10.8007	10.4184	10.8544	11.4975	11.6581	11.4584	10.6007	10.5393	10.5795	10.7267	10.081	10.2143	10.963	10.6117	10.495	10.7868	10.9177	10.7558	10.83	10.8644	10.5861	10.6588	10.5431	10.8742	10.645	10.5798	10.5852	10.8066	10.8954	10.7164	10.6364	10.6862	10.7656
VIT_10s0003g03830	12.7124	12.6887	12.228	13.5377	13.3481	13.4305	13.0995	13.0416	13.0001	12.885	13.2417	13.2779	13.0725	13.2443	13.0974	13.595	13.1717	13.254	13.3468	13.2933	13.003	12.8441	12.9582	12.8975	13.6893	13.5691	13.4163	13.3203	13.2857	13.1119	13.2901	13.2275	13.2676
VIT_18s0001g08560	10.1251	9.81647	10.2543	9.9628	9.80674	9.88481	9.50528	9.53563	9.55775	10.5466	9.86332	9.78976	9.31557	8.96814	9.2914	10.0977	10.3025	10.2834	9.76158	9.90729	9.78057	9.66676	9.57084	9.75326	9.88683	10.2067	9.93811	9.93403	9.83568	9.78534	9.57156	9.53906	9.56492
VIT_16s0022g00760	7.72217	7.39818	7.54375	6.98362	7.16738	7.37842	7.6378	7.96952	7.81037	7.39914	7.3272	7.28936	7.31146	6.54224	7.11185	7.86609	7.93347	7.78289	7.69168	7.74161	7.47061	6.61132	6.95396	6.99571	7.49187	7.68741	7.50356	7.92584	7.45156	7.79486	7.66209	7.62677	7.34726
VIT_17s0000g07850	13.3276	13.3229	13.4962	13.1307	13.3398	13.2106	13.502	13.687	13.4194	12.4489	12.5906	13.0123	13.9113	13.7424	13.5755	12.9048	12.9619	13.1378	13.1524	13.0029	13.1267	13.1379	13.1137	13.3894	12.7586	13.108	13.0854	13.375	12.9839	13.3554	13.1562	13.2321	13.1576
VIT_15s0046g01640	9.77272	9.60663	9.40717	9.60047	9.93017	9.9532	9.20884	9.50825	9.50836	9.71728	9.47509	9.55712	9.36229	8.91491	9.02733	10.1481	9.96564	10.3875	9.61091	9.57683	9.59065	9.51254	9.61312	9.48586	9.37383	9.54063	9.37572	9.83846	9.60345	9.71856	9.82578	9.95978	9.69476
VIT_19s0014g00030	9.71454	9.84005	10.1543	9.78011	10.1455	10.1243	8.96058	8.71573	9.04683	9.6753	9.43238	9.57116	9.95084	9.46427	9.86928	8.89815	9.57246	9.32759	9.05068	9.12684	8.96253	9.81429	9.34219	9.92567	9.75413	9.87886	9.73555	9.64473	9.37085	9.59394	9.29496	8.75989	9.36814
VIT_18s0001g08170	7.53052	7.30331	6.92609	7.34583	7.42834	7.59839	8.3061	8.25629	8.18567	7.75987	7.94319	7.62706	7.51983	6.91651	7.00618	8.28661	7.73178	8.08573	7.48858	7.1643	7.39106	7.17722	7.59517	7.58809	7.73202	8.1293	8.15175	7.76782	7.41088	7.70776	7.80431	8.04544	7.8115
VIT_12s0059g00750	12.5611	12.8405	13.1715	12.5857	13.049	12.8352	13.6299	13.7368	13.5841	12.8229	12.3015	12.8852	13.6872	13.2544	13.2236	12.2618	12.5232	12.56	12.9968	13.0335	12.8526	12.795	12.615	13.1627	12.9223	12.9015	13.0492	12.8664	12.725	12.8602	13.2557	13.2858	13.2027
VIT_04s0008g06330	12.3652	12.411	12.3263	12.8709	12.8208	12.9965	11.6562	11.8938	11.8835	12.9049	12.7119	12.557	11.9426	12.1365	12.3164	12.4309	12.4736	12.096	12.7819	12.6569	12.5559	12.2739	11.758	12.4993	12.563	12.5349	12.4131	12.6697	12.6446	12.3377	12.7401	12.6347	12.4374
VIT_04s0023g01970	10.2646	10.0585	10.0532	9.89424	9.74051	9.69836	9.62956	9.48327	9.46259	10.0558	9.81987	9.721	9.37789	9.14864	9.19421	10.5861	10.2084	10.3676	9.85707	10.0592	9.5153	9.70662	9.62357	9.72086	9.67606	10.1866	9.72589	9.56265	9.80409	9.88456	9.63194	9.69492	9.31538
VIT_10s0071g00940	10.7213	10.7606	10.4978	11.3197	11.4596	11.4939	10.1994	10.4066	10.3008	10.9624	11.2363	10.793	10.936	10.9204	10.8101	11.0936	10.8492	10.7605	11.0823	10.6124	10.8799	11.2222	10.8752	11.123	11.1269	10.8942	11.4115	10.72	11.0409	10.946	11.2161	11.1443	11.192
VIT_06s0004g06290	13.2149	12.6337	12.8868	12.5035	12.7565	12.6073	12.0272	12.4145	12.1914	13.2756	12.7729	12.9662	12.1604	11.9326	12.0271	12.3868	12.9331	12.3991	12.9605	13.1251	13.0308	12.4717	12.2087	12.8914	13.2785	13.1877	13.1119	13.0522	12.9971	12.544	12.3888	12.1156	12.4935
VIT_18s0001g12840	10.6144	10.8121	10.6138	10.1455	10.3994	10.3077	11.2632	11.3907	11.2662	10.4052	10.6589	10.8859	11.2867	11.6262	10.8554	10.9516	10.5716	10.7356	10.2819	10.2328	10.6305	11.1045	10.842	11.1548	11.2233	11.2182	11.3804	10.1756	10.5152	10.6317	10.817	11.2223	10.4979
VIT_17s0000g03340	10.6659	10.9145	10.8657	10.5471	10.815	10.8684	10.9428	11.4057	11.2894	11.2906	10.9557	11.0921	11.4129	11.4109	11.2111	11.2092	11.5168	10.8689	10.2987	10.5848	10.1773	10.9201	10.7496	10.956	11.3708	11.4208	11.4704	11.2192	10.9687	11.0299	10.7752	10.9511	11.0246
VIT_19s0014g00410	14.205	14.1288	14.0966	14.398	13.8389	14.3719	13.414	13.3603	13.5224	14.5506	14.4301	14.3882	13.2403	13.7707	14.0358	14.3487	14.3919	14.2504	14.127	14.1903	14.0892	13.6336	13.6001	13.8925	14.1255	13.9419	13.8455	14.2785	14.3385	14.2224	14.1439	14.1202	13.8721
VIT_06s0009g01120	9.12313	9.45022	9.41289	8.82443	9.1134	9.46456	8.29208	8.69147	8.79419	9.79975	9.36091	9.29103	8.4178	8.3265	8.60051	9.64241	9.24939	8.90959	8.92432	8.94027	9.16753	8.47724	8.323	8.72434	8.93887	8.68968	8.48542	9.44509	9.26122	9.47184	8.8814	8.92876	8.97852
VIT_07s0104g00860	12.524	12.3944	12.5861	12.5043	12.567	12.7788	11.3288	11.6789	11.8876	12.8314	12.645	12.5325	12.2198	12.1118	12.2951	11.4127	12.0717	11.563	12.4127	12.4341	12.5235	12.2864	11.908	12.2986	12.3494	12.1404	12.2348	12.498	12.4012	12.0591	12.1791	12.09	12.5412
VIT_00s0282g00010	10.0154	9.94378	9.60112	10.2179	10.2123	9.92056	9.89975	9.79876	9.98048	9.86308	9.77778	9.67566	9.74932	9.26796	9.17517	10.458	10.155	10.5529	9.32144	9.43068	9.26586	9.5286	9.79598	9.87459	9.93697	10.0974	10.0337	9.96989	9.6516	9.75224	9.78827	9.74627	9.885
VIT_19s0085g00680	10.6668	10.3931	10.611	10.8456	11.0654	10.7411	10.4427	10.3085	10.5687	10.7493	10.5981	10.4772	10.0666	9.84634	9.86909	11.1705	11.0318	11.0887	10.3318	10.5891	10.3693	10.1956	10.6844	10.3752	10.3381	10.6808	10.4125	10.8362	10.4574	10.5882	10.3514	10.115	10.6103
VIT_05s0077g01070	13.5918	13.3199	13.1751	13.4119	13.2157	13.2936	14.1158	14.1036	13.9045	12.8593	13.0438	13.0643	13.7766	13.3471	13.1929	13.8421	13.6142	13.9962	13.43	13.3056	13.4549	13.5081	13.9238	13.8014	13.7236	13.6272	13.8251	13.1311	13.4109	13.4568	13.6621	13.7923	13.5968
VIT_08s0007g02250	9.0958	8.86409	8.3318	8.20093	8.18168	8.42562	8.55234	8.58795	8.69076	9.41692	9.15003	8.74742	8.20872	8.18921	8.31663	9.491	9.14336	8.98632	8.61725	8.60597	8.69602	8.33671	8.62245	8.37341	8.16908	8.35741	8.0543	9.18655	8.81273	9.18474	8.3507	8.71976	8.65621
VIT_15s0046g03680	12.2819	12.1813	11.9633	12.1128	11.9405	11.89	12.5719	12.3167	12.2747	12.0952	12.0661	12.0429	11.8935	11.7813	12.0298	12.7793	12.546	13.1668	11.8116	12.0225	11.6074	11.7216	11.9717	11.8936	11.9986	12.2021	12.0163	12.1486	11.9349	12.1325	12.1384	12.18	11.9874
VIT_00s0282g00040	9.66982	9.7943	9.43496	9.93889	10.1307	9.92869	9.22917	9.53531	9.31601	9.93578	9.86777	9.67744	9.34297	8.95871	8.90622	10.2053	9.55339	9.49886	9.13851	9.06772	9.37615	9.69725	10.066	9.84411	9.49404	9.40904	9.28436	9.63982	9.7814	10.0742	10.1598	10.115	9.99875
VIT_01s0011g03480	9.1959	9.82638	9.70457	8.93558	9.31532	9.48074	8.96578	8.66374	8.94707	9.44954	9.64323	9.12786	8.29257	8.57351	8.59703	9.59973	9.25651	9.45225	9.14561	8.83376	9.00546	8.70572	8.69858	8.58306	9.01951	9.08916	8.93229	9.09148	9.06797	9.39748	9.45065	9.41225	9.15026
VIT_06s0004g00440	13.3678	13.2696	13.1645	12.4958	12.3895	12.3207	13.3569	13.3922	13.1422	12.5198	12.8463	13.0318	13.4927	13.1436	13.0502	13.1237	12.6047	12.7694	13.137	13.111	13.363	13.5345	13.9457	13.3654	12.7563	12.997	13.0782	12.7568	12.5823	13.0148	12.9622	12.8913	12.8004
VIT_09s0002g04330	10.8981	10.7306	11.0708	11.3136	11.3071	10.7877	10.5448	10.784	10.3308	10.8227	10.5764	10.5506	10.6162	10.2618	10.1946	11.5103	11.1023	11.4599	10.235	10.3695	10.0186	10.2034	10.6797	10.3879	10.5986	10.8656	10.7792	10.4909	10.7589	10.6999	10.878	10.8596	10.7193
VIT_04s0069g01070	10.5164	10.4108	10.7706	10.9043	10.9659	10.8686	9.83392	10.0682	10.0431	10.4437	10.3494	10.2872	10.3659	10.1576	10.3299	9.44461	10.182	9.77274	10.4516	10.3069	10.2126	10.442	10.0937	10.7096	10.016	10.0626	10.2118	10.4216	10.2745	10.3826	10.6389	10.5995	10.9448
VIT_07s0141g00290	12.2541	12.23	12.4614	12.1757	12.0787	12.3225	11.534	11.6279	11.3173	11.8521	11.9644	12.0293	11.6464	10.9002	11.3232	12.0251	11.9285	11.8505	11.6137	11.8808	11.5898	11.682	11.6494	12.0351	11.7403	11.4603	11.4407	11.9631	11.8754	11.9646	11.7765	11.8411	11.8639
VIT_18s0001g05830	12.3107	12.3795	12.6925	12.8855	12.9249	12.7352	12.1349	12.2877	12.0691	12.4568	12.4893	12.4135	12.3396	12.3433	12.2211	11.5215	12.0523	11.8804	12.3899	12.1638	12.4104	12.442	12.0568	12.5274	12.2532	12.0711	12.143	12.0352	12.3001	12.3212	12.6924	12.6953	12.7714
VIT_19s0014g00980	12.5886	12.4081	12.7706	12.6349	12.7732	12.7858	11.4464	11.7998	11.7783	12.7349	12.0887	12.3614	12.1279	12.0908	12.1008	12.5083	12.6808	12.328	12.5882	12.4404	12.3175	11.9706	11.6671	12.111	12.3467	12.4199	12.3168	12.6973	12.6723	12.4174	12.3484	11.9247	12.317
VIT_06s0004g06530	9.84742	9.9112	9.91141	10.1356	9.64386	9.89642	10.1453	9.90315	10.0838	9.56166	9.96878	9.74091	9.36838	9.26046	9.34172	10.3748	10.0547	10.5584	9.56823	9.49524	9.59949	9.7411	10.0767	9.70329	9.98066	9.98256	9.92624	9.44828	9.6031	9.71914	9.41893	9.57527	9.08584
VIT_00s0357g00010	12.054	11.8339	11.8961	11.965	11.8927	11.8713	12.1966	11.9808	12.2442	12.2562	12.0904	11.8856	11.5483	11.3631	11.3898	12.6428	11.997	12.1126	11.6817	11.8549	12.0498	11.4897	11.9821	11.4701	11.375	11.2878	11.3823	12.1798	12.5453	12.5383	11.707	12.0289	11.7352
VIT_14s0066g02230	11.0618	11.1411	10.8027	10.7894	10.7782	11.1645	10.4381	10.6711	10.8427	11.5731	11.0422	11.1443	10.4995	10.7867	10.857	11.0269	11.1748	10.9914	11.2399	11.2933	11.1115	10.3934	10.0712	10.5258	10.5848	10.7728	10.5115	11.545	11.3681	11.2433	10.781	10.9078	10.9121
VIT_08s0058g00860	12.3927	11.7718	12.2172	12.6476	12.0364	12.4822	13.199	12.9535	13.1456	12.0823	12.6366	12.5155	13.1752	13.078	13.0605	13.068	12.7077	13.4813	13.0895	12.9202	13.0629	12.7996	13	13.0292	13.4288	13.3511	13.1531	12.5218	12.8241	12.7459	12.7379	12.7931	12.5509
VIT_06s0004g05020	12.0937	12.2625	11.9447	11.5347	11.1147	11.2821	12.1406	11.9782	12.0644	12.006	12.248	11.8686	11.9055	11.8228	12.0671	12.4677	12.2422	12.2477	11.322	11.3856	11.5663	11.768	11.9389	11.3858	11.6488	11.7348	11.7337	11.6681	11.6366	11.9635	11.7051	12.0466	11.8173
VIT_10s0003g01810	10.5262	10.628	10.5088	10.2629	10.2804	10.3953	10.8188	10.4026	10.5554	10.3147	10.2506	10.1154	10.0065	9.67478	9.96691	11.242	10.6843	10.8883	10.0338	10.0531	9.7769	10.0545	10.3012	10.0625	10.2339	10.657	10.4453	10.5563	10.443	10.555	10.5546	10.8689	10.34
VIT_07s0005g04920	10.2488	9.78044	10.0248	11.052	10.6657	10.7529	9.95425	10.2298	9.48549	10.2048	10.1832	10.0403	10.1425	10.2756	10.1512	11.0455	10.7635	11.1444	10.147	10.2554	9.91153	9.80976	10.1891	10.3404	10.4831	10.5343	10.5189	10.2404	10.7265	10.2934	10.6764	10.6392	10.5826
VIT_15s0048g00540	10.8839	10.9433	10.8874	10.7403	10.544	10.6117	11.1938	10.8887	11.0564	11.0935	11.0658	10.8645	10.6106	10.4706	10.5646	11.6564	11.231	11.3497	10.6628	10.8758	10.4186	10.2481	10.3803	10.5446	10.9283	11.2692	11.0855	11.1817	11.242	11.2014	11.0185	11.4154	10.699
VIT_15s0046g02870	10.9873	10.6941	11.1328	11.3624	11.6227	11.5117	10.4718	10.5762	10.3672	11.3598	11.0764	11.1348	10.7497	10.4972	10.6945	11.5307	11.5608	11.004	10.953	10.9342	10.6849	10.6088	10.5561	10.8985	10.9555	11.0883	10.9319	11.3222	11.3283	11.2911	11.2543	10.7935	11.4083
VIT_00s0233g00190	9.6287	9.76763	9.17314	9.90719	9.47413	9.67265	9.51357	9.51606	9.58477	9.7625	9.64787	9.54253	9.25525	9.12454	9.4706	10.3551	10.2544	10.0418	9.54219	9.47769	9.34153	8.95067	8.86839	9.2679	9.13729	9.47292	9.225	9.83295	9.87664	10.2076	9.49329	9.8066	9.3909
VIT_15s0046g00120	10.3492	10.4963	10.4241	10.4662	10.6998	10.374	10.8955	10.6188	10.5957	10.1657	10.0017	10.0586	10.7757	10.1748	10.5104	10.6419	10.4434	10.3601	9.58736	9.53864	9.68745	9.98849	10.1058	10.0555	10.1363	10.1753	10.1706	10.3854	9.74173	10.2522	10.4342	10.3534	10.2049
VIT_17s0000g05320	10.7331	10.4325	10.8373	11.1203	11.2419	11.483	10.3189	10.3037	10.2112	10.9713	10.7277	10.568	10.3648	10.2544	10.2989	10.4795	10.9653	10.6579	10.7328	10.5575	10.4555	10.4459	9.91005	10.6983	10.7199	10.6915	10.7002	11.0205	11.0069	10.7641	11.144	11.1985	11.1608
VIT_14s0036g00110	12.56	12.654	12.5944	12.6745	12.6078	12.336	13.481	13.3106	13.4281	12.1212	12.6339	12.6176	13.0655	12.8802	12.7705	13.1091	12.7883	13.0607	12.2479	12.2353	12.5621	12.9348	13.1043	12.825	12.7133	12.6405	12.9476	12.5604	12.593	12.8769	12.8069	12.933	12.8069
VIT_14s0068g00420	11.4389	11.5297	11.3672	11.8739	11.9249	11.8016	10.7388	10.8393	10.6163	11.7286	11.6236	11.2454	11.037	11.0419	11.1366	11.4284	11.2538	11.4151	11.005	10.6036	11.2783	11.5122	11.1828	11.5474	11.2448	11.2253	11.3241	11.1351	11.528	11.4472	11.3825	11.7259	11.5062
VIT_11s0078g00430	11.3314	11.7155	11.36	10.8303	10.951	11.0085	11.4288	11.3701	11.0961	10.6915	10.5622	10.6111	11.1812	10.8998	11.026	11.5085	11.0939	11.1802	10.3607	10.4316	10.4705	10.8001	10.8312	10.7947	10.5417	10.886	10.9524	10.6679	10.4846	11.0945	11.0977	11.3515	10.9443
VIT_00s0337g00070	10.6662	10.6864	10.4621	10.5051	10.3779	10.5189	10.467	10.5972	10.6236	10.8198	10.8269	10.4907	9.89923	9.9049	9.85354	11.1126	10.7411	11.1696	10.4472	10.5721	10.4611	10.2788	10.6018	10.329	10.4486	10.7187	10.435	10.7241	10.6743	10.8074	10.6353	10.9449	10.4704
VIT_01s0113g00420	10.7343	10.9736	11.1266	10.8046	11.0164	10.9934	10.0784	10.4439	10.4032	11.0343	10.5259	10.6215	10.5541	10.6133	10.6812	10.2645	10.4064	9.65728	10.3802	10.4772	10.4775	10.1399	9.63856	10.1379	10.1288	10.0009	10.3536	10.9078	10.8539	11.1569	10.6555	10.5876	10.7252
VIT_14s0128g00080	9.07638	9.37601	9.07595	8.90848	9.30761	9.0743	8.48911	8.7689	9.01254	9.79342	9.25398	9.04651	8.91936	8.82019	9.08611	9.15751	8.98545	9.0523	9.07115	8.92656	8.97038	8.44574	8.33265	8.57055	9.58092	9.69597	9.709	9.22068	9.22124	9.28076	8.9741	8.99884	9.07601
VIT_13s0019g00900	11.2871	11.1824	11.1918	10.7416	10.9694	10.8734	11.0645	11.5377	11.2368	11.9006	11.3469	11.3312	11.0002	10.7278	10.9001	11.4976	11.4283	11.0112	11.3976	11.5305	11.4342	10.5099	10.4967	10.6042	11.1188	11.3237	11.3228	11.6911	11.6726	11.6233	11.265	10.6933	11.1802
VIT_13s0064g00440	12.1826	12.5085	12.3872	11.5267	11.5826	11.567	12.0954	12.221	11.7709	11.3264	11.0104	11.1627	12.2421	11.8648	11.9657	11.0661	11.6247	11.429	11.4611	11.2777	11.3929	11.5986	11.5545	11.7701	11.0138	11.7041	11.4492	11.7519	11.2809	11.7431	11.7728	11.5035	11.5853
VIT_01s0011g00250	12.7254	13.0791	12.6749	12.9808	13.0058	13.0927	13.0089	13.077	13.0613	13.218	12.8678	12.7577	12.9114	12.9129	12.9664	13.1267	13.3362	12.8245	12.5629	12.4862	12.6384	12.279	11.9307	12.3109	12.5208	12.6465	12.8119	13.2964	13.107	13.2612	13.0272	12.8726	12.7232
VIT_05s0049g02360	10.5604	10.4596	10.4219	10.4783	10.8526	10.7352	9.54939	9.65325	9.81257	10.9118	10.4458	10.4053	9.82122	9.56235	9.75792	9.66619	10.3596	10.0169	10.1907	10.2525	10.2802	10.2225	10.0193	10.1554	10.1264	9.94497	10.2377	10.1231	10.5117	10.5051	10.2652	10.4801	10.2544
VIT_04s0008g05960	11.0212	10.9284	10.9202	10.9583	10.9035	10.7562	11.0079	10.8432	11.032	11.0535	10.9681	10.6584	10.3058	10.1829	10.3248	11.5246	11.1457	11.4442	10.7054	10.8005	10.4642	10.4321	10.728	10.5884	10.7562	10.8874	10.7082	11.1697	10.9067	11.1751	11.0651	11.4732	10.8867
VIT_19s0014g00960	9.77583	9.93138	9.41673	9.88671	10.0219	9.9411	9.3986	9.67193	9.67226	9.58898	9.32188	9.70393	9.69755	9.30567	9.3244	10.0526	9.92231	9.65699	8.83101	8.97845	8.98252	9.59637	9.7589	9.86892	9.83913	9.90377	10.0267	9.45285	9.55544	9.52641	9.74768	9.74965	9.73426
VIT_07s0141g00770	12.0087	11.8641	11.6693	10.7981	10.8794	10.9547	11.9343	11.9509	12.0726	11.616	11.3772	11.3113	11.3132	10.8014	10.8869	11.4735	11.1944	11.5428	11.1596	11.1683	11.1823	11.1079	11.6662	11.3374	11.204	11.5492	11.5421	11.4667	11.0652	11.2772	11.4697	11.5862	11.2582
VIT_00s0640g00020	10.2103	10.3936	10.1651	10.6771	10.6639	10.4574	10.7436	10.6543	10.9634	10.7755	10.555	10.5163	10.3248	10.3173	10.2086	11.397	10.7608	10.8903	10.3032	10.2779	10.1009	10.0021	10.2399	9.74546	10.6808	10.8651	10.8473	10.6248	10.551	10.827	10.1309	10.4631	10.0941
VIT_04s0008g06980	9.34754	9.44293	8.98297	8.97514	8.88228	9.09405	9.53622	9.35202	9.56613	9.72742	9.54463	9.23671	8.80338	8.63773	8.64955	10.2136	9.55185	10.0012	9.20317	9.10392	9.07656	8.63015	9.15553	9.05864	9.18656	9.18972	9.19272	9.35012	9.44865	9.59819	9.35653	9.54614	9.25606
VIT_07s0031g02850	10.3611	10.1547	10.5075	9.996	10.2446	10.3922	9.27173	9.54994	9.29258	10.5449	10.0823	9.82749	9.50487	9.42615	9.77396	10.488	10.2509	10.45	9.98961	9.94076	9.85214	9.70873	9.7125	9.94748	9.95218	10.1001	9.84873	10.3028	10.1514	10.0661	10.1609	10.2992	10.0402
VIT_04s0008g06830	11.7556	11.7833	11.8709	11.4606	11.9384	11.4578	12.0683	12.2443	12.3079	11.7136	11.7918	12.0158	12.2165	12.1333	12.0653	11.6647	11.4115	11.1717	11.6953	11.6019	12.0964	12.5279	12.5907	12.1575	12.534	12.1024	12.366	11.4927	11.4558	11.7939	11.4843	11.6241	11.6404
VIT_00s0732g00010	9.65514	9.7677	9.97147	9.35023	9.59303	9.43329	9.06104	9.44409	9.28734	9.45085	9.20636	9.13654	8.42396	8.6893	8.67375	9.21205	8.89595	8.89924	9.0621	8.8399	8.89279	9.40869	9.23978	9.57475	9.18063	9.26094	9.3663	9.01982	9.28052	9.58913	9.28804	9.19293	8.98723
VIT_07s0141g00420	8.05949	8.12102	7.88446	8.1418	8.24174	8.29948	8.27082	8.3455	8.13084	8.51153	8.31257	8.20437	7.67379	7.76227	7.66124	9.23927	8.78445	8.47529	8.14752	8.1007	8.18425	7.88786	7.95759	8.1385	8.0471	8.06962	8.07337	8.19756	8.26308	8.45259	8.42933	8.31884	8.32532
VIT_01s0011g01940	11.8242	12.0522	11.9151	12.3075	12.3361	12.1441	11.1749	11.4281	11.4445	12.0718	12.1745	11.7558	11.4316	11.5268	11.5826	10.9757	11.4594	11.1501	11.7439	11.5857	11.903	11.7037	11.7985	11.8055	11.814	11.4784	11.6486	11.3651	11.7376	11.8704	11.8889	11.8267	12.0513
VIT_14s0006g02480	8.85822	8.67197	8.79084	7.70491	7.9715	7.99494	8.34797	8.69832	8.4915	8.93167	8.89411	8.5217	8.21252	8.43668	8.21112	8.40633	8.50943	7.92168	8.57327	8.57893	8.91399	8.90265	9.1205	8.77983	8.13844	8.18694	8.17889	7.98441	8.1802	8.48301	8.23827	8.0704	8.14702
VIT_12s0035g00950	11.1422	11.2585	11.4449	11.0626	11.309	11.195	11.0103	11.1484	11.2331	11.7048	11.584	11.4438	10.9227	11.074	11.1259	10.2872	10.7903	10.493	11.336	11.4709	11.4762	11.1525	11.008	11.037	11.5206	11.2853	11.4227	10.9486	11.1675	11.3598	11.2319	11.3998	11.1811
VIT_10s0071g00760	11.0122	11.1909	11.2489	11.1932	11.0629	10.9983	10.6015	10.6546	10.7955	11.4632	11.1809	10.9611	10.22	10.206	10.6654	11.7783	11.2223	11.4955	10.5798	10.6069	10.7001	10.8842	11.0621	10.6523	11.0671	10.9224	11.1438	11.3055	11.2358	11.4145	10.8101	11.2605	10.9699
VIT_18s0001g14140	12.0096	12.0452	12.1992	11.9697	11.7072	11.9681	11.5793	11.6432	11.4843	12.3324	12.4437	12.3151	11.1994	11.2995	11.3729	12.2	12.0183	11.6127	11.8275	12.1106	11.9478	11.6695	12.0108	11.9486	11.5581	11.7697	11.4557	11.9361	11.9292	12.2776	12.1442	12.0606	11.938
VIT_17s0000g10100	9.85354	10.1053	9.94826	9.88756	9.97805	10.0343	9.61777	9.33181	9.69551	10.5086	10.1539	10.0036	9.39944	9.46259	9.55369	10.7256	10.4654	9.89593	9.62208	9.93303	9.73477	9.21614	9.3612	9.46129	9.64733	9.7934	9.4285	10.3008	10.1847	10.3947	9.97544	10.1983	9.94656
VIT_18s0001g02730	9.20641	9.16905	9.59167	9.59746	9.87273	9.85488	8.96614	8.8953	8.94653	9.26177	8.91935	9.11126	9.11522	8.71333	8.78483	8.84128	8.93872	8.75982	9.24582	9.29724	9.05646	8.77159	8.29277	9.19045	9.41406	9.48488	9.29717	9.04349	9.24102	9.30775	9.83342	9.69	9.72694
VIT_18s0001g06280	6.3003	6.35441	6.69747	7.04542	7.51048	7.52956	7.09252	7.03292	6.69294	6.96159	7.0176	7.05588	7.67905	7.19967	7.47331	6.77431	6.52266	6.41458	6.92711	6.96677	7.13127	6.84441	7.04625	7.51333	6.57001	6.43772	6.65993	6.71095	6.90748	7.1882	7.55866	7.56712	7.45458
VIT_12s0059g01630	12.673	12.4337	12.4615	12.9284	13.3314	13.0295	12.3337	12.2551	12.2468	12.8668	12.722	12.527	12.3262	12.0349	12.0078	12.0891	12.2996	12.0507	11.9721	11.8303	12.3516	12.4414	12.501	12.7003	12.3233	12.1513	12.4125	11.8011	12.2833	12.3865	12.8852	12.8666	12.6269
VIT_07s0095g00050	8.61488	8.55663	8.29494	8.93972	8.77742	8.94297	8.29522	8.23492	8.05923	8.53299	8.97345	8.47557	8.23574	7.96287	8.39587	9.06482	8.82024	8.91076	8.06955	8.03033	8.05065	8.33325	8.33092	8.79349	8.215	8.19788	8.2801	8.21393	8.52154	8.90686	8.94783	9.31868	9.17954
VIT_16s0050g01850	13.5863	13.467	13.3916	13.607	13.4941	13.4073	13.5009	13.5409	13.3606	13.3955	13.3269	13.5192	13.4944	13.4709	13.5717	12.9024	13.4221	13.4147	13.3623	13.4924	13.4042	13.6081	13.3384	13.7094	12.5899	12.834	12.6979	13.2454	13.4141	13.4469	13.7377	13.8688	13.7714
VIT_01s0011g02300	9.97176	10.0836	10.1361	10.2183	10.2021	10.1671	9.95948	10.038	9.99015	10.403	10.6022	10.2581	9.6622	9.32653	9.56893	10.7688	10.358	10.4915	9.81496	9.7902	10.2213	9.99497	10.4122	10.0254	10.1553	10.0962	10.0947	10.5135	10.3392	10.5438	10.2408	10.4072	10.5124
VIT_05s0102g00250	11.5388	11.5402	11.4998	11.5791	11.555	11.4915	11.3255	11.2559	11.2876	12.1046	11.9911	11.5537	10.4995	10.9458	11.0074	11.8193	11.7169	11.5436	11.3834	11.2753	11.4566	11.2919	11.553	11.2127	11.4304	11.3784	11.1647	11.5856	11.8176	11.931	11.7208	11.7658	11.7411
VIT_07s0151g00610	9.8958	9.71671	10.0315	9.40674	9.56054	9.57816	9.64142	9.61297	9.79191	10.0755	9.68687	9.41283	9.34006	9.18774	9.11355	10.268	9.95732	9.97277	9.59184	9.60453	9.36011	8.82881	8.92738	9.23887	9.8987	10.0027	9.76118	10.1994	9.74616	9.86009	9.77021	9.82151	9.79501
VIT_14s0066g02540	12.1411	12.3991	12.1805	12.2688	12.3956	12.391	11.973	12.1281	11.9885	12.25	12.3172	12.1312	12.227	12.2887	12.3306	11.3237	11.4864	11.3062	12.0195	11.6233	12.2502	12.3414	12.235	12.2353	12.0748	11.696	11.7981	11.608	11.8018	12.168	12.3734	12.3768	12.3944
VIT_17s0000g09390	10.9138	11.1694	11.007	11.0393	10.6317	10.8758	11.4328	11.3596	11.398	10.9165	11.2185	11.2433	10.9474	10.725	10.8219	11.4378	11.3152	11.2578	10.5051	10.5453	10.9781	11.0346	11.0579	10.7652	10.3937	10.4057	10.2691	10.6401	10.9002	11.0902	10.7171	10.7574	10.7215
VIT_05s0020g05060	12.0615	11.7537	11.7577	11.9939	12.1383	12.2381	11.4559	11.6374	11.4398	12.2465	12.0942	12.0709	12.1022	12.354	11.8971	12.107	12.3318	12.1514	12.9706	12.8407	12.4993	12.4516	12.2515	12.4257	12.4831	12.6248	12.412	12.4276	12.3204	11.8576	12.1014	12.4438	12.265
VIT_03s0091g00620	11.2042	11.213	11.2701	11.1315	11.1554	10.834	11.2476	11.0199	11.0792	11.2221	11.086	10.9939	10.5862	10.1918	10.5012	11.6019	11.1778	11.5045	10.755	10.6253	10.7634	10.8012	11.0745	10.8683	10.9965	11.1898	11.1539	10.96	11.0917	11.1702	11.3063	11.2461	11.1649
VIT_06s0004g06380	10.0067	9.88969	10.3683	9.80467	9.93586	9.82991	9.50296	9.61803	9.4613	9.62745	9.62777	9.79198	9.54632	9.66795	9.69103	10.8319	10.5156	10.5499	9.7299	9.88446	10.0718	10.1164	10.165	10.0883	10.2556	9.91975	9.77184	10.1138	10.4148	9.99897	9.5831	9.83536	9.94462
VIT_13s0019g02700	12.2512	12.16	12.1264	12.4992	12.2898	12.2345	12.0339	11.9003	11.8676	12.5679	12.161	12.1703	11.9148	11.5371	11.8418	12.9393	12.7038	12.8987	12.1359	12.0708	11.8228	11.9217	12.1529	11.9492	12.1706	12.4277	12.1798	12.5618	12.3508	12.2232	12.3152	12.2297	12.2308
VIT_05s0049g01830	11.0739	11.5184	11.482	11.5475	11.7815	11.7912	10.9721	11.1514	10.9027	11.5505	11.3389	11.2002	10.6678	10.6413	10.7999	10.9303	11.2975	10.9572	11.5919	11.5149	11.5116	11.1235	10.7216	10.9345	10.7578	11.0367	10.8286	11.4276	11.4424	11.4552	11.5799	11.1298	11.647
VIT_19s0090g00220	8.93051	9.11462	9.25118	9.47704	9.53883	9.17171	8.8367	8.72854	8.63437	9.16834	8.95498	8.81271	8.60471	8.01619	8.07676	9.04713	8.94187	8.53978	8.56884	8.28435	8.50273	8.58901	8.77511	8.81367	8.38222	8.71028	8.66269	8.92351	8.98588	9.1063	9.2722	9.16155	9.08709
VIT_18s0122g01350	9.376	9.06578	8.99555	8.96931	8.76886	8.88922	8.83648	9.16436	8.96478	9.37738	9.02449	8.94352	8.53316	8.52005	8.41738	9.55085	9.67498	10.1462	9.20698	9.20814	9.04274	8.78406	9.07826	8.93145	9.19934	9.50218	9.23712	9.39342	9.37184	9.25287	9.37061	9.43573	9.05887
VIT_12s0057g00010	12.343	12.5039	12.0618	12.0922	12.3082	12.3943	12.7643	12.652	12.8992	12.207	12.3778	12.6451	12.6556	12.5804	12.4019	11.9583	11.9862	11.7219	12.5236	12.4615	12.7087	13.0631	12.9468	12.7157	12.8738	12.6138	12.7338	12.197	12.2432	12.2446	12.4709	12.5918	12.5361
VIT_01s0010g03890	10.8266	10.939	10.7341	10.3608	10.622	10.4016	11.4214	11.2383	11.5512	10.5708	10.762	10.6164	11.2528	11.2379	10.8578	11.1269	11.0236	11.1342	10.3103	10.3631	10.4912	10.7092	11.0432	10.7848	10.9408	11.0578	11.1417	10.8377	10.7135	11.029	10.7059	10.9203	10.3611
VIT_08s0007g08950	11.5222	11.4974	11.3668	11.2862	11.1395	11.1986	11.4518	11.2612	11.2888	11.4413	11.2921	11.246	10.8671	10.618	10.9795	11.8429	11.7879	11.8749	11.1641	11.0584	11.0625	11.1513	11.272	11.3681	11.1848	11.2027	11.1346	11.5894	11.0997	11.3367	11.2156	11.3921	11.2555
VIT_19s0090g01090	10.6018	10.6736	10.8596	9.85501	9.78893	9.7965	10.008	10.4378	9.81861	10.8182	10.9767	10.5489	9.95611	9.8905	9.94796	10.2154	9.99241	9.84019	10.0067	9.61195	10.2823	10.8355	11.0646	10.7961	10.8085	10.2716	10.5235	9.57333	10.0415	10.1907	10.5578	10.7366	10.2918
VIT_01s0010g01710	10.832	11.1179	11.1321	11.3691	11.5224	11.3116	10.5401	10.4608	10.8132	11.0235	10.761	10.725	10.4633	10.3568	10.5855	11.6344	11.4162	10.8506	10.6514	10.9145	10.5931	10.4907	10.146	10.477	10.672	10.7969	10.8913	11.3974	11.116	11.3275	10.4796	10.5025	10.7729
VIT_12s0057g00600	12.1245	12.2332	12.2297	12.0908	12.1623	11.9981	12.3671	12.4484	12.0939	11.944	11.6631	11.8101	12.2424	11.7453	11.8236	12.8664	12.4902	12.5998	11.9019	12.0236	11.6705	11.3673	11.598	11.6375	12.1165	12.3482	12.0678	12.307	12.215	12.305	12.1657	12.2683	12.1331
VIT_07s0141g00210	10.9599	10.8239	10.7362	10.6272	10.5747	10.6341	11.4065	11.147	11.5487	11.4194	10.8357	10.9054	11.0368	11.1108	11.0752	11.0991	11.2737	10.862	10.9918	11.0326	10.6932	10.3081	10.4212	10.1835	11.0136	11.2763	11.164	10.859	11.0814	10.8761	10.6193	10.3471	10.2392
VIT_13s0019g04240	11.7312	11.883	12.0483	11.4584	11.3737	11.7081	11.9004	11.8903	11.782	11.1357	11.1728	11.0385	12.3155	12.0525	12.1279	11.7963	11.7304	11.5472	11.3956	11.2962	11.3902	11.4659	11.1959	11.7265	11.4445	11.556	11.6028	11.628	11.3254	11.6693	11.6889	11.6689	11.549
VIT_14s0006g02750	9.58807	9.61975	9.41952	9.50653	9.79498	9.36013	9.28305	9.40945	9.46961	9.69799	9.56859	9.21408	8.95254	8.43496	8.65321	10.0557	9.77756	9.97984	8.98601	9.00359	9.21931	9.12903	9.48237	9.22682	9.64667	9.55334	9.39834	9.44946	9.44768	9.67255	9.34997	9.34273	9.33446
VIT_14s0006g01090	11.567	11.6227	11.4896	11.121	11.0523	11.0624	12.0252	11.7168	11.8613	11.9224	11.8772	11.534	10.8983	10.7982	11.1296	12.3278	11.7118	11.9921	11.2118	11.0417	11.3562	11.0508	11.4361	11.1514	11.6985	11.6104	11.7103	11.3951	11.7626	11.831	11.692	11.9399	11.4334
VIT_13s0067g00890	12.341	12.4672	12.6081	11.8373	11.9649	11.8597	11.7962	12.0138	12.0786	12.575	12.6242	12.4944	12.1262	12.3544	12.3259	11.2287	11.9622	11.5313	11.9	11.6983	12.1675	12.7077	12.5425	12.6476	12.2481	11.8115	11.9449	11.7717	11.9702	11.9811	12.3475	12.1644	12.3531
VIT_02s0025g04200	11.1297	11.1606	11.1669	12.0547	12.286	12.0481	12.1167	11.8978	11.7744	11.6452	11.5721	11.5569	11.7859	11.8408	11.4633	12.2989	11.6809	11.8497	11.0203	11.0874	11.1319	11.2953	11.8655	11.6249	11.9791	11.8698	12.011	11.4143	11.8132	11.8214	11.9757	12.2511	11.9216
VIT_15s0046g02500	10.4616	10.4149	10.2598	10.0123	10.0109	10.2591	9.58013	9.66378	9.79404	10.8593	10.4624	10.3613	9.37113	9.526	9.60228	10.0904	10.129	9.86263	10.1738	10.0687	10.2258	9.82449	9.31722	9.95853	9.93382	9.99969	10.0792	10.1897	10.3082	10.2548	10.039	10.325	10.1877
VIT_05s0020g04910	9.78464	10.2098	10.1315	9.79559	9.93848	9.96394	9.85884	9.78714	9.82267	10.5552	10.5139	10.1705	9.64233	9.41992	9.45725	10.4664	10.0492	9.9702	9.82642	9.72032	9.94407	9.67563	9.88035	9.92067	9.98167	9.86064	9.88347	10.3291	10.6072	10.6641	10.2831	10.2775	10.2464
VIT_06s0004g07930	13.0935	13.141	13.4149	13.3125	13.7438	13.5946	12.2039	12.4751	12.6278	13.3212	13.2517	12.9683	12.8675	12.7268	12.9264	12.6572	12.8698	12.6303	13.0271	12.9345	13.001	13.1888	13.0918	13.07	13.2813	13.0835	13.1315	12.9576	12.6725	12.8027	13.1019	12.9608	13.3015
VIT_09s0002g04340	12.8446	12.9644	12.9541	13.5955	13.9078	13.7441	12.9055	12.8768	13.1387	13.4681	13.2597	13.3025	12.9044	13.0533	12.9556	13.4334	13.5213	13.2056	13.4677	13.3978	12.8765	12.6814	12.3045	12.9686	13.3981	13.4602	13.256	13.7385	13.6755	13.4123	13.5194	13.5984	13.6148
VIT_05s0049g01230	13.1509	13.2624	13.0286	12.8583	12.6312	12.5678	13.6502	13.1189	13.5026	12.8719	12.8899	12.8819	12.6065	12.3952	12.4828	13.6301	13.2509	13.7309	12.7774	12.6595	12.6457	12.6851	13.1561	12.7262	12.7112	12.8267	12.8884	12.9646	13.0369	13.1504	13.0907	13.245	12.96
VIT_08s0040g00910	11.8663	12.0024	12.0891	11.6121	11.6884	11.8976	11.5807	11.5654	11.8921	12.3828	12.2644	12.005	11.432	11.7423	12.0479	12.2169	12.2679	12.0016	11.7583	11.8225	12.078	11.2892	11.2282	11.301	11.9145	12.0012	11.8482	12.3643	12.3277	12.2653	11.6275	11.6279	11.608
VIT_05s0136g00320	9.8631	10.0881	10.0183	9.60748	9.32293	9.53305	9.66743	9.61725	9.53527	9.89817	9.77463	9.80515	9.26798	9.34558	9.73008	10.2243	9.8107	10.2588	9.14556	9.37242	9.41079	9.08111	9.12509	8.95258	9.0829	9.35572	9.34114	9.64854	9.82099	10.0918	9.65709	9.89777	9.4767
VIT_17s0000g00850	10.5402	10.7713	10.3386	10.3079	10.0266	10.1101	10.7368	10.751	10.6729	10.7156	10.6189	10.3989	9.96668	9.704	10.0823	11.0567	10.7516	11.0002	10.2167	10.3126	10.4147	10.1559	10.6108	10.1685	10.1612	9.97455	10.0191	10.811	10.5222	10.7538	10.4291	10.4966	10.5895
VIT_05s0062g00790	11.4693	11.6978	10.8988	10.8041	11.193	11.051	11.9178	11.8237	12.2627	11.8084	11.7307	11.7931	11.8507	12.1531	11.9259	11.3056	11.1944	11.0931	11.6851	11.6661	11.7208	11.7543	11.7051	11.5111	12.0435	11.9584	12.2334	11.5702	11.3849	11.2661	11.4844	11.3612	11.5043
VIT_19s0015g01890	12.1395	12.1531	12.0457	12.2229	12.3937	12.2545	11.4257	11.4237	11.5134	12.6558	12.3233	12.1775	11.4544	11.691	11.9117	12.0886	11.9615	11.3807	11.9347	11.9996	12.1465	12.0621	11.7168	11.9296	11.3413	11.1969	11.5631	12.3176	12.2478	12.32	12.1213	12.1106	12.3039
VIT_00s0662g00010	9.49375	9.74257	9.45224	9.94585	10.3081	9.97224	9.10976	9.22479	9.46414	10.6493	10.11	10.0018	9.33652	9.4962	9.56278	10.2458	10.0868	9.66239	9.48278	9.68134	9.35732	9.29189	8.95818	9.45842	9.9399	9.95185	10.09	10.2633	10.1578	10.0949	9.90595	10.0595	10.07
VIT_14s0030g01980	11.4688	11.3523	10.9585	10.9066	10.9145	11.1227	12.1497	11.83	12.068	11.0922	11.2777	11.302	11.8001	11.8772	11.7049	11.5575	11.4794	12.039	11.3882	11.3741	11.4917	11.8253	12.1112	11.6721	11.4637	11.3507	11.6029	11.0829	11.0568	11.2906	11.06	11.3596	11.1807
VIT_19s0090g01420	10.5076	10.9399	11.0994	10.8388	11.1258	10.9741	9.89043	10.2194	10.0524	10.8727	10.8141	10.6958	10.092	10.0901	10.3941	10.8332	10.5797	10.2706	10.507	10.2887	10.7272	10.234	9.91086	10.3281	10.8738	10.7139	10.75	11.146	11.0586	11.2631	10.5646	10.5358	10.6954
VIT_17s0000g00830	14.0092	14.1741	13.9323	13.6103	13.7719	13.6567	14.875	14.7571	14.8859	13.8733	13.4752	14.331	14.7515	14.5885	14.6976	14.0593	13.9655	13.9198	14.2594	14.3038	14.1691	14.1642	14.2148	13.8284	14.0267	14.263	14.3704	14.1743	14.0607	14.2927	14.1539	14.2355	14.2185
VIT_12s0055g01290	9.53776	8.98084	9.2324	9.42056	9.3887	9.52107	9.48988	9.19275	9.06545	9.40148	9.83334	9.34239	9.08114	8.97076	8.94594	9.46882	9.58859	9.80943	9.79479	9.80895	9.85209	9.39942	9.48187	9.54929	9.59578	9.44516	9.39051	9.80011	10.019	9.72346	10.1054	10.0848	10.2315
VIT_08s0007g00800	10.3881	10.3274	10.041	10.1569	9.93403	10.2503	10.1672	10.0825	9.9253	10.4823	10.2874	10.117	9.5764	9.62956	9.69347	10.9438	10.4894	10.8455	9.97936	9.95064	9.8512	9.71442	9.71863	9.90374	9.94451	10.0952	10.2352	10.2803	10.3177	10.3704	10.3984	10.3868	10.0657
VIT_18s0001g10090	11.3365	11.5718	11.544	11.128	11.0319	11.2932	10.91	10.9636	10.573	11.2016	10.9336	10.8228	10.8712	10.706	11.0703	10.7014	11.0658	10.7718	10.9062	10.6509	11.1418	10.9833	10.7348	10.9662	10.2138	10.2488	10.0974	11.0517	11.0189	11.1818	11.1587	11.1954	11.1607
VIT_17s0000g09380	10.3467	10.4657	10.4888	10.6934	10.4312	10.8038	9.92304	9.83436	10.0696	11.0953	11.102	10.9632	9.65139	10.2625	10.2954	10.8568	10.6372	10.4557	10.8627	10.8419	10.9215	10.6427	10.6213	10.2445	10.302	10.0684	10.3143	10.6827	10.8796	10.8853	10.5549	10.7711	10.9114
VIT_11s0016g02200	12.4219	12.5684	12.1364	13.4964	13.2635	13.3305	13.0774	13.1306	12.9978	12.5605	12.9589	12.9357	13.5031	13.4548	13.3386	12.8763	13.029	13.3099	13.3496	13.1466	13.2689	13.3413	13.3246	13.1905	13.0322	13.1127	13.0678	12.917	13.2137	13.175	13.1617	13.2951	13.2449
VIT_10s0042g00440	10.33	10.0615	9.97202	10.346	10.1385	10.2002	9.46277	9.38626	9.56448	10.4868	10.1968	10.0255	9.19279	9.42203	9.59512	10.0877	10.0726	9.57359	9.75048	9.61626	10.1111	9.18078	9.23711	9.46963	9.81282	9.83281	9.72354	10.2532	10.3195	10.393	9.97349	9.98764	9.67697
VIT_07s0151g00650	13.7658	13.4823	13.6888	13.8585	13.8619	13.9106	12.8879	12.7209	12.8256	13.662	13.6431	13.7959	13.3517	13.2485	13.3671	12.666	13.4108	13.0684	13.5847	13.5892	13.5766	13.2493	12.8482	13.3878	13.8664	13.857	13.5811	13.5243	13.55	13.2703	13.8416	13.7424	13.5978
VIT_02s0025g04520	12.3	12.4539	12.4231	11.7134	11.5586	11.7851	12.2418	12.2339	12.0504	12.3639	12.0343	12.2624	12.2787	11.9994	11.9919	11.1494	11.7377	11.1655	11.9359	11.8324	11.8717	12.0848	11.8949	12.3414	11.6007	11.663	11.6471	11.6349	11.544	11.7806	12.2448	12.1569	12.0512
VIT_18s0122g01160	9.54636	9.46848	9.38689	9.94683	10.3422	9.91975	9.29026	9.52251	9.54359	9.85155	9.93182	9.64058	9.38833	9.21988	8.96888	9.93803	9.65572	9.39454	9.41571	9.42832	9.56628	9.64516	9.63381	9.95468	9.65264	9.41255	9.54476	9.55994	9.74572	9.6632	10.276	10.5105	10.4092
VIT_06s0004g03910	13.0592	13.0714	12.8023	13.1349	12.9378	13.1636	13.0021	12.8311	12.8248	12.9796	13.1022	13.0191	13.0595	12.7455	12.8329	13.738	13.6535	13.7648	12.8731	12.9111	12.5115	12.4047	12.8057	12.7073	12.9888	13.1452	13.0181	13.4721	13.0695	13.2165	13.4467	13.317	13.302
VIT_08s0040g00500	11.128	11.3853	11.4186	11.3954	11.5403	11.3057	11.5177	11.3902	11.0796	11.3856	11.3455	11.4606	10.8403	10.9467	11.0984	12.0549	11.8465	11.7721	11.1631	11.2395	11.1115	10.7324	10.7834	11.1179	11.2988	11.387	11.1621	11.6763	11.5383	11.6799	11.5169	11.6047	11.4803
VIT_11s0052g00540	12.0156	12.0246	12.1898	12.2007	12.3693	12.2555	12.6073	12.6559	12.8444	12.735	12.1691	12.3601	12.4205	12.3976	12.4341	12.3965	12.2294	12.122	12.4197	12.4348	12.0568	11.9036	11.8943	12.1306	12.4207	12.5857	12.6297	12.669	12.7644	12.5081	12.9283	13.1687	13.0888
VIT_18s0001g08310	11.8826	11.8578	11.5447	11.0283	10.9753	11.0217	12.1242	12.2194	11.7722	11.8945	11.6047	11.8376	11.8506	11.3387	11.5188	11.3866	11.2858	11.2177	12.0923	11.9616	11.9216	11.7129	11.7321	11.8014	11.7949	11.957	11.8248	11.5413	11.3996	11.6113	11.5944	11.814	11.6643
VIT_19s0140g00140	10.0458	9.82945	9.68398	10.257	10.0152	9.9572	9.97002	10.0897	9.988	9.09405	9.32859	9.24144	8.90559	9.01763	9.21666	10.1195	9.5808	9.74106	9.38542	9.49685	9.43544	9.49642	9.70939	9.74857	9.09698	9.34309	9.11095	9.61285	9.53688	10.0699	9.45193	9.74456	9.71146
VIT_15s0024g00800	13.5298	13.2875	13.0545	13.2709	13.4055	13.2529	13.1646	13.1745	13.163	13.5858	13.4177	13.3981	12.7639	12.6263	12.5726	13.5889	13.2814	13.6563	13.3132	13.2796	12.9738	13.4452	13.4481	13.4014	13.741	13.8387	13.6319	13.2929	13.3318	13.1836	13.6087	13.7765	13.4864
VIT_04s0008g04190	10.6652	10.8568	10.8356	10.5499	10.6233	10.7575	10.4172	10.4749	10.5621	11.0247	10.917	10.5826	10.323	10.3253	10.4418	10.6585	10.9388	10.5708	10.8487	10.7436	10.822	9.89865	9.77889	10.1728	10.8147	10.925	10.6619	10.9562	10.9656	11.1986	10.957	10.9003	10.6919
VIT_13s0158g00380	10.7201	11.0576	11.1746	11.4874	11.5146	11.5025	10.5512	10.5601	10.5628	11.0709	10.518	10.8536	10.8804	10.7326	10.9278	11.6827	11.4675	11.1778	11.0668	11.0941	10.7714	10.5972	10.2746	10.5608	10.9045	11.002	10.9707	11.3696	11.1999	11.2371	11.273	11.1059	11.2491
VIT_12s0035g02070	12.2189	12.3002	12.0893	12.8648	13.0455	12.841	12.1626	12.0948	12.1119	12.7517	12.358	12.3932	12.3174	12.0982	12.1177	12.82	12.477	12.4588	12.4422	12.2723	12.0315	11.8255	11.66	12.105	12.8828	12.77	12.8928	12.2287	12.4812	12.2075	12.5809	12.3964	12.5325
VIT_02s0025g01500	12.0898	11.9055	11.7762	11.4549	11.1968	11.4325	12.1293	12.3145	11.9818	12.0338	11.9017	12.0158	12.0913	12.318	11.8991	12.8001	12.4829	12.5325	12.0834	12.1767	11.9775	11.9777	11.9697	11.9726	12.2098	12.3351	12.0901	11.8099	12.1041	11.7835	11.7392	11.8408	11.462
VIT_00s2215g00010	11.9748	12.0866	11.663	11.7644	11.7315	11.7086	12.6544	12.5249	12.6721	12.5289	12.3718	12.5633	12.0911	12.4442	12.3265	12.5007	12.2343	11.9729	11.825	12.0863	11.8465	12.1568	12.1622	12.4653	12.8053	12.8115	12.8681	11.9455	12.2901	12.1965	12.2588	12.365	12.1417
VIT_03s0038g02020	8.72697	8.80513	8.98819	8.62136	8.79856	8.82181	8.77442	8.72348	8.84739	8.90613	8.78791	8.84865	9.0918	8.92589	8.9879	9.45055	9.28351	9.19371	9.12851	8.99009	8.98651	8.62415	8.31105	8.37353	8.74357	9.03693	8.64083	9.45299	9.44187	9.72182	8.67432	9.06503	8.6922
VIT_14s0060g02200	11.1461	11.3639	11.2276	11.0198	11.1412	11.3999	10.7021	10.811	10.9596	11.6098	11.3302	10.9867	10.5236	10.3118	10.6584	11.5041	11.5023	11.1524	10.961	11.2028	11.0519	10.4089	10.2748	10.5187	11.0043	11.1806	10.952	11.7423	11.3047	11.4107	10.8838	10.8317	10.9049
VIT_05s0102g00720	9.22319	9.15478	9.1754	9.3505	9.2553	9.32604	8.76969	8.87567	8.81041	9.51189	9.17161	9.13513	8.45046	8.16507	8.31096	9.07234	8.92949	9.29777	8.75476	8.93764	8.81969	8.6531	9.05175	9.01516	8.73091	8.72218	8.74608	9.02946	8.84339	8.9347	9.15011	9.22695	8.94143
VIT_02s0025g01780	11.9937	11.8434	11.7512	11.5226	11.6529	11.7117	11.7458	11.5891	11.8584	12.0852	11.7902	11.6914	10.9878	11.0174	10.6967	12.0149	11.693	12.1305	11.0566	11.2361	11.2904	11.1945	11.5204	11.4968	11.3664	11.4796	11.4156	11.0237	11.2966	11.4466	11.4282	11.3457	11.1832
VIT_15s0021g02410	10.7169	10.718	10.3446	10.75	10.7709	10.8404	10.047	9.74455	9.87426	10.8647	10.6476	10.7567	10.1959	9.98694	9.94583	10.8406	10.721	10.6047	10.7157	10.6536	10.4453	9.99314	9.81833	10.3476	10.7251	10.9827	11.0189	10.4623	10.9092	10.5048	10.6163	10.8031	10.4916
VIT_01s0010g03980	11.0818	10.9254	10.9236	10.9389	11.2339	11.0061	10.4629	10.5448	10.5562	11.2802	10.9112	10.8447	10.3834	10.0218	9.93231	11.11	10.9842	11.1728	11.014	11.1001	10.8492	10.7189	10.8183	10.9255	11.22	11.3542	11.2449	11.0639	11.1931	10.7287	10.7717	10.5872	10.7964
VIT_10s0116g01650	12.5745	12.3467	12.2228	12.856	13.1599	12.9018	12.7896	12.8422	12.9219	12.7722	12.9321	13.0289	12.8183	13.3202	12.9977	12.5556	12.7815	12.452	12.9147	13.0078	12.944	13.0104	12.8541	13.2271	13.5477	13.6095	13.4856	12.6671	12.7633	12.4337	13.1921	13.2403	13.1457
VIT_06s0009g00680	10.5298	10.7363	10.5244	9.67282	10.0429	9.99577	10.9212	10.8513	11.1021	10.4528	10.3321	10.3265	10.8379	10.7997	10.5284	10.0095	9.9595	10.0552	9.98501	9.88258	10.2424	10.4668	10.4691	10.4934	10.5381	10.504	10.588	9.70026	9.89362	10.4466	10.5446	10.6887	10.4262
VIT_17s0000g07230	11.687	11.8514	11.5957	12.2945	12.3228	12.2926	10.8741	11.2317	11.1565	12.0342	12.0804	11.9528	11.4794	11.6868	11.8136	11.5032	11.738	11.4033	11.8127	11.4521	11.8949	12.0493	11.5589	11.7197	11.676	11.4565	11.5844	11.8125	11.9335	11.922	12.1627	12.0576	12.0016
VIT_14s0219g00260	9.69918	10.024	9.53451	9.27837	9.59076	9.38335	9.53499	9.62801	9.51271	10.3462	10.1052	10.043	9.56986	9.25994	9.80864	10.5265	10.1626	10.1202	9.27857	9.51741	9.30924	9.11551	9.11798	9.2967	9.74815	9.80815	9.74068	10.0984	9.94386	10.2056	9.83911	9.9112	9.593
VIT_05s0029g00550	10.5729	10.7015	10.4687	11.0038	11.1469	11.2276	10.2633	10.2223	10.3712	11.4024	10.9505	10.7551	9.9358	10.1257	10.1452	10.4774	10.6206	10.1267	10.3231	10.4617	10.4828	10.2523	10.2202	10.147	10.5705	10.529	10.5056	10.6049	10.89	10.9631	10.7424	11.0825	10.7295
VIT_13s0067g01770	11.5669	11.5649	11.2809	11.88	11.7118	11.8024	12.0338	11.9986	12.0134	11.5376	12.0007	11.8108	11.1861	11.0453	11.2735	12.2352	11.9613	12.1289	11.9646	12.0741	12.1383	12.1023	12.412	12.0441	12.2152	11.9591	11.8935	11.8919	11.8324	11.8388	11.7468	11.8434	11.9377
VIT_19s0090g01790	11.0257	11.1818	11.3332	10.8313	10.7775	10.9728	10.8748	10.9171	10.8559	11.5923	11.3374	11.4596	10.4516	10.1357	10.5806	11.1024	11.2667	11.0202	11.1517	11.1657	11.325	10.9539	10.8752	11.2298	10.883	10.6627	10.7685	11.4731	11.1701	11.4063	10.8747	10.644	10.8533
VIT_04s0023g00310	11.7345	12.1995	12.2957	11.9631	11.9597	11.9247	11.2452	11.2876	11.3432	12.5182	12.1713	12.3158	11.6754	11.7214	11.4562	11.8027	11.9785	11.6795	11.6918	11.4372	11.6927	11.7739	11.676	11.8097	11.7514	11.6128	11.6265	12.2032	12.1607	12.3199	11.7645	11.7669	11.6491
VIT_05s0020g03030	12.0316	11.8812	11.7965	11.647	11.5565	11.7521	12.0122	12.2031	12.0117	11.9233	11.9235	12.1222	12.3162	12.202	11.9442	11.5802	11.3536	11.0807	12.0341	12.1337	11.9462	12.4412	12.5418	12.3807	12.1079	11.9136	12.1365	11.759	11.6874	11.7676	11.9911	11.951	11.917
VIT_18s0122g00830	9.31495	8.8166	9.32856	9.64864	9.9324	9.56923	8.80717	8.90354	8.70754	9.2646	9.29247	9.04354	8.99077	8.69921	8.50709	9.37441	9.23845	8.96113	8.7364	8.79575	8.94161	9.49749	9.39797	9.58402	8.58831	8.73569	8.71066	9.22174	9.39328	9.21818	9.42856	9.66415	9.85612
VIT_08s0040g03340	11.256	11.0403	11.0176	11.8458	11.798	11.9569	10.549	10.911	10.9149	11.5359	11.46	11.3752	11.0587	11.0355	11.0074	11.7652	11.6703	11.2913	11.6414	11.4077	11.5368	11.0178	11.1954	11.2473	11.5235	11.6657	11.3459	11.8726	11.6396	11.5177	11.494	11.4025	11.5621
VIT_01s0011g04240	11.5548	11.7193	11.7743	11.7734	12.1503	11.9988	11.8893	12.0849	11.6816	11.3431	11.5233	11.6539	12.3872	11.953	11.9235	10.9889	10.9253	11.2984	11.799	11.6322	11.5157	11.9625	11.8604	11.8697	12.1443	12.0131	11.9003	11.2403	11.0833	11.0579	11.9064	11.6954	11.84
VIT_00s0341g00020	12.4491	12.474	12.3399	13.1963	13.2606	13.3364	12.0109	12.1119	12.067	12.9685	12.7621	12.5424	12.2962	12.4622	12.3901	12.7719	12.9944	13.088	12.8016	12.3545	12.5409	12.5904	12.3499	12.5481	12.7795	12.7603	12.5878	12.5481	12.9464	12.7298	12.8402	12.6861	12.6537
VIT_08s0007g04970	9.68576	9.68035	9.77335	9.65326	9.57678	9.74804	9.0006	9.10593	9.36371	10.1687	10.1314	9.84752	8.95099	9.06962	9.25655	9.83751	9.74512	9.26798	9.53412	9.38331	9.79758	9.15006	9.11234	9.28913	9.2144	9.22226	9.05655	10.2098	10.0357	10.1918	9.41389	9.59952	9.85924
VIT_09s0002g00890	12.5394	12.753	12.8625	12.3683	12.3727	12.2029	12.189	12.491	12.379	12.7296	12.6168	12.5947	12.3906	12.56	12.3262	12.3788	12.3824	12.4954	12.9566	12.9433	13.0199	12.8205	12.425	12.4406	13.1806	13.0639	13.338	12.3421	12.6961	12.637	11.9999	12.2495	11.9955
VIT_19s0090g01760	13.9939	13.9155	13.742	13.9387	13.8891	13.7681	14.8432	14.4972	14.7551	13.9914	13.965	13.999	13.8806	13.5076	13.5983	14.3493	14.2793	14.3283	13.6334	13.809	13.6829	13.6657	14.059	13.6402	13.8844	13.9592	14.1557	14.0802	13.9978	14.1332	13.9063	13.8462	13.8664
VIT_13s0019g02910	11.2877	10.8349	11.0938	10.6773	10.6683	10.6433	11.3578	11.6473	11.5825	10.3069	10.8235	10.5966	11.3203	10.9088	10.9819	10.6858	10.3495	10.1937	10.7483	10.4503	10.6714	11.2508	11.4645	11.4022	10.964	11.0416	10.9875	10.4251	10.5052	10.6623	11.0266	11.3364	11.0897
VIT_01s0146g00100	11.1261	11.1566	11.2909	11.592	11.57	11.4809	11.4067	11.3433	11.5521	11.4897	11.4461	11.4206	10.8314	10.9274	10.8766	12.177	11.6661	11.8244	11.327	11.3576	11.1196	10.9176	11.2173	11.0458	11.4597	11.4788	11.5161	11.9209	11.7383	11.873	11.1662	11.6119	11.3734
VIT_00s0510g00010	10.6319	10.5771	10.3038	10.6791	10.495	10.5499	10.8215	10.6024	10.7364	10.6933	10.7016	10.6032	10.2139	9.85653	10.0091	11.5123	11.1556	11.2566	10.277	10.4495	10.331	10.3435	10.7264	10.5429	10.6601	10.5943	10.5323	10.935	10.6694	10.8312	10.7418	10.6703	10.4681
VIT_16s0100g00360	11.8394	11.5617	11.8042	11.9335	12.0383	12.0021	11.254	11.524	11.4271	12.2308	12.1666	11.6604	11.2307	11.2229	11.1442	11.7872	11.8687	11.8111	11.6504	11.717	11.7395	11.5829	11.5157	11.8429	11.4098	11.6454	11.6151	12.2968	12.2657	12.1109	12.1674	12.1479	12.0507
VIT_05s0020g02710	9.59148	9.79973	9.42011	9.90252	10.0658	9.76708	9.40218	9.48913	9.44012	9.7615	9.82116	9.71314	9.27343	9.2167	9.09002	10.5869	10.1009	10.2452	9.57812	9.55574	9.53	9.46639	9.6501	9.25474	9.76369	9.79167	9.77356	9.8869	9.94932	10.0233	9.72603	9.86596	9.70812
VIT_16s0050g02390	9.7778	9.82994	9.81392	9.56222	9.57072	9.54281	10.0267	9.88301	9.92281	9.82077	9.71934	9.39087	9.31864	8.85836	8.96132	10.2659	9.99983	10.2384	9.28579	9.24818	9.15099	9.26687	9.62364	9.38876	9.30897	9.4734	9.39708	10.0545	9.63016	9.95887	9.86708	9.82671	9.68207
VIT_00s0587g00030	12.8075	12.6645	12.4231	12.6339	12.955	12.8041	11.5926	12.2298	11.9062	12.9782	12.6069	12.7225	12.0167	11.6928	11.8129	12.9709	12.8574	12.7523	12.6496	12.6776	12.7157	12.5826	12.5595	12.6553	12.7202	12.6159	12.8043	12.6832	12.693	12.5051	12.3765	12.281	12.3839
VIT_04s0008g06780	11.3673	10.9506	10.8847	11.364	11.2683	11.2752	11.0242	11.1156	10.9734	11.7181	11.6319	11.4834	10.9746	10.8789	10.8939	11.9978	11.8137	12.0286	11.2064	11.3276	11.2535	11.179	11.2957	11.1543	11.3004	11.3994	11.3193	11.4152	11.6654	11.5011	11.7057	11.8255	11.3908
VIT_09s0018g01740	12.388	12.3827	12.3622	12.5423	12.5785	12.6468	11.8369	11.9123	12.0864	12.9805	12.7602	12.551	11.7292	11.9469	12.154	12.3828	12.6756	12.1302	12.3737	12.497	12.4372	11.7686	11.7641	11.7225	12.4356	12.3032	12.3184	12.6534	12.8814	12.6085	12.3229	12.2628	12.2142
VIT_11s0118g00320	9.35188	9.26273	9.32576	9.72913	9.49	9.57581	8.61451	8.52786	8.91576	9.36529	9.69969	9.1145	8.3846	8.63142	8.813	9.27362	9.41717	9.45733	8.8325	8.67302	9.01151	9.02288	8.87832	8.93601	8.92781	8.92691	8.902	9.61538	9.58229	9.75639	9.16499	9.5051	9.1449
VIT_10s0597g00040	9.58202	9.43798	9.72967	8.77891	8.48698	8.85371	9.08178	8.98549	9.3213	9.55833	9.48353	9.23682	8.65987	8.72368	9.0997	9.59155	9.53269	9.25373	8.84018	9.03497	9.0324	8.69865	8.60921	8.78726	8.36945	8.46775	8.5983	9.41978	9.15873	9.52008	8.46447	8.70219	8.78688
VIT_07s0191g00230	12.2411	12.4061	12.4484	11.5809	11.7029	11.7045	12.5351	12.9164	12.5529	12.7304	12.5475	12.5545	12.7762	12.5624	12.3364	11.9195	11.903	11.7364	12.5378	12.4696	12.4974	12.6119	12.3089	12.6914	12.2818	12.4023	12.1122	11.9798	11.9294	12.156	12.5945	12.5053	12.6687
VIT_08s0007g01690	11.6739	11.7606	11.8069	10.4956	10.8245	10.7639	11.6013	11.7091	11.718	11.5756	11.4477	11.4146	11.5175	11.1818	11.2375	11.0482	10.6465	11.0571	11.2479	11.3026	11.5056	11.5461	11.8687	11.4297	11.571	11.477	11.4096	10.9886	10.7978	10.9151	11.2199	11.2914	11.1817
VIT_17s0000g04690	10.8692	10.8935	11.1394	11.2691	11.5329	11.4594	10.396	10.5219	10.4733	11.206	11.2933	10.9254	10.7587	10.4649	10.6406	10.6153	10.7499	10.5353	10.4228	10.3117	10.6646	10.9282	10.7745	11.0514	10.4406	10.2911	10.3108	10.5117	10.7187	10.8722	11.0721	11.0915	11.1062
VIT_05s0062g01190	12.4896	12.3949	12.256	11.5169	11.3674	11.5941	11.9749	12.0943	11.9905	12.6581	12.3703	12.3786	11.9581	11.6645	11.5944	11.8656	11.9271	12	11.9246	12.0056	11.9538	12.3676	12.4987	12.3764	12.4458	12.4461	12.6755	11.4361	11.5994	11.5969	11.8356	12.2169	11.4896
VIT_03s0017g00650	13.1279	13.4313	13.3272	12.8995	13.0613	13.0535	13.2677	13.3086	13.3471	13.4607	13.5502	13.4497	13.4182	13.3739	13.2023	12.52	12.535	12.4659	13.1738	13.1575	13.538	13.6078	13.5849	13.4643	13.6234	13.3581	13.4456	12.9222	12.6872	13.0354	13.0615	13.2208	13.1066
VIT_04s0044g01510	10.0951	10.1307	10.1089	10.3725	10.3668	10.3448	9.45701	9.41406	9.49305	10.6027	10.2646	10.0735	9.35211	9.29619	9.42101	10.2378	10.0442	9.60737	9.99844	10.1088	9.9898	9.41509	9.2121	9.73639	9.70419	9.79719	9.75204	10.3287	10.3347	10.2953	10.3039	10.5176	10.1423
VIT_18s0001g07440	10.4168	10.4902	10.5734	10.5663	10.5053	10.4479	10.6389	10.3175	10.4648	10.6287	10.6726	10.3806	9.87741	9.59472	9.82592	11.1529	10.7799	11.159	10.0917	10.1499	10.1537	10.0867	10.4456	10.1863	10.3657	10.3636	10.2994	10.7797	10.6217	10.6566	10.5045	10.4549	10.4459
VIT_06s0004g01770	11.5904	11.374	11.4123	11.5649	11.5536	11.5642	10.7209	10.7625	10.7823	11.6432	11.5214	11.4159	10.9909	10.7409	11.0148	11.8178	11.4733	11.4922	11.8406	11.9155	11.6699	10.8512	10.6909	10.995	11.5083	11.4188	11.0436	11.7734	11.8276	11.5754	11.5475	11.1701	11.36
VIT_11s0118g00620	9.04213	8.54538	8.59032	9.48639	9.50548	9.52511	8.93941	8.79636	8.62063	9.43781	9.34506	9.20823	8.73679	8.52666	8.56646	9.833	9.41059	9.76569	8.79554	8.82581	8.6471	8.88831	9.05485	9.14615	8.74312	8.85155	9.01602	8.94868	9.21209	9.17671	9.42624	9.49311	9.43572
VIT_01s0026g02540	12.3248	12.095	12.6702	11.7361	11.9191	11.5775	12.6891	12.8712	12.623	12.6767	12.3307	12.4989	12.2017	12.2397	12.1563	11.9348	12.1913	11.8198	12.385	12.5469	12.4334	12.5453	12.5043	12.485	12.7849	12.7034	12.7796	11.9133	11.8272	11.5452	12.0078	11.7548	11.751
VIT_01s0011g00530	12.5474	12.4174	12.1269	12.3431	12.5144	12.5501	13.0613	13.2446	13.36	12.9611	12.8031	13.1197	12.5902	12.7526	12.5942	12.2007	12.2424	11.9142	12.8156	12.98	12.8019	13.0205	12.941	13.072	12.7746	12.7437	12.9568	13.0439	13.1115	12.9091	12.9088	12.9851	13.0133
VIT_17s0000g02740	11.8588	11.7991	11.5806	11.218	11.0473	11.288	11.3561	11.3768	11.5217	11.8529	11.8367	11.5405	10.6145	10.8285	11.1251	12.0824	11.9147	11.9983	11.406	11.3324	11.599	11.2429	11.3313	11.2257	11.2636	11.3213	11.295	11.93	11.8128	11.7836	11.239	11.4305	11.2048
VIT_17s0000g04860	11.1397	10.8528	10.9491	11.3317	11.415	11.2931	10.9409	10.8908	10.8866	11.6779	11.8445	11.4008	10.7757	10.8078	10.7243	11.6424	11.348	11.3606	10.8718	10.7685	11.1657	11.3441	11.2966	11.4222	11.2858	11.1823	11.2336	11.2428	11.36	11.457	11.794	11.9706	11.8549
VIT_15s0046g01420	11.2842	11.3384	11.1718	10.7028	10.3983	10.5547	10.9378	10.8442	11.0188	11.5409	11.2996	11.0697	10.4995	10.1471	10.5649	11.2787	11.2146	11.0519	10.3957	10.5106	10.7317	10.3255	10.4662	10.3087	10.3131	10.2794	10.2478	11.1169	10.8125	11.1446	10.5793	10.7258	10.4598
VIT_16s0098g00680	10.281	10.345	10.2289	10.5793	10.7885	10.738	9.56579	9.95206	9.91149	10.6825	10.5822	10.4499	9.5576	9.83192	9.5457	9.86267	10.169	9.798	10.1374	10.0364	10.0523	10.1157	10.1453	10.1866	10.1494	10.1219	9.95004	10.0783	10.3037	10.23	10.6212	10.6205	10.5867
VIT_06s0009g01900	12.1268	12.1781	12.1276	11.8026	11.7394	11.8639	12.0108	11.8133	11.8947	12.4483	12.2194	12.0677	11.2524	11.4613	11.5077	12.5691	12.4579	12.5835	11.8137	11.8532	11.7517	11.4939	11.7457	11.4843	11.8464	11.8809	11.785	12.1052	12.1339	12.3098	12.0126	12.0244	11.7847
VIT_05s0020g00820	11.0408	10.9241	11.1777	11.0501	11.2508	11.1865	10.3115	10.4449	10.5237	11.1041	10.894	10.7223	10.3843	10.3116	10.4621	10.8087	10.8414	10.5298	10.6373	10.8689	10.7219	10.2857	10.1688	10.2832	10.1626	10.1692	10.1313	11.292	10.8771	10.9964	10.9743	10.9663	11.0045
VIT_18s0001g12260	11.3557	11.4115	11.4853	11.5841	11.7276	11.5692	10.8249	10.9306	10.951	11.5918	11.455	11.5911	11.1835	10.9404	10.8254	10.7554	10.8706	10.7571	11.3962	11.4442	11.2677	11.4354	11.3362	11.5518	11.9121	11.942	11.6531	11.3054	11.4101	11.1443	11.5971	11.9225	11.6634
VIT_02s0025g04660	12.0285	11.8083	11.8738	12.7673	12.7646	12.5299	12.0591	12.045	11.7961	12.5344	12.7223	12.5666	11.8874	11.7229	11.5333	12.3846	12.194	12.4591	12.2255	12.1777	12.1995	12.1644	12.3764	12.2533	12.0043	11.9109	11.921	12.3879	12.4939	12.3321	12.8569	12.8164	12.7847
VIT_14s0030g01330	6.81104	6.6313	6.46326	6.40014	6.7995	6.41127	7.56792	6.62401	6.58728	6.62188	7.02863	7.19463	6.45029	6.78773	6.38219	6.52743	6.233	5.75549	7.09805	7.21255	7.19785	6.54078	6.19651	5.79454	6.78787	6.4148	6.72895	6.35422	6.61527	6.8738	7.37678	7.47172	6.91954
VIT_02s0087g00160	12.1023	11.8977	11.4902	11.9169	11.7512	11.5458	12.009	12.1053	11.8368	11.6077	11.8468	11.5417	11.3856	10.9395	10.7892	12.1669	11.8032	12.6127	11.4432	11.5334	11.1899	11.4166	12.4049	11.9334	12.0291	12.2069	12.1737	11.6438	11.6616	11.8128	12.0572	12.3854	11.5762
VIT_11s0016g02330	9.72913	9.10872	9.13485	8.90441	8.60382	8.94977	8.99054	9.01571	9.00429	9.42864	8.49476	8.77618	8.65413	8.17158	8.40179	10.1546	9.56297	9.67782	9.02794	9.27451	8.36831	8.25079	8.77605	8.59403	8.81468	9.56757	9.1951	9.6149	9.12147	9.08316	9.06475	9.31622	8.57268
VIT_06s0004g06560	5.57786	4.81907	5.52619	6.17397	5.34507	5.20956	6.53038	6.53686	6.47735	5.88861	6.10565	6.12006	6.51053	6.46487	6.11601	6.04235	5.73018	5.82313	5.63054	6.0805	5.81044	5.26342	5.53988	6.36974	5.80622	5.66725	5.60152	5.91555	6.48376	6.44326	5.91038	5.74503	5.8108
VIT_13s0019g04650	7.74884	7.6785	6.80907	7.68441	8.49999	8.49124	7.43731	7.81551	7.93899	8.19638	8.12286	8.03823	7.71752	7.37085	7.14537	8.8861	8.405	7.95657	7.87289	7.9284	7.79686	7.38066	7.83788	8.26231	8.25325	8.49632	8.47879	8.45042	8.20104	8.36145	8.10335	8.16956	8.39266
VIT_00s0269g00130	8.84158	8.17576	8.83971	7.10783	8.0401	8.17718	9.26881	9.04126	9.18061	8.69829	8.49668	8.28554	8.75918	8.70991	8.60703	8.2543	8.45218	7.44516	8.32844	8.3539	8.39016	8.21869	8.57791	7.82436	8.18239	8.01253	8.3088	8.64838	8.15975	8.67355	8.32188	8.33351	8.06084
VIT_07s0104g00420	9.54529	8.70171	9.30602	9.93549	9.95374	9.5997	9.70823	9.90322	9.32231	9.10923	8.47571	8.8841	9.30677	8.51732	8.57719	10.0288	9.22734	9.63833	9.28377	9.06039	8.93339	8.85885	8.87743	9.54486	9.72053	9.33586	9.78763	9.20099	9.2311	8.89849	9.4109	9.79918	9.88586
VIT_11s0016g03380	7.31244	7.24493	6.89348	6.78568	6.42532	7.68284	7.59445	7.61773	7.70424	7.33952	7.78853	7.95736	7.85178	7.92476	7.37688	7.17626	7.36539	7.33049	8.04877	7.76931	7.74359	7.24287	7.51596	7.24366	8.14263	8.52422	7.83023	7.47173	7.4369	7.78345	7.5796	7.63745	7.44009
VIT_18s0001g03630	5.8113	5.85026	5.70785	5.32138	5.09416	5.71184	5.83095	5.99934	6.31209	5.96371	6.21128	6.2693	5.28831	5.91142	5.94239	6.40225	6.31737	6.42157	6.45377	6.29339	6.57516	6.01047	5.8416	5.78476	5.80628	6.14358	5.83598	6.226	5.79942	6.87639	6.03218	5.73568	6.22213
VIT_00s0581g00010	6.08509	5.35848	5.67912	6.16	5.48685	6.16902	6.2076	6.7927	6.74908	5.48043	5.94153	6.12173	5.95917	6.14366	6.2317	6.7974	6.13821	6.39699	6.32956	6.14291	6.54235	6.50259	7.24336	6.51959	6.1302	6.0177	6.42529	6.4787	6.30607	6.80172	6.90775	7.0138	6.40855
VIT_19s0014g00150	9.02379	9.12268	8.67155	8.76627	9.21785	9.05129	9.11931	9.17697	9.42341	9.61446	9.65761	9.48738	8.71098	8.82314	8.96839	8.6324	9.05332	7.43826	9.03696	9.17575	9.79537	8.69099	8.83471	8.40839	8.96689	8.78571	9.06706	9.52426	9.57471	9.68443	8.75638	8.34085	9.0522
VIT_08s0007g05510	10.5144	10.4228	10.1192	10.5125	10.5092	10.02	10.4486	10.445	10.4001	10.5655	10.1888	10.3516	9.85357	10.3308	10.1248	11.2892	10.5905	11.1598	10.8362	11.0281	10.3079	9.85499	9.86259	10.027	10.3959	11.2093	10.718	10.8062	10.9258	11.0715	10.6118	11.3219	10.3309
VIT_19s0014g00120	9.75518	9.43191	9.35196	9.39777	8.92265	9.15865	9.67628	9.32582	9.58248	10.1882	9.28445	9.3141	8.76257	8.79702	9.22994	10.2936	10.0467	9.6323	9.24134	9.5877	8.87136	8.33871	8.78473	8.78894	9.22359	9.90255	9.40814	9.66571	9.34138	9.42067	9.29705	9.64356	8.94974
VIT_07s0005g06550	10.9825	11.32	10.4194	11.4627	10.7642	11.2646	12.363	11.9956	12.0258	10.9138	11.5594	11.7822	11.8565	12.2599	12.2005	12.213	11.4013	11.711	11.8324	11.823	11.8108	11.6268	12.0369	11.1751	11.4748	11.5385	11.452	11.4069	11.6764	11.8126	11.3967	11.7343	11.3199
VIT_04s0008g00860	9.41277	9.54892	9.41606	8.55771	8.63479	9.17339	8.9052	9.15165	8.82057	8.67257	8.61272	8.19867	9.38736	8.34991	8.82835	8.39283	9.03171	8.39226	8.57398	8.38611	8.41506	8.88471	9.16171	8.97455	8.00367	8.4124	8.34798	8.69211	8.2319	8.85535	9.25555	8.71584	9.11826
VIT_05s0020g02370	5.7306	6.28642	6.76875	5.56838	6.61479	6.0165	5.39769	5.44745	5.33096	6.01623	5.36713	5.75717	5.18721	5.28425	5.39919	5.87464	5.34962	5.97405	5.13346	4.93048	4.62156	5.68065	5.24682	4.97208	5.43104	5.25399	5.77685	5.06765	5.74497	5.14941	5.62611	5.4282	5.37961
VIT_10s0116g01090	5.28067	5.57256	5.52995	4.89472	4.98417	4.74845	6.20977	5.75542	6.45575	4.95856	5.04088	5.22935	4.95318	5.12763	5.86978	5.4179	5.65892	5.54807	5.19941	5.15015	5.30163	5.10774	5.03324	5.4334	5.69567	5.14877	5.46349	5.42142	4.90959	5.21615	5.1311	6.21047	5.90121
VIT_12s0134g00330	4.98433	4.7541	4.88944	5.40627	4.55504	4.8591	5.59156	5.50253	6.09179	5.2489	5.28676	4.68675	5.40476	5.54281	5.48628	4.92765	5.34883	4.76897	4.54278	4.63971	4.94871	4.74841	4.99487	4.40821	4.88805	4.67312	4.97342	5.05225	4.74772	5.32143	5.29207	5.50132	5.16058
VIT_13s0067g03370	8.82318	9.23703	8.77662	8.79445	8.02791	8.5563	8.99833	8.94756	8.84258	8.50995	8.53227	8.78909	8.57797	8.57448	8.58591	9.89692	9.02603	9.54447	8.43143	8.45752	8.42047	8.67951	9.05904	8.30477	8.7646	8.92195	8.9257	8.79631	8.98285	9.41492	8.99184	9.27702	8.85652
VIT_13s0019g02170	8.84226	8.64363	8.44881	8.51162	8.69255	8.63969	9.59721	9.49405	9.32491	9.02291	9.22123	9.44853	9.28449	10.0669	9.76671	9.63831	9.20277	9.30528	9.1124	9.32579	8.84033	9.42499	9.84443	8.88776	9.40117	9.40346	9.31651	8.99037	9.50665	9.43767	9.27789	9.98901	9.14669
VIT_18s0001g10290	10.5882	10.1696	10.4525	10.4602	10.4564	10.8054	10.1749	10.3196	10.0121	10.3445	10.802	10.3707	10.8478	11.0828	11.0319	9.82778	10.3797	9.59907	10.9892	10.8236	11.012	10.7876	10.2952	11.028	10.665	10.6242	10.3552	10.6641	10.6225	10.418	10.9237	10.2771	11.0032
VIT_18s0001g03550	11.4393	11.2565	10.5623	11.4473	10.9772	11.1451	11.1491	10.8734	11.1467	11.5362	11.125	11.1014	10.4717	10.6203	10.6099	11.9335	11.6453	11.7937	11.2804	11.5602	10.6356	10.1958	10.8738	10.5988	11.3219	11.9138	11.1997	11.6095	11.3872	11.3068	11.3501	11.7227	10.8956
VIT_05s0029g01120	5.15769	5.35709	5.11651	5.18057	5.49867	5.6419	6.07912	5.53979	5.84401	5.3176	5.27942	5.62312	6.08356	6.10116	5.64603	5.12886	5.1318	4.85206	6.17843	6.28991	6.23989	6.05439	5.69445	5.65721	5.48508	4.89594	5.8435	6.06654	5.32965	4.83195	5.4053	5.31646	5.58408
VIT_00s0445g00010	9.8989	9.91209	10.1917	9.78298	10.0915	10.8998	9.12898	9.64638	9.58538	10.3352	10.3534	10.1479	9.92709	10.158	9.99337	9.24197	9.95458	9.617	10.6274	10.371	10.6274	10.4221	9.79558	10.2541	10.0512	9.90904	9.84273	10.673	10.4786	10.4777	10.2178	9.67297	10.4123
VIT_15s0048g02990	10.8487	10.1497	10.5334	9.67393	10.6867	10.1274	9.91064	10.2555	10.2597	11.1331	10.7191	10.9094	10.4235	9.83679	9.4861	10.3738	10.0027	10.2454	10.8015	10.9971	10.3607	10.4975	10.3403	10.8227	10.8337	10.9769	10.8972	10.3987	10.2265	10.1011	11.0857	10.5406	11.2928
VIT_12s0034g00800	10.1675	10.2937	11.1273	11.2006	10.7725	10.8907	9.41738	9.71757	9.55267	10.6253	10.0392	9.97478	10.2305	10.8095	10.1353	9.49658	10.1389	10.3459	10.3875	10.0621	9.99207	10.3704	10.1555	10.5965	10.1171	9.82608	9.7987	10.2662	10.1802	10.0311	10.2342	9.78418	10.2835
VIT_00s1751g00010	4.61012	4.62856	5.04512	4.41555	4.63523	4.17564	4.74305	5.01738	4.85102	4.5254	5.07299	4.43156	4.46819	4.267	4.62019	5.42686	5.20021	6.08905	5.06763	4.77055	4.6486	4.34817	4.81017	4.80723	4.59158	4.84087	4.55652	5.00753	4.6686	4.83229	4.65036	4.84206	4.89223
VIT_01s0011g05720	10.0695	9.63843	10.3565	10.283	9.77328	9.77699	10.2108	9.76037	9.47854	9.22731	10.0369	10.1262	9.75949	10.4257	10.4041	10.8058	10.49	10.8772	9.69459	9.71073	9.51943	10.753	11.1441	10.327	10.3055	10.0023	10.1305	9.81088	10.0494	10.0595	10.2739	10.3627	10.3316
VIT_02s0033g00360	10.5423	10.0914	9.58666	10.5947	10.0755	10.9585	10.4837	10.486	10.3764	9.98049	10.8669	10.8611	11.033	11.2574	11.3414	10.022	10.6371	9.97738	11.2626	11.0789	11.0519	10.8491	10.3716	10.8416	10.7463	10.8104	10.5496	10.6917	10.7329	10.7409	10.997	11.0409	10.8926
VIT_18s0001g00130	9.15412	9.20053	9.08769	9.1409	9.85721	9.29028	8.52076	8.48742	9.0457	9.11025	8.38833	8.80511	8.75017	8.36059	8.30879	9.21501	9.20146	9.25487	9.00099	9.32685	8.1921	8.41612	8.30981	8.41097	9.23607	9.70917	9.33157	9.06217	9.01954	8.40242	8.65583	8.83282	8.78588
VIT_00s1522g00010	9.74935	9.8321	9.49132	9.44724	9.3999	9.24655	9.26388	9.22533	9.20724	9.82928	9.35825	8.90576	9.02208	8.77554	8.77258	10.2127	9.6242	10.4015	9.21835	9.40842	9.04691	8.78586	9.58553	8.86306	9.40518	10.0089	9.6321	9.39986	9.65764	9.77446	9.40656	9.68296	9.20452
VIT_07s0191g00070	8.32601	8.67497	8.6281	8.13616	8.13776	8.40155	7.96433	8.40154	8.32683	7.88148	8.578	8.10899	8.1351	7.98984	7.40111	8.05579	7.99503	8.23494	7.52612	7.43259	8.25009	8.73904	8.79972	8.78461	7.93695	7.24404	7.72779	7.9075	8.13667	8.49072	7.97486	7.8663	8.15267
VIT_07s0104g01560	8.03042	7.83791	6.85785	7.31679	7.08456	8.14292	7.97668	8.21056	8.28323	7.94255	8.2585	7.98128	8.30482	8.13074	8.31157	7.67558	8.26211	7.48864	8.44453	8.44453	8.58484	8.11082	8.00512	8.23613	8.06724	8.14182	8.27717	8.78765	8.65211	8.60944	8.28285	8.22459	8.33829
VIT_14s0108g00830	12.3858	12.2588	12.1783	12.0739	11.5478	11.8072	12.3194	12.4228	12.0235	11.73	11.571	11.9626	12.1076	11.5416	11.6209	11.8108	11.8111	11.9438	12.1586	12.2459	12.0189	11.7638	12.0602	12.4903	10.9439	11.615	10.9559	11.9478	11.4186	11.9175	12.0517	12.2545	11.7049
VIT_13s0067g00410	8.00614	7.21516	8.40199	8.43587	8.03908	8.02214	7.37257	7.06245	6.54906	8.21502	7.79276	7.919	7.09829	7.2118	7.14582	8.10599	8.16127	7.36202	7.30609	7.53349	7.72159	7.27425	7.28006	7.66579	7.90329	7.86812	7.98071	7.86421	7.93861	7.68509	7.40823	7.95191	7.52677
VIT_15s0024g00350	10.4171	10.3299	10.2856	10.5424	10.7442	10.9313	9.16133	9.76598	9.82832	10.7416	10.2462	10.0683	10.2213	10.1797	10.247	9.87392	10.4298	9.87347	10.6065	10.5322	10.1969	10.0445	9.25053	10.3166	10.1961	10.5386	10.249	10.9101	10.5632	10.4725	10.5944	10.3812	10.4908
VIT_14s0108g01420	9.60318	9.2761	8.94566	9.46225	9.90858	9.57277	9.14017	9.06071	9.24981	10.0156	9.19664	9.3279	9.98063	9.45361	8.99597	10.1265	9.98523	9.47573	8.78619	8.78194	8.70005	8.7878	8.32547	9.15078	8.71339	8.99957	9.39192	9.65701	9.58934	9.48207	9.607	9.51313	9.45757
VIT_07s0129g00300	7.13269	7.5106	6.95218	6.03229	5.88957	7.09407	7.26613	7.43621	7.08153	6.76997	7.49995	7.41282	7.09407	7.20002	7.10738	6.72933	6.92774	6.43609	7.77422	7.7299	7.42264	7.90494	7.44931	7.44952	7.52776	7.11962	7.16252	7.28403	6.94582	7.15503	7.13379	6.66191	7.28254
VIT_16s0115g00050	7.04922	6.86786	6.62296	6.30916	6.54725	6.29698	6.94615	6.98657	7.21537	7.1265	7.34084	6.94536	6.6811	6.64727	6.19469	7.40449	6.74066	6.9442	6.69316	6.63018	6.63978	7.40997	7.37222	7.03115	7.67868	7.16132	8.00346	6.29365	6.75166	7.2422	7.39007	7.79461	6.71103
VIT_01s0010g03120	8.07349	7.29817	7.04237	7.28864	6.61604	7.89921	8.07327	8.32259	8.31959	7.6097	8.29704	8.16941	7.74728	7.68826	7.78788	8.3989	8.43609	8.47957	8.26639	8.34132	8.23744	7.77173	8.21283	7.80608	7.89056	7.97952	7.84173	8.14471	8.17588	8.46765	8.03921	8.03576	7.76952
VIT_15s0048g01680	5.94698	5.13143	5.97776	6.9797	6.58989	6.86617	5.95323	6.26966	5.82384	6.68794	6.38875	6.50776	6.14667	6.29285	6.23886	6.20563	6.55615	6.32847	6.85035	6.91385	6.96058	6.44621	6.08752	6.2143	6.59726	5.90048	6.51075	5.97118	6.62677	6.77866	6.10224	6.12914	6.71432
VIT_02s0012g02070	11.8781	11.6862	11.5612	11.6123	11.5268	11.3744	12.3097	11.9842	12.2033	11.1512	11.5732	11.4753	11.3084	10.9775	11.0212	12.1194	11.5422	12.3247	11.0009	11.2983	11.0455	11.335	12.4109	11.4544	11.3941	11.3797	11.3867	11.3747	11.3563	11.8097	11.8304	11.9428	11.4274
VIT_02s0025g02970	9.21925	8.64501	8.53204	9.0188	9.30577	9.47199	8.90207	9.28237	9.11713	8.79354	9.57747	9.99762	8.98583	8.73654	8.84969	9.47991	8.97519	9.52262	9.81984	9.5328	9.45823	9.22124	9.64043	9.65445	9.59018	9.39322	9.59203	9.32756	9.67986	9.1495	10.1698	9.88957	9.99806
VIT_19s0014g01990	5.05539	4.94144	5.27408	5.11692	5.16082	5.25896	4.87157	5.07121	5.04974	5.3113	5.20644	4.82817	4.35653	4.40832	4.58821	6.35111	5.48303	6.0633	5.17625	4.81568	4.52425	4.93665	4.99515	5.73299	5.48468	6.0443	4.82385	4.99232	5.1499	4.99341	4.99508	5.46741	4.99213
VIT_03s0038g03460	6.60814	6.95607	7.34983	6.36142	6.52303	6.77593	6.92935	6.76086	6.65626	6.73048	6.69384	6.86444	5.99294	6.37647	6.4342	7.75346	7.21825	8.05676	7.01312	6.60781	6.70475	6.53918	6.73433	7.31153	6.99741	7.28149	6.65011	7.04021	7.04547	6.93259	6.98544	7.47215	6.6684
VIT_05s0020g04060	8.48249	9.02188	8.91349	8.81977	9.05936	8.76713	7.46952	8.06597	7.8297	9.27196	8.57457	8.11627	8.55491	8.0034	8.55655	8.37476	8.64913	8.44867	8.31951	8.19288	8.35657	8.25271	7.76461	8.36604	8.03009	8.37476	7.96547	8.8828	8.34184	8.43643	8.02222	7.73455	8.08605
VIT_14s0083g00190	10.6142	9.84517	9.57411	9.99926	9.61233	10.2309	10.8056	10.5971	10.3568	9.98862	9.99417	10.4396	10.6894	10.9261	10.6739	10.3519	10.2807	10.3448	10.5514	10.7501	10.1483	10.4461	10.2441	10.5095	10.1608	10.4555	10.2901	10.4188	10.6121	10.3445	11.2943	11.2858	10.6785
VIT_00s0199g00020	8.88373	8.19382	8.03254	7.9361	7.71114	8.29062	9.28819	9.23381	9.28391	8.884	8.954	9.03045	8.66448	8.67334	8.5377	9.24958	9.07206	8.56234	9.00564	8.85407	9.0936	9.10975	9.48129	8.33595	8.67327	8.37773	8.53282	8.20662	8.50788	8.88744	8.73629	8.74586	8.19705
VIT_14s0036g01230	4.96898	4.83501	5.23392	4.738	4.70045	4.7549	4.98516	5.49168	5.05101	5.03367	5.81088	5.28231	5.08979	5.64419	5.72767	5.29946	5.79945	5.62428	6.08017	6.35321	5.73377	5.80905	5.99694	5.15181	5.26042	5.48623	4.78557	4.87949	5.35196	5.10694	5.20515	5.51189	5.15562
VIT_06s0004g08230	12.4848	11.8281	12.1662	12.6162	12.9254	12.9665	11.6108	11.7043	11.7405	12.7239	12.1778	12.1071	11.9848	11.4022	11.584	11.519	12.2293	11.9692	12.5469	12.4285	11.7334	11.9001	11.8104	12.3551	12.0328	12.2751	12.2295	12.7354	12.5062	12.0903	12.7514	12.1947	13.0224
VIT_12s0035g01590	9.24215	8.77	8.51303	9.14914	8.81349	9.1739	9.40434	9.21826	9.26583	9.04711	9.68349	9.85749	9.28408	10.5171	10.0851	9.53869	9.90018	9.44248	9.87992	9.9718	9.91131	9.92958	9.90469	9.29946	9.34208	8.83324	9.08772	9.66411	9.81961	9.65354	9.46391	9.59092	9.39264
VIT_18s0001g10220	11.752	11.8359	11.4182	12.3309	11.1414	11.8761	12.1274	12.0986	11.9118	11.0037	12.014	12.2854	12.5461	12.8237	12.7221	12.9583	12.3656	12.6298	12.6709	12.9772	12.2181	12.5639	12.7892	12.1399	12.6263	12.8492	12.551	12.4255	12.4626	12.3651	12.5219	12.7026	12.3278
VIT_17s0000g07430	7.50804	8.29229	7.00194	6.70985	7.17996	7.72575	8.28861	7.91683	8.34461	8.63006	8.5247	8.46065	7.60803	7.71374	7.73185	7.19891	7.75402	6.8072	8.05178	8.08416	8.39424	7.8351	7.49402	7.84973	8.31717	7.6044	8.03364	8.00381	8.01032	8.28027	7.63094	8.32946	8.29209
VIT_02s0025g04360	4.74955	4.68363	5.33438	5.12219	5.45439	5.01527	4.78922	5.25432	5.13818	5.29255	5.40682	5.74625	4.8607	5.18169	4.8202	6.02114	5.99382	5.58694	5.6352	5.63826	5.6121	4.95933	4.40002	5.53547	5.1695	5.25603	4.84738	4.96405	5.89682	5.45991	4.30771	4.89735	4.50339
VIT_16s0098g00310	10.0098	9.5507	9.15278	9.37973	8.86739	9.02626	10.2421	10.2949	10.2074	9.15333	9.72775	9.55308	9.25668	9.19456	9.41154	10.3371	9.9493	10.3287	9.53147	9.67564	9.83104	9.51279	10.632	9.41913	9.74171	9.56751	9.90999	10.0562	9.82305	10.1813	9.61832	9.78576	9.35021
VIT_02s0012g00380	7.49837	7.0125	6.8642	7.2268	7.2729	7.69653	6.54265	7.17177	6.87009	6.25281	7.1959	7.06839	7.10265	7.03803	6.92642	7.38693	7.42119	6.95124	7.55323	7.38929	7.57869	6.95801	7.03503	6.94066	6.99833	7.29235	7.17537	7.2927	7.36072	7.09979	7.86122	8.05188	7.78468
VIT_04s0044g01680	9.28044	9.58055	9.45458	9.70853	9.83852	9.87293	9.02768	9.14712	9.15276	9.80823	9.76854	9.39574	9.08182	9.04196	9.21781	8.72069	9.02492	8.17893	8.8264	8.49523	9.31255	9.33181	9.26939	9.1324	9.27842	8.83741	9.28909	8.55601	9.35396	9.63897	9.42829	9.70125	9.48689
VIT_05s0049g00270	10.5163	10.3348	9.48652	10.7322	9.77682	10.7854	10.8465	10.9229	10.947	10.1025	10.8193	11	11.23	11.1559	11.234	10.4893	10.8105	10.7059	11.5467	11.5343	11.1611	11.2479	10.9086	11.1008	11.2401	11.0557	10.9718	11.0556	10.8158	10.8317	10.9023	10.5088	10.8824
VIT_08s0007g00980	8.09938	8.37248	7.60643	7.11067	7.5207	7.3473	8.25839	8.09926	8.35542	8.27738	7.76571	7.72509	7.90331	7.08695	7.43493	8.54947	8.10003	7.74922	7.87698	7.53521	7.49883	6.9511	7.73031	7.22259	8.02657	7.40931	7.63545	8.35885	7.9972	8.76442	7.53117	7.52349	7.41608
VIT_14s0083g00470	9.83326	9.00657	8.73929	10.1888	9.25009	9.75296	9.86303	9.63692	9.88257	9.58378	9.95832	9.9375	10.2802	10.3592	10.5981	9.96457	10.1872	10.031	10.3827	10.4713	10.1914	9.60606	9.37278	9.87917	10.0026	10.2765	9.54633	10.1167	10.1179	9.99293	10.2564	10.0744	10.0445
VIT_01s0011g03160	13.0612	13.3224	13.6555	13.1338	13.7629	13.5393	12.1902	12.5366	12.5967	13.5737	12.8726	13.0891	13.0823	12.8149	13.1023	12.3232	12.9351	12.0894	13.0795	13.027	12.9616	12.8318	12.2233	13.0414	13.0959	13.0317	12.9868	13.1196	12.9629	12.833	13.2087	13.0163	13.0998
VIT_17s0000g01180	9.61029	9.61103	10.0238	8.95074	9.35555	9.282	9.7184	9.45775	9.63863	10.0264	8.95817	9.3992	8.85662	8.75445	8.96586	10.1472	9.84262	9.8457	9.47005	9.71217	8.94086	8.67303	8.93078	9.05435	9.4933	10.0419	9.49993	9.93808	9.35706	9.41644	9.41702	9.48756	9.26947
VIT_16s0050g02730	9.00186	8.83755	8.40248	10.0754	9.48611	9.84959	9.46544	9.47658	9.23848	8.32654	9.0887	8.97768	9.16244	9.31724	9.13535	9.8725	9.26115	9.35541	9.24312	9.03902	9.20945	8.85792	9.38103	8.97017	8.79477	8.98643	9.25189	9.31023	9.57723	9.8539	8.75851	9.34779	8.85919
VIT_13s0064g01240	13.8274	13.5201	13.1351	13.4086	13.4248	13.2319	14.4863	14.2808	14.4826	13.3382	13.5679	13.3731	13.8732	13.5161	13.3391	14.0237	13.7076	14.0653	13.267	13.5654	13.3279	13.1567	14.1011	13.4017	13.6571	13.7952	13.6322	13.3496	13.4901	13.7214	13.7159	13.8726	13.3461
VIT_15s0048g00190	9.29377	9.92941	8.81663	8.20941	8.17988	8.39861	8.34371	8.41442	8.73654	8.7551	8.94586	8.56712	8.98595	8.80308	9.04536	9.0519	9.04988	8.91731	8.97383	8.97281	9.51717	8.75303	8.77634	8.72024	9.1269	9.04017	9.1985	9.17911	8.85957	9.87283	8.87229	8.90785	8.81265
VIT_14s0066g01940	10.1216	10.2947	9.35115	9.17881	8.90891	9.358	10.2169	10.2116	10.2302	9.59985	10.0839	9.91454	9.45633	9.6979	9.66107	10.6376	10.0086	10.4584	9.47927	9.48041	9.62194	9.77443	10.4564	9.6631	9.81521	9.80991	9.63045	9.68807	9.59501	10.1123	9.66285	9.90141	9.55372
VIT_15s0045g01460	5.00994	5.16162	5.25758	6.08599	5.4146	5.30896	5.02886	4.57168	4.42014	5.42253	5.58547	4.80684	5.13034	5.68945	5.34998	4.99552	5.06905	4.82349	4.83378	4.96968	4.9259	5.78231	5.4487	6.09474	5.16962	4.70013	4.68401	4.74467	5.42527	5.56832	4.73454	4.8592	4.31921
VIT_18s0001g07620	10.2888	10.3846	10.9638	10.3467	10.9604	10.6872	9.91121	10.2817	10.2303	11.1966	10.5154	10.5239	10.292	9.91982	10.1261	9.37138	9.87768	9.59326	10.1558	10.2982	10.496	10.548	10.1265	10.3616	10.0302	9.84383	9.81746	9.88498	10.0302	10.3386	10.247	10.0372	10.7901
VIT_07s0005g01950	10.582	10.6713	11.1181	11.1007	11.6993	11.3128	10.5176	10.816	10.6616	10.5613	10.2317	10.2776	11.1732	10.3326	9.94879	11.1082	11.1184	10.9084	10.3934	10.8332	10.1029	10.8562	10.7225	11.3627	11.0179	11.0941	11.2066	10.481	10.7062	10.7042	10.2582	10.1207	10.3654
VIT_00s0271g00050	7.57557	7.27356	6.81731	7.30497	6.72378	7.74267	7.80201	7.77303	8.16174	7.30744	8.19808	7.99408	7.79629	8.03878	8.00532	8.16615	7.9631	8.13462	8.18657	8.32599	8.10581	7.86057	7.59841	8.09878	7.81691	7.97801	7.8262	8.31581	8.13945	8.31678	7.92516	7.72658	7.73652
VIT_08s0007g00910	4.70159	4.74388	5.18933	4.73345	4.26773	4.35215	4.62277	4.65001	5.10173	4.75483	4.51837	4.84806	4.56417	4.52182	4.48908	5.12389	5.14326	6.05867	4.71017	4.38891	4.38193	4.33439	4.67179	4.31468	4.12701	4.8937	4.57903	4.63334	4.25792	4.33538	5.18415	4.98029	5.35389
VIT_04s0008g04700	11.7467	11.1082	11.099	11.4839	11.0369	11.3055	11.4525	11.1629	11.3291	11.5825	11.554	11.3321	10.5222	10.3535	10.5351	11.871	11.4469	12.1554	11.4154	11.7333	10.9544	10.6568	11.278	10.9315	11.251	11.6471	11.2039	11.6796	11.2927	11.3138	11.3169	11.7878	11.108
VIT_17s0000g03900	9.841	9.58518	9.81344	9.88844	9.54044	10.1241	10.108	10.4146	10.4393	10.1005	10.8446	10.6304	9.84989	10.5611	10.606	9.13735	10.0643	9.78317	10.7013	10.5901	11.0724	10.5396	10.2598	10.4184	10.1448	9.60957	9.64959	10.5497	10.4116	10.5529	9.90117	9.39654	10.4059
VIT_17s0000g09050	6.87989	6.69196	6.52997	7.60295	7.19043	6.98165	6.84711	6.37063	6.10871	6.53202	6.63595	6.82223	6.7145	7.17898	6.65207	6.71309	6.37929	6.88532	6.02126	6.30609	5.82869	6.67209	6.9115	6.53275	6.21347	5.97321	6.03242	6.86543	6.23594	6.13418	6.94769	6.6336	6.20776
VIT_14s0006g01730	4.84764	4.90399	4.47641	4.74392	4.42449	4.56289	4.4793	4.91333	5.24018	4.75203	5.63436	5.04098	4.77625	4.89649	4.89306	5.2863	5.58523	5.5593	5.79407	5.4658	5.47628	4.9328	5.33124	5.00545	5.55484	4.37308	5.08206	5.60144	5.65684	5.69635	4.80346	4.8892	5.03028
VIT_08s0007g08920	6.5047	6.88868	7.28754	7.42271	6.79176	7.16464	6.53142	6.32913	6.48334	5.54884	5.8743	6.28857	6.55569	6.19094	6.75153	6.86413	6.4311	7.43106	6.66486	7.0735	6.62081	6.62515	6.29205	6.5366	6.07762	6.35246	6.07292	6.92285	6.75937	6.61335	6.06418	6.25852	6.67118
VIT_00s0274g00050	9.19287	9.30408	8.38046	9.63681	9.77797	9.52107	10.2935	9.70873	9.79518	9.98238	9.40233	9.72159	9.69635	9.65537	9.62355	10.2131	9.86195	9.88366	9.53512	9.90854	9.28743	8.7931	9.67423	8.9226	8.84348	9.39026	9.13268	10.05	9.84592	10.25	9.89231	9.75514	9.37921
VIT_10s0042g01260	9.07814	8.51714	8.50888	8.31015	8.1861	8.75792	8.33257	8.67066	8.86181	9.02883	8.91846	8.72708	8.4254	8.33258	8.36441	8.49745	9.21745	8.12538	9.21543	9.28325	9.38435	8.18605	7.99089	8.32313	8.36776	8.52205	8.36917	9.42483	9.07581	9.27973	8.56186	7.73192	8.83375
VIT_04s0043g00650	11.8544	11.9316	12.2445	11.8289	12.1267	12.2916	11.6041	11.8222	12.0892	11.8099	11.9937	11.7551	12.3063	12.3522	12.466	10.5517	11.5793	11.3842	12.392	12.2766	12.3964	12.3895	11.7352	12.3079	11.7839	11.4133	11.5748	12.1682	11.8476	11.7457	11.915	11.6842	12.4581
VIT_08s0007g08900	7.6484	8.20656	7.82103	7.17183	7.59556	7.63045	6.916	7.05594	7.15048	8.50787	8.13683	7.71332	7.19948	6.83204	7.06037	7.84358	7.62159	6.96164	7.34737	7.19296	7.55395	8.03306	7.42096	7.79436	7.06174	7.03469	7.50873	7.64375	7.84568	8.32919	7.5619	7.84392	7.20416
VIT_03s0038g03350	6.28962	6.39272	6.2164	6.53904	7.03731	6.89967	7.01172	6.2536	6.21182	6.69457	6.38417	6.29138	7.09968	6.80115	6.69935	6.09887	6.14615	5.91755	5.77431	6.25363	6.20507	6.45242	6.69775	6.33641	6.32805	6.53035	6.44722	6.34335	5.61706	5.36806	6.47852	6.64407	6.49228
VIT_13s0019g04890	8.56927	8.68512	8.13914	8.46771	8.68779	8.57079	9.14254	9.20884	9.07246	8.49187	8.67903	8.65602	9.00777	8.52304	8.35676	8.2519	8.52565	8.07283	7.89477	7.84669	8.45898	8.60069	8.66543	8.75412	8.13737	7.99785	8.17873	7.82536	8.47855	8.97185	8.99435	9.02227	8.81292
VIT_07s0005g01560	13.0304	13.0032	13.1973	12.933	13.153	13.1356	12.5253	12.8021	12.6818	13.18	12.9963	12.7132	12.7236	12.5521	12.775	11.4493	12.5465	12.0488	13.0018	12.5222	13.0881	12.8202	12.6061	12.8643	12.9169	12.8219	12.8546	12.3653	12.665	12.8001	12.6749	12.4522	12.6976
VIT_15s0045g00180	5.06862	4.87674	4.71542	4.72964	5.45674	4.85866	5.13104	5.01037	5.46525	4.78986	5.10855	4.85491	5.06377	5.28871	4.78706	5.35328	5.31445	5.73459	5.24489	6.05764	5.28718	5.14099	4.37147	5.00567	5.67503	5.31999	5.81724	5.10392	5.07375	5.23148	5.88673	6.05974	5.72928
VIT_06s0061g01100	8.45191	8.5884	9.36054	8.55886	8.39924	8.14436	8.67852	8.51922	8.13266	8.90055	8.41035	8.2556	8.10047	8.07468	8.13874	9.57904	8.75389	9.32503	7.80534	7.97092	8.06165	8.45896	8.6062	8.45969	8.20486	8.49263	8.22919	8.36026	8.644	8.53009	8.40595	8.77734	8.2111
VIT_08s0040g01770	8.05497	7.53919	7.9556	8.00242	7.44287	8.16528	7.04105	7.64208	7.86766	8.95706	8.06635	8.1661	7.61131	7.53125	7.38741	7.87496	8.40464	7.79838	8.387	8.24451	8.22774	7.51244	7.15042	8.04022	7.80421	7.37335	7.60237	8.4008	8.31851	8.17238	7.43857	7.29575	7.15521
VIT_03s0017g02240	5.71029	5.91555	6.3024	5.61066	5.50549	6.00462	5.51287	5.59791	5.65637	6.15858	5.83799	5.70388	5.93138	5.45024	5.53283	5.74075	5.68998	5.98616	4.9971	4.54101	4.98546	5.7877	5.71931	5.50849	5.57886	5.64652	5.08911	5.53358	5.27329	5.77741	5.38515	5.62638	5.87726
VIT_19s0014g01460	10.9976	10.877	10.3962	10.7944	10.4889	10.3582	10.9128	10.9081	10.791	10.3872	10.5284	10.4622	10.2595	10.0202	10.1382	11.4555	10.7951	11.579	10.1687	10.1417	10.2706	10.4839	11.3422	10.5876	10.3952	10.6712	10.6202	10.3477	10.3058	10.6504	10.7436	11.0483	10.4072
VIT_07s0095g00690	9.35705	8.7909	8.73113	8.9893	9.15679	9.00402	8.5362	8.69827	8.87732	9.21144	9.38174	9.07809	8.04984	8.15486	8.31051	9.07565	9.10881	8.7264	8.87841	8.57647	9.33664	8.86497	9.19001	8.57227	9.08838	8.70478	8.94919	8.97308	9.38545	9.62955	8.69578	8.75459	8.74198
VIT_02s0025g04590	10.7619	10.7308	10.8365	10.5175	11.1343	10.6822	10.2049	10.4473	10.5723	11.2742	10.4932	10.6774	10.0477	9.84601	10.0737	10.7706	11.0337	10.6209	10.6628	10.7418	10.3773	10.03	9.7151	10.2297	10.8312	10.5541	10.8297	11.5197	10.974	10.6733	10.7475	10.1861	10.9593
VIT_07s0005g00830	6.44743	5.79901	6.63977	6.23353	6.56281	6.31331	6.21124	5.93988	6.39993	6.74998	6.51428	6.84643	5.83421	5.73995	6.05169	6.10853	5.91085	5.3731	5.80008	5.94309	6.19464	5.40659	6.06078	5.14648	6.07792	5.66686	5.96	6.29862	6.71932	6.69163	6.36336	6.21838	5.94309
VIT_18s0001g13280	9.9183	9.51138	9.58673	9.29258	9.43435	9.57402	9.63659	9.94092	9.9158	9.41508	9.65874	9.46409	9.12734	8.61006	8.76382	9.31413	9.8874	10.5705	9.4121	9.46925	9.62284	9.42362	9.73633	9.98179	9.57196	9.58892	9.6752	10.1119	9.87511	10.0247	9.65939	9.78113	9.82353
VIT_03s0063g00620	7.36964	6.45932	6.77637	6.72113	6.08199	7.08514	6.82858	6.81105	6.8082	7.43012	7.32945	7.41085	6.21844	6.65943	6.69526	8.0445	7.77433	7.1951	6.88296	7.24701	7.3944	7.18099	7.28146	7.3218	7.63937	7.41496	7.10379	7.32678	7.08295	7.61583	7.20559	7.64544	7.36164
VIT_12s0059g00280	9.47608	9.8214	9.93427	9.48134	10.2099	10.0247	8.89018	9.53256	9.43091	10.0391	9.40688	9.47706	10.0988	9.53781	9.18527	9.20302	9.53498	9.22186	9.92311	10.1905	10.1773	9.84039	9.33732	10.0013	10.2258	10.1629	10.0312	9.54844	9.15358	9.28368	9.12626	8.6119	9.16285
VIT_08s0040g02220	12.4043	12.2419	11.6168	12.2054	11.6826	11.674	12.8839	12.4816	12.7583	12.074	12.5432	12.3689	11.6763	11.8623	11.6644	13.1645	12.5079	13.2561	11.8706	12.0035	12.1021	12.0618	12.9477	11.9459	12.1574	12.1077	12.0757	12.2122	12.2133	12.5237	12.1889	12.4527	11.9871
VIT_15s0048g01110	12.3562	12.2285	12.0243	12.0713	11.8334	11.641	12.7601	12.4445	12.6719	11.954	12.2719	12.0637	11.8909	11.7563	11.7849	12.9639	12.4922	13.2116	11.9338	12.0904	12.1677	12.0154	12.774	11.8173	12.0439	12.2103	12.1637	12.144	12.2882	12.5167	12.1829	12.5468	11.924
VIT_19s0014g04670	9.33868	9.55698	9.57522	9.77431	10.0304	9.80979	9.22036	9.41001	8.67193	9.41846	9.34188	9.27041	8.96281	8.48977	8.80165	8.34411	9.35035	8.85282	8.99259	8.73557	9.08121	9.03165	9.06496	9.32189	9.74769	9.12539	9.50593	9.16769	8.88261	9.37076	9.3006	9.12218	9.13832
VIT_18s0072g01180	10.9015	11.1523	11.3669	11.0099	11.2117	11.1814	10.3583	10.6435	10.8228	10.9611	11.0292	10.7344	10.8537	10.7568	10.8705	9.60446	10.471	10.2116	10.7397	10.4922	10.9812	10.8964	10.5767	11.0757	10.6881	10.3219	10.5567	10.9546	10.6611	10.9946	10.8663	10.7393	11.1929
VIT_18s0001g08820	7.88995	7.38904	7.82925	6.94463	7.61899	7.54274	8.11259	7.78565	7.86788	7.3592	7.28947	7.23518	7.78274	7.78589	7.52509	8.09084	7.74641	8.32017	7.17918	7.20926	7.15549	7.19561	8.09929	7.96174	8.14125	8.14555	8.45216	8.11041	7.50653	7.72258	7.26536	7.62951	6.80299
VIT_00s0384g00020	6.29725	6.91652	6.92204	6.31538	6.81035	6.05201	6.6285	6.11588	6.37791	6.30751	6.0133	5.99217	6.06862	6.4485	5.68038	6.02864	5.60634	5.53564	5.67258	5.27401	6.19267	6.03564	6.27507	6.06326	5.56003	5.66126	5.71725	5.14485	5.38488	5.69027	5.54473	6.38639	5.65103
VIT_19s0014g00840	6.94958	6.33214	7.12322	7.07088	7.1918	7.17501	5.96538	6.30353	6.17007	7.6428	7.37122	7.36401	6.38037	6.82945	6.55557	6.87259	7.30411	6.55946	7.10204	7.15023	6.9698	6.4374	6.77976	6.35513	6.94556	6.20929	6.93398	6.12457	6.98148	6.20695	6.57412	7.05285	6.47378
VIT_16s0050g02710	5.19092	4.38462	4.56238	4.70977	5.27559	5.2085	5.40247	5.67852	5.90406	4.86399	5.39347	4.91895	5.63201	5.79835	5.85544	5.04191	5.11032	5.16451	5.54193	5.99382	5.7417	5.67581	5.84674	5.19458	5.78462	5.18688	5.27398	4.7982	5.42219	5.14075	5.21644	5.45245	5.12392
VIT_00s2769g00010	8.83403	8.69419	8.50999	8.22038	8.3202	8.41976	9.22657	9.37388	9.08736	8.11169	8.61498	8.42102	8.68528	8.05211	8.11036	9.51866	8.85289	9.70288	8.52785	8.63448	8.50727	8.49815	9.27742	8.61125	8.65726	8.90273	8.85817	8.85644	8.51117	9.17489	8.8591	9.3121	8.5968
VIT_12s0059g01400	9.11156	8.75927	8.06697	8.39075	8.34952	8.0966	8.6241	8.53687	9.40861	9.29972	8.84564	8.4965	8.31437	8.5759	8.32524	9.57538	9.00568	9.24633	8.60671	8.71818	8.47141	8.02745	8.44818	7.96725	9.14786	9.43948	9.19387	8.72488	8.60973	8.84166	8.35589	8.651	7.92656
VIT_12s0035g01890	12.8214	12.9	12.8882	13.0446	13.1396	12.7888	12.4202	12.4876	12.5157	12.7036	12.8506	12.7663	12.7808	12.8042	12.8297	11.1159	12.2478	12.3683	12.8199	12.6352	12.8957	13.2363	13.0965	12.8238	12.7435	12.5414	12.7307	12.1836	12.4885	12.6956	12.6883	12.5679	12.8623
VIT_17s0000g09470	9.6976	9.70956	9.79607	9.86887	10.5284	10.1883	10.5873	10.7524	10.3343	10.8953	10.1486	10.2829	10.554	10.081	9.67372	10.6812	10.3266	10.0312	10.363	10.188	10.0105	9.735	9.78125	10.337	10.3536	10.3546	10.6945	10.4813	10.7218	10.6395	11.0149	10.8502	11.0257
VIT_14s0128g00880	9.10155	9.33809	9.27401	9.16087	9.68477	9.63937	8.61717	8.8537	8.86389	9.67449	9.48685	9.0078	8.78556	8.1553	8.45256	9.54132	9.20247	8.7268	8.76905	8.46935	9.04451	8.95019	8.6772	9.15329	9.11608	9.04779	9.37685	9.03899	9.31507	9.63808	9.33425	9.66334	9.45152
VIT_06s0004g02290	7.71273	7.57071	6.80182	7.5131	8.09087	7.80247	8.16874	7.82117	7.57603	7.63995	7.29064	7.62017	7.73899	7.31921	7.15359	8.57443	8.34096	8.06163	7.16727	7.21535	7.25845	6.77519	7.30762	7.36814	7.501	7.56082	7.52114	7.86531	7.30054	7.92397	7.72268	8.1567	8.01769
VIT_01s0026g02250	8.1923	7.58515	6.98558	7.17681	7.35208	8.04478	7.63824	7.7376	7.78143	8.18193	8.09196	7.92281	7.39488	7.08394	7.43108	8.22311	8.27967	8.4737	8.16233	7.9976	7.92671	7.62904	7.97264	8.14232	7.89813	7.9957	8.03868	8.26931	8.16378	7.93577	8.39522	8.42616	8.21991
VIT_18s0001g09740	6.83009	6.65698	6.58904	7.28501	8.02091	7.61135	7.04009	6.78337	6.45611	6.91229	6.13511	6.96874	6.97974	7.2018	6.74643	6.57195	7.12163	7.16334	7.16018	7.09632	7.25933	6.64834	6.47915	6.63862	6.61538	6.13222	6.97831	7.24328	7.03951	7.46691	7.25505	7.2834	7.50755
VIT_12s0034g01350	8.61388	8.58079	8.95124	8.20429	8.85427	8.88098	8.863	9.03089	9.17535	9.21413	8.50419	8.74375	9.62918	9.49481	8.84022	8.354	8.4687	7.98168	8.90294	8.43257	8.79619	9.00266	8.58503	9.08725	9.45111	9.29209	9.84657	8.61123	8.93474	8.34685	9.1065	9.13615	9.09069
VIT_14s0068g00940	9.71948	9.92781	8.87538	8.50439	8.55813	8.90959	9.98307	9.99646	9.74958	9.33672	9.06304	9.13462	9.77066	9.2301	9.28354	9.12796	9.30637	8.86571	9.14572	9.17875	9.29796	9.50304	9.71534	9.79312	8.81705	9.22101	8.91002	9.03393	8.89159	9.73364	9.68743	9.51828	9.31585
VIT_17s0000g05450	13.53	13.8499	13.43	14.0012	14.0512	14.233	12.62	13.4566	12.9476	14.4403	13.9236	13.9714	13.6387	13.8512	13.6341	13.4803	14.0581	13.409	13.9473	13.9898	13.9077	13.3959	12.8315	13.7218	13.8452	13.9546	13.9007	13.6319	14.0392	13.79	13.8491	13.7315	13.4826
VIT_07s0031g02210	12.8785	13.0417	13.2928	13.905	13.9875	13.8072	13.6813	13.8595	13.9639	13.4601	13.6102	13.843	13.9312	13.8273	13.7646	12.768	13.2092	13.4508	13.7403	13.329	14.2046	14.3828	13.8163	14.2419	13.2632	12.9589	13.3928	13.6039	13.7285	13.8666	13.6694	13.0327	14.0379
VIT_15s0045g00550	11.2315	11.4173	11.6651	11.2293	11.7619	11.6051	11.0576	11.3877	11.2558	10.9912	11.2424	11.107	11.7574	11.5521	11.6219	10.0465	10.9593	10.8949	11.4198	11.2629	11.6636	12.086	11.6488	11.8149	11.2748	10.9535	11.3646	11.0212	11.1365	10.9227	11.1485	10.9271	11.7271
VIT_03s0038g01750	5.0333	4.9962	5.18282	5.00851	5.26832	5.50108	5.09104	5.36205	5.69535	5.16948	5.55099	5.2064	5.24838	5.17287	5.07242	5.36409	5.22147	5.14372	6.03761	6.03287	6.45987	5.90155	5.05432	5.58373	6.1183	5.45158	5.58028	5.19488	5.37979	5.83065	5.85759	5.61584	5.95517
VIT_03s0091g00690	13.2744	12.7675	12.7823	12.989	13.246	13.174	12.1744	12.3192	12.4128	13.4476	12.6702	13.0796	12.7674	12.1686	12.1399	13.1494	13.0551	12.8438	13.5376	13.7048	12.9397	12.7137	12.7041	12.8309	13.0466	13.4296	12.9875	12.952	12.8057	12.2074	12.8023	12.7779	12.6068
VIT_12s0028g02590	6.88299	6.08927	6.9856	6.61622	6.30418	6.07972	6.97448	6.78957	6.11109	6.2497	6.20789	6.35789	6.09691	6.20947	5.6602	5.28734	5.67012	5.85575	6.61357	6.59341	6.4349	6.66246	6.44297	6.42562	6.43708	6.73506	6.30991	6.0616	5.71284	5.58968	6.43425	6.11813	6.39313
VIT_01s0011g04570	8.32011	8.7879	8.10436	8.45868	8.60007	8.34606	8.36592	8.03486	7.91931	8.8428	8.23535	8.11489	7.67624	7.83091	7.59564	9.12546	8.73119	8.859	8.13539	8.11538	8.11979	7.8518	8.23392	7.59478	8.23613	8.83909	8.2625	8.58937	8.47267	8.53063	8.218	8.39471	7.63664
VIT_06s0004g07750	9.20629	9.65137	9.43114	9.67557	9.39491	9.55528	8.72925	8.67302	8.91155	10.1105	9.46804	9.35428	8.41517	8.91436	9.34999	9.02892	9.3301	8.16578	8.77207	8.79335	9.05767	8.49783	8.28871	8.67736	8.79213	8.82185	8.89816	9.17584	9.43224	9.65691	9.05463	9.24806	8.75158
VIT_04s0008g06180	9.03962	9.42022	9.48562	9.5139	9.73875	9.81641	9.0623	9.04667	9.31815	9.81029	9.55059	9.11999	8.89313	8.60612	8.53689	9.70762	9.43495	9.17813	9.1943	8.6629	9.47233	9.1571	9.10336	9.04829	9.1261	9.08357	9.2387	9.50835	9.61377	9.9285	9.34476	9.28621	9.37201
VIT_09s0018g00880	6.86279	6.48728	6.48622	7.16163	6.24425	6.73293	6.186	6.72568	6.68489	6.34025	7.22711	6.91738	6.78655	7.08916	7.02037	5.81287	6.59147	6.18599	7.7399	7.45856	7.29554	7.15949	6.67982	7.16381	7.17486	6.87649	7.07478	7.19357	7.26955	7.25358	6.77265	6.70216	6.82363
VIT_17s0000g06100	6.4053	6.08688	6.43562	6.75332	6.56836	7.05885	5.57042	6.07797	6.01516	7.4029	6.64616	6.28616	5.93488	5.98459	6.2926	6.67448	6.71301	7.71585	6.69884	6.55667	6.77971	6.27987	5.90428	6.17424	6.0103	6.41628	6.1766	6.70614	7.23164	6.97282	6.67957	6.16673	6.53312
VIT_10s0003g02380	5.41967	5.4872	5.12056	5.79678	5.76906	5.29651	6.23851	5.66621	5.2409	4.83556	5.36845	5.08713	6.05095	6.05551	6.34439	4.83945	4.94355	4.83734	5.20098	5.42921	5.65804	5.26093	5.6072	5.56863	6.27962	5.41152	5.82145	5.54941	5.39562	5.48437	5.27522	5.59255	5.81051
VIT_00s0215g00100	5.53791	4.87377	5.58683	5.84593	5.95019	6.0681	6.24312	5.92893	5.95149	5.53254	5.78092	5.10606	5.64061	6.48792	6.22086	5.69251	5.95417	5.81523	6.46363	6.67131	6.20283	6.20616	6.1917	5.82198	5.70319	5.98937	6.11158	5.62538	5.95275	5.69521	6.59234	6.30916	6.10796
VIT_07s0151g00980	8.02251	7.30066	8.14912	7.56912	7.19967	8.06098	8.45093	8.33597	8.18664	7.85671	8.26442	8.42072	8.62108	9.12275	8.76493	8.23283	8.06527	7.87484	8.46108	8.69152	8.38941	8.44405	8.69477	8.23928	8.44215	8.7927	8.19751	7.95361	8.21748	8.05892	8.30225	8.77915	8.31886
VIT_12s0057g00450	7.59607	7.12766	7.42033	7.09293	6.79995	7.36584	7.55005	7.69849	7.58087	6.77682	7.4897	7.50977	7.36999	7.98966	8.10806	7.46195	7.70787	8.13585	8.08549	8.16156	8.23819	7.9741	7.78121	7.73751	7.32528	7.43072	6.62322	7.5724	7.8755	7.978	7.80382	8.07797	7.87651
VIT_09s0070g00610	12.013	11.5895	10.7408	11.8289	11.4905	11.6811	11.8803	11.817	11.9563	11.4063	12.1771	12.2293	12.184	12.6053	12.5883	11.6759	11.5341	11.59	12.4167	12.4817	12.6073	12.5636	12.4729	11.9733	11.8172	11.593	11.7776	11.9997	12.0475	12.1472	11.9938	11.9242	11.9111
VIT_11s0016g01410	8.2079	7.74679	7.66978	8.99349	8.30237	8.19596	7.68717	7.8389	7.91716	8.11564	8.4607	8.63096	7.92754	8.52115	8.49036	7.60023	8.27442	7.75525	8.46649	8.35784	8.63326	8.58494	7.94436	8.22193	7.5885	7.70629	7.17937	8.06855	8.00516	7.98009	8.36118	8.50584	8.74523
VIT_04s0008g00570	11.4711	11.2569	10.7732	11.1973	11.0203	11.0266	11.5446	11.4417	11.366	11.0834	11.488	11.0224	10.6601	10.4846	10.5233	11.9768	11.2718	12.1224	10.6308	10.7949	10.7569	10.9447	11.7729	10.9637	10.9832	11.136	11.0678	11.2197	11.194	11.5171	11.2477	11.7264	11.2265
VIT_05s0094g00820	8.91308	9.14918	8.53638	9.45418	9.70754	9.61377	8.48116	8.66884	8.38623	9.15458	9.24748	8.80362	9.04792	8.49639	8.54868	9.57841	8.96099	8.35819	8.68251	8.36042	8.98338	8.82185	8.89118	9.29193	8.67168	8.69562	8.82048	8.99706	9.10273	9.28936	9.57819	9.53997	9.57505
VIT_01s0011g04040	8.5581	8.98344	8.79782	8.43544	7.4965	7.96757	8.42379	8.56175	8.71919	8.23566	8.21809	8.3347	7.81719	7.28121	7.76876	9.07839	8.33888	8.89838	7.79829	8.05886	7.84257	8.23007	8.63113	8.14218	8.32499	8.43002	8.09507	7.76129	7.97232	8.06668	7.87428	8.72059	7.66364
VIT_01s0137g00540	8.22102	8.18764	8.51005	9.59236	8.62841	9.29352	8.43416	8.56103	8.38134	8.55948	8.99992	9.30241	8.82918	8.84974	8.74826	9.25806	9.64491	8.61082	9.84538	9.50844	9.39746	9.14116	8.86902	9.11663	8.63998	8.44382	9.00194	9.19078	9.29024	9.15589	9.0651	8.78067	9.33763
VIT_03s0038g01510	12.131	12.0267	11.8813	12.4189	12.3974	12.0851	13.0265	13.0693	12.5022	12.1776	12.287	12.2509	12.8139	11.9318	11.6697	13.4654	12.4437	13.2333	12.9297	12.9033	12.5739	12.384	13.222	12.721	13.0608	13.0624	13.2762	12.6118	12.7662	12.5727	12.794	13.0974	12.8029
VIT_14s0030g00570	8.96893	8.29086	7.87291	9.25193	9.15269	9.48935	8.77929	9.06712	8.97079	9.11767	9.39747	9.21568	8.69393	9.00832	8.80237	9.20534	9.32522	8.64765	9.22057	9.20918	8.96946	9.16492	8.97263	9.03512	9.53107	9.39307	9.23766	9.15911	9.43005	9.00858	9.64419	9.5848	9.42108
VIT_02s0025g01290	7.19089	6.73043	7.41161	6.90575	6.7964	7.09939	7.08628	7.15885	7.26263	7.55574	7.16801	7.17579	6.57204	6.49448	6.53863	8.24797	7.70582	7.26843	7.14884	6.97671	6.7178	6.7595	6.96201	6.4395	7.05103	7.21523	7.03717	7.47748	7.33264	7.16415	7.49761	7.2951	6.88996
VIT_05s0094g00170	5.87	5.8914	5.10321	5.35218	5.74017	5.46091	6.33012	6.55043	6.60231	5.35139	5.43405	6.27712	6.35048	6.28561	6.41711	5.65422	5.30172	5.57349	5.70548	5.53595	5.21895	5.55667	6.16445	5.46482	5.90496	6.11545	6.04247	5.66552	5.01753	5.47064	5.84339	5.43755	5.34074
VIT_05s0077g00070	4.02279	4.04634	4.06736	4.23957	4.33362	4.838	4.12056	4.33509	4.68791	4.86689	5.72835	5.35434	4.44326	4.13313	4.06674	4.36612	4.45499	4.24158	4.43832	4.33195	4.35781	4.60918	4.27525	4.76518	4.43521	4.49537	4.77963	4.35928	5.52325	5.04345	4.72509	5.16048	4.69421
VIT_09s0002g00010	8.4862	8.15177	7.94295	7.44759	7.27711	8.07695	8.87546	8.58737	8.9555	7.84268	8.64722	8.16581	7.96465	7.85411	7.67127	8.77744	8.9279	8.72064	8.40098	8.24769	8.47008	7.98473	8.55358	7.97579	8.48837	8.36811	8.1071	8.27963	8.22707	8.88543	8.21638	8.62783	7.96812
VIT_03s0017g00130	11.5524	11.5078	12.1544	11.5256	11.7055	11.3225	11.2919	11.4822	11.2028	10.158	10.9015	11.4076	11.2766	11.2663	11.2426	11.1838	10.7933	10.3031	11.3025	11.5149	11.7782	11.7924	11.8919	11.9597	11.0457	10.7311	11.2353	11.5127	11.3826	11.5802	11.6669	11.4624	11.8795
VIT_09s0018g01390	12.2925	12.3471	12.6891	12.5789	12.5908	12.8545	11.4986	11.7642	11.8137	12.5324	13.0657	12.5742	12.019	12.2567	12.3192	11.3859	12.3577	11.9748	12.3047	12.2591	12.7238	12.4632	11.9757	12.405	11.738	11.5845	11.7749	12.4852	12.4582	12.3154	12.4442	11.8192	12.8177
VIT_13s0074g00630	6.9399	6.66306	5.87538	6.98321	6.9066	7.09723	7.24338	7.38843	7.64075	7.1982	7.57952	7.14736	6.92011	6.72078	6.73338	7.59021	7.22098	7.40142	7.21801	7.01007	7.20001	7.01911	7.53584	7.13394	7.53156	7.4031	7.7208	7.17529	7.80544	7.41848	7.54751	7.74825	7.22767
VIT_04s0008g00210	5.28018	5.40656	6.18109	5.49654	5.64379	5.81148	5.56397	5.6713	5.55037	5.52343	5.27377	5.28178	5.58881	5.80063	5.42675	6.06188	5.95337	6.22637	4.85148	5.39884	5.77035	5.04362	5.32115	5.74164	6.17492	5.40671	5.35745	4.85018	5.079	4.62657	4.9251	4.717	4.73433
VIT_18s0001g08230	8.07686	8.26251	8.41487	7.21867	8.30444	7.98362	8.0839	8.70646	9.04823	8.03812	7.36605	7.70222	8.74675	8.27808	8.15329	7.80327	8.05757	7.9832	8.25767	8.02419	7.7555	7.84259	7.64539	7.91396	8.45494	8.64502	8.76559	8.03095	7.35851	7.93633	7.42567	7.38456	7.51276
VIT_16s0039g02120	12.5938	12.1367	11.8602	12.1555	11.9159	11.9047	12.7375	12.4703	12.6255	12.1882	12.1252	11.8388	11.8243	11.2649	11.4006	12.8146	12.3082	13.1498	12.0318	12.0504	11.7547	11.6677	12.4373	12.0262	12.1139	12.4929	12.315	12.3774	12.1771	12.3663	12.4507	12.6872	12.044
VIT_10s0092g00250	7.30176	6.98119	7.02144	6.99845	6.99415	7.31013	6.78624	6.89604	6.7581	6.40857	7.01055	6.95727	6.96618	7.46586	6.95017	7.69635	7.21024	6.71683	7.43107	6.9548	6.9976	7.29478	7.21297	7.62203	7.85176	7.81655	8.38016	7.19303	7.63928	7.20412	7.87878	7.35782	7.74389
VIT_17s0000g10180	8.64777	9.04641	9.74427	9.53651	9.76179	9.39109	8.57681	8.51628	8.75827	9.46658	9.27693	9.24838	8.45751	8.31849	8.54508	8.85148	9.25754	8.17855	8.72699	8.88065	8.86779	8.78115	8.2466	8.67564	8.5198	8.29835	8.583	9.33303	9.04342	9.38601	8.80236	8.45643	9.28476
VIT_12s0034g00910	9.46656	9.3094	8.34215	9.07328	9.071	9.48048	9.60821	9.50987	9.8621	9.0276	9.64329	9.6144	9.42884	9.7069	9.38924	9.09385	9.18977	8.80333	9.81028	9.44077	9.90886	10.1673	10.1066	10.0158	9.81759	9.81214	9.72699	9.23699	9.57796	9.36196	9.79082	9.70229	9.91831
VIT_19s0177g00160	8.4434	8.61448	8.28784	8.31212	7.95079	8.38595	7.77922	8.0125	8.0842	9.33858	8.91638	8.55867	7.69624	7.76001	7.81102	7.92222	8.45281	7.21087	8.2937	8.18754	8.44353	8.21284	7.67866	8.0941	8.4155	8.46343	8.23636	8.41685	8.4833	8.73884	8.07474	8.10702	8.19258
VIT_00s0252g00050	11.4011	11.1157	10.9485	11.0442	10.6912	10.8142	11.6885	11.5106	11.3312	11.0526	11.4774	11.0389	10.4668	10.4501	10.5326	12.0041	11.3395	11.7193	10.7465	10.7653	11.0072	10.7778	11.747	10.9658	10.8135	11.0105	10.9967	10.8494	11.0817	11.3381	11.2951	11.5173	10.974
VIT_05s0051g00850	10.5278	10.399	9.48805	10.51	10.1867	10.2297	11.0077	10.698	10.9164	10.5621	10.6364	10.5741	9.94283	9.75404	9.89542	11.3892	10.7589	11.2613	10.153	10.3395	10.0632	10.3045	11.0309	10.399	10.2355	10.4004	10.5385	10.3766	10.4998	10.7226	10.4633	10.9231	10.2759
VIT_06s0004g07420	6.81376	7.06383	7.33012	6.71467	6.8096	7.07021	6.98186	6.68927	6.44622	7.20891	6.70213	6.60304	6.58992	6.22707	6.64563	7.10683	6.74443	7.17172	6.42433	6.25352	6.1936	6.48005	6.18003	6.28468	5.87779	6.32247	5.79666	6.84729	7.01245	6.20178	6.16585	6.65218	6.41032
VIT_15s0024g01320	7.18491	6.83286	6.6797	7.22243	6.76684	7.51202	7.56332	7.56586	7.47433	7.05114	7.33038	7.76851	7.68109	8.18525	7.85068	7.70336	7.18832	7.27998	7.92088	8.37885	7.3022	7.12311	7.14237	7.33712	8.07688	7.9811	7.8798	7.18277	7.10271	7.38742	7.62382	7.80889	7.65791
VIT_00s0204g00110	8.66381	8.92434	8.2061	8.88427	8.79714	8.86745	8.28705	8.36943	8.32918	9.22721	9.05152	8.71026	7.86698	8.01187	8.13832	9.57852	9.08221	8.529	8.40806	8.29785	8.80111	7.99958	8.44747	8.51719	8.66558	8.58071	8.42793	8.84359	9.03175	9.27296	8.89609	9.12327	8.52739
VIT_00s0131g00420	10.3586	10.0244	10.808	10.1735	10.0101	10.5056	9.69416	9.97774	9.86616	9.49915	9.74554	9.65596	10.5767	10.729	10.7483	8.8133	9.79423	9.65625	10.6058	10.185	9.9785	10.3185	10.1122	10.6107	9.77207	9.95798	9.83237	10.5878	10.0337	9.90713	10.3778	9.96402	10.6359
VIT_00s0227g00100	10.5287	10.6796	10.7119	11.2742	11.055	11.3639	10.5137	10.7453	10.725	10.4769	11.2267	10.9788	11.1096	11.0908	11.2978	9.90629	10.461	10.1837	10.8753	10.5563	11.3469	11.7708	11.4718	10.9301	10.499	10.0899	10.6429	10.4317	11.123	11.0503	11.0291	10.9059	11.3542
VIT_01s0010g00360	12.4185	12.3051	11.7109	12.7353	11.9559	12.2764	12.8385	12.6195	12.6511	12.1646	12.7946	12.7304	12.5481	12.5073	12.5129	13.3486	13.1426	13.8472	12.8245	12.8727	12.5022	12.7651	13.1066	12.5971	12.6263	12.7912	12.6167	12.718	12.8679	12.901	12.6103	12.9774	12.7944
VIT_00s0404g00050	9.91248	9.62128	9.6369	8.21752	8.64449	9.30308	8.96962	9.06766	9.33625	10.0041	9.7314	9.3544	9.01828	9.01655	9.19946	9.12531	9.73811	9.10702	9.74784	9.65576	9.82846	9.34617	9.1975	9.37938	9.22468	8.99045	9.02913	9.36192	9.18884	9.18552	9.37411	9.39291	9.41377
VIT_17s0000g09650	10.0637	10.5125	9.98118	9.81553	10.3546	10.4137	10.0468	10.1298	10.3915	10.3042	9.95549	10.1507	10.3556	10.1075	10.4444	8.95911	9.60234	9.06176	10.2627	9.84719	10.0564	10.2558	9.81025	10.0917	10.5	10.5026	10.1012	9.63097	9.86486	10.0735	10.2212	9.93864	9.92536
VIT_11s0016g04260	9.0112	8.83322	8.84587	9.02392	9.36575	8.7617	9.29186	8.98717	8.88022	9.21752	8.6516	8.95509	8.58814	8.56782	8.46506	9.64381	9.17246	8.96678	9.59945	9.6048	9.60572	8.50256	8.75889	9.10517	8.75003	8.33909	8.43191	8.83042	9.22225	9.2518	9.13194	9.44638	8.86605
VIT_18s0001g03510	6.67407	6.96279	6.97966	5.95436	6.3133	5.78887	6.00803	5.71251	6.13849	6.34596	5.71577	6.11976	5.7061	5.82028	6.5155	6.53825	6.56371	6.70292	5.72959	5.82662	5.60645	6.47983	6.08568	5.8584	5.9026	6.37479	6.17703	5.39531	5.79781	5.87392	6.00759	6.56201	5.92976
VIT_08s0040g00630	9.24795	9.51858	9.44001	9.44733	9.8071	9.94058	9.61305	9.80286	9.64173	9.09582	8.63776	8.94634	10.2808	9.78709	9.63919	9.60478	10.1629	9.45049	9.18717	9.21979	9.11345	8.85866	8.49808	9.5913	8.78464	9.23646	9.30436	10.2273	9.53383	10.091	9.5926	9.27423	9.59274
VIT_19s0015g01660	4.28184	4.42139	4.28025	4.80027	4.68823	5.34885	4.64545	4.82404	4.64027	4.73242	5.29495	5.18778	4.76213	4.33119	4.65464	5.44606	5.01527	4.86382	4.72892	5.19977	5.15793	4.41837	4.34634	4.21297	4.90559	4.83113	5.18496	5.0195	5.26413	5.77605	4.51266	4.86143	4.99539
VIT_17s0000g07200	9.4768	9.5314	9.79057	9.20069	10.1669	9.7458	8.69127	8.38413	8.63188	9.16689	8.84998	9.1538	8.92984	8.84244	8.91341	8.69325	9.27649	8.79649	9.6924	9.54639	9.13706	8.91107	9.0895	8.60993	9.19455	8.6289	8.83574	8.96692	9.19841	8.95124	9.50092	8.86312	9.69657
VIT_13s0047g00850	7.77098	7.18404	7.19036	6.89707	7.04827	7.75186	7.71522	7.86983	8.06787	7.77109	8.24301	8.10786	7.51617	7.75548	7.72659	8.56964	8.31855	7.61979	8.00608	8.31171	7.95371	7.61764	7.33118	7.62163	7.9859	7.91375	7.68524	8.18813	8.49403	8.59462	7.94544	8.06835	7.63296
VIT_03s0017g02050	6.84234	7.32826	7.16326	6.41265	6.65957	6.65656	7.00604	6.5059	6.11198	6.06663	6.20014	6.22326	7.08458	7.58946	7.45045	6.24397	6.30477	6.17133	6.94179	7.09372	7.15561	6.86875	6.90068	6.38142	6.83455	6.79613	6.86913	5.78689	6.57526	7.0551	6.57808	6.84398	6.27378
VIT_18s0001g07580	6.52716	6.70891	7.25917	6.39794	6.7571	6.54478	6.01919	5.97374	6.48958	6.57031	6.16045	6.34315	5.36351	5.99175	6.04592	6.77356	6.40974	6.97537	6.13727	5.33323	5.8739	6.14558	6.23557	6.19502	6.62303	6.16149	6.17856	6.72932	6.6999	6.57827	6.381	6.45357	6.11469
VIT_06s0009g02770	11.6997	11.6234	11.0518	11.4234	11.5808	11.3206	12.3492	11.7243	12.1075	11.8461	11.5693	11.6	11.1924	10.7986	11.1104	12.334	11.8408	12.5244	11.4866	11.6845	11.2315	11.0979	11.8476	11.2978	11.5735	11.686	11.6089	11.6564	11.7181	11.7131	11.6405	11.8339	11.4504
VIT_09s0054g01060	8.85174	8.62855	8.42042	8.27528	8.63711	8.86443	8.29112	8.38123	8.67065	9.23117	9.22206	8.90399	8.48371	8.3644	8.45291	8.37774	8.70566	7.30315	8.96376	8.74836	8.78684	8.42103	8.41754	8.59604	9.32794	9.00809	9.18403	8.54148	9.07279	9.25432	9.17729	9.47838	9.36076
VIT_01s0010g01850	10.0427	10.2593	10.4692	10.5834	10.9519	10.9559	10.0763	10.2617	10.1035	10.6447	10.3948	10.4351	10.2869	10.4966	10.0655	8.90416	10.1048	9.70978	10.4246	10.0682	10.5811	10.3675	10.139	9.9695	10.0995	10.2567	10.0864	9.77008	10.8816	10.7008	10.9509	10.997	11.2108
VIT_04s0023g02840	8.07742	8.14805	8.38005	7.65422	8.1449	8.20007	7.54267	7.92766	7.73629	7.79626	7.8915	7.70151	8.16915	7.70127	7.72037	8.14089	7.939	7.4074	7.75113	7.96213	7.75579	6.91163	6.7981	7.57476	7.44522	7.5264	7.58794	8.40449	8.13871	8.26996	7.9858	7.66963	8.19248
VIT_12s0028g00060	6.8453	6.6295	6.77471	7.43396	7.87909	8.12274	6.94804	7.16997	7.13631	7.29303	7.18587	7.15778	6.98421	7.16646	6.95757	7.01396	7.14459	6.56275	7.32704	7.22143	7.22286	7.19667	6.96703	7.02386	6.94072	6.73723	6.59421	8.0793	6.81177	7.46828	7.5348	7.44771	7.8548
VIT_19s0090g00820	8.4923	8.68601	8.8397	7.71443	7.74248	7.77633	8.70199	8.69333	8.7651	8.42483	8.30842	8.37731	8.67021	7.77614	7.65	7.85781	7.92597	8.92939	9.178	8.7645	8.90668	8.33345	8.51127	8.7349	9.14644	9.0681	8.60676	8.3058	8.27277	8.32426	8.06055	8.56807	8.32317
VIT_04s0008g06300	8.99046	9.1499	9.6336	9.05059	9.66863	9.30939	10.3553	10.0281	10.0606	9.01521	8.70108	9.09045	9.96788	9.73648	9.43258	9.79913	9.18673	9.54789	8.87327	8.7177	9.22506	9.49247	9.56969	9.42003	9.3221	9.12326	9.37989	8.85334	9.25435	9.82248	9.7516	9.85066	9.45933
VIT_05s0077g01410	8.20482	8.32938	8.31621	8.67298	8.53351	8.36061	8.72155	8.46072	8.94195	9.38229	9.32355	8.6478	7.61772	7.97394	8.07655	9.12217	8.87422	8.52286	8.09031	7.82889	8.4945	8.06418	8.62875	7.96531	8.56472	7.9517	8.32575	8.47836	8.90526	9.36426	8.3785	8.55424	8.32155
VIT_02s0025g00370	12.3041	11.9351	11.8332	12.0619	11.6817	11.6562	12.2202	12.0707	12.1868	11.463	12.1168	11.855	11.3474	11.421	11.3392	12.5846	12.0141	12.7927	11.7105	11.5593	11.7467	12.2394	12.8609	12.0679	11.7788	11.8342	11.991	11.7634	11.9012	12.0996	12.2624	12.4292	11.9933
VIT_18s0122g00460	11.2227	10.8591	10.8381	11.3775	11.2938	11.1022	11.5716	11.2255	11.1982	11.2485	10.9877	10.8653	10.5419	10.2346	10.2031	11.575	11.1519	11.998	11.1121	11.1551	10.5621	10.2698	11.003	10.5926	11.0313	11.2151	11.281	11.007	11.06	11.0599	11.3354	11.5575	10.824
VIT_14s0108g01440	10.5946	10.2019	10.8994	10.9306	11.3796	11.3038	10.0825	10.4016	10.1285	10.8853	10.652	10.5648	10.4363	9.98846	10.0256	10.7566	10.7224	10.1808	10.557	10.6435	10.5607	10.3098	10.249	10.6412	10.658	10.6472	10.8145	10.7695	10.8999	10.4826	11.0775	10.6667	10.9805
VIT_05s0020g01570	10.0242	9.93696	9.865	9.78743	10.1536	10.501	9.08641	9.4851	9.6995	10.3671	10.0433	9.85447	9.72609	9.60737	9.74277	9.12039	9.86649	9.45088	10.2452	10.2848	10.0453	9.49349	9.20555	9.50699	9.83032	9.93118	9.71719	11.0447	10.2707	10.1138	9.88791	9.93022	10.3485
VIT_01s0150g00120	9.41305	9.32977	9.61559	9.30395	10.3787	9.69683	8.74107	8.79633	8.94114	9.67962	8.96784	9.2584	8.85229	8.63022	8.97177	10.0122	9.44699	9.27665	9.26711	9.02446	9.0809	9.07914	8.77428	9.22641	9.96238	9.56818	10.1691	8.96953	9.46141	9.31704	8.79781	9.2522	8.80093
VIT_07s0031g00250	7.54897	8.07328	7.91899	7.61951	8.6251	8.10883	7.30299	7.50076	7.62569	8.03979	8.16735	7.90968	7.61281	7.34726	7.45067	7.30535	7.17756	6.8065	7.59715	7.23479	7.77324	7.97189	7.86588	8.21664	7.83531	7.72473	7.78078	7.30835	7.49828	8.13228	8.35043	8.16147	8.19312
VIT_06s0080g00840	6.4586	6.96654	6.56401	5.56135	5.65185	6.13254	6.31184	6.36107	6.71677	6.94757	6.59978	6.67677	5.65652	5.9861	6.28774	6.91497	7.09813	6.79447	6.38444	6.28501	6.56778	6.0441	5.95411	5.69799	6.96372	5.92618	6.15505	6.32599	6.09621	6.58424	6.34155	6.36343	5.8639
VIT_15s0021g00140	8.62062	7.9382	8.2869	8.54436	8.60532	8.7754	9.08176	8.93606	9.16227	8.62478	9.33889	9.36648	9.31117	9.40717	9.61148	8.864	8.55445	8.5002	9.39434	9.11651	9.12977	8.57658	9.22454	9.39805	9.4413	9.4203	9.66592	8.63375	9.14677	8.53749	9.10071	9.23338	8.45837
VIT_05s0165g00250	5.1501	5.01591	5.465	5.03105	5.1722	4.94767	6.00201	5.54255	5.61004	5.38751	5.34871	5.56135	5.68198	6.01564	5.66626	5.6199	5.02406	5.79966	5.82562	6.27496	6.10572	6.03508	6.02712	6.27863	5.68246	5.74459	5.24094	5.31931	5.11762	5.69298	5.19303	5.85402	5.49692
VIT_16s0039g02660	9.5886	9.04568	9.63241	9.42219	9.19237	9.15457	8.68253	9.01617	8.94989	9.33452	9.0711	9.0067	9.17292	8.02817	8.45002	9.82267	9.52382	10.0828	9.00911	9.16418	8.78206	8.58677	8.72251	9.05494	9.14124	9.51496	9.26234	9.55401	9.26065	9.26383	9.36653	9.22847	9.1939
VIT_15s0046g01780	9.73881	9.38983	9.53679	9.79207	9.41999	9.63497	9.29864	9.45927	9.26458	10.1258	9.38988	9.33943	9.20787	8.8061	8.93629	10.2121	10.1331	10.5729	9.5332	9.60484	8.8502	9.10829	9.5416	9.18412	9.72555	10.0869	9.73901	9.65047	9.64649	9.21442	9.8995	9.93995	9.42915
VIT_00s0323g00070	13.2357	12.8977	13.42	13.6579	13.7272	13.3504	13.8171	13.6669	13.4505	13.2948	13.3373	13.4968	13.581	12.8445	12.6188	13.2665	12.8388	13.2715	13.0775	13.1538	12.6896	13.0554	13.3826	13.3006	13.1945	13.3591	13.5626	13.0675	13.3349	12.9138	13.9421	14.1271	14.0964
VIT_14s0108g00190	9.27142	8.48515	8.96765	8.28905	8.7486	8.96908	8.58951	8.61413	8.46437	9.11525	9.11032	9.2096	8.80596	9.08614	8.63984	9.22809	9.71436	9.16577	8.74026	9.22559	9.25546	9.27025	9.08539	8.98355	9.23287	9.34401	9.1357	8.68545	8.82137	8.23314	8.17514	8.6073	7.69139
VIT_09s0054g00750	10.4851	10.7402	10.4492	10.8167	10.891	11.1364	9.74121	9.98228	10.1124	10.8722	10.782	10.3438	10.1978	10.3154	10.3578	9.41832	10.3317	9.43689	10.4597	10.0969	10.9202	10.6834	10.3112	10.6425	10.1717	9.99355	10.1532	10.2752	10.6324	10.8729	10.2591	10.2338	10.5476
VIT_05s0094g00180	9.60873	9.94996	9.89919	9.48505	8.93945	9.95833	9.94539	9.91711	10.1355	9.57147	10.0227	10.0761	9.65048	10.1846	10.3128	8.99013	9.36729	8.67651	10.1767	10.1059	10.3894	9.82506	9.92651	9.66239	9.71382	9.46198	9.59991	9.71574	9.95346	9.95968	9.56775	9.54977	9.58356
VIT_17s0000g10060	11.5746	11.5928	11.1007	12.0343	11.9069	12.0876	10.8124	11.0062	10.9194	12.1545	11.5547	11.3556	11.3012	11.2629	11.5723	11.74	11.9133	11.3562	11.5536	11.4737	11.1698	10.9918	10.5414	11.4732	11.4707	11.7387	11.4689	11.6683	11.7797	11.6144	11.9332	11.8471	11.668
VIT_15s0045g01120	8.89969	8.87648	8.39444	9.40544	9.35982	9.13512	9.21123	9.28415	9.24348	8.809	8.92175	9.12552	8.93532	7.97144	8.31877	9.84475	9.21504	9.2154	8.78615	9.04136	8.71988	8.8011	9.32267	9.19639	9.17013	9.21974	9.28104	9.27274	9.10244	9.07226	9.37362	9.42923	9.55812
VIT_07s0005g04220	7.9997	8.42584	8.04186	8.04532	8.23401	8.5541	7.90956	7.96346	8.34503	8.46904	8.21183	7.91312	8.25903	8.03699	7.7246	8.96301	8.86562	8.0186	7.52575	7.71581	7.89215	7.20307	7.10717	7.77432	7.35341	7.91254	7.87015	8.4247	8.54422	8.4058	8.40654	8.21106	8.26504
VIT_17s0000g05990	11.0131	10.5768	10.2164	10.7362	10.2614	10.255	10.6078	10.67	10.6314	11.008	10.9637	10.5594	9.98948	9.94922	10.1836	11.1211	11.2002	11.8489	10.4299	10.5077	10.2804	10.329	10.99	10.1066	10.3451	10.4064	10.1798	10.8722	10.6629	10.6371	10.4476	10.7107	10.342
VIT_05s0020g03250	9.71265	9.17571	9.04989	9.72536	9.0443	9.98357	9.94102	9.93581	9.94665	9.20372	10.0201	9.93342	10.0346	10.3066	10.2322	9.36063	9.85427	9.43252	10.4837	10.2609	10.3909	9.94262	9.83718	10.1711	10.4787	10.3277	10.2515	9.823	9.65266	9.56917	9.64374	9.73152	9.97175
VIT_00s0207g00110	8.03309	7.60112	7.76126	7.56272	7.94954	8.15478	8.17666	8.12953	7.8677	7.66128	7.1297	7.18881	8.19498	7.65836	7.61597	8.58256	8.25406	8.17057	7.74954	7.6446	7.07319	7.21233	7.60804	7.78688	7.63175	8.06371	8.37709	8.59354	7.93394	8.38373	8.48889	8.63482	8.29948
VIT_11s0103g00750	8.27866	8.18084	8.98452	8.04242	8.07325	8.01918	7.74756	7.65328	7.85979	8.34492	7.78009	7.76364	7.11183	7.37228	7.85382	8.42586	8.33774	9.22242	8.41298	8.33184	8.01355	7.60991	7.6224	7.91806	7.6561	8.14947	7.80911	8.58315	8.15206	8.3488	7.81653	7.88675	7.85368
VIT_04s0008g06870	12.6367	12.4281	12.2917	12.3697	12.2985	12.1786	13.0649	12.8279	12.7767	12.1768	12.4561	12.0803	12.0767	11.7198	11.7468	12.9907	12.6924	13.5287	12.3857	12.2273	12.0588	12.0173	12.8701	12.2642	12.4478	12.6364	12.3418	12.4081	12.3546	12.594	12.4147	12.7983	12.2035
VIT_19s0138g00100	8.04325	8.29706	8.56401	8.49758	8.06151	7.71549	7.97748	7.88096	7.52402	8.0911	7.86887	7.37988	7.59071	7.83929	7.57025	7.11058	7.54534	7.68616	7.0938	7.18302	7.21257	7.27049	7.03724	7.2227	7.11081	7.23953	7.58106	7.28076	7.64703	7.19734	7.6879	7.99875	7.08463
VIT_15s0048g01690	5.97634	6.58918	6.29232	7.08205	6.70261	6.49846	6.24654	6.25483	5.96523	6.80611	6.46776	6.54246	6.29422	5.7268	5.66166	6.97561	6.68015	7.47823	6.72795	7.03134	6.61788	5.98852	6.20209	5.7023	6.28078	6.86879	6.20336	6.62207	6.40996	6.42952	6.2805	6.50744	6.62364
VIT_10s0003g01260	7.33813	7.65488	8.10119	6.8373	7.27562	6.76246	6.99343	6.95076	7.44592	6.54978	7.00386	6.59862	6.98348	6.63962	7.16827	7.96944	7.08473	8.05637	6.74293	6.85657	6.74614	6.89955	7.26213	6.34957	7.60951	8.03368	7.85009	7.16573	6.92755	6.58128	6.66473	7.18314	7.04884
VIT_10s0116g01780	11.455	10.8051	10.9984	10.5555	10.9015	10.4277	11.446	11.4044	11.3345	10.4162	10.1239	10.5149	11.5399	11.0214	10.5124	10.7876	10.9893	10.9747	10.5851	10.7573	10.2867	10.317	10.0342	10.915	10.765	10.8712	11.4622	10.1339	10.1961	10.3473	10.5139	10.404	10.5298
VIT_12s0034g00430	6.85576	6.67545	7.07505	6.64456	6.89135	6.45223	6.78091	6.49538	6.56883	6.60542	6.43893	6.37728	5.9543	6.40665	6.39882	7.11473	7.09016	7.85011	6.43226	6.58295	6.72671	6.56383	6.65017	6.19093	6.76252	6.7524	6.45387	6.2496	6.37334	6.46152	6.28465	6.58328	6.06872
VIT_14s0006g02210	7.68425	7.93663	7.3782	7.65735	8.21951	8.42696	7.17729	7.5919	7.60807	8.77426	8.46542	8.03146	7.47465	7.52659	7.54827	7.85422	8.08875	7.64914	7.99883	8.07735	7.94266	7.30459	7.23368	7.7441	8.14251	8.17343	8.12196	7.91185	8.31153	7.29766	8.47997	8.63994	8.26024
VIT_05s0049g01760	10.7277	10.2246	10.6903	10.3543	10.5615	10.2473	10.196	10.1529	9.96941	10.8747	10.1061	10.1032	9.96727	9.22468	9.31501	10.6245	10.1756	10.6617	9.86318	9.92453	9.77463	9.93088	10.485	10.2407	10.1497	10.1792	10.3224	9.6401	10.1875	9.93957	10.6606	10.932	10.4937
VIT_09s0002g00080	9.61937	9.31749	9.68972	9.93542	10.5712	10.3974	9.02387	9.01819	9.43725	9.94126	9.50462	9.69987	9.65891	9.33534	9.17574	9.74384	9.54969	9.29446	9.97457	10.0038	9.56678	9.03771	8.7915	9.74827	9.76099	10.0921	9.94633	10.0575	9.9879	9.59964	9.81268	9.9022	10.1661
VIT_18s0001g01650	8.34156	8.2895	7.70066	7.88477	7.99859	8.33466	8.17229	8.37602	8.54348	8.99635	9.10578	8.51755	8.07527	7.65966	7.82728	8.34385	8.30756	8.2003	7.99354	8.23467	8.36434	8.15148	8.16368	8.54109	7.80151	7.63297	7.95784	8.48468	8.26	8.84194	8.32886	8.58505	8.7294
VIT_15s0021g01810	12.3482	12.4559	12.591	12.3764	12.629	12.7032	11.3451	11.6328	11.5936	12.7844	12.2438	12.3825	11.9686	12.1088	12.3195	12.1419	12.4202	11.5461	12.5172	12.4622	12.3786	12.0178	11.3933	12.3207	12.3816	12.4491	12.4282	12.8054	12.61	12.3823	12.2131	12.0163	12.375
VIT_07s0130g00210	10.6491	10.5775	10.6038	10.6862	11.0431	11.223	9.85337	9.88854	9.97543	10.9053	10.4808	10.558	10.4661	10.3552	10.2078	9.54945	10.2908	9.86142	10.9504	10.9029	10.5348	10.2004	9.95695	10.8472	10.3442	10.5582	10.2726	10.9216	10.6191	10.3125	10.7975	10.4648	11.2073
VIT_16s0022g02330	5.56066	5.72597	5.35734	5.2679	5.84798	5.85896	5.33784	5.5836	5.55326	5.28264	5.81768	5.71262	5.31753	5.62403	5.23357	5.54935	6.0734	5.89459	6.15366	5.97641	5.95638	5.7663	6.11995	5.99838	5.03578	5.03218	5.75449	5.77288	5.66008	5.97866	6.17282	6.63884	6.43322
VIT_01s0244g00030	8.33021	8.46762	8.41518	8.08999	7.67898	7.6168	8.82948	8.70919	8.7142	7.98621	8.08912	8.12187	8.14663	7.53916	7.94333	8.55947	7.99392	8.08116	7.69768	7.75845	7.73239	7.94751	8.69854	7.97872	7.46955	7.7481	7.86539	7.91965	7.8249	8.28535	8.25496	8.55518	8.00205
VIT_13s0147g00090	12.3117	12.0755	11.8953	12.8669	12.4255	12.826	12.5871	12.6794	12.4695	12.4488	12.6797	13.0629	12.7287	13.5445	13.2913	12.5597	12.5307	12.7882	13.2813	13.0494	13.2728	12.8646	12.3531	12.9152	12.8782	12.8873	12.8998	12.6946	12.8393	12.8002	12.7726	12.6649	12.6107
VIT_08s0040g01740	6.33659	6.32034	6.06351	5.2707	5.68579	5.52921	5.79998	6.18508	5.99051	6.01599	6.72635	6.15061	6.0093	5.41954	5.34326	6.03865	5.50984	5.32307	5.84305	5.69687	5.3971	6.39619	6.46244	6.23827	5.5458	4.98752	5.47742	5.73632	5.92108	6.71115	6.43763	6.16085	6.57347
VIT_14s0030g00600	8.54605	8.45941	7.58419	9.44888	9.07008	9.43221	8.59001	8.70142	8.74177	9.09694	9.26569	9.18887	8.72935	8.92207	9.05545	8.81303	8.91768	8.07573	9.11488	9.09985	9.08622	8.88271	8.56855	8.75586	9.34349	8.91962	9.10288	8.84924	9.09177	8.8304	9.21056	9.33216	9.12006
VIT_01s0011g04400	9.06077	8.97935	8.3711	8.32187	8.12909	9.00317	8.94132	9.06273	9.3231	9.67383	9.51197	9.16545	8.58479	8.70242	8.84213	9.23719	8.97001	8.79595	8.91503	8.97751	9.28166	8.44989	8.45788	8.54598	9.09959	8.8402	8.87886	9.59006	9.57773	9.29529	9.04029	9.11597	8.67021
VIT_12s0059g01530	12.8716	12.7245	12.2103	12.4884	12.2844	12.426	13.6647	13.4339	13.3949	12.2208	12.549	12.4552	12.9619	12.8083	12.8576	13.2619	12.6916	13.3561	12.574	12.5273	12.4974	12.5411	13.2211	12.5679	12.7915	12.74	12.9522	12.4076	12.6309	12.8143	12.8061	12.9872	12.3574
VIT_05s0062g00020	9.82562	10.0208	9.7003	9.50071	9.509	9.18978	10.581	10.4758	10.8343	10.1172	10.2333	9.94878	9.62888	9.74271	9.86388	10.2585	9.70265	9.91388	9.58798	9.59884	9.79999	9.77404	10.2748	9.35351	9.92629	10.0721	10.1297	9.69369	9.61326	10.2684	9.50084	9.84764	9.42527
VIT_18s0001g06260	6.90775	5.90211	6.46483	5.81083	6.1321	6.5544	6.28856	6.93064	6.58175	6.65811	6.53274	6.73969	6.83603	6.59307	6.66151	5.98435	6.96375	6.40104	7.27381	7.39173	7.28542	7.17899	7.27409	7.39512	6.50067	6.66224	6.41554	6.17123	6.63389	6.44595	7.09289	6.83491	7.15626
VIT_05s0077g01190	6.74915	6.08738	5.81566	5.55177	5.32102	5.55085	5.94278	6.18542	6.98329	6.77	6.89185	6.55895	5.63195	5.58614	6.02392	6.37474	6.33598	6.14706	6.12979	6.20832	6.78903	5.95701	5.9157	5.99316	6.06105	6.05445	5.48844	6.36397	6.82698	6.7626	6.24542	6.5688	6.35204
VIT_04s0008g04710	10.4846	10.529	11.1571	9.78222	9.94655	10.383	10.1563	10.4261	10.0584	9.88755	9.7609	9.97934	10.7652	10.1036	10.5673	10.084	10.5261	9.73473	10.2425	10.3216	10.1878	10.219	10.2751	10.4132	9.43895	9.68301	9.46072	10.7995	10.2898	10.6468	10.3845	10.2176	10.5842
VIT_04s0008g01270	11.4627	11.5212	11.7389	11.8074	12.2572	12.1661	10.7752	11.0406	10.9195	12.0771	11.3212	11.4351	11.497	11.0654	11.3633	11.6492	11.8275	11.2575	11.7055	11.4777	11.302	10.9168	10.4775	11.2368	11.5551	11.643	11.5	11.979	11.8391	11.4911	11.6166	11.0238	11.5127
VIT_14s0068g01270	11.3535	11.4211	11.1285	10.5942	10.1976	10.7175	11.8099	12.0063	11.8449	11.1273	11.3923	10.7621	11.2262	11.5941	11.7389	11.536	11.2349	11.531	10.8047	10.7882	11.1782	11.0647	11.6053	11.0554	11.3291	11.0934	11.5701	10.977	11.3087	11.508	11.232	11.6097	10.7886
VIT_13s0084g00180	10.4601	10.8764	10.9025	10.8275	10.8422	10.6575	9.57994	9.73256	9.69033	10.6984	10.6818	10.3187	9.92558	9.9631	10.0743	10.4145	10.3708	9.73593	10.1402	9.82801	10.4648	10.2566	10.5045	10.0244	10.3071	10.1655	10.325	10.0299	10.6459	10.8386	10.4531	10.8214	10.3263
VIT_10s0042g00220	8.53031	8.11217	8.9679	8.334	8.44513	8.88364	7.37612	7.66627	7.88168	8.64684	8.51743	8.27972	7.72353	7.60029	7.99146	7.86561	8.65093	7.35111	8.49633	8.42527	8.38934	7.93064	7.65925	8.02367	8.25749	8.18433	8.24119	8.80074	8.76421	8.7793	8.30996	8.31326	8.30764
VIT_04s0008g05340	7.99097	7.59465	7.90447	8.28945	7.8222	7.7477	7.59553	7.61741	7.34876	7.07088	7.22466	7.35739	6.90864	7.55914	7.64523	8.47109	7.70674	8.51006	7.33604	7.34792	7.48373	7.33765	8.12131	7.63996	7.17017	6.84377	6.87193	7.59312	7.3643	7.50139	7.69686	7.86811	7.49449
VIT_03s0091g00530	7.4484	7.26081	7.17868	7.7082	7.91438	8.0018	8.39413	8.04154	8.5335	7.70271	8.10969	7.8951	8.0733	8.38245	8.27366	7.73211	7.98026	7.8075	8.01763	8.18668	8.299	8.00308	8.46987	7.64921	8.30762	8.0558	7.95548	8.12685	7.77261	8.29638	8.39281	8.40248	8.20836
VIT_18s0001g07830	11.6924	11.5261	10.9314	11.457	10.9494	11.1421	11.7797	11.4936	11.5834	11.5744	11.4881	11.5226	10.9028	10.7224	10.9001	12.31	11.8645	12.2724	11.4408	11.573	11.1192	10.872	11.5486	10.96	11.4003	11.5514	11.3823	11.509	11.4372	11.5419	11.5059	11.7922	11.0942
VIT_07s0005g01400	10.42	10.6469	10.2136	10.4879	10.4525	10.327	10.7484	10.5813	10.517	10.7698	10.6597	10.5015	10.2253	10.0141	10.0411	11.608	10.798	11.1135	10.1262	10.2832	9.94719	10.0158	10.3737	10.1618	10.5308	10.648	10.7867	10.2679	10.7305	10.7197	10.8505	11.1235	10.2938
VIT_06s0009g02100	11.9206	11.8539	12.0385	11.7065	11.8373	11.9169	11.4184	11.5025	11.3761	11.8108	11.6842	11.5264	11.6488	11.455	11.5588	10.1109	11.2905	11.0578	11.8543	11.8007	11.6497	11.6552	11.4143	11.6534	11.6349	11.6732	11.487	11.4416	11.4665	11.5176	11.6834	11.9159	11.7176
VIT_04s0023g03700	11.815	11.5356	10.9794	11.3621	10.7223	11.1288	12.0375	11.8971	11.8846	11.1214	11.5142	11.3955	11.0516	10.8619	10.982	12.4779	11.8039	12.3167	11.3203	11.466	11.1287	11.2843	11.9149	11.3734	11.3006	11.7507	11.5835	11.6077	11.4122	11.68	11.6409	11.8626	11.2991
VIT_14s0128g00840	10.0872	10.3784	10.7529	10.269	10.4244	10.5834	9.10683	9.5019	9.67293	10.756	10.8072	10.264	9.7173	9.92009	10.0894	10.3504	10.5433	9.72782	9.90213	9.60198	10.3321	9.89751	9.57242	9.87477	10.3298	9.86582	10.1642	10.299	10.686	10.7464	10.2945	10.1902	10.1754
VIT_11s0016g03850	8.5261	8.08648	7.57565	7.7211	7.35149	7.98981	8.03411	8.45399	8.28184	7.97838	8.00418	7.9199	7.73265	7.412	7.68237	8.83915	8.61206	8.4304	8.23533	8.35015	8.08211	8.06996	8.28136	8.21789	7.74101	8.08619	8.16359	8.85303	8.35668	8.66616	7.87396	7.55007	8.10561
VIT_10s0003g00360	12.4962	12.122	12.757	12.1496	12.4752	12.3672	11.9969	12.0358	12.0481	12.6891	12.5147	12.1973	12.1628	12.4511	12.3455	11.1016	11.7811	11.396	12.3896	12.1707	12.4262	12.3286	12.1548	12.3864	12.1284	12.023	12.1892	11.8323	12.2619	12.3524	12.0469	12.1741	12.3296
VIT_03s0038g03920	11.7812	11.8454	12.2258	11.5163	11.1006	11.7996	11.2534	11.364	11.7779	11.8693	11.242	11.6639	11.2784	11.5652	11.8116	11.2498	11.7881	11.3419	11.7905	11.9359	11.7008	11.3897	10.8726	11.3109	11.5306	11.7078	11.7919	11.6194	11.6413	11.6323	10.7019	10.7211	10.7623
VIT_17s0000g09720	8.91581	9.19574	9.18529	8.87373	8.52371	8.65014	9.17707	8.73312	9.05633	9.26155	8.93988	8.65626	8.3347	8.37491	8.38003	9.78565	9.26157	9.60563	8.53742	8.43351	8.4776	8.63123	9.06991	8.61484	8.70534	8.84476	8.72386	8.96786	8.76123	9.39843	9.06583	9.22179	8.4734
VIT_01s0026g00100	9.95722	9.88311	9.70807	10.1279	10.5041	10.4186	9.5609	10.0238	9.90737	9.93216	10.1636	9.67519	10.1888	10.197	10.1831	9.19302	9.69116	8.85697	10.2964	9.88654	10.2965	10.0117	9.89223	10.2378	10.17	9.79251	10.1758	10.1142	10.0571	10.2814	10.3686	10.1141	10.6189
VIT_13s0074g00400	8.86833	9.0262	9.43485	9.89174	10.006	9.49986	8.85308	8.89001	9.18192	9.67261	9.62611	9.09597	8.98643	8.85016	8.79	8.98962	9.00701	8.29571	8.62001	8.57966	8.83891	9.03438	8.92211	9.20368	9.16154	8.975	9.1714	9.09943	9.57595	9.98083	9.37829	9.84878	9.30791
VIT_00s0202g00030	6.85219	7.39237	6.53398	6.23315	5.90439	6.59271	7.32647	6.90593	7.43315	6.7487	6.52561	6.67505	7.23015	7.145	7.44743	6.55587	6.19768	6.01256	6.86026	6.94508	7.0469	6.8215	6.5891	6.30321	6.30244	6.05861	6.72284	6.77722	6.64007	7.14529	6.82992	6.98709	6.6494
VIT_18s0001g15300	4.01333	4.04045	3.94987	3.86162	3.99282	4.26036	4.53489	4.57069	5.17644	4.25666	4.84955	4.66164	4.15602	4.36672	4.13284	4.59136	4.66453	4.45062	4.47675	4.89929	5.20317	4.01734	4.33109	4.64763	4.60141	4.52071	4.76444	4.65075	5.21115	5.64202	4.78428	4.67689	4.79434
VIT_12s0034g00110	11.8896	11.6556	11.6989	12.2489	11.9849	12.5449	12.5295	12.6368	12.593	12.0424	12.7579	12.263	12.4184	12.9419	12.9564	12.3607	12.7709	12.6605	12.5579	12.9199	12.9112	12.5404	12.5879	12.4562	12.7638	12.7586	12.6434	12.5598	12.8275	12.7934	12.7042	12.1341	12.1649
VIT_11s0016g04170	5.97073	5.2168	6.28348	6.22852	6.12424	6.52571	5.29994	5.24274	5.20366	6.03597	5.73722	5.79286	5.6284	5.68262	5.95901	6.15071	5.65099	6.29228	5.40334	5.41019	5.39855	6.13668	5.81175	5.60388	5.56735	5.52731	5.2405	5.11664	5.43945	5.17272	5.46667	5.62514	5.23707
VIT_00s1600g00010	11.8879	12.0037	11.8859	12.5914	12.6349	12.2661	13.1705	12.8463	13.1232	12.1774	12.5699	12.4302	12.4704	12.1718	12.1836	12.8218	12.2813	12.8739	11.8379	11.7601	12.2879	12.3955	12.9631	12.252	12.6808	12.3488	12.6935	11.7132	12.104	12.3481	12.2193	12.5775	12.3556
VIT_12s0059g01370	6.30077	5.62206	6.71078	5.49596	5.91696	5.04972	5.3216	5.75553	5.28783	6.06012	5.99528	5.75942	5.33482	5.17094	4.90927	5.52562	5.52303	5.6943	6.10388	5.61942	6.25264	5.25314	5.54221	5.52096	5.83785	5.59433	6.20344	6.22511	6.60441	6.36176	5.46613	5.59496	5.2648
VIT_16s0050g02300	6.80119	6.57287	7.21476	6.73703	6.30125	6.57259	6.55301	6.88217	6.96452	6.63687	6.51893	6.44869	6.21316	6.04103	6.26708	7.16752	6.86761	7.37678	6.68368	6.69783	6.08971	5.84226	6.28468	5.32798	6.30568	6.4798	6.21456	6.86891	6.63967	6.30386	6.62302	6.58359	6.86537
VIT_05s0049g01410	12.6229	12.748	12.9515	13.1592	13.4491	13.366	12.3713	12.8953	12.2869	12.8888	12.5849	12.4876	12.8497	12.3136	12.4767	12.3845	12.7345	12.2402	12.8134	12.6805	12.3973	12.0077	11.8296	12.6992	12.7724	12.8818	13.0184	13.109	12.9925	12.7883	13.2703	13.0186	13.2675
VIT_07s0151g00260	9.75185	9.39803	9.02446	9.64459	10.0615	10.324	9.80144	10.0666	10.3445	10.1454	10.3548	10.4884	10.4889	10.4586	10.1626	10.4801	10.3743	9.92879	10.0204	10.2912	9.76528	10.2572	9.87555	10.5507	10.8057	10.6945	11.2145	10.6576	10.4863	10.184	10.3745	10.0555	10.4422
VIT_11s0052g00040	9.59996	9.26191	8.9568	8.98232	8.73906	9.07571	9.20278	9.34783	9.52044	9.29595	9.50159	9.40035	9.09766	8.49184	8.71738	10.3417	9.68971	10.3537	9.12404	9.26014	9.19348	8.88077	9.72336	9.3911	9.26735	9.34986	9.49323	9.47798	9.24333	9.33235	9.42541	9.64419	9.15665
VIT_14s0060g01500	10.9404	10.6347	10.5522	11.6132	11.0776	11.6036	11.156	11.1737	11.049	10.3989	11.1627	11.5381	11.6983	12.1419	12.1292	11.0145	11.4066	10.8452	12.2084	12.2552	11.4655	11.2435	10.9032	11.5388	11.4362	11.5876	11.2986	11.7571	11.6312	11.3492	11.6609	11.5073	11.765
VIT_04s0044g00150	9.94608	10.1333	9.43422	9.78492	9.18919	9.43093	10.6978	10.5972	10.5002	9.5621	10.0596	10.1353	10.3318	10.5151	10.2912	10.3392	10.1884	10.2299	10.5449	10.6818	10.2725	10.2706	10.6422	9.90196	9.92021	9.97162	9.93179	9.64027	9.98303	10.2721	10.2693	10.599	10.217
VIT_11s0103g00610	11.6766	11.2734	11.4942	11.9557	11.949	11.9843	11.4184	11.1765	11.5865	11.7611	11.2732	11.7137	11.2195	10.8477	11.0429	12.0842	12.0704	12.1122	11.6781	12.2093	11.0816	10.8781	10.9159	11.3095	11.5929	11.9158	11.6506	12.231	11.9234	11.6159	11.3412	11.3489	11.6426
VIT_09s0018g01290	11.1189	10.9	10.6826	11.249	11.1603	11.1493	10.1978	10.836	10.3134	11.118	10.7342	10.9626	10.7592	10.2385	10.0588	11.6867	11.3635	11.4036	10.9862	11.2031	10.4374	10.3676	10.5723	11.1245	11.162	11.6048	11.2264	11.347	11.2228	11.0563	11.064	11.3287	11.0905
VIT_17s0000g05440	5.64648	5.64261	5.56413	5.89341	6.20389	5.96718	5.16385	5.85011	5.41944	6.106	6.04573	5.71016	5.61345	4.75129	5.19599	5.91489	5.52964	5.63219	6.41899	6.22175	6.14333	5.40373	5.28831	5.89859	5.34182	5.68355	6.01838	4.99087	5.12894	5.21357	5.97361	5.66305	6.15848
VIT_05s0094g01290	6.17425	6.09389	6.26956	6.52234	6.81554	6.72702	6.7441	6.63172	6.81126	6.22528	5.6059	6.49037	7.54667	7.00466	6.77992	6.1778	6.25073	6.26106	5.97146	6.18671	6.13588	6.22153	6.00077	6.41368	6.2776	6.27613	6.65437	7.01108	6.45083	6.56522	6.72389	6.66514	6.4203
VIT_01s0026g02090	5.3616	5.07646	5.55984	5.79912	6.18549	6.02058	6.84008	6.1048	6.50783	5.91885	6.22493	6.04986	6.00264	6.30581	6.26631	5.80474	5.71724	5.47354	6.5694	6.49007	6.52545	5.50615	5.78498	5.71567	6.07849	6.01512	6.17143	6.4559	6.50137	5.75424	6.42238	5.72026	6.82632
VIT_03s0038g02920	7.70433	7.60555	7.65645	6.68071	7.12523	6.8992	7.44988	7.90619	7.01427	6.67053	6.21566	6.38673	7.34087	6.72428	6.7602	7.32505	7.32711	7.54241	7.0905	7.1753	6.76386	7.00298	7.07179	7.15	7.06562	7.22983	6.91614	7.27938	6.96341	7.06995	7.18117	7.3245	6.81842
VIT_17s0000g06870	11.9704	11.698	11.4233	11.7743	11.3754	11.4307	12.0052	11.6318	11.9132	11.7062	11.6723	11.5299	10.9416	10.7075	10.9518	12.4423	11.842	12.4521	11.3939	11.6144	11.2514	10.8554	11.8921	11.2523	11.3038	11.7345	11.5492	11.9477	11.7879	11.9391	11.7403	11.9328	11.4212
VIT_01s0146g00380	11.8919	11.8289	11.3008	11.5548	11.1176	11.3506	12.8052	12.2531	12.5719	11.593	11.5764	11.5986	11.5288	11.5818	11.5721	12.4639	12.1088	12.5924	11.5807	12.0583	11.4567	11.3933	12.0631	11.2706	11.9087	12.3629	12.1946	11.7777	11.8721	11.8844	11.938	12.2463	11.3137
VIT_04s0023g01000	10.7521	10.5314	10.4164	11.1276	10.8304	11.2387	9.92192	10.0699	10.2639	11.2035	10.8282	10.9601	10.233	10.2219	10.5215	9.78684	10.6808	10.4316	11.315	11.6151	10.9869	10.6934	10.1828	10.9223	10.4194	10.452	10.1633	11.3556	10.9462	10.6009	10.766	10.41	11.1228
VIT_06s0080g01270	11.6469	11.3187	11.7483	11.8143	12.205	11.6155	11.0305	11.2713	11.1334	11.6204	11.8793	11.7214	10.9954	10.7972	10.8026	11.1632	11.7449	11.7784	11.4124	11.384	11.885	11.695	11.6608	11.894	12.0649	11.7456	11.9113	11.3012	11.6629	11.7081	11.6789	11.597	12.1797
VIT_02s0025g04340	14.6779	14.3457	14.0496	14.5182	14.6239	14.3123	14.6422	14.5777	14.915	14.3559	14.473	14.4908	14.2018	14.6654	14.4213	14.5184	14.746	15.1445	14.472	14.3759	14.4476	14.5423	14.8908	14.481	15.1436	15.2614	15.2304	13.8741	14.445	13.5563	14.1705	14.4318	13.9976
VIT_00s0434g00010	9.76189	9.94107	10.3794	8.72261	8.81318	9.4361	10.1426	10.2824	9.86379	9.70261	9.54141	9.74605	10.3718	9.61302	9.96829	9.35712	9.5001	9.26267	9.31341	9.29666	9.63451	9.47523	9.29473	9.55115	9.29724	9.5552	9.55823	9.4817	9.26859	9.99672	9.31394	9.27113	9.30868
VIT_09s0096g00830	10.8387	10.5268	10.7316	10.6111	11.0037	11.165	10.5526	10.7476	10.6551	10.8756	11.1034	10.7309	10.9991	10.8995	10.7439	9.99256	10.6018	10.4228	11.3594	11.323	11.3495	11.3894	11.0585	11.6949	10.7308	10.6108	10.6369	11.1575	10.7137	10.7576	11.003	10.676	11.1791
VIT_01s0010g01280	9.58974	9.90561	10.1301	10.4638	10.3744	9.96204	9.47695	9.32108	9.4674	10.768	10.7641	10.4103	9.20874	9.31264	9.57759	9.79804	9.98404	10.0513	9.44678	9.28849	10.3004	10.2703	9.81996	9.77434	10.049	9.57657	9.74595	9.58881	10.0924	10.2407	9.59469	9.65602	9.72209
VIT_15s0021g02660	11.317	11.14	11.6727	11.4871	11.7324	11.8156	10.5559	10.87	10.9749	11.5951	11.5469	11.0547	10.8116	10.7831	10.9527	11.18	11.5521	10.9721	11.3873	11.4541	11.822	10.9655	10.5686	10.9299	11.3798	10.9099	11.1528	12.1112	11.6548	11.7678	10.9505	10.3982	11.4034
VIT_16s0039g02080	4.56758	4.36685	4.12348	4.50138	4.5046	4.78606	4.9133	5.02322	4.63771	4.20454	4.7632	4.72307	5.25342	5.82811	5.44673	4.71453	4.77022	5.32322	5.35015	5.16003	4.96018	5.53694	5.29933	5.38737	4.69261	5.23791	5.06252	4.71184	4.992	5.31815	4.83519	5.41976	5.00059
VIT_12s0035g00410	6.39666	6.60323	6.04894	6.47655	6.20372	6.54808	6.71244	6.88993	6.49953	5.52343	6.14723	6.52656	6.69021	6.62058	6.54529	6.5498	6.49257	6.06255	7.33304	7.15555	6.98135	6.74062	7.11805	6.42925	5.96763	6.10706	6.11523	6.60164	6.9	6.92332	6.91904	6.72886	7.10284
VIT_11s0016g02510	10.109	10.2201	9.94367	9.38527	9.02963	9.4069	10.3659	10.0795	10.5936	9.94421	10.2792	9.92707	9.5496	9.82642	9.94983	9.5781	9.63623	9.28291	9.37588	9.51761	10.0309	9.5382	10.0706	9.18044	9.36499	9.24091	9.2414	9.73599	9.76287	10.3739	9.45821	9.52473	9.5509
VIT_16s0050g00080	12.1882	11.8625	11.8446	12.1697	12.0378	11.8784	13.2206	13.0955	13.038	12.2694	12.2917	12.334	12.8709	12.7246	12.4016	12.0131	12.3677	12.7261	12.0947	12.3415	12.1739	12.4611	12.8829	12.436	12.5761	12.7642	12.7515	11.5638	12.3521	12.5677	12.6384	13.0256	12.4199
VIT_04s0008g03470	10.1989	9.43251	9.72735	10.0939	9.83893	10.1172	10.026	10.2441	10.2114	10.1716	10.0268	10.4815	10.3658	10.7694	10.8084	9.79706	10.2251	10.1001	10.8899	10.7972	10.8779	10.7231	10.2882	10.3533	10.2181	10.2908	10.2652	10.6193	10.2335	10.0446	9.91224	9.48941	10.126
VIT_14s0068g00380	6.31803	6.39623	5.9345	5.53569	5.7898	6.50123	5.89926	6.48778	6.54605	6.68272	6.60842	6.71568	5.88422	6.1224	5.60288	6.07884	6.38386	6.3785	6.95392	6.73755	6.47241	6.59202	6.26046	6.73607	6.6772	6.95995	6.74843	6.40778	7.20289	6.37398	6.95607	7.37008	7.25876
VIT_08s0056g00820	9.12434	9.38112	9.3346	8.95304	9.05899	8.93463	8.72445	8.73405	8.87083	9.68523	9.11858	8.85835	8.56583	9.34219	9.14821	8.96021	8.92827	8.66194	8.77518	8.75754	9.02076	8.7804	8.48486	8.79235	8.19158	8.38195	8.07001	9.10753	8.862	9.23382	8.50876	8.65018	8.48077
VIT_00s0218g00100	5.30726	6.40361	5.49236	4.75788	4.7495	4.79648	5.05893	4.76325	4.98136	5.11826	5.44746	5.17444	5.01347	5.14569	4.89649	4.20915	4.54693	4.839	5.07001	4.7391	4.88442	4.56075	4.96466	4.89193	4.42974	4.79988	5.18562	4.80478	4.96078	4.91823	5.42507	5.67224	5.55236
VIT_11s0065g00900	10.5841	10.8234	11.3449	10.9138	11.4304	11.0643	9.76756	10.0994	10.329	10.8572	10.9966	10.8151	10.4644	10.2469	10.5021	9.92788	10.5244	10.5308	10.826	10.5808	10.9857	10.9669	10.6019	11.1383	10.1151	10.0674	10.1357	11.0709	10.7653	10.744	10.7856	10.3673	11.2177
VIT_15s0048g00110	6.87271	6.99605	7.61034	7.30753	6.54766	6.20906	6.32392	6.11804	6.06545	7.00085	6.98703	6.65201	6.29583	5.98314	5.96528	6.83512	6.65434	6.889	6.09237	6.08859	6.34921	7.10209	7.18183	7.05526	6.5691	6.12585	6.69631	5.8984	6.54982	6.63582	6.64631	6.89076	6.90151
VIT_00s0229g00190	10.393	10.5102	10.9572	10.6542	10.8726	10.8205	11.2677	11.3785	11.1989	10.8898	11.1361	10.9383	11.7771	11.0783	11.2775	10.7439	10.4665	9.89615	10.2928	9.9666	10.6997	11.1484	11.2346	10.9113	10.9825	10.3842	11.0392	10.182	10.4327	10.6756	10.3318	10.3991	10.6532
VIT_13s0047g00950	5.56395	5.11967	4.96416	5.60718	6.09852	5.63216	5.32417	5.15113	5.146	5.91358	5.06798	5.34075	6.00102	6.43922	5.92959	4.59181	5.23454	4.71904	5.9186	5.96087	5.82036	5.26943	5.28051	5.84429	5.48925	5.40268	5.49027	5.39871	5.16204	4.88599	5.29302	5.064	5.55438
VIT_04s0008g01020	11.788	11.3975	11.0591	11.1237	10.5405	10.8667	11.6613	11.7726	11.644	10.9414	11.4041	11.1108	10.8242	10.4019	10.5854	11.9373	11.3462	11.9527	11.0073	11.0008	11.267	11.3117	11.9657	11.3187	11.2232	11.1324	11.1237	11.2032	11.077	11.4931	10.9523	11.3081	10.9877
VIT_11s0016g01610	10.3938	10.442	9.73481	10.6123	10.1664	10.6485	10.8202	10.8087	10.7722	10.0174	10.6175	11.0327	11.2498	11.2743	11.2549	10.7156	10.6942	10.441	11.4588	11.3509	11.1322	10.9735	10.613	10.6189	10.9125	10.8394	10.754	11.0518	10.8708	10.893	10.418	10.4678	10.7472
VIT_02s0236g00080	7.67528	7.94178	7.89998	8.52112	8.50177	8.56436	8.34757	8.43592	8.21421	8.7234	7.97338	8.54516	8.90473	9.16685	8.61137	8.35269	8.36331	8.53548	9.25644	9.06484	8.54392	8.07781	8.21128	8.14705	8.54568	8.82749	8.25697	8.83188	8.73297	8.39349	8.37461	7.95647	7.60069
VIT_09s0002g03640	9.35495	9.25236	8.40051	9.79615	9.69848	9.8603	10.0862	10.003	9.89422	9.02055	9.14412	9.38856	9.28775	9.11537	9.15586	10.7848	9.86023	9.76163	9.11163	9.02997	9.10532	9.23683	9.83828	9.25871	9.3926	9.29685	9.4751	9.46969	9.63834	9.67124	9.09899	9.51792	9.04332
VIT_04s0008g02090	8.68384	8.52072	8.47636	7.53379	7.67129	8.00825	7.61694	7.88069	8.16813	7.79571	8.06516	7.40955	7.56358	7.14213	7.58665	7.90192	8.41583	8.19904	7.49267	7.70144	7.7589	7.49668	7.90814	7.53426	8.03687	7.52917	8.13695	8.55061	8.20173	8.54716	7.78379	8.293	7.81938
VIT_12s0121g00010	10.2685	9.66296	9.28245	10.1918	10.1343	9.89196	10.8804	10.2967	10.573	10.0958	10.0965	9.93922	9.75994	9.22816	9.30956	10.5839	10.3991	10.6785	9.74824	9.78641	9.24228	9.37504	10.2147	9.52519	10.2709	10.2979	10.2979	9.90797	9.86907	10.0617	10.3243	10.3644	9.87024
VIT_09s0096g00390	5.34262	4.89127	4.92056	5.17428	5.58676	5.74296	5.8607	5.66043	5.45771	5.57056	5.29025	5.10762	6.20372	6.02073	5.6347	5.26538	5.84799	4.74397	5.99073	5.88964	5.94415	4.90377	5.40934	5.50002	5.49067	5.56182	5.95358	6.17145	6.02504	6.36885	5.91536	6.1782	6.26939
VIT_00s0254g00040	13.693	13.1376	13.1599	14.0371	13.4065	13.8451	14.2918	14.0405	14.4793	13.5273	14.0583	14.3057	14.0574	14.4937	14.5072	14.3205	14.3399	14.5965	14.3273	14.3699	14.2601	14.2895	14.0554	13.9867	13.9845	13.9995	13.9685	13.9714	14.0155	14.026	14.0249	14.0113	13.9985
VIT_13s0064g01850	9.0988	8.46619	8.88054	8.86735	9.00613	9.15684	8.95171	9.13346	9.14764	8.40659	8.83314	9.03549	9.597	9.56835	9.71384	8.69188	8.8476	7.93087	9.55659	9.35181	9.46795	9.5819	8.89922	9.6441	8.51361	8.35993	8.51831	9.06236	8.85615	9.07066	9.14013	8.65163	9.36314
VIT_12s0059g02280	8.25911	7.73654	7.43387	8.58435	8.3841	8.60464	7.50347	7.70057	7.85529	8.20917	8.37403	7.85855	7.58149	8.03259	7.77418	8.70405	8.41008	7.98834	7.5239	7.19681	7.54833	7.79781	7.87906	8.04293	7.46695	7.81172	8.08228	8.02895	8.36619	7.99816	8.27821	8.59623	8.4229
VIT_13s0019g01750	9.43795	9.24285	9.29903	9.45403	9.42137	9.0541	9.40009	9.34594	9.24249	9.72515	9.09683	9.05107	8.76884	8.45838	8.77734	10.3916	9.67805	9.90035	9.40845	9.44967	8.67411	8.38949	8.6688	8.79208	9.32234	9.66737	9.21818	9.43226	9.42456	9.3478	9.38185	9.84644	9.06812
VIT_07s0104g01550	8.94507	9.25424	9.05664	9.21601	9.33795	9.43884	8.80304	8.6556	9.20817	9.46349	9.55135	9.36064	8.73462	9.14219	9.31571	9.38757	9.17683	8.5019	9.53975	9.4793	9.79954	8.5658	8.65714	8.62471	9.3468	9.25565	9.16049	10.3387	9.38861	10.2132	9.07697	8.86359	9.36065
VIT_02s0025g05150	8.7731	8.44795	8.50211	8.46196	8.47766	8.65873	8.65209	8.72759	8.75476	8.87615	8.55182	8.61008	8.21285	7.83566	8.07653	9.32392	9.06909	9.36091	8.32664	8.14792	8.10945	8.33764	8.67475	8.94078	8.27275	8.58803	8.51709	8.83566	8.51329	7.91686	8.69169	8.90899	8.50286
VIT_18s0041g00630	9.91888	10.3003	10.1277	9.85932	9.20568	9.50247	10.4878	10.3186	10.3572	9.33396	9.59529	9.58987	9.46461	9.53713	9.72397	10.2554	9.78585	10.4667	9.26903	9.44373	9.27154	9.5312	10.058	9.49768	9.3658	9.88978	9.80215	9.32342	9.17072	9.95013	9.56083	9.33218	9.04169
VIT_04s0008g03900	12.7678	12.6089	12.4781	12.6904	12.4396	12.3112	13.2393	13.1358	13.0438	12.5669	12.4129	12.4016	12.5547	12.058	12.0115	13.3652	12.8826	13.4892	12.3596	12.4937	11.9373	11.773	12.606	12.1981	12.7032	13.1148	12.6565	12.6466	12.4502	12.6327	12.8508	13.0243	12.389
VIT_14s0006g01040	12.9266	12.8874	12.2979	13.3569	13.3961	13.4024	13.8303	13.7387	13.8723	13.1706	13.8666	13.7087	13.66	13.5435	13.5688	13.4064	13.2406	13.393	13.4851	13.5674	13.7626	13.7249	14.1824	13.4703	13.6394	13.5075	13.4403	13.4099	13.5079	13.7112	13.2548	13.3601	13.4764
VIT_13s0073g00470	7.07827	7.28888	7.44047	6.75107	6.63163	6.83789	6.35521	6.40594	6.5462	6.51806	7.11787	7.04892	6.04378	6.04227	6.48695	6.5002	6.9137	6.84556	6.82334	7.00727	6.5814	6.82812	7.26284	6.82562	6.93313	6.92676	6.89652	7.61495	6.96129	7.12008	6.91479	6.98921	7.37032
VIT_18s0041g02220	12.5501	12.0882	12.0177	12.055	11.8618	11.8428	12.7114	12.2631	12.468	12.4	12.3322	11.9018	11.2599	11.4201	11.6277	12.8864	12.3325	12.8074	11.8164	11.9709	11.6232	11.3747	12.1525	11.7371	12.1457	12.3473	12.1469	12.1537	12.341	12.2899	12.4018	12.5666	11.8086
VIT_15s0046g00980	9.83235	9.93572	10.0974	9.62748	9.62413	9.9845	9.26688	9.15604	9.49598	10.2162	10.1719	10.0119	9.22177	9.60295	9.94771	9.55817	9.74184	8.89463	9.60264	9.48815	10.0132	9.1926	8.87928	9.05238	9.7877	9.53003	9.67651	10.1761	10.1171	10.0317	9.69947	9.34508	9.79012
VIT_07s0005g01350	11.4378	10.7923	10.911	10.8311	10.5235	10.6802	11.854	11.3973	11.4555	11.1776	11.1259	11.1351	10.5792	10.5049	10.434	11.5487	11.2098	12.0072	11.0958	11.2604	11.013	11.08	11.2753	10.8934	11.0211	10.7685	10.6903	10.8375	11.3548	11.1035	10.8162	11.2303	10.7215
VIT_17s0000g02390	8.22921	7.81649	7.83724	8.19921	8.23324	8.42835	7.69599	7.75538	7.54103	8.0778	8.67083	8.52236	8.43176	7.85431	8.1895	7.9849	8.5343	7.86555	8.46431	8.4119	8.10132	7.76991	8.22317	8.41478	7.49721	7.70211	7.59344	8.27444	8.69783	8.20553	8.76664	8.61464	8.99613
VIT_19s0015g01870	10.888	10.9835	11.0107	11.3025	11.7597	11.5803	9.88633	10.3356	10.3877	11.5182	10.8742	11.0312	10.7664	10.583	10.7282	10.4451	10.6262	9.75039	11.126	11.0249	10.7063	10.5873	10.3518	11.0049	10.7291	10.7667	10.6601	11.2587	10.8274	10.7427	10.8781	10.3598	11.0278
VIT_18s0001g07770	11.4411	11.3229	10.9394	10.8662	11.0708	10.8417	11.1748	11.0437	11.1155	11.7737	11.5	11.2308	11.0464	10.618	10.4166	11.9566	11.2875	12.1053	10.7486	10.7749	10.7763	11.2601	12.0222	11.2636	11.4218	11.4455	11.6464	11.0628	11.1218	11.0578	11.5161	11.8524	11.3488
VIT_04s0008g07270	9.90954	10.0246	9.62239	9.34018	9.55004	9.45782	9.89121	9.6992	9.76921	9.97075	9.95125	10.0067	9.32266	9.30582	9.47155	10.8297	9.91985	10.7302	9.48038	9.57928	9.59103	9.53593	10.0616	9.54371	9.80772	10.0142	9.85832	9.82415	9.74409	10.0354	9.78572	9.95505	9.63338
VIT_05s0020g02790	9.64687	9.3841	8.66505	9.4908	9.87155	9.83154	9.87512	10.1685	10.2461	10.3104	10.2165	9.99252	9.67336	9.75658	9.31456	10.0463	9.92623	10.1354	10.1344	10.2479	9.91815	9.7355	10.0036	9.91334	10.1416	10.3699	10.2618	9.84082	10.2365	9.99399	10.2484	10.4511	10.1809
VIT_05s0062g01030	11.414	11.4527	11.8798	12.23	12.2387	12.1425	10.9476	11.0238	11.2102	11.9431	11.9095	11.9316	11.2882	11.4197	11.7651	11.5125	12.0115	11.1495	11.4484	11.3238	11.5047	11.2362	10.8191	11.4337	11.7312	11.4454	11.58	11.5452	11.9011	11.6716	11.4673	11.1365	11.6032
VIT_01s0010g01000	11.3194	11.462	11.1332	10.9058	10.5554	10.9095	10.8987	10.6716	10.7267	11.0315	10.7856	10.5805	10.2661	10.3067	10.7674	10.8149	11.3222	10.9788	10.9804	10.9854	10.9406	10.4199	10.1529	10.9478	9.98426	10.4808	10.199	11.4062	11.07	11.3046	10.739	10.9954	10.4658
VIT_06s0009g02340	6.18112	6.01983	6.09258	6.80805	6.44857	6.98379	6.11616	6.0247	6.21287	6.2584	6.2843	6.2479	5.91283	5.16235	5.36304	6.23614	6.28838	5.96138	6.29427	5.95204	6.17445	5.92126	6.12584	5.94746	5.57687	6.34139	5.70562	5.78148	6.37531	6.02469	6.86499	6.35746	6.64897
VIT_15s0046g03770	8.44407	8.34767	7.77302	7.68401	7.55105	7.96293	8.08475	8.32263	8.40584	8.23548	8.58024	8.48068	7.63744	7.83368	7.60424	9.53153	8.65505	9.08255	8.37935	8.51173	8.26743	7.79929	8.81098	7.96646	8.63006	8.71199	8.68477	8.52705	8.71285	8.64579	8.67189	8.79072	7.96658
VIT_18s0117g00290	5.64048	5.48412	5.40841	5.33263	6.06184	5.89579	6.52267	5.99673	6.58793	5.75888	5.9507	6.19222	6.4205	6.78971	6.16091	5.6289	6.1572	5.96605	6.27742	6.45511	5.94373	5.46501	5.89329	5.33973	6.72147	6.48324	6.86474	5.9933	5.83751	6.03456	6.24552	6.11057	5.68908
VIT_18s0041g01410	10.1369	9.88811	9.36054	10.0939	9.69431	9.85558	10.0701	10.1453	9.77059	9.03642	9.75211	9.55812	9.73091	9.26413	9.39613	9.91018	9.39581	9.59865	9.67264	9.59086	9.77834	10.1557	10.4762	10.1459	9.10239	9.15672	8.91374	9.23236	9.26535	9.78329	10.0165	10.1726	10.0445
VIT_16s0098g00540	11.9792	11.8902	12.1386	11.7326	11.8955	11.9509	11.1414	11.2743	11.461	11.8883	11.4471	11.4869	11.4933	11.254	11.5288	10.2599	11.2761	11.0308	11.3409	11.18	11.3416	11.4233	11.0071	11.6374	11.13	11.1897	11.2333	11.2503	11.248	11.3764	11.6375	11.4846	11.733
VIT_14s0068g01060	11.1146	11.3595	11.5973	11.515	11.6919	11.7605	10.851	11.0606	11.1163	11.9318	11.3156	11.4785	11.1926	10.9853	11.3419	11.5298	11.6983	11.1591	11.3181	11.4525	11.0665	10.6251	10.3177	10.9271	11.1684	11.2279	11.1271	11.9557	11.5631	11.6345	11.3198	11.1076	11.4704
VIT_19s0027g01150	9.28541	8.94284	9.47739	10.2006	10.626	9.75342	9.81434	9.46464	9.12145	9.21314	9.45959	9.46124	9.57163	9.75435	10.0864	9.05548	9.11352	8.93149	9.326	8.99732	9.41395	10.0232	10.3586	9.69648	9.42991	9.28728	9.20879	8.78479	8.84713	9.50048	9.36847	9.34366	9.63635
VIT_18s0001g02640	11.0739	11.0801	10.5946	11.2542	10.9566	10.8192	11.9047	11.5198	11.8119	10.6528	11.1896	11.0508	10.6837	10.3984	10.4716	11.5255	11.2958	12.02	10.6305	10.7508	10.8787	10.8626	11.6421	10.9143	11.1804	11.2084	11.3496	10.7633	10.9253	11.141	11.1144	11.3221	10.9385
VIT_07s0104g00250	8.54642	8.21225	8.25522	7.58106	7.47646	7.93817	8.37054	8.50131	8.55859	8.96498	8.91208	8.3799	7.81364	7.42984	7.52951	8.34119	8.27687	7.22051	7.68961	7.87124	8.25342	7.61503	7.80282	8.01549	8.03868	7.70987	7.96503	8.48975	8.38416	8.59675	8.30048	8.18986	8.42091
VIT_05s0077g01850	8.99511	8.71709	8.82372	8.71896	8.47992	8.40589	8.70067	8.74021	8.87699	9.20844	8.6523	8.91451	8.34512	7.83955	7.93254	9.61261	9.29359	9.16636	8.76746	9.00882	8.23737	8.38284	8.87676	8.45886	8.78899	9.02526	8.69005	9.56676	8.99407	8.911	8.88628	8.86268	9.057
VIT_12s0057g00380	9.64354	9.97038	9.47909	10.1895	9.97525	10.2647	9.24255	9.15128	9.44831	10.6838	10.2834	9.99372	9.17321	9.46876	9.46948	10.2606	10.0355	9.50061	9.54235	9.3174	9.63816	9.15795	9.04134	9.46655	9.48609	9.9506	9.67031	9.62715	10.2698	10.0651	10.2236	10.5891	9.72426
VIT_08s0007g02590	12.7598	12.8849	12.6169	12.8454	12.8671	12.9436	12.7722	12.8595	12.9265	12.9437	13.186	13.0633	12.8261	13.0285	12.939	11.7044	12.4139	11.6001	12.7535	12.7174	13.1415	12.9568	12.7441	12.7582	12.8053	12.4154	12.5779	12.7737	12.6082	12.8814	12.6292	12.4266	13.0269
VIT_01s0011g06400	10.9147	10.78	11.0153	11.027	11.0699	11.1533	10.2854	10.4767	10.3244	10.9254	10.1405	10.1393	10.4095	9.89649	10.0612	9.84621	10.3493	10.3951	10.6894	10.3823	10.3802	10.3	9.87519	10.7747	10.3026	10.7971	10.8202	10.197	10.0706	10.0026	9.89529	9.81	9.83573
VIT_08s0007g03190	8.31537	8.34266	7.78449	7.70874	7.93471	8.24903	8.20326	8.16118	8.14788	8.81958	8.87771	8.11823	7.52302	7.22737	7.36388	9.12248	8.57718	8.78624	8.12973	8.22915	8.08545	7.64692	8.42312	7.5318	8.20818	8.05844	8.1831	8.19374	8.38449	8.44984	8.34973	8.66611	8.01649
VIT_12s0142g00240	7.1352	6.61395	6.06186	6.50447	6.71628	6.81461	6.05723	6.06722	5.87464	6.8252	7.18435	6.80155	6.12179	5.82602	6.17871	6.50486	6.64901	6.90474	6.30796	6.88803	6.8896	5.61099	5.74741	6.40548	5.8039	5.79442	6.12	6.67318	7.11007	6.88581	6.44485	5.92057	6.42556
VIT_16s0039g02290	10.2148	9.72079	9.86389	10.5167	10.287	10.6398	10.6457	10.8955	10.5524	9.66559	10.4832	10.4289	11.1571	11.2301	10.8768	9.93235	9.94953	9.98037	10.4537	10.0578	10.7813	11.0314	10.9642	10.6745	10.8511	10.6142	10.9454	9.91832	10.6529	10.6672	10.8171	10.8764	10.5205
VIT_00s0181g00190	9.35377	9.13606	9.13737	8.891	8.92863	9.56399	8.30075	8.74767	8.8505	9.95108	9.65928	9.06665	9.22724	9.26964	9.20013	8.4085	8.93816	8.54232	9.61696	9.62216	9.76908	9.1234	8.89455	9.13076	9.10077	9.00269	8.92143	9.48812	9.45682	9.49857	9.23791	9.08447	9.51454
VIT_00s0441g00020	9.4124	9.21297	8.56259	8.6213	8.34456	9.05374	8.80333	9.0852	8.81411	9.47406	9.32606	9.45799	9.72942	9.35528	9.74445	9.41196	9.55576	8.78303	8.95476	8.999	8.57543	9.1551	9.13852	9.13034	8.31774	8.23277	8.49249	9.59023	9.08237	9.21584	9.49747	9.23568	9.29302
VIT_15s0048g00680	7.07695	7.05338	6.9404	6.37101	6.81377	7.13002	6.64811	6.65359	6.88929	7.36892	6.76476	6.83664	6.51092	6.88179	6.60812	7.60741	7.49424	6.7507	6.85167	6.90193	7.10125	6.54532	6.46886	7.14712	5.93356	6.09491	6.3438	7.76829	7.39181	7.63136	6.68399	6.85933	6.51956
VIT_00s0429g00030	11.8538	11.9626	12.1726	11.4133	11.5409	11.806	11.3633	11.5404	11.7184	12.1381	12.125	11.8163	11.6055	11.8884	11.9981	10.9338	11.4335	10.6626	11.9804	11.9009	12.236	11.818	11.4765	11.8455	11.8606	11.607	11.7387	12.0531	11.8874	11.9266	11.8303	11.6796	11.9996
VIT_11s0118g00740	5.64882	5.82824	5.70134	5.97447	6.39947	5.57458	5.92791	5.82973	5.63942	6.5378	5.53677	5.89323	6.25595	6.58264	6.35313	5.22175	5.55888	5.43709	5.66457	5.71727	5.79603	6.29576	6.32081	6.0063	6.00894	5.63821	5.34621	5.26348	5.00648	5.37646	5.27108	5.51072	4.88294
VIT_06s0009g01200	10.9553	10.9184	10.8049	10.8432	10.6829	10.7887	10.5183	10.4833	10.5638	10.9691	10.6151	10.518	10.4833	10.3875	10.682	11.4445	11.014	10.856	10.775	10.7404	10.2822	9.88576	9.89007	10.2017	10.3985	10.9119	10.4485	11.2588	10.8039	10.9427	10.8498	10.8805	10.668
VIT_06s0004g03290	7.43736	7.25266	7.08386	7.07237	7.53535	7.50317	7.96451	7.76706	8.01625	7.51406	8.16965	7.66297	7.15334	7.00056	6.90556	8.37834	7.8713	7.88508	7.36883	7.30789	7.49078	7.24456	7.91196	7.25824	7.56193	7.07383	7.65771	7.67896	7.73384	8.26297	8.20481	8.04377	8.11471
VIT_00s2015g00010	8.20126	8.01282	8.2639	7.68935	7.38936	7.89619	8.56151	8.06593	8.39478	7.24641	7.73765	7.39992	8.05115	7.78005	7.64857	7.12989	7.55579	7.13738	7.46709	7.27085	8.10402	7.80698	7.47782	7.88658	7.06721	7.15837	7.43647	7.73186	7.92217	8.49379	8.07702	8.07563	8.20211
VIT_17s0000g05210	11.7038	11.9015	12.0455	11.8557	12.2417	12.0935	11.7701	11.877	11.312	11.4099	11.0183	11.264	12.1425	11.5618	11.5248	11.1761	11.5325	11.1301	11.675	11.4505	11.8499	11.8251	11.5515	12.495	11.0403	10.979	10.999	11.3958	11.6925	11.5803	12.0589	12.0613	12.1189
VIT_09s0002g08250	7.62829	7.41916	7.23492	7.78145	7.36181	8.04242	7.69725	8.11734	7.9257	8.17616	8.43273	8.27462	7.64839	7.79644	7.87492	8.67777	7.99624	7.67764	8.17845	8.21034	8.29818	7.58648	7.51889	7.74651	8.56394	8.61544	8.69818	7.90739	8.24449	8.48343	8.06385	8.27447	7.896
VIT_08s0007g05200	9.28982	9.37573	9.4547	9.3757	8.43158	8.81822	8.61393	8.86443	8.84728	9.73856	9.27257	9.21141	8.72012	8.26357	8.6079	9.86535	9.68704	9.19375	8.91264	9.14562	8.74234	8.44457	8.73831	9.10197	8.99873	9.0844	9.03175	9.77629	9.5091	9.56615	8.93231	9.11453	9.0981
VIT_08s0007g07590	11.2789	11.3313	11.1319	11.1407	10.9699	11.0114	11.6634	11.2052	11.4094	11.3837	11.0901	11.0539	10.5778	10.2989	10.7011	11.9703	11.4235	11.6939	10.9642	11.2525	10.8483	10.5049	11.0113	10.5394	10.9887	11.3841	11.1488	11.2357	11.2826	11.2037	11.1922	11.4075	10.7031
VIT_16s0039g01930	7.59252	7.66735	6.75736	7.83306	7.65903	7.81091	8.70596	8.31981	8.33984	7.47883	7.96774	8.00299	8.53885	8.15995	8.31979	8.20977	8.09423	8.2623	8.21013	8.33228	8.09715	8.13501	8.14343	8.07953	8.30452	8.23054	8.33306	7.81223	8.16616	8.15876	8.06618	8.15175	8.10205
VIT_08s0007g08120	10.6122	10.7066	10.9076	10.1688	10.6707	10.6717	10.5537	10.6416	10.5509	10.6791	10.4938	10.3193	10.7677	10.3738	10.4982	9.72839	9.85792	9.40426	10.1319	9.7491	10.2434	10.487	9.92198	10.7125	10.5809	10.1709	10.4412	9.94952	10.0587	10.3648	10.7039	10.9083	10.817
VIT_06s0004g06370	8.60746	8.48832	9.10889	8.5343	8.71991	8.57806	8.73947	8.85476	8.21201	8.35997	8.029	8.61562	8.90833	8.70991	8.42621	9.09822	9.04572	9.05929	8.84728	9.01444	8.97386	8.77299	8.35927	8.94689	9.36069	9.63091	9.15783	8.52515	8.64703	8.55836	8.33599	7.78449	8.18438
VIT_00s0144g00110	5.83903	6.42888	6.15832	6.59238	5.87349	5.90499	6.1266	6.47386	6.61249	5.54973	5.51616	5.90847	7.17662	7.03526	6.59823	7.05111	7.02073	7.19565	6.04345	6.43495	6.33582	6.58422	6.06772	6.02965	6.64683	6.24587	6.21659	6.20169	6.56936	5.72484	6.78856	6.37343	6.65396
VIT_01s0011g01990	11.2318	11.0937	10.8125	10.7237	10.1997	10.504	11.1746	10.9711	10.9208	10.3265	10.3964	10.3743	10.834	9.90604	10.5781	11.0662	10.8544	11.3635	10.0955	10.1693	10.016	10.0924	10.7087	10.2768	9.94205	10.082	10.2097	10.6495	10.2827	10.7429	10.5794	10.7548	10.2301
VIT_17s0000g00070	8.75528	8.98522	8.95358	8.33897	8.76549	8.57472	9.69788	9.39308	9.53085	8.79075	8.49551	8.76442	9.44175	8.47358	8.8188	8.91605	9.07837	8.76281	8.16791	8.33599	8.4611	8.38173	8.27505	8.56813	8.92231	8.72829	9.30332	8.56833	8.84812	8.95854	9.24005	9.22647	8.84024
VIT_07s0104g00760	10.0817	9.95919	9.39742	10.3588	10.3491	10.6971	8.82748	9.54665	9.38548	10.3541	10.2477	10.0008	9.53118	9.72796	9.72074	10.0712	9.96623	9.17343	9.92156	9.87277	9.95534	9.78133	9.83013	9.82689	9.70225	9.77083	9.49927	10.3359	10.417	10.4048	10.1053	9.8362	10.1577
VIT_14s0083g00770	8.88203	9.11238	8.80985	8.49491	8.68949	8.6114	9.42847	9.32627	9.47374	8.73591	8.79401	8.71288	8.56775	8.48787	8.55423	9.556	9.16124	10.0492	8.39378	8.33428	8.59136	8.61893	9.29619	8.50885	8.78221	8.96483	8.95364	8.7439	8.50286	9.17382	8.72037	9.10208	8.63616
VIT_08s0040g01370	13.4206	13.2027	13.319	13.7668	13.734	13.6364	12.9559	13.0426	13.1247	13.5987	13.3137	13.3809	13.2602	13.0282	13.0827	12.0426	13.0715	13.1454	13.1556	12.9636	13.2966	13.6571	13.3872	13.6113	13.5784	13.0787	13.457	12.5129	12.9798	12.809	13.8597	13.8089	13.6981
VIT_05s0094g00930	7.20627	7.12526	7.96329	6.81345	6.95359	6.98092	7.09067	7.09896	7.30535	6.82148	6.19903	6.52588	6.72747	6.74151	6.49911	6.26783	6.24219	6.28472	6.18839	6.48361	6.36265	6.72821	6.35587	6.75711	6.71222	6.90064	7.43665	6.9242	6.53317	6.33713	6.51762	6.69149	6.41428
VIT_10s0003g00980	11.0793	10.717	10.65	11.008	10.7706	10.4999	11.8347	11.5505	11.8163	11.0388	10.7026	10.9429	10.6239	10.5302	10.5341	11.2775	10.7015	11.2779	10.5883	10.8057	10.3079	10.9842	11.3125	10.9458	11.3214	11.3619	11.9165	10.8134	10.8573	10.857	10.9084	11.7376	10.8909
VIT_13s0019g05400	7.29102	7.46904	7.73353	7.43476	7.20215	7.17801	7.9923	7.9239	7.71228	7.34712	7.80974	7.43133	8.4338	8.18384	7.85695	6.67092	7.36384	7.11736	7.38037	7.37182	7.64313	7.92772	7.80604	8.09404	7.86796	7.67336	8.17649	6.3948	7.28584	7.15084	7.67478	8.17876	7.51231
VIT_18s0001g01110	11.6124	11.8259	11.4962	11.6836	12.2258	12.2045	12.1441	12.1949	12.1325	12.0681	11.5215	11.9818	12.55	12.9919	12.362	11.9177	12.1118	12.0273	12.4438	12.357	12.258	12.5197	11.9553	12.5238	12.7542	13.0483	13.0453	11.8047	12.2721	11.8433	12.119	12.5734	11.7521
VIT_18s0001g09140	11.2889	11.0436	11.1429	11.7581	12.0316	11.8049	10.9928	10.9832	10.8206	11.1761	10.7384	10.8207	11.4525	10.7018	10.5334	11.8577	11.5142	11.791	11.5639	11.4231	10.6511	10.5383	10.471	10.9173	11.471	11.7085	11.6931	11.7858	11.5184	11.1408	11.2902	11.0553	11.369
VIT_16s0050g00810	11.0444	11.3521	11.4909	11.2265	11.1035	11.5497	10.5452	10.548	10.7607	11.9212	11.388	11.2781	10.6814	10.8241	11.157	11.169	11.4704	10.6451	10.8444	10.6753	11.1731	10.8054	10.267	10.4445	11.0193	10.7834	10.8746	11.264	11.6128	11.7954	10.6861	10.474	10.6528
VIT_08s0032g00350	9.0496	8.32241	8.9883	9.03458	8.74482	8.98403	8.80046	8.43184	8.30578	8.5454	8.73898	9.26008	8.69794	9.33713	9.00305	9.31674	9.31775	9.26123	9.29832	9.48365	9.06319	8.82974	8.70301	9.16185	9.30927	9.47827	9.30431	10.0779	9.83411	9.61172	9.09683	9.33026	9.23542
VIT_08s0040g00710	8.10004	8.65037	8.5229	7.21424	7.46558	7.21963	8.47591	8.00995	8.14369	8.08084	7.38257	7.51352	7.70205	7.42686	7.55955	8.70571	8.28011	8.26875	7.59904	7.65501	7.57565	7.51534	7.59848	7.59797	7.48891	8.32065	8.10084	8.21189	7.74805	8.16431	7.4424	8.00539	7.28328
VIT_10s0003g05700	7.90242	8.04945	7.90564	8.03275	8.07902	8.43186	7.42932	7.69055	8.09597	8.72083	8.02427	8.43885	7.64001	7.77134	7.69472	8.32476	8.49274	8.05073	8.65639	8.57084	8.03409	7.65918	7.3971	7.88906	7.98503	7.90773	8.30208	8.8617	8.60842	8.70531	8.45271	8.17909	8.54906
VIT_18s0122g01290	10.3277	10.5034	10.5009	10.036	10.4152	10.3157	10.6224	10.8099	10.7042	11.3658	10.8314	10.9021	10.3374	10.2265	10.2153	9.97498	10.0745	9.44794	10.9875	10.773	10.7124	10.6294	10.0831	10.8435	10.6889	10.2161	10.5648	10.6593	10.6807	10.6755	10.5573	11.2507	11.1349
VIT_10s0003g01710	10.8133	10.8528	10.6579	10.5976	10.5801	10.5552	10.9526	10.7904	10.7449	10.7708	10.8555	10.4728	10.4672	10.2657	10.2171	11.5513	11.0544	11.4915	10.1514	10.1603	10.4061	10.3878	10.9689	10.4887	10.4727	10.3933	10.573	10.684	10.7345	11.0984	10.8638	11.2294	10.5373
VIT_04s0008g00700	14.161	13.9574	13.9973	13.2222	12.7184	13.0311	14.2237	13.9543	13.9314	13.7806	13.5419	13.5712	13.5322	13.2106	13.5032	13.7137	13.5658	13.7346	13.6526	13.7775	13.4726	13.5597	14.0688	13.3394	13.0736	13.6045	13.2941	13.4601	13.3165	13.4724	13.5762	13.7298	13.4153
VIT_12s0055g00420	13.4417	13.2855	13.6837	13.5923	13.6747	13.8128	12.4877	12.4369	12.603	13.6014	13.2365	13.3256	12.9906	12.7779	12.8981	12.1526	13.2074	12.8861	13.4663	13.5594	13.5312	13.2484	12.7087	13.4533	13.4515	13.3033	13.5107	13.308	13.3584	12.9307	13.2343	13.1115	13.5433
VIT_17s0000g03590	10.645	10.8357	10.9816	10.992	11.2838	11.3801	9.94144	10.3998	10.2044	11.1085	10.7362	10.8236	10.8343	10.7099	10.8568	9.78983	10.5299	10.1037	10.9711	10.828	10.964	10.8569	10.2837	10.8357	10.668	10.6081	10.7071	10.6367	10.8338	10.4718	10.9587	10.6998	11.0634
VIT_05s0020g02130	11.5921	11.5871	11.8288	12.2114	12.5874	12.24	11.1626	11.3354	11.1353	11.53	10.975	11.4123	11.8149	11.3977	11.2966	11.6423	11.5364	11.2886	11.9325	11.8651	11.9023	11.6243	11.2741	12.0779	11.6887	11.7915	11.7818	11.5939	11.668	11.4168	12.0846	11.8824	11.7698
VIT_09s0054g01820	8.26462	7.90045	9.10754	8.0946	8.4013	8.53493	7.6038	8.11137	7.7173	9.16239	8.59886	8.44708	7.9037	7.90556	7.86101	8.8927	8.8128	8.88427	8.50784	8.38584	8.31797	8.03497	8.03705	8.14755	8.54709	8.62582	8.47846	8.75395	8.80686	8.96156	8.6636	8.70599	8.62864
VIT_09s0018g02140	8.64769	8.45354	8.26938	7.9808	7.92828	8.18163	9.35072	9.34425	9.32208	7.88114	8.44189	8.91609	8.35742	8.3093	8.62126	8.82286	8.68143	8.29483	8.58969	8.73012	9.03956	9.03053	9.2588	9.17938	8.74515	8.52317	8.6533	8.44959	8.42843	9.00304	8.31787	8.12983	8.68808
VIT_15s0046g03340	12.0056	12.1184	12.172	12.3721	12.6704	12.4267	12.259	12.3517	12.2221	12.1701	12.1596	12.2573	12.5979	12.959	12.7076	11.3055	12.0125	11.8474	12.4805	12.2773	12.3058	12.3931	11.8845	12.469	12.7661	12.7629	12.8691	11.7725	12.3517	12.3184	12.4097	12.5191	12.4936
VIT_01s0011g02330	8.77515	8.78582	8.08538	8.82732	9.27772	8.93296	9.57038	9.57782	9.94173	8.30118	8.52795	8.97335	9.59256	9.46666	9.27112	9.14366	9.21416	8.50693	8.57847	8.77407	8.80094	9.27765	9.27223	9.35373	9.13588	9.05659	9.37583	9.18039	8.98514	9.01153	9.07575	8.90281	9.00088
VIT_07s0005g01590	11.6262	11.7624	11.9378	12.2742	12.3222	12.327	10.9439	11.0661	11.2021	11.6976	11.3823	11.3848	11.4872	11.3159	11.4717	11.6231	11.7473	11.5083	11.721	11.6355	11.3318	11.3332	10.9402	11.3079	11.5453	11.5778	11.4627	11.9121	11.6047	11.4281	11.554	10.8527	11.8167
VIT_06s0004g02530	10.1641	10.2408	10.4129	9.44963	9.8382	9.75706	9.44095	9.88041	9.43096	10.4684	10.2428	10.0616	10.1384	9.28036	9.22013	9.37666	9.39631	8.88886	10.1154	9.98062	9.8868	10.0873	9.84696	10.2106	10.1683	10.21	9.87159	9.6317	9.70013	9.47329	10.178	10.17	10.1814
VIT_08s0105g00160	10.0586	10.0318	9.4972	10.5627	9.80951	10.671	9.93541	10.3784	10.1107	10.5215	10.8254	10.8943	10.4962	10.583	10.6392	11.0401	10.9718	10.977	10.9056	10.885	10.8081	10.3931	10.0261	10.6657	10.8123	10.9786	10.469	10.7699	10.9484	10.7535	10.8349	11.0138	10.6838
VIT_09s0002g07130	10.2142	10.3417	9.69033	9.6252	9.15112	9.58468	10.0758	9.73304	10.1807	10.2594	9.90082	9.78934	8.89681	9.36995	9.65296	10.4251	10.4729	10.3369	9.63777	9.70352	9.63996	9.50521	9.75274	9.40144	9.70627	9.8217	9.66681	9.88476	9.62076	9.96119	9.26899	9.58781	9.09561
VIT_03s0038g00440	10.6023	10.2914	10.1664	10.0291	10.3021	9.94425	11.2271	11.2877	11.0383	10.137	10.3979	10.4166	10.4764	9.92655	9.51634	11.084	10.3596	11.1769	10.1908	10.1952	10.5639	10.6669	11.0047	10.8307	10.8578	10.8314	11.02	10.1691	10.6278	10.6443	10.8102	11.3001	10.704
VIT_07s0130g00290	9.78395	9.71611	9.28371	9.41024	9.12072	9.39132	9.54257	9.72825	9.64831	10.0501	9.61661	9.39331	9.27554	8.91764	9.09588	10.3071	9.82641	10.3676	9.36537	9.49653	9.2499	8.77718	9.16775	9.21475	9.33631	9.58706	9.24605	10.0447	9.70637	9.80969	9.82224	10.0482	9.49855
VIT_18s0001g09300	9.90609	9.75815	9.10199	9.55476	9.88748	9.72166	9.61285	9.51351	9.75851	10.5949	10.2663	10.0436	8.99102	8.86585	9.32875	10.4384	10.0258	9.85333	9.38921	9.62532	9.54761	9.45507	9.66595	9.23231	9.66524	9.47814	9.52723	9.83573	9.95074	10.21	9.74191	9.87388	9.66213
VIT_12s0059g02260	10.3837	10.5862	10.675	11.0628	11.3672	11.3293	10.2745	10.3073	10.2373	9.95477	9.7201	9.99603	10.7282	10.5478	10.2383	10.6211	10.668	10.3635	10.6379	10.1868	10.4107	10.4953	10.0003	10.8621	10.2811	10.4907	10.4433	10.1579	10.5007	10.0674	11.042	10.6575	10.471
VIT_07s0031g02340	8.42633	8.15645	7.54831	7.92643	7.77965	8.39454	8.4806	8.85764	8.57736	8.64077	9.03853	8.46343	7.82556	7.68582	7.72065	9.09344	8.61982	8.52072	8.54914	8.37614	8.73242	8.89568	8.88497	8.76196	8.7055	8.51518	8.36037	8.51638	8.70972	8.70249	8.40277	8.24339	8.46414
VIT_18s0086g00230	11.7278	11.4056	11.652	11.89	11.7722	11.5235	12.1463	11.9028	11.9296	11.7581	11.5087	11.4843	11.4223	11.0309	11.3844	12.3699	11.9337	12.5658	11.1964	11.3167	11.0584	10.9419	11.5342	11.4618	11.3151	11.7097	11.5799	11.7227	11.8781	11.8665	11.8081	11.9803	11.437
VIT_06s0004g01890	10.3849	10.6904	10.6389	10.0057	10.4642	10.451	11.0211	10.7663	11.2551	10.8928	10.3481	10.4576	11.016	11.443	11.018	10.6709	10.957	10.4958	10.7144	10.7162	10.7356	10.7442	10.0799	10.6418	11.1817	11.364	11.6591	10.8573	11.0492	10.7355	10.2045	10.507	10.2026
VIT_16s0039g02630	11.4896	11.297	11.2685	11.1399	10.9426	11.0684	11.9624	11.6851	11.822	11.2609	11.327	11.2683	11.1016	10.6935	10.9143	11.7894	11.4792	12.5607	10.8902	10.8089	11.0363	11.2126	11.6992	11.2241	11.1706	11.0803	11.3117	11.2474	11.0296	11.2432	11.2144	11.3813	11.2734
VIT_18s0001g14520	12.5056	12.606	12.3797	12.0143	11.9368	11.9079	12.1494	12.0419	11.9871	11.9861	11.6525	11.7048	11.734	11.2696	11.4548	12.5905	12.2602	12.6816	12.1365	12.1153	11.5629	11.5324	11.8788	11.8828	12.0922	12.5127	12.3572	12.1567	11.6884	11.829	11.9628	11.9708	11.4729
VIT_09s0002g06990	7.73211	7.75763	7.47698	7.67267	6.99273	7.51025	8.04323	8.29751	8.25297	8.24158	7.40918	7.83892	8.13921	7.76312	7.92937	7.04102	7.25599	6.71045	7.15989	6.99008	7.22772	7.4115	7.51861	7.4563	7.90766	7.66035	7.70324	7.36256	7.75738	7.51763	7.72095	7.48801	8.02349
VIT_07s0005g04380	9.56709	9.7616	9.66447	9.80674	9.96719	10.0481	9.25991	9.37747	9.5067	10.6935	10.2076	9.97305	9.06659	9.48676	9.31223	9.84887	9.52426	9.23529	9.35609	9.52601	9.65864	9.36538	9.46008	9.32532	9.28015	9.32892	9.17663	9.56643	9.7676	9.91608	9.71379	9.8377	9.39653
VIT_18s0001g02700	12.0392	11.7503	11.9751	12.7909	13.0241	12.9318	11.8139	12.0422	11.8564	12.3621	12.0031	11.9194	12.2957	12.0649	12.2075	12.1545	12.3924	11.977	12.1608	12.0131	12.0403	11.9411	11.3398	12.1964	12.4077	12.2823	12.4056	12.2874	12.52	12.1074	12.5684	12.2973	12.4659
VIT_19s0015g01930	5.68472	5.9379	6.1158	5.3473	5.8792	5.05987	5.24332	5.03442	4.76519	5.07832	4.67918	4.8905	5.21942	5.21656	5.08494	5.82645	5.53498	5.71212	5.09489	4.98487	4.78785	5.35555	5.13601	4.54515	4.99939	4.90243	5.07465	4.60912	4.66922	5.03666	5.338	5.79838	5.36805
VIT_17s0000g04020	9.92981	9.63311	9.81771	9.99612	10.015	9.61367	10.0646	9.91951	9.70552	9.73896	9.82474	9.60405	9.47861	9.04718	9.22288	10.3465	10.0811	10.4253	9.13076	9.44108	9.2547	9.42271	10.108	9.53119	9.14317	9.5078	9.36097	9.41598	9.55425	9.90164	10.0925	10.3956	9.8568
VIT_06s0004g01630	8.72535	8.33428	8.41078	8.41388	8.74355	8.41675	7.74266	7.96363	8.11401	8.78807	8.06183	8.02635	7.71753	7.56721	7.70108	9.01452	8.827	8.72615	8.29446	8.36328	8.29153	8.02184	7.60345	8.33191	8.25199	8.14889	8.33296	8.71494	9.04636	8.54278	8.624	8.11011	8.22468
VIT_00s0391g00070	12.4474	12.7246	12.0257	11.9134	12.0851	12.1816	12.8177	13.018	13.2561	13.0634	12.5273	13.0116	12.9187	13.1956	13.4923	12.1795	12.4116	12.2937	12.243	12.5468	12.4103	12.6548	12.2204	12.3003	12.9746	12.6965	12.8243	12.6387	12.4734	12.4515	11.6808	12.6252	11.8992
VIT_17s0000g05770	8.92201	8.99213	9.08408	8.81592	9.11247	9.12245	8.33982	8.85535	9.0176	9.70922	9.2587	9.08066	8.36531	8.22335	8.39169	9.71183	9.08658	8.87172	8.83278	8.76637	8.89065	8.43897	8.55847	8.6316	8.878	8.88501	8.99401	9.32081	9.33804	9.49144	9.17213	9.13226	9.01527
VIT_10s0003g02190	11.3728	11.2973	11.2908	10.8991	10.3443	10.9388	10.9945	11.0566	11.386	10.6177	10.6997	10.3505	10.6841	10.8909	10.9998	11.3358	11.1995	11.401	10.9355	11.023	11.1062	10.7032	11.1355	10.5605	10.7219	11.0417	10.9658	11.3464	10.8019	11.2568	10.2104	10.46	10.2239
VIT_07s0005g00590	13.2163	13.1552	13.1166	13.7063	13.7238	13.8892	12.4094	12.5793	12.6556	13.6544	13.2659	13.0709	13.145	12.7274	12.9936	12.7794	13.1446	12.4382	12.9063	12.8954	12.6152	12.726	12.3325	13.0376	13.0432	12.8814	12.8675	13.2214	13.1181	12.9109	13.3685	12.8587	13.1622
VIT_03s0063g01030	10.3567	10.2919	9.80623	10.1709	9.4821	9.82408	10.4382	10.3314	10.6863	10.6144	10.8173	10.707	9.60637	10.1445	10.2846	9.60069	9.98416	9.60901	9.69085	9.80741	10.0812	10.0656	10.0757	9.96274	9.67742	9.66832	9.55738	9.77235	10.0195	10.3233	9.57597	9.65711	9.63497
VIT_13s0139g00310	10.526	10.6281	10.3587	10.1945	9.79813	10.0105	10.7487	10.2227	10.6972	10.5357	10.9633	10.654	9.63825	9.42441	9.75724	11.0579	10.5253	10.7651	10.2134	10.1227	10.4678	10.4117	10.8287	10.0339	10.3504	10.1858	10.2298	10.287	10.4859	10.6199	10.0788	10.316	10.0504
VIT_05s0020g04010	10.3187	10.292	10.2597	11.0257	11.1189	10.6593	10.6176	10.7179	10.3429	10.6684	10.7384	10.6703	10.8431	10.7119	10.3634	11.1459	10.3735	10.5368	10.1678	10.1848	10.0895	10.7248	11.1862	10.6992	10.7101	10.6709	10.614	10.2913	10.4871	10.5262	11.3118	11.4977	11.1199
VIT_06s0061g00610	8.59828	8.76082	8.43109	8.43709	8.29808	8.46547	8.28301	8.63771	8.65104	9.1767	9.05425	8.53382	7.72693	7.87366	8.02792	9.30496	8.73851	9.02641	8.42541	8.21379	8.77366	8.22352	8.49959	8.24153	8.47675	8.12598	8.40527	8.78536	8.66486	9.08879	8.68039	8.65694	8.73751
VIT_05s0077g00130	13.4178	13.0375	12.6698	12.9137	12.4708	12.5657	13.3053	13.4291	13.1283	12.6425	12.8359	12.781	12.3094	11.9814	12.088	13.5489	13.3171	13.7241	12.7823	12.9774	12.5574	12.4069	13.2806	12.5912	12.9865	13.2541	12.998	12.9412	12.8541	12.9699	13.0475	13.1155	12.6516
VIT_01s0011g04910	9.81626	9.63062	10.2299	9.56626	9.56296	9.65027	10.1815	10.4554	10.2115	9.79546	9.58612	9.59247	10.7654	10.1549	9.92614	9.64992	9.54581	9.87459	9.0931	9.11676	9.55679	9.33604	9.41233	9.50798	9.62099	9.53359	9.9252	9.34263	9.6226	9.80167	9.26483	9.45965	9.35012
VIT_18s0041g00490	10.293	10.1639	10.679	10.3574	11.0196	10.6845	10.1304	9.77028	10.43	10.5764	10.3257	10.2467	10.1317	10.1384	10.1276	10.585	10.368	10.1807	9.2634	9.38843	9.52662	10.4542	9.98771	10.3208	10.5761	10.2706	10.7149	10.0379	10.2292	10.1874	10.2355	10.4128	10.2875
VIT_19s0014g03530	10.2795	9.88707	9.8057	10.5792	10.8863	10.6131	9.37893	9.52116	9.34798	10.6626	10.0944	10.0756	9.88197	9.11498	9.17207	10.3964	10.1314	9.6808	10.0051	10.1825	9.81664	9.62961	9.60106	10.0653	10.0123	10.1488	10.1557	10.0745	9.89532	9.77115	10.1586	10.0886	10.3707
VIT_14s0081g00410	12.5392	12.5114	12.5167	12.5535	12.6772	12.6886	11.9007	11.9973	12.1007	13.2188	12.4542	12.6395	12.0919	11.9629	12.1201	12.8898	12.7572	12.6196	12.4635	12.7523	12.0896	11.4866	11.3893	12.1018	12.2668	12.5732	12.3781	12.8077	12.5229	12.3417	12.5312	12.6896	12.3492
VIT_18s0001g13490	5.35815	4.9777	5.38128	5.01246	4.88942	5.69892	5.5589	5.59776	5.59547	4.79273	5.28357	5.54286	5.17972	5.14367	5.327	5.81582	6.09728	5.80764	5.97029	6.58616	5.82793	5.85322	6.20341	6.53632	5.66389	6.0558	5.55471	5.81723	5.7406	5.73019	5.01545	4.97322	5.31273
VIT_19s0014g05220	9.24177	9.15789	9.53524	10.4415	9.86215	9.65665	8.65441	8.98423	8.7019	9.45856	9.5502	9.57549	8.79664	8.72619	8.91656	10.1463	9.7029	9.14588	9.13282	9.33485	9.36162	9.39065	9.73133	9.57421	9.3993	9.16116	9.5458	9.61155	9.92386	9.66225	9.57409	9.46109	9.90391
VIT_01s0026g00820	10.4709	10.3402	10.5007	10.5908	10.4383	10.4532	10.7593	10.7031	10.6135	10.5703	10.9003	10.847	10.5899	11.494	11.2301	10.6879	10.509	10.7539	11.5535	11.5605	11.5972	11.4045	11.1039	10.9556	11.0907	11.5409	10.8201	10.712	10.9617	10.7023	10.9856	10.9711	10.6886
VIT_00s0264g00010	9.77127	9.92559	10.0059	8.90193	8.67762	9.23952	10.013	10.3035	10.0044	9.72998	9.59897	9.51323	10.442	9.68312	9.96884	9.41494	9.45538	9.30412	9.1785	9.23779	9.76367	9.63797	9.25354	9.80245	9.42454	9.64274	9.64293	9.48355	9.35367	9.79684	9.22921	9.28459	9.26682
VIT_04s0043g00310	9.03262	8.80028	8.54151	7.88382	8.30923	7.96184	9.01036	9.24211	9.14338	8.83044	8.4234	8.38649	8.66643	8.0885	8.00333	8.5259	8.57135	8.18864	8.80089	8.71506	8.44572	8.57308	8.94694	8.53357	9.1083	9.29752	8.91648	8.45806	8.26093	8.10069	8.45937	7.93015	8.33669
VIT_06s0004g02620	12.6114	12.8739	12.8777	13.1005	13.3041	13.1141	12.7066	13.0154	12.6622	13.3394	12.9087	12.8089	12.9701	12.384	12.699	13.018	12.9447	12.6201	12.5646	12.7118	12.523	12.6754	12.2498	13.2424	12.2979	12.0647	12.0335	13.1791	13.1549	12.99	13.4657	13.4518	13.5361
VIT_06s0061g00050	7.61254	7.29756	7.90268	7.77134	7.81569	8.23818	7.99977	8.14076	8.27494	8.02414	8.60567	8.76677	8.54229	8.68854	8.78123	8.46248	8.35359	7.96442	8.79629	8.83442	8.77119	8.71298	8.40237	8.57192	8.37694	8.48385	8.2843	8.32034	8.53865	8.5645	8.23544	8.29663	8.71027
VIT_15s0021g02770	8.47766	9.16949	8.27747	8.54726	8.66005	8.6684	8.70704	8.71647	8.793	9.10331	8.8192	8.71645	8.65129	8.51302	8.52886	9.64695	9.13928	9.20149	8.45516	8.46468	8.44904	8.12642	8.2007	8.23108	8.59669	9.24499	8.86172	9.28629	9.08997	9.266	9.02079	9.33081	8.86651
VIT_04s0044g01180	10.9566	10.8511	11.1868	10.9424	11.1321	11.3059	9.82146	10.3624	10.1685	11.4261	11.1651	11.0338	10.5782	10.752	10.9159	10.6195	10.8392	10.4185	11.005	10.8446	11.2241	10.8612	10.2519	10.8226	10.6696	10.6528	10.6055	11.1319	10.9635	11.0022	10.7131	10.7113	10.8745
VIT_13s0074g00590	9.60758	9.80414	9.87892	10.2078	10.272	10.1662	9.35497	9.53765	9.56302	10.6514	10.0905	9.93714	9.57268	9.54338	9.75727	10.4225	10.3841	9.73319	10.0397	10.3452	9.74758	9.23789	8.87117	9.54463	9.90858	10.0221	10.0099	10.6123	10.329	10.1847	9.98887	9.95625	9.96843
VIT_14s0108g01480	9.07878	9.13237	8.81386	8.68199	9.15042	8.89284	9.34575	8.89358	9.04705	9.23319	9.0582	8.83219	8.52449	8.24304	8.30848	9.53271	9.19382	9.77156	8.55344	8.49414	8.55419	8.35978	8.82689	8.86876	8.8536	9.1123	8.98844	8.89831	8.79057	9.35473	9.41585	9.53324	9.17703
VIT_17s0000g02440	6.54089	6.37461	5.90407	7.53182	7.40537	7.25129	6.78971	6.46644	7.0165	6.83745	6.60391	7.24713	6.82129	6.10954	6.63946	7.19858	7.15013	7.46657	6.68762	6.90098	6.82661	6.30526	6.49198	6.29021	6.66933	6.74177	6.55063	7.00662	7.08297	7.19315	7.01992	6.69131	7.19136
VIT_02s0025g04180	10.7642	10.8066	10.8141	10.8927	10.8347	10.4779	11.1271	11.1471	11.0591	11.2093	11.4273	11.1865	10.6055	10.6561	10.429	10.6923	10.3054	10.6197	10.3362	10.2057	10.7263	11.2251	11.7078	10.8379	10.7488	10.5249	10.8563	9.97078	10.5492	10.6433	11.3523	11.8173	11.2007
VIT_00s0194g00140	7.53452	7.82363	7.5718	8.16331	8.59302	8.55749	7.69955	7.946	7.73356	7.94778	7.79214	8.09718	8.12405	7.50624	7.75359	8.69495	8.46373	8.79133	7.77859	7.855	7.72975	7.58505	6.99095	7.85271	7.76023	8.10351	7.76937	8.31117	8.20213	8.44544	7.97087	7.64901	8.21174
VIT_11s0016g03910	11.3598	11.4608	11.7223	11.6858	11.8982	11.7846	10.7548	10.981	10.7199	12.4426	11.7829	11.8489	11.2102	11.0675	10.9999	11.3983	11.6398	10.6895	11.7431	11.5952	11.6066	11.5405	11.1975	11.532	11.5292	11.3812	11.4522	11.423	11.6235	11.3658	11.975	11.7006	11.8267
VIT_11s0016g00920	11.5757	11.2079	11.1298	11.6407	11.6011	11.2607	11.3139	11.2826	11.3866	11.3274	11.3176	11.3861	11.0163	10.5321	10.6666	12.2983	11.8769	12.108	11.3454	11.7774	11.0314	11.0726	11.5486	11.0781	11.5427	11.6523	11.4578	12.0346	11.6433	11.5755	11.4797	11.4836	11.5715
VIT_00s2507g00010	10.1994	10.4293	9.90421	9.55739	9.09069	9.84346	10.3403	10.4608	10.2465	9.75665	9.91541	9.70116	10.0488	10.0504	9.67848	11.1259	10.5589	10.6995	9.92594	9.69287	9.92087	9.81487	10.2252	9.75262	9.98824	10.2788	10.1545	10.2508	10.1815	10.3975	9.99699	10.3522	10.0866
VIT_01s0137g00650	10.542	11.1088	10.8502	10.8796	10.8626	10.8647	11.8789	11.2655	11.4544	10.8757	10.8401	10.9231	11.2321	11.171	11.4582	11.6017	11.0854	11.4335	10.463	10.4268	10.2266	10.5604	10.8357	10.5899	10.7019	10.967	11.0885	10.4215	10.5208	10.9978	11.0928	11.2562	10.7061
VIT_09s0070g00170	5.22953	4.99046	4.59838	5.35428	4.84566	5.42499	5.74266	6.26828	6.04983	5.59222	5.72318	5.70034	5.68186	6.19894	5.84132	5.83991	5.56938	5.30116	5.60107	5.79451	6.19523	6.13424	6.08027	6.18718	5.24106	5.62508	5.25517	5.7305	5.52533	5.48153	5.57203	5.59461	5.57371
VIT_15s0048g02860	10.3163	10.3692	10.2767	10.8279	10.7808	10.4623	10.8579	10.4359	10.6446	10.3512	10.79	10.3202	9.79809	9.80543	9.85999	11.364	10.7289	10.8847	9.9963	10.3562	10.0144	9.60803	10.4465	9.80376	9.95923	10.0261	10.1986	10.4784	10.4756	10.7918	10.562	11.137	10.587
VIT_18s0041g01260	11.6811	11.5241	11.154	11.7933	11.8202	11.426	11.8761	11.5632	11.8465	11.5651	11.4643	11.3255	11.0905	10.7755	10.9229	12.4228	11.9729	12.6847	11.2534	11.4574	11.1682	11.0938	11.7629	11.2649	11.483	11.7249	11.5634	11.6225	11.5699	11.6943	11.45	11.7615	11.2161
VIT_18s0001g00700	7.25884	7.3881	7.20708	6.26158	6.93423	6.76349	6.23669	6.58089	7.34566	7.49782	7.70678	7.62697	6.58425	6.41331	6.81636	6.36053	6.68499	6.94332	7.16143	6.88912	7.06519	6.83021	6.6022	6.78818	6.56383	6.91771	6.47932	7.50586	7.72808	7.67523	7.14472	7.11367	7.59568
VIT_07s0031g02820	7.93102	7.53973	7.46032	7.2187	7.24369	8.04158	7.5246	7.61013	8.00962	8.17176	8.27268	7.79891	7.04431	6.9886	7.31313	8.11158	7.87105	7.73661	7.64256	7.67662	7.71091	7.47814	7.14514	7.29983	7.93746	8.05936	8.30627	8.29377	8.07889	8.14126	8.11418	8.28947	8.01345
VIT_06s0061g01310	12.9601	13.3946	13.5388	12.4401	12.7813	12.7885	13.1537	13.2027	13.1104	12.6065	12.2251	12.6329	13.6159	13.2327	13.3729	12.1702	12.7019	12.0912	12.6792	12.4313	12.9021	12.716	12.2547	12.9322	12.2511	12.42	12.5419	12.8402	12.7682	12.9745	12.823	12.4448	12.8483
VIT_04s0008g03340	10.9051	11.1558	10.9237	10.9772	10.801	10.8336	10.8655	10.8673	10.8561	11.5902	11.2682	11.1561	10.1982	10.2075	10.4852	11.5452	11.2754	11.4676	10.46	10.4594	11.0479	11.18	11.2979	10.6314	10.8525	10.6437	10.645	10.9362	10.9928	11.2937	10.5607	10.8742	10.6121
VIT_07s0005g06680	11.2801	11.4129	11.3311	11.8693	11.9314	12.1005	10.5593	11.0726	10.7835	11.7779	11.5126	11.7526	11.2885	11.1626	11.2902	11.715	11.9625	11.0646	11.6848	11.7338	11.4141	11.1409	10.6766	11.4362	11.6916	11.7659	11.6128	12.1435	12.0628	11.8051	11.8698	11.3686	11.7075
VIT_05s0094g00420	7.76564	7.49133	7.69313	8.60272	7.77546	8.46698	7.36099	7.61297	7.48563	7.97981	7.60512	7.78743	7.14391	7.20392	7.29763	8.57804	8.11741	8.03503	7.59673	7.6208	7.42318	7.77831	7.74773	7.81193	7.47514	8.0274	7.7502	7.64919	7.75681	7.56867	8.09712	8.07178	8.13397
VIT_09s0002g06390	8.53931	8.27637	7.9336	8.02514	7.71073	8.29564	8.90957	8.83133	8.86924	8.99916	8.99072	8.55555	8.37818	7.95991	7.82749	9.49163	8.8936	8.81978	8.29317	8.22594	8.35219	8.17833	8.47446	8.40208	8.57709	8.56694	8.45811	8.77853	8.60852	9.02695	8.76503	8.9951	8.53564
VIT_06s0004g02790	10.0217	10.1129	9.62311	9.81962	10.1566	10.3386	9.86471	9.64249	9.78624	10.1948	9.941	10.0213	9.74699	9.48379	10.0697	10.7527	10.6871	10.3316	9.92867	10.2442	9.82123	9.59511	9.32049	9.53216	10.0058	10.2428	9.95985	10.6175	10.4091	10.4236	10.1053	10.0739	10.0083
VIT_16s0050g00480	10.0191	10.194	9.54578	9.81002	9.97252	9.9787	10.1184	10.3488	10.6809	10.5905	9.96337	10.0844	9.86568	10.3013	10.1746	9.54138	9.38472	9.03461	10.3389	10.4779	9.96189	10.0655	9.98711	9.71046	10.8877	11.02	10.6269	10.0049	9.86414	9.85705	9.98093	10.1268	9.57364
VIT_08s0007g00040	12.5413	12.1762	12.14	12.2889	11.7659	11.97	12.1673	12.2889	12.2472	12.5294	12.786	12.3878	11.4723	11.5645	11.9652	13.1199	12.6935	13.2416	12.2041	12.3504	12.3938	12.3251	13.0676	12.2745	12.2516	12.131	12.093	12.6672	12.6029	12.7191	12.5235	12.977	12.4477
VIT_13s0067g00860	12.5611	12.2303	11.9077	11.5214	11.2687	11.2458	12.2197	12.1883	11.9307	11.5699	11.864	11.5608	11.4946	11.0823	11.4634	12.5239	12.3102	12.642	11.7696	11.8926	11.3981	11.2678	11.9118	11.8322	11.3409	11.9302	11.6836	12.3363	11.841	12.0158	12.0561	12.2095	11.9777
VIT_02s0025g05090	11.4689	11.6454	11.6746	11.6167	11.7952	11.7902	11.147	11.285	11.0796	11.4298	10.9781	11.0608	11.6946	11.108	11.2036	10.368	10.8008	10.6644	11.4924	11.4186	11.6373	11.5067	11.0899	11.9201	11.3702	11.4854	11.5377	10.8049	11.1841	11.1121	11.6646	11.671	11.7262
VIT_19s0090g01810	8.25699	8.90275	8.83866	8.92699	9.15756	9.30885	7.68447	8.10214	7.97599	9.16045	8.73122	8.70024	8.30479	8.49965	8.35977	8.26833	8.52022	7.9113	8.46235	8.21691	8.38919	8.17775	7.76052	8.3862	8.80237	8.8747	8.78032	8.34825	8.66602	8.70269	8.63406	8.63213	8.38902
VIT_04s0008g02330	9.6031	9.65841	9.74048	9.16059	9.34856	9.368	9.16932	9.10935	9.26296	9.99491	9.24793	9.44982	8.80736	8.39854	8.94945	10.0432	9.76752	9.65482	9.33806	9.41397	9.16306	8.52434	8.65267	9.20015	9.18909	9.48672	9.38974	9.95921	9.48242	9.58496	9.43064	9.51806	9.31549
VIT_11s0149g00400	9.59053	10.0072	9.6795	10.4568	10.1142	10.2522	10.0389	10.1276	9.87845	10.521	10.2964	10.0216	9.39947	9.0464	9.51442	10.7553	10.1154	10.0759	10.0947	10.0197	10.0349	9.63224	10.1179	9.67983	10.2542	10.2395	10.4197	10.3631	10.3934	10.5797	10.2319	10.5792	10.2545
VIT_06s0061g01610	8.35347	8.15986	8.10248	8.22852	8.56031	8.96507	7.63342	7.7729	7.71456	9.03058	8.75719	8.26193	7.78078	7.94181	7.82668	7.96829	8.19482	7.35524	8.31081	8.03159	8.34692	8.20317	8.1767	8.39413	8.4446	8.15559	8.1694	8.3953	8.68435	8.75596	8.87115	8.96629	8.69465
VIT_16s0039g00920	10.6854	10.4083	10.8464	11.3415	11.3557	11.1986	10.3652	10.1598	9.96152	11.1262	10.5102	10.6321	10.2619	10.2892	10.2206	10.747	11.3785	11.0899	11.1445	11.2377	10.7581	10.5798	10.2922	10.7573	10.8228	10.8964	10.7444	10.6498	10.9734	10.6376	10.6069	10.3695	10.7291
VIT_14s0030g01400	9.60632	10.0023	9.16715	9.31774	8.91698	9.07042	9.90269	9.93135	10.1131	9.66726	9.69819	9.44045	9.13895	8.82175	9.04689	9.9079	9.88752	9.57613	8.77444	8.8325	9.52317	9.101	9.39982	9.03394	8.87273	8.74304	8.67807	9.1344	9.33943	9.74243	8.97743	9.21004	9.10204
VIT_00s0181g00160	8.66679	8.82563	7.99935	9.07421	9.17601	9.1373	8.35095	8.23534	8.16881	8.67146	8.94535	8.68386	8.31651	7.90229	8.08032	9.72421	9.1534	8.76358	8.17551	8.43813	8.34605	8.52471	8.58668	8.50692	8.46338	8.29643	8.54173	8.84614	8.43811	8.72065	8.87308	9.10441	9.10796
VIT_07s0141g00220	10.4809	10.4012	10.813	10.7598	10.7061	10.8981	9.65118	9.9449	9.84859	11.3064	10.5729	10.6104	10.1164	9.70043	10.0873	10.7261	11.0307	10.3978	10.7318	11.094	10.4619	9.98721	9.8812	10.2304	10.6386	10.8708	10.7153	11.1993	10.6839	10.6323	10.395	10.0716	10.3746
VIT_19s0085g01120	10.958	10.8889	10.7372	10.7954	10.9142	10.7909	11.145	10.8919	11.243	11.2992	10.7996	10.6541	10.3444	10.0687	10.2045	11.4538	11.157	11.8522	10.3697	10.4296	10.2868	10.3179	10.9613	10.472	10.513	10.7082	10.6052	11.0874	10.8131	11.0209	10.8777	11.1444	10.5677
VIT_11s0037g00270	8.61683	8.97249	8.97714	8.12484	8.45959	8.54424	8.94724	8.81513	9.23642	8.64498	8.6924	8.59832	8.38646	7.86726	8.41415	9.34434	9.07511	8.41285	8.7961	8.779	8.87198	8.12613	8.30991	8.03587	8.72257	8.89787	8.83619	9.34931	9.16019	9.53738	8.6172	8.56318	8.78011
VIT_10s0003g00210	11.6779	11.8212	11.3871	11.9316	11.4609	11.8718	11.797	11.4691	11.5284	11.5754	11.8832	11.7212	11.0378	11.1816	11.3618	12.5175	12.0503	12.0209	11.8041	11.8438	11.6277	11.3592	11.6677	11.404	11.4053	11.5697	11.5685	12.3306	12.1923	12.4946	12.0048	11.9541	11.5065
VIT_06s0004g07170	10.8709	10.6268	10.6391	10.6085	10.5729	10.7015	10.0371	10.0462	10.385	10.8452	10.628	10.2742	9.9341	9.4501	9.86008	10.7133	11.0289	11.1101	10.6189	10.7047	10.1483	9.68866	9.93585	10.2922	10.4035	10.653	10.263	11.3548	10.8046	10.6543	10.6875	10.4031	10.5774
VIT_08s0058g00740	10.9037	11.3032	11.0976	11.0624	11.5089	11.2359	11.4694	11.5218	11.3372	10.246	10.5394	10.5151	11.7693	11.3145	11.415	11.3673	11.0176	11.5372	10.9822	10.8602	11.0596	11.482	11.3707	11.1439	11.2211	11.0346	11.401	11.109	11.0706	11.1345	11.2522	11.3276	11.3162
VIT_00s1467g00010	9.32752	8.88933	9.43313	10.2426	10.4877	10.2166	9.75974	9.61961	9.57557	8.88134	9.42172	9.45826	9.66065	9.71715	9.57297	9.86813	9.57324	9.67181	9.57663	9.51497	9.48112	9.76412	10.0108	9.57843	9.44753	9.4378	9.64806	9.7348	9.98823	10.1956	9.41355	9.69931	9.48649
VIT_01s0010g03680	10.9211	10.5771	10.4635	9.64495	9.35449	9.6501	9.70262	9.45175	9.94119	10.5188	10.0131	9.99251	9.31166	9.36574	9.54464	10.2592	10.0756	10.2229	9.81635	9.93699	9.67705	9.58177	10.143	9.691	9.9743	10.2864	10.2864	9.86589	9.90288	9.54831	9.69238	10.1446	9.51039
VIT_07s0005g00310	10.6776	10.522	10.4477	9.26916	9.78761	10.1846	10.2466	10.7667	10.5737	10.5304	10.5426	10.2971	10.7021	10.056	10.1106	10.2367	10.2135	10.2348	11.1094	10.9015	11.1428	10.9923	11.1688	10.9968	10.6229	10.5623	10.3227	10.5168	10.1235	10.1196	10.3492	10.1408	10.5873
VIT_00s0313g00040	11.6875	11.5976	11.352	11.1128	10.9138	10.8968	11.7681	11.9215	11.5155	11.6769	11.5932	11.5232	11.7519	10.9653	10.9285	11.5367	11.3109	11.6588	11.515	11.3737	11.4866	11.8122	12.1332	12.1376	11.2437	10.8799	11.1491	10.9372	10.737	11.0022	11.5464	11.7115	11.2606
VIT_12s0059g02670	7.95213	7.75336	7.54947	6.96803	7.54229	8.01056	7.07257	7.48517	7.18327	8.05201	8.02204	7.49745	6.64616	6.86663	6.85671	7.96048	7.92615	8.34467	7.61165	7.41984	7.50484	7.08003	7.03688	7.15274	7.04325	7.35341	6.94428	7.85578	7.48917	7.93158	7.51548	7.24697	7.30446
VIT_02s0033g00930	11.1696	11.2899	11.1189	11.04	11.0352	11.0988	11.3434	10.864	11.2936	11.75	11.1785	11.3665	10.72	10.8077	11.0098	11.7412	11.5462	10.7956	10.7199	11.0959	10.8717	10.2647	10.368	10.3631	10.4229	10.673	10.4802	11.482	11.2071	11.2903	10.832	10.9132	10.656
VIT_06s0004g00680	10.3237	10.2616	10.2526	10.1319	9.82389	10.0393	10.4684	10.5587	10.364	10.4276	10.1308	9.98302	9.76349	9.32579	9.5834	11.1678	10.6164	11.1301	9.78936	9.97448	9.79299	9.75442	10.5279	9.89519	10.0958	10.3515	10.1847	10.0545	9.98478	10.2927	10.0494	10.355	9.74054
VIT_14s0066g01240	10.8257	11.1913	10.9	10.8167	11.2223	11.1176	10.5038	10.5404	10.8805	11.3172	11.0164	10.8867	11.2071	10.7798	10.8361	10.5321	10.4572	9.79385	11.2207	10.8456	11.1204	11.0395	10.6971	10.9276	11.5434	11.5885	11.5194	10.5387	10.4972	10.4546	11.2497	11.2574	10.8928
VIT_18s0089g00570	4.94514	4.50562	4.99702	4.96177	4.4271	4.76244	4.95888	4.81391	5.35672	4.86903	5.34737	4.84186	5.48051	5.26898	5.62608	5.1493	5.42762	4.77381	5.95873	5.89376	6.00096	5.78872	5.48782	5.31035	5.55471	5.38311	5.25964	5.77831	5.67853	5.46661	4.89239	4.85875	5.33611
VIT_16s0098g00360	12.0962	11.907	12.3115	11.9419	11.8785	12.0927	11.1931	11.3342	11.1667	12.4866	11.997	11.9255	11.2279	10.9139	10.9757	11.1094	11.9896	11.7208	11.5825	11.6839	12.0509	11.2477	11.0485	11.2854	11.5572	11.5866	11.6292	11.4722	12.2263	12.3509	11.4104	11.3125	11.2845
VIT_19s0085g01190	8.91639	9.05312	8.69362	9.21544	9.57833	9.4859	8.3184	8.39583	8.46867	9.53496	9.2564	9.13728	8.91026	8.3774	8.40961	9.21458	8.92609	8.44687	8.67719	8.59161	8.62333	8.57402	8.21961	9.04878	8.6395	8.68155	8.77631	8.94081	9.0183	9.12405	9.30029	9.52428	9.45148
VIT_11s0037g00420	13.2798	13.1629	12.9631	12.95	12.6348	12.5415	12.7159	12.7419	12.7708	12.81	12.7664	12.7631	12.3308	11.9209	12.1243	13.4191	13.0477	13.4961	12.6247	12.7369	12.8008	12.9506	13.4689	12.7352	12.4905	12.5925	12.7905	12.8304	12.971	12.9455	12.92	13.1199	12.7493
VIT_01s0010g02670	10.3807	10.4987	10.092	9.13222	9.04441	9.52206	9.99561	10.1588	9.89828	9.49979	9.97177	9.6768	10.3885	9.67679	9.85912	9.04817	9.45572	9.42791	9.93564	9.69377	9.96255	10.0678	10.2487	9.86644	9.62149	9.96714	9.91453	9.4184	9.0882	9.48879	9.69033	9.46571	9.51979
VIT_08s0007g00840	11.2695	10.7841	11.0039	11.8682	12.016	11.9191	10.7561	10.8614	10.6405	11.7547	11.2456	11.2544	11.3418	10.8494	10.6791	11.6815	11.4811	11.5807	11.5271	11.6726	11.132	11.0971	10.8889	11.5322	11.217	11.4293	11.2828	11.6703	11.403	11.2546	11.7162	11.8288	11.8323
VIT_14s0068g00360	10.168	10.4254	10.4375	9.70681	9.75163	10.1299	10.4915	10.6889	10.1919	9.422	9.40387	9.88412	11.1199	10.6387	10.6004	9.81212	10.0562	9.64762	9.88925	9.89291	10.0183	9.84986	9.6689	10.2223	9.0742	9.90837	9.61349	10.3919	10.1537	10.8606	10.2865	10.416	10.3114
VIT_17s0000g03920	8.52178	8.86709	9.38902	9.00911	8.6197	8.51549	7.93805	7.74129	7.75565	8.40863	7.88118	8.2217	8.49	8.46942	8.71309	7.91338	8.02214	7.97652	8.19822	7.78201	7.56291	8.38312	8.29062	8.03194	8.26784	8.24605	8.39582	8.01671	7.9095	7.89471	7.97413	8.28486	8.38249
VIT_14s0006g03060	10.3067	10.4065	10.1469	10.2121	10.0207	9.90014	10.8263	10.3661	10.7744	10.5063	10.565	10.3199	9.5501	9.4803	9.67078	10.975	10.3817	11.003	9.64349	9.88548	10.0676	9.8037	10.3245	9.86864	9.96768	10.1838	10.2217	10.0761	10.1014	10.4448	10.2091	10.5195	10.0083
VIT_02s0025g00150	10.8222	11.1863	11.4222	11.2537	11.2211	11.2678	10.7156	11.1443	10.9652	10.216	10.0789	10.1689	11.2842	10.5855	10.8	11.0731	11.2514	11.2155	10.6527	10.3686	10.7268	10.3708	10.3153	10.9787	9.96632	10.4462	10.3575	11.2818	10.7448	11.3012	10.9807	10.8864	11.027
VIT_18s0001g10100	11.5185	11.2267	11.0987	11.4185	11.2019	11.0955	11.3951	11.0819	11.18	11.081	11.0909	10.7255	10.829	10.3244	10.4864	11.6361	11.2976	11.8484	10.5184	10.4228	10.694	10.7271	11.0336	11.0986	11.0993	11.1393	11.1283	10.7036	10.7723	10.8919	11.1432	11.3027	10.8664
VIT_09s0002g02880	6.75137	6.63763	6.56427	6.55576	6.30269	6.95857	7.36038	7.28146	7.11209	6.19864	6.42336	6.32645	7.70795	7.07594	7.17011	6.51052	6.72015	6.15959	6.76571	6.58562	6.10549	7.22254	7.18888	7.5898	7.22855	6.96887	7.07729	7.19979	6.84425	6.81557	6.73132	6.79984	6.53986
VIT_06s0009g00770	9.93631	9.77426	10.1436	10.1469	10.5227	10.4801	8.88562	9.27637	9.19777	9.77229	9.79312	9.33306	9.83989	9.4811	9.32256	9.53288	9.82397	9.45575	10.0561	9.93272	10.2392	10.0789	9.59899	10.1414	9.882	9.83218	10.0529	10.1234	10.0672	9.75823	10.3541	9.92976	10.4004
VIT_15s0024g01630	12.7043	12.4225	12.7464	12.4238	12.1112	12.7048	13.1834	13.0945	13.31	12.1411	12.3907	12.5651	13.2469	13.1204	13.0734	12.4935	12.5428	12.7871	12.791	12.6905	12.6318	12.8356	12.7108	12.7193	13.0467	13.0283	12.826	11.8877	12.266	12.2418	12.5284	12.8292	12.0242
VIT_13s0074g00150	11.7705	12.0564	12.244	11.7073	11.873	11.6741	12.4693	12.312	12.4156	11.549	11.6794	11.6664	12.1985	12.1013	12.071	11.2492	11.2991	11.2004	11.1349	11.1332	11.6836	12.1578	12.2055	11.7356	11.7615	11.3585	11.9467	11.1758	11.5033	11.9344	11.7321	11.9058	11.6888
VIT_05s0049g00940	12.656	12.3269	12.4455	11.9841	12.5175	12.4171	12.9876	13.207	13.112	12.2854	11.814	12.6593	13.3063	13.5658	12.9828	12.475	12.8245	12.5891	12.7175	12.9433	12.6031	12.6797	12.5909	12.9007	12.8446	12.9641	13.1672	12.7804	12.5652	12.3327	12.2945	11.9673	12.0491
VIT_01s0011g01390	8.15249	8.39088	7.83792	7.78192	8.14226	8.08318	8.47044	8.43676	8.43378	8.13006	8.30498	8.04511	7.73547	7.47165	7.59934	9.18079	8.50257	9.086	7.77409	7.70334	8.03528	8.10488	8.3974	8.58825	8.00903	7.82612	8.24851	8.42591	8.24841	8.87072	8.14971	8.39107	8.37171
VIT_12s0028g03440	9.73891	9.80034	10.195	10.0494	10.2103	10.1649	8.7804	9.21433	9.3267	10.3363	9.88652	9.86918	9.41739	9.30275	9.37601	9.28626	9.8451	8.82039	9.89293	9.86721	9.59571	9.48354	9.32072	9.80282	9.61181	9.62429	9.67804	10.0241	10.0174	10.0588	10.1171	10.2587	10.325
VIT_17s0000g08150	10.6544	10.8414	10.4042	11.3034	11.4597	10.9256	10.4764	10.4502	10.3064	11.4744	11.4671	11.239	9.92841	10.6189	10.0401	11.3795	10.9518	10.8727	10.4754	10.4319	10.7906	11.1168	11.1012	10.7903	10.8797	10.6546	10.5815	10.7514	11.1071	11.1715	10.8048	11.1802	10.852
VIT_07s0031g02290	8.29154	8.50507	7.94775	7.15656	7.3824	8.13913	8.15186	8.32704	8.57625	8.45339	8.4605	8.4824	8.42499	8.08844	8.30717	8.31832	8.49818	8.43126	8.14794	8.61445	8.51486	7.30442	7.63633	7.42572	7.56692	7.83299	7.96337	8.49066	8.37999	8.59798	7.75329	7.52594	8.09358
VIT_07s0005g02610	9.9771	10.4004	10.1246	10.4999	10.798	10.4534	9.33278	9.38239	9.4572	10.4813	10.1154	9.73755	9.5548	9.28732	9.41498	9.71943	9.72288	9.57365	9.67614	9.32526	9.98456	9.86837	9.83441	9.88832	10.0128	9.94245	9.98501	9.24963	9.86745	10.0138	10.0825	10.1567	10.1042
VIT_06s0004g06070	11.3464	11.1504	11.0712	10.5488	10.1099	10.3379	10.6727	10.7048	10.5496	11.0558	10.8353	10.5782	10.2007	9.90296	10.2167	11.5147	10.9607	11.3882	10.5021	10.6232	10.4377	10.1868	10.8405	10.0838	10.4064	10.6275	10.4183	10.8942	10.7111	10.8548	10.5406	10.8357	10.268
VIT_15s0046g03590	10.795	11.1415	10.9635	10.6964	10.6745	10.6509	11.4336	11.5021	11.1662	9.81169	10.4137	10.5881	10.9437	10.8959	10.8669	11.3418	10.7499	11.2432	10.2387	10.1595	10.1383	10.7826	11.1843	10.7485	10.2311	10.4908	10.5567	10.2705	10.3566	10.9042	11.0019	11.1598	10.7703
VIT_18s0086g00210	11.9727	12.1768	12.1611	11.4337	12.0133	11.8035	12.6399	12.4175	12.6296	12.3745	11.8363	12.2012	12.783	12.827	12.3748	11.6304	11.7471	11.0939	12.2918	12.4671	12.057	11.9788	11.5346	12.1368	12.3819	12.5088	12.3216	11.8214	11.8308	11.8862	11.9982	11.8884	11.9387
VIT_12s0028g00630	9.34293	9.18235	9.06334	9.45757	9.52774	9.46302	8.51496	8.83896	9.0853	9.6547	9.41391	9.16392	8.6624	8.11469	8.62459	9.45412	9.38875	9.69576	9.06446	9.03164	8.80299	8.82755	9.0668	9.02184	8.86133	9.197	9.0769	9.43737	9.16769	9.29732	9.3141	9.12581	9.16806
VIT_05s0020g03600	9.90671	9.7988	9.9696	8.92602	9.21102	9.65401	8.82131	8.98697	9.08793	9.97968	9.90263	9.50549	8.76988	8.42844	9.0418	8.70684	9.30144	8.99714	9.48814	9.40937	9.44435	9.4308	9.28411	9.53185	9.36204	9.19202	9.17034	9.44297	9.20579	9.456	9.40988	9.34968	9.45324
VIT_04s0008g02740	13.265	13.4658	12.992	13.0804	13.2895	13.0809	12.9747	13.2302	13.1167	13.4741	13.5244	13.2914	13.2602	13.2474	12.9937	12.317	12.6381	12.3064	13.0748	12.8969	13.2528	13.4681	13.5786	13.234	13.2669	13.0549	13.0299	12.6898	12.8859	12.993	13.0799	13.1846	13.2068
VIT_05s0020g02810	12.9747	13.0646	13.3137	12.743	12.8859	12.9926	13.4877	13.6562	13.1429	12.0534	12.3743	12.6031	13.7927	13.2167	13.2923	12.7172	12.6664	12.2267	12.8035	12.7871	12.5769	12.9985	12.9059	13.2634	13.048	12.921	13.0453	12.7714	12.5925	12.8703	13.2503	12.9435	13.1189
VIT_10s0071g01040	11.6066	11.5075	11.4783	11.5229	11.4691	11.2801	11.8686	11.6312	11.6314	11.5655	11.6572	11.1923	10.6952	10.7942	10.771	12.1039	11.7209	12.2603	10.7206	10.7416	10.9976	10.7851	11.8042	10.9732	11.1935	11.1598	11.2258	11.5904	11.5086	11.8253	11.3496	11.6098	11.1298
VIT_19s0085g00150	5.83139	6.05237	5.91392	5.4948	5.72061	5.38636	5.97965	5.69779	5.97526	5.27434	4.86742	5.05852	5.71242	5.97978	5.78201	6.19358	5.93135	6.39431	5.36081	5.5828	5.32551	5.29775	5.58479	4.94894	5.29713	5.84854	5.76723	5.26418	5.28953	5.41085	4.95316	5.53716	5.0139
VIT_07s0031g02770	5.48957	5.33202	5.69772	5.96167	6.10141	6.12242	5.59505	5.70879	6.06047	6.12408	6.51855	5.89912	5.29621	5.5641	5.49759	6.34379	6.34549	6.01789	6.11649	6.12774	5.61349	5.50689	6.08496	6.04433	6.07842	6.28868	6.60402	6.68061	6.68796	6.5657	6.66968	6.36787	6.23868
VIT_11s0016g03150	9.63209	9.78887	9.84488	9.50973	9.57756	9.95737	8.90861	9.41392	9.53365	10.275	9.93781	9.90115	9.31145	9.5131	9.60204	9.66514	9.77745	9.39791	10.0762	10.1783	10.0521	9.07237	8.78816	9.32085	9.8921	9.93709	9.812	10.4675	10.0762	10.1049	9.61706	9.16633	9.73582
VIT_12s0059g01300	12.8444	13.0753	13.0093	12.3925	12.886	12.7538	12.6448	13.0601	12.7891	13.2269	13.171	13.1856	13.1405	12.7735	12.6479	12.1861	12.3852	11.8319	12.9795	12.9802	13.2076	13.1463	13.1734	13.2013	13.0624	12.9106	13.0989	12.7602	12.7385	12.8148	12.8471	12.8897	13.0131
VIT_05s0094g00450	11.6084	11.5072	11.5576	11.0108	10.4736	10.836	11.7875	11.297	11.8037	11.2213	11.3426	11.1363	10.8601	10.5292	10.9848	12.0161	11.6349	12.0999	10.9896	11.1015	10.7636	10.7381	11.3541	10.7734	10.7853	11.1682	10.905	11.2838	11.3981	11.6236	11.1342	11.4048	10.8566
VIT_08s0040g01270	12.398	12.2747	12.6533	12.7666	13.076	13.041	12.0745	12.4414	12.0669	12.7332	12.6923	12.4821	12.6052	12.0579	12.1155	12.3912	12.6103	12.5541	12.785	12.5529	12.6983	12.6844	12.5731	13.1148	12.489	12.4044	12.3369	13.0181	12.9176	12.7664	13.3053	13.0469	13.5112
VIT_14s0068g01510	9.85985	10.0892	9.96684	9.40991	9.51868	9.35022	10.4964	10.3606	10.6454	9.9305	9.9055	10.1168	9.71231	9.45645	9.57287	10.8354	10.2503	10.4063	9.41955	9.70343	9.59135	9.82063	10.5006	9.69473	9.61887	9.77071	9.99584	10.3682	9.96654	10.5065	9.70754	10.0177	9.591
VIT_10s0003g02700	11.3077	11.1668	11.1727	11.5997	11.7828	11.7595	10.2919	10.6156	10.4949	11.9897	11.536	11.3964	10.7633	10.7517	10.9836	10.2632	11.3154	10.62	11.2698	11.1341	11.2417	10.643	10.3834	11.1537	11.3869	11.3892	11.1949	11.1307	11.4365	11.4109	11.3579	11.3613	11.1598
VIT_04s0023g01930	9.1556	8.86551	9.42254	7.97472	8.48508	8.59324	8.54912	8.91412	8.90752	8.93629	8.63693	8.61633	8.57492	7.99685	7.94557	8.76151	8.79213	8.83457	8.49137	8.58911	8.90722	8.72996	8.384	8.60539	9.0897	9.13852	8.69721	8.35812	8.58386	8.28812	7.73934	7.76797	8.00845
VIT_19s0014g00970	9.55443	9.96322	9.72073	9.17864	8.91987	9.54604	9.01637	9.39149	9.2704	9.84929	9.95592	9.97896	9.16108	9.37042	9.51263	9.94419	9.99169	9.21094	9.4117	9.47765	9.63235	8.94637	8.35737	8.97485	9.15414	8.89453	9.09468	9.83355	9.87962	10.2316	8.97089	9.3121	8.97044
VIT_07s0031g00980	10.3427	10.6512	10.1306	9.83339	10.069	10.3911	10.6804	10.7577	10.9654	10.836	10.1677	10.5496	11.1577	10.9472	10.9987	10.0208	10.2537	9.83358	10.3076	10.2994	10.2939	10.6718	10.5911	10.1353	10.5278	10.4122	10.3281	10.3613	9.91516	10.2834	9.71869	9.42326	9.904
VIT_04s0008g06640	13.8912	14.2192	14.2898	13.1168	13.2748	13.4397	13.5701	13.8663	13.6891	13.1424	12.8939	13.1759	13.8223	13.8078	13.9743	13.1093	13.3246	12.7282	13.1355	13.227	13.2042	13.3258	13.1837	13.5277	12.9227	13.1262	13.3878	13.6184	13.1442	13.5134	13.4455	13.0042	13.6406
VIT_01s0011g04020	10.415	10.1515	10.0877	9.74891	9.69471	9.90678	9.63211	9.67466	9.99379	10.5952	10.0488	9.97743	9.64962	9.19405	9.38977	10.4385	10.4654	10.5065	9.69967	9.96409	9.26243	9.00628	9.19285	9.47614	9.26571	9.77964	9.58417	10.5145	10.0148	9.89137	9.73518	9.65466	9.71623
VIT_07s0191g00250	12.4632	12.6573	12.6585	13.0045	12.7802	12.9879	11.8253	12.1743	11.6722	12.8164	12.9299	12.5084	12.0646	12.4312	12.4709	12.1655	12.3037	12.1763	12.58	12.1519	12.7816	12.7485	12.6398	12.5812	12.3698	12.1901	12.1198	12.087	12.4947	12.6371	13.1125	13.0693	12.8673
VIT_00s0515g00020	6.03645	5.70888	6.00157	5.65952	6.20507	6.08389	6.32203	6.6343	6.9752	6.25906	6.42061	6.47483	6.51817	6.3392	5.90054	5.70011	5.98938	5.32332	6.72402	6.86186	6.70756	6.50282	6.46471	6.68558	6.50093	6.52274	6.6724	6.72219	6.42773	6.3387	6.6562	6.73971	6.88829
VIT_01s0011g04920	11.5041	11.4867	11.3897	11.1833	11.0764	11.4277	10.0446	10.5316	10.2526	11.6194	11.6666	10.9028	10.1519	10.4977	10.8038	10.889	11.1704	10.6748	10.888	10.932	11.411	10.6626	10.841	10.6782	10.9663	10.886	10.7635	10.7051	10.9434	10.9383	10.6769	10.3688	10.3955
VIT_02s0012g01380	10.936	10.8659	11.0311	11.2404	11.4994	11.1564	11.5811	11.2723	11.3467	10.9298	10.9258	10.9536	11.4168	11.0815	10.6918	12.0759	11.3553	12.0068	11.1064	11.2056	10.8461	10.8268	11.4044	11.0565	11.751	11.9317	12.1065	11.2212	11.6029	11.2878	11.9248	12.3622	11.752
VIT_14s0030g02020	11.8579	11.9001	11.8653	10.9614	10.8288	10.8872	12.2713	11.7284	12.3419	11.4994	11.4838	11.6035	11.587	12.1133	11.8444	12.1857	11.7421	11.9177	11.1023	11.4111	11.2056	11.6309	11.9859	11.4547	11.1418	11.221	11.435	11.3917	11.4798	11.6615	11.1506	11.6867	10.8452
VIT_13s0019g02210	12.8724	13.3023	12.9337	12.3833	12.3701	12.4571	13.3699	13.6546	13.2932	12.5897	12.8221	12.7227	13.3332	12.8686	13.0782	12.6433	12.6843	12.6422	12.513	12.2897	12.8333	12.8702	12.9839	12.9641	12.3635	12.2804	12.4871	12.6284	12.5423	13.1411	12.8612	12.6757	12.8046
VIT_03s0038g03640	10.6081	10.7941	10.2845	10.5242	9.95427	10.1816	10.9872	10.6341	10.7677	10.0264	10.082	10.0693	10.0504	9.57501	9.91751	11.1491	10.6655	11.1382	9.97531	10.0424	9.75314	9.93213	10.2369	10.0362	10.2177	10.6515	10.3242	10.3503	10.2289	10.3422	10.4463	10.622	10.1093
VIT_01s0011g00370	12.7652	12.7532	13.2222	12.753	12.795	12.6755	13.6533	13.6055	13.5385	12.6604	12.1394	12.4354	13.4366	13.2629	13.3894	13.1926	13.1688	13.4389	13.0428	13.3471	12.6499	12.7912	13.2609	12.8181	13.1711	13.5742	13.5127	12.9401	12.9692	13.039	13.0245	12.9316	12.9474
VIT_07s0031g00610	9.52535	9.42459	9.37865	8.43788	8.73132	8.94835	9.58593	9.59239	9.55705	9.34171	9.06571	8.96732	9.60729	9.17042	9.28612	8.13837	9.05366	8.46957	8.75743	8.81453	9.04955	8.37408	8.61486	8.37199	8.39866	8.84896	8.78178	9.08883	8.9592	9.363	9.0015	8.55405	8.80919
VIT_14s0030g00450	11.7128	11.3043	11.0099	11.3149	10.9771	11.1541	11.8098	11.6742	11.7004	11.6682	11.4321	11.161	10.9247	10.9881	10.9349	12.412	11.7885	12.1093	11.3834	11.4164	11.014	10.6546	11.0904	10.9892	11.4291	11.68	11.5488	12.002	11.8508	11.8457	11.4842	11.7299	11.0927
VIT_11s0016g02150	10.4809	10.4474	11.1093	11.0306	11.3655	11.3346	9.67871	9.97372	9.90574	11.009	10.4872	10.444	10.2075	9.96934	10.1619	10.5988	10.8608	10.6983	10.6113	10.4144	10.3312	10.3082	9.9362	10.5478	10.5364	10.4835	10.3571	10.6859	10.6303	10.5124	10.4734	10.1292	10.535
VIT_06s0009g02020	13.5803	13.6165	13.6519	12.9465	12.7492	13.3161	12.936	12.9444	12.9004	12.6338	12.3813	12.5419	13.484	12.7605	13.1638	12.6614	12.7387	12.9596	13.0197	13.1141	12.8704	12.9707	12.8649	13.0671	12.117	12.4077	12.2855	13.2971	12.604	13.023	13.0609	12.8879	13.0504
VIT_09s0002g01050	11.2347	11.2823	10.8588	11.1527	11.1745	11.024	11.3091	11.0951	11.1333	11.4351	11.2109	11.1079	10.7569	10.5639	10.6451	12.0717	11.5113	11.8726	11.1402	11.3637	10.8288	10.6151	10.9846	10.811	11.321	11.4617	11.3055	11.5249	11.4132	11.3249	11.3769	11.5979	11.2398
VIT_07s0141g00570	10.4419	10.1434	10.388	10.6717	10.54	10.1568	9.89416	10.0242	9.88347	10.6295	10.2323	10.2093	9.68797	9.37708	9.45746	11.0577	10.46	11.0331	10.1166	10.3417	9.77318	10.0284	10.3217	9.9593	10.0527	10.2175	9.91468	10.4213	10.52	10.4126	10.4407	10.7796	10.3805
VIT_01s0010g00510	10.1299	10.3532	10.1995	9.60937	8.88857	9.41975	9.99094	9.6462	9.65706	9.51278	9.49838	9.42131	9.65525	9.24097	9.59388	10.3334	10.0208	10.0084	9.27312	9.37461	9.38147	9.16845	9.92731	9.52898	8.6	9.02006	8.68068	9.52746	9.29864	9.96532	9.63229	9.73062	9.36224
VIT_00s2086g00010	11.9454	11.8129	12.0398	11.7139	11.4365	11.9062	12.2286	12.2683	12.2005	12.622	11.9977	11.9609	11.1319	11.4139	11.4601	11.9208	12.1189	11.7788	11.9127	12.1689	11.7542	11.0888	10.7312	11.4324	11.4002	11.7025	11.4493	12.2264	11.938	11.8434	12.1274	12.0712	11.9378
VIT_13s0074g00730	9.86636	9.62862	9.7671	10.3615	10.2846	10.3119	9.42224	9.3964	9.44292	9.42671	9.26555	9.02877	9.55723	9.13227	9.26842	9.69052	9.77621	9.81217	10.004	9.64697	9.45687	9.70089	9.67086	10.0603	9.67857	9.5635	9.5213	9.73725	9.96055	9.87206	9.79334	9.65233	9.36347
VIT_15s0048g02610	12.266	12.4574	11.9185	11.858	11.435	11.6097	12.8154	12.8208	12.7421	11.7698	12.2106	11.9155	12.3962	12.2188	12.2574	12.954	12.3856	13.0932	11.7575	11.8125	12.0203	11.9322	12.5051	11.9006	12.1557	12.2783	12.2253	12.0564	12.1464	12.4402	11.838	11.9834	11.6193
VIT_18s0001g07080	11.3202	11.1884	11.1535	11.396	11.3588	11.5454	11.398	11.0315	11.3334	11.7781	11.3196	11.5785	10.9895	10.9475	10.9046	12.3219	11.9074	12.1086	11.4782	11.6623	11.0021	10.8191	10.8852	11.0053	11.3859	11.6098	11.4185	11.7718	11.552	11.5424	11.578	11.8371	11.2084
VIT_19s0014g02460	12.7597	12.8029	12.7895	12.8712	13.0417	13.0414	12.0667	12.5275	12.1185	12.9297	12.8798	12.6123	13.274	12.9023	12.6984	12.3242	12.78	12.7141	12.7298	12.205	12.4839	13.3104	13.2512	13.4462	12.8534	12.9262	12.9892	12.1004	12.4156	12.2995	12.6808	12.0936	12.2928
VIT_05s0020g04740	11.2933	11.2708	10.8498	10.6954	10.5877	10.4615	10.9316	10.9202	11.1345	11.0502	10.777	10.7959	10.278	9.95767	10.2175	11.605	11.0851	11.6136	10.4353	10.5338	10.1372	10.4896	11.035	10.5778	10.7599	10.8224	10.8949	11.2969	10.7412	10.8936	10.7474	10.9543	10.681
VIT_14s0066g00690	9.90528	10.1679	10.2347	9.76218	9.6169	9.3286	10.5589	10.1615	10.2101	9.54947	9.47862	9.53162	10.152	10.5046	10.2369	9.46331	9.61244	9.75192	9.3362	9.24366	9.15554	9.56049	10.1232	9.29136	9.96962	9.76448	9.84836	9.64738	9.29466	9.64152	9.64637	9.38548	9.63269
VIT_00s0338g00030	10.6377	10.9514	10.8448	10.9074	11.0964	11.0112	10.0577	10.4507	10.0324	10.479	10.3276	10.5472	10.6219	9.67646	10.084	11.5671	11.4433	11.2607	10.8388	10.8559	10.7173	10.7254	10.4168	10.8138	10.7779	10.7269	10.8232	10.9518	10.7618	10.7152	10.8671	10.3368	10.7596
VIT_15s0048g01800	8.58935	8.95002	9.45974	8.74171	8.60581	8.55938	7.98223	8.31893	8.25105	8.96531	8.65277	8.41476	8.18911	7.76856	7.83173	8.60131	9.04614	8.952	8.53756	8.66493	8.55006	8.15707	8.47576	8.4834	9.17029	9.2058	9.15986	8.64054	8.90083	8.92872	8.61255	8.70613	8.66867
VIT_05s0049g01390	8.31216	8.35958	9.01633	8.54395	8.57034	8.98109	7.67175	7.80847	7.80876	8.77324	8.05139	8.24604	8.08465	7.61642	7.96477	8.51195	8.33663	8.02862	8.02971	8.12822	7.80941	8.00323	7.5612	8.17522	7.74951	7.96115	8.03193	8.96945	8.77524	8.85005	8.73288	8.74415	8.91506
VIT_12s0035g01920	9.93522	9.89501	10.2767	9.27267	9.18319	9.27498	9.00165	9.24029	9.41114	10.5927	9.84146	9.69428	9.02478	9.07416	9.43202	9.35809	9.54531	9.0067	9.52806	9.65204	9.55022	9.45046	9.36769	9.45805	8.94464	8.8767	9.14612	10.0178	9.73334	9.80031	9.66536	9.82812	9.87638
VIT_06s0004g06540	10.2663	10.3335	10.9395	11.4445	11.451	11.0635	10.4759	10.6415	10.0967	10.6442	10.544	10.6101	11.1787	10.6212	10.6256	11.0089	10.8823	10.913	10.0942	9.96331	10.1572	10.7157	10.4463	10.967	10.4103	10.1035	10.4589	10.2938	10.6719	10.6548	11.136	11.2623	11.3118
VIT_18s0122g00110	11.1935	11.1405	11.3562	10.6817	10.716	10.5434	11.011	11.3212	10.797	11.2053	10.7723	10.886	10.9276	10.7263	10.6124	10.1655	10.3353	10.0326	10.9891	10.979	10.8869	11.3382	11.0316	11.5418	10.6889	10.5046	10.7711	10.6094	10.5006	10.8457	11.0113	10.7521	11.1264
VIT_07s0005g03630	10.813	10.8724	10.6454	10.7113	10.6849	11.0268	10.8206	10.9693	10.7336	10.2684	10.5192	10.8085	11.5905	11.5404	11.4811	9.80316	10.4301	10.4105	10.5741	10.7802	10.5862	10.6598	10.532	10.9798	10.5586	10.7992	10.7316	10.7628	10.6344	10.6444	11.0515	10.9208	11.0164
VIT_11s0016g00550	10.8052	10.7571	10.539	10.4248	10.3422	10.2009	11.2444	11.0433	11.1541	10.5625	10.3621	10.2321	10.0354	9.86451	10.0417	11.4824	10.8465	11.4544	10.2537	10.3738	10.2752	10.1744	10.9549	10.1333	10.2687	10.6211	10.4742	10.6851	10.7386	10.952	10.609	10.7106	10.2572
VIT_14s0068g01300	11.4132	11.6805	11.9058	11.5338	12.1328	11.7148	12.6567	12.4494	12.6768	12.1415	11.9551	12.0826	12.1461	12.4373	12.1456	11.6471	11.5161	11.4548	12.1519	12.0318	12.0089	12.2479	12.5881	11.9887	12.7773	12.3402	12.5529	11.7511	11.9889	12.0157	12.1363	12.2796	12.0297
VIT_15s0048g02770	10.4754	9.9783	10.2713	10.7692	10.5754	10.4473	9.66282	9.73629	9.68353	10.9012	10.1926	9.90523	9.3716	9.20652	9.46257	10.6075	10.537	10.5891	9.93967	10.1489	9.61388	9.55788	9.70857	9.68875	9.93457	10.3209	9.79821	10.3664	10.2237	10.1746	10.1543	10.2607	9.81954
VIT_13s0158g00360	11.0662	11.4358	11.4158	10.4418	10.232	10.4051	11.4218	11.459	11.3421	10.8064	10.86	10.8754	11.1479	10.7354	11.1203	10.6197	10.2633	10.2702	10.3186	10.2483	10.7425	11.101	11.2691	11.1586	10.1952	10.5231	10.9999	10.7551	10.6539	11.1553	10.9317	11.3781	10.9831
VIT_18s0122g00320	11.987	11.4554	11.5866	12.2703	12.6731	12.5638	11.1882	11.3054	11.3823	12.1239	11.9027	11.9639	11.49	11.0465	11.0369	11.6818	12.0327	11.6879	11.8291	11.9152	11.6279	11.6946	11.5316	11.8631	11.9032	11.7855	12.0154	12.2071	12.0418	11.7897	11.9109	11.6285	12.2561
VIT_12s0057g01300	10.2942	10.6932	10.7098	11.0205	11.1893	10.9716	10.1029	10.008	10.3309	11.1354	10.7158	10.8302	10.1651	9.96924	10.1647	11.0978	10.8465	10.4123	10.5197	10.5167	10.2621	10.0629	9.55882	10.3661	10.5104	10.4628	10.4512	11.3089	11.009	10.8504	10.8542	10.6486	10.8827
VIT_02s0025g04730	11.4988	11.4414	11.3956	12.0007	12.4196	12.1623	12.1596	12.1478	12.1035	11.6233	11.5112	11.6037	12.3815	12.0773	11.8748	12.1864	11.5219	11.8	12.0197	12.039	11.3469	11.7209	11.9441	11.8052	12.5058	12.4563	12.4665	11.98	12.2328	11.9607	12.6821	12.5129	12.5206
VIT_11s0065g00310	11.892	11.8661	12.3757	12.6329	12.7028	12.7117	11.5518	11.631	11.6776	12.1832	12.1974	12.3187	12.3324	12.4235	12.1243	12.1835	12.1074	11.5908	12.4266	12.2969	12.3344	12.3531	11.8498	12.4213	12.0837	12.1828	12.262	12.4982	12.5824	12.4048	12.6827	12.7442	12.7417
VIT_12s0028g03200	10.8747	10.2705	10.5099	10.81	10.9403	10.9478	9.89668	9.92296	9.90265	10.6133	10.2609	10.3273	10.1321	9.7393	10.1687	9.81535	10.1943	9.80976	10.3877	10.401	9.86736	10.318	10.297	10.3874	9.26448	9.74505	9.71353	10.5656	10.3122	10.1773	10.6521	10.299	10.7843
VIT_01s0011g05950	12.3957	12.626	12.652	11.8938	12.3948	11.9561	12.4781	12.5312	12.4518	13.0787	12.8026	12.7292	12.6397	12.6328	12.229	11.8345	11.9637	11.5398	12.1679	12.1969	12.5414	12.6255	12.3449	12.9577	12.9377	12.5679	12.7547	11.5393	11.9525	11.9226	12.438	12.4797	12.3134
VIT_01s0127g00650	8.9466	9.11671	9.44536	9.47206	9.60619	9.34684	8.40987	8.31552	8.34629	9.40026	9.44076	8.84835	8.20293	8.2351	8.54968	9.01334	9.12285	8.55963	8.48344	8.32135	8.70899	8.86186	9.00432	8.58075	8.69665	8.30201	8.42929	8.90949	9.19096	9.5851	8.65389	8.97524	8.8669
VIT_06s0009g03780	9.3422	9.25394	9.01094	9.58835	10.1328	9.67753	9.0881	8.91706	8.81574	9.69897	9.4336	9.13382	8.74501	8.61513	8.74517	9.88347	9.67885	9.56417	9.31162	9.50581	9.26736	9.17313	9.40512	9.07222	9.13096	9.27819	9.26237	9.67018	9.42652	9.55422	9.27863	9.0334	9.3437
VIT_06s0004g00580	9.76588	9.8647	9.65951	9.84165	9.93621	9.72166	9.21044	9.38754	9.28983	10.027	9.88013	9.66989	9.33926	8.94634	9.24108	10.1629	10.0088	10.7199	9.39878	9.30678	9.62589	9.73852	9.84229	9.6077	9.39901	9.60194	9.39896	9.81368	9.73098	9.8931	9.64513	9.8447	9.64904
VIT_13s0019g04280	13.7129	13.711	13.9155	13.4237	13.5846	13.3628	13.9008	14.2544	13.6463	13.1705	12.8347	13.3568	14.3737	14.171	14.0667	13.8707	13.9661	13.7258	13.416	13.6041	13.1074	13.69	13.6392	13.8611	13.2857	13.6831	13.5775	13.6048	13.4204	13.483	13.1427	12.7899	13.2637
VIT_07s0031g02690	9.06595	8.69529	8.29118	8.58463	8.59327	8.89747	7.81284	8.19552	8.08641	9.0926	9.08283	8.64688	8.12647	7.46157	7.9408	8.6104	8.6794	8.59324	8.47164	8.63723	8.64773	8.52975	8.6576	8.78128	8.0674	8.33537	7.75333	8.68793	8.6918	8.70493	9.16064	9.03801	8.8554
VIT_01s0026g01870	10.9254	11.0816	11.0874	10.9492	11.4659	11.2212	10.5861	10.5519	10.949	11.5327	11.2368	10.9807	10.0993	10.1473	10.7805	11.1576	11.0819	10.955	11.0938	11.0816	11.3417	10.444	10.052	10.4496	10.9781	10.9352	10.8809	11.5091	11.279	11.3501	10.7188	10.7531	10.8789
VIT_01s0150g00280	10.6394	10.1461	10.5239	10.4316	10.5845	10.3817	10.491	10.1198	9.84227	10.0799	10.1224	9.94173	10.3177	10.0983	9.86549	10.9435	10.7122	10.7869	9.77649	9.90221	9.65048	9.61468	9.95677	9.80562	10.4256	10.7577	10.3991	9.90865	10.0108	9.79624	10.3027	10.3723	10.143
VIT_16s0039g01650	12.1676	12.3456	12.5367	12.3229	12.4762	12.2218	12.3423	12.4078	12.4162	11.3229	11.4719	11.7023	12.6574	12.465	12.4998	10.9823	11.7866	11.7029	11.9362	11.8044	11.995	12.2258	12.0883	12.4932	11.6528	11.7437	11.8434	11.0518	11.621	12.1197	12.4387	12.4576	12.5704
VIT_18s0041g02080	10.6691	10.7128	10.1806	9.92816	9.92322	10.1596	10.5292	10.4945	10.9651	11.1425	11.028	10.9717	10.8419	10.3754	10.3023	10.4147	10.5193	10.452	9.98412	10.2833	10.1534	10.4776	10.3912	10.2064	10.9983	10.8168	11.0888	10.2129	9.77259	10.1359	10.3534	10.3377	10.0733
VIT_16s0098g01390	9.36763	9.42082	9.10511	9.39264	9.72705	9.55008	9.74889	9.3894	9.40019	9.31047	9.06156	8.90976	9.03393	8.60171	8.79091	10.1844	9.58758	9.92002	8.79281	8.83109	8.76252	8.89929	9.34365	9.05807	9.08177	9.33608	9.30383	9.50844	9.50148	9.70897	9.59066	9.91304	9.39421
VIT_16s0013g00650	7.643	7.47329	7.65005	8.06409	8.11378	8.10005	7.29168	7.73982	7.79184	8.41409	8.51369	8.11437	7.24297	7.23014	7.25661	7.8243	7.96084	7.40936	7.95574	7.81166	8.1403	7.74069	7.57529	7.62885	7.91959	7.53261	8.0641	7.85302	8.08382	8.33895	8.41325	8.18471	8.40314
VIT_18s0001g07420	8.03502	7.73621	8.23517	7.0898	7.80684	7.2921	7.4198	7.32759	7.42658	7.4504	7.42017	7.23106	6.86768	6.73248	6.89869	7.97733	7.68982	8.08652	7.19117	7.46952	7.35083	7.38144	7.33445	7.40924	7.72969	8.05026	7.70666	7.65082	7.32975	7.59143	7.28649	7.42174	7.1932
VIT_08s0056g00610	8.26798	8.39181	8.56393	8.04411	8.44125	8.20267	7.50977	7.43426	7.38027	8.17899	7.52198	7.90762	7.66392	7.55984	7.64189	7.81231	8.03644	7.72987	8.18251	7.93208	8.17768	7.8	7.3427	8.04548	7.77165	7.68189	7.90056	8.61644	8.49389	8.60389	7.83857	7.27554	7.59174
VIT_07s0129g00480	10.2163	10.3707	10.6407	9.84825	9.746	10.2642	10.4533	10.4502	10.635	10.4611	10.1967	10.2626	10.9641	10.8547	10.9993	9.68713	10.0917	9.26509	10.4122	10.2973	10.3744	10.1547	9.66146	10.3754	9.67188	9.63358	9.91368	10.7676	10.4507	10.824	10.7212	10.3585	10.7436
VIT_06s0004g03620	10.7829	10.9547	10.3241	10.1399	10.2002	10.2509	11.0396	10.9219	11.2973	11.1293	11.377	11.0981	10.8134	10.9166	10.7587	10.3522	10.6347	10.6885	10.8118	10.8586	11.185	11.1677	11.2272	10.7835	11.3428	11.0915	11.2259	10.7601	10.6031	10.6262	10.4941	10.5996	10.339
VIT_01s0011g03010	11.1667	10.8157	11.23	11.2355	11.4352	11.2949	9.97204	10.4607	10.1985	11.1631	11.1893	10.6441	10.3872	10.3632	10.4332	10.703	11.013	10.6927	10.6322	10.6021	10.889	10.6688	10.7632	10.9422	10.6822	10.4966	10.6207	10.8029	11.1105	10.9733	11.2467	10.9733	11.4334
VIT_19s0014g01890	9.97828	9.43234	9.45714	10.1968	10.1881	10.3468	9.32538	9.37478	9.57607	10.1346	9.79443	9.55886	9.32392	8.91811	9.18962	10.2691	10.2257	10.6633	9.76069	9.68699	9.21519	9.24529	9.2884	9.65012	9.45976	9.79502	9.46514	10.3994	10.1805	9.83549	10.0711	10.008	9.95455
VIT_14s0060g00290	8.62143	8.52524	8.27195	8.77905	8.52481	8.42133	8.61334	8.59213	8.78405	9.11084	8.87058	8.85331	8.19504	7.88338	7.901	9.5534	9.05648	9.61167	8.59911	8.91506	8.38219	8.18364	8.77542	8.67277	9.30987	9.33044	9.04339	9.08046	8.79461	8.80138	8.75907	9.04707	8.52913
VIT_00s0335g00080	10.0126	9.76693	9.7301	10.3265	10.2218	10.3538	9.82825	9.75789	9.94938	9.06564	9.81129	9.61087	9.24679	9.51763	9.37857	10.0231	9.87684	9.53148	9.70973	9.54558	9.84376	9.68912	10.044	9.79972	9.25182	8.78821	9.09802	9.93372	10.124	10.3594	10.0748	10.0529	9.99888
VIT_10s0003g05380	13.5965	13.5192	13.3797	12.4242	11.9962	12.4853	13.0141	13.2117	12.7054	13.4057	13.0604	13.1097	12.9563	12.8081	12.9657	13.0197	12.962	12.9134	13.2248	13.1987	13.1219	13.2989	13.4369	13.5557	12.7317	13.2075	12.9201	12.7639	12.3401	12.5731	13.0935	13.0925	12.5958
VIT_04s0008g04460	6.81169	6.36954	6.52077	5.98841	6.08239	6.5372	6.36289	6.37976	6.65323	7.07173	6.88338	6.74841	6.7617	6.66214	6.53762	6.35741	6.86796	6.47197	6.93088	6.91536	6.92452	6.35584	6.13356	5.77526	6.90846	7.02238	6.9818	7.38263	7.07041	7.33276	6.4285	6.42378	6.06795
VIT_19s0090g01150	10.6688	10.6865	10.3265	10.2735	10.4982	10.4321	11.1468	10.7159	10.8642	10.8107	10.6001	10.4871	10.3811	10.0962	10.1034	11.6079	11.084	11.3898	10.5357	10.6551	10.2501	9.90154	10.0274	10.2449	10.4623	10.6856	10.5692	10.9592	10.6849	10.8203	10.8399	11.0648	10.4541
VIT_16s0039g01210	9.73797	9.31761	9.15918	10.6785	10.5256	10.632	9.81162	9.9424	9.55564	9.31576	9.837	9.4978	9.86959	9.65138	9.66868	10.485	9.95363	10.0636	9.81526	9.81021	9.77878	9.72815	9.77633	9.93492	9.72074	9.92292	10.0768	10.1313	10.3612	10.4443	9.93279	10.0895	10.2841
VIT_13s0158g00170	7.99757	8.13249	8.41833	8.47628	7.9513	8.14095	7.71355	7.8522	8.10482	8.855	8.66854	8.3685	7.85199	7.55218	7.68664	8.16518	7.78229	7.51836	8.33145	8.41205	8.49137	7.92497	7.88916	7.89229	8.86274	8.33909	8.64389	7.21799	7.56672	7.6892	8.29983	8.3678	8.34123
VIT_12s0035g00920	9.7312	9.67084	10.1753	9.41253	9.42062	9.11735	9.58533	9.50336	9.74296	10.0611	10.0117	9.83342	9.4691	9.23836	9.13413	9.22827	9.20439	9.04501	9.62425	9.80957	9.62519	9.58553	9.96441	9.80677	10.2938	10.0283	10.1565	8.49449	9.25605	9.29258	9.37963	9.09695	9.31408
VIT_09s0002g01610	12.5229	12.3659	12.4416	12.9156	12.9945	13.0883	11.6532	12.0345	11.8456	12.594	12.4038	12.4342	12.2877	12.1393	12.2463	12.4631	12.7917	12.445	12.7516	12.5015	12.7678	12.2144	11.7594	12.3407	12.3136	12.3608	12.5007	13.0892	12.8449	12.8167	12.4782	12.0739	12.7217
VIT_06s0009g01770	10.2906	10.4085	10.5033	10.3969	10.1572	10.119	9.4877	9.42565	9.64698	10.7985	10.6382	10.6154	9.6161	9.75472	9.96851	10.2959	10.1172	9.90564	9.41432	9.35724	9.79996	10.2191	9.95812	9.56688	10.0417	9.82805	10.0776	9.91514	10.2442	10.5427	9.75997	9.95373	9.64467
VIT_14s0066g01330	10.9354	11.0479	10.6893	11.0853	10.9307	11.1404	11.1216	10.9834	11.2844	11.8111	11.5434	11.5651	10.3228	10.531	10.8904	11.8732	11.5467	11.6848	11.035	11.0961	11.1425	11.0467	11.31	10.58	11.0361	10.8317	10.632	11.4621	11.4839	11.6446	10.8846	11.0691	11.1074
VIT_14s0060g01120	10.1732	10.2938	10.0231	10.0792	9.94217	10.3501	9.97564	10.1271	9.9107	10.5832	10.6628	10.1977	9.4894	9.74211	10.1278	10.3822	10.7623	10.5416	9.85342	10.3915	10.1646	9.49825	9.66307	9.63061	9.73079	10.1096	9.72898	10.8279	10.5775	10.8674	9.65868	9.89362	9.68269
VIT_13s0064g01430	10.4371	10.1796	10.2769	9.81177	9.99989	9.91929	10.1367	9.77939	9.83756	9.97837	9.78121	9.45083	9.50078	9.0213	9.53824	10.0616	10.1747	10.353	9.34998	9.10397	9.09856	9.26849	9.21315	9.68021	9.60903	9.78889	9.70707	9.78722	9.9317	10.1057	9.98352	9.99202	9.67898
VIT_01s0010g03330	9.82436	9.51569	9.36008	9.21483	9.26289	9.68189	9.91233	9.75625	10.0389	9.54726	9.30966	8.94703	9.05056	9.10132	9.26457	9.60371	9.74626	9.57008	9.43964	9.21229	9.56883	9.25133	9.27241	9.48955	9.19316	9.27533	9.01393	9.90819	9.80995	9.81955	8.78585	8.76876	8.80803
VIT_00s0582g00020	9.87192	9.74021	9.35011	10.5596	10.3198	10.5581	10.0145	9.86446	9.66939	10.3243	10.3808	10.7848	10.4055	10.6481	10.2673	9.98521	10.3354	10.1389	10.9549	10.9131	10.6244	10.5496	10.2639	10.5728	10.4213	10.271	10.2605	10.4868	10.6264	10.2471	10.5668	10.7222	10.9329
VIT_08s0056g00430	12.5135	12.8671	12.9698	12.105	12.5774	12.3393	12.4512	12.737	12.5592	12.9576	13.0011	12.9972	12.5063	12.4266	12.365	11.6113	12.0369	11.7091	12.5048	12.4711	12.8628	12.9999	12.9157	12.8412	12.8277	12.5821	12.6685	11.9875	11.946	12.4522	12.3619	12.0015	12.5226
VIT_07s0104g00120	12.2417	12.0959	12.3975	11.6297	11.7249	11.7389	12.3088	12.5891	12.1845	11.9547	11.7129	11.8348	12.4043	11.7875	11.987	11.5393	11.6364	11.6981	11.9712	11.7736	11.8732	12.5763	12.1909	12.9409	11.9382	11.8854	11.9977	11.1979	11.3595	11.4572	12.1537	11.8964	11.8567
VIT_03s0063g02240	7.07591	7.51619	6.91878	6.8794	7.33445	7.01351	6.81291	6.48926	6.93223	6.87139	6.76108	6.24347	6.32293	6.34337	6.0295	7.58961	7.46564	7.80233	6.80054	7.16382	6.79199	6.29888	6.41126	5.99291	7.04382	7.18121	7.11266	6.98781	6.84535	7.41851	6.78025	7.01159	7.08967
VIT_07s0104g01450	9.58042	10.0109	9.58935	9.67347	9.77146	9.4969	9.73828	9.94808	10.0402	9.85706	9.72121	9.67247	9.38362	9.46315	9.27755	10.4392	10.3445	10.2371	9.44243	9.7425	9.87176	9.2573	9.56524	8.77971	9.62264	9.69908	9.72783	10.2965	10.0042	10.3801	9.28274	9.41622	9.36157
VIT_18s0001g11620	9.07113	9.56775	9.53574	8.43106	9.25345	9.03912	8.77667	8.92477	9.02145	9.15574	8.91737	9.05687	9.12198	8.89559	8.67566	9.5332	9.57888	9.64811	9.10361	8.92613	9.01709	9.43883	9.32984	9.3595	9.73419	9.44558	9.54145	9.40402	9.17837	9.18669	8.47062	8.38562	8.38744
VIT_18s0001g09670	13.2731	13.0455	13.0413	12.6164	12.365	12.4572	13.0313	12.766	13.0828	12.7981	12.7641	12.5062	12.1543	11.795	12.282	13.2765	13.0516	13.4874	12.6916	12.7147	12.602	12.3199	12.8357	12.3677	12.2525	12.7314	12.4204	13.1146	12.6772	12.7451	12.2836	12.3841	12.2698
VIT_19s0014g02490	11.2116	11.3917	11.7337	12.1526	12.7758	12.2654	11.7762	11.579	12.3133	12.1671	11.8701	12.1163	11.3749	11.5273	11.4322	12.1434	12.03	11.711	11.6747	11.97	11.8552	11.5969	11.6107	11.5032	12.3396	12.0927	12.3724	12.1721	12.5149	12.4546	11.3692	11.3656	11.2465
VIT_08s0007g04990	10.6599	10.4613	10.2783	10.4225	10.5373	10.2144	10.7912	10.6412	10.7202	10.584	10.5916	10.4412	9.99921	9.47049	9.5758	11.2523	10.7345	11.3821	10.1535	10.2385	10.1014	10.0807	10.6574	10.3774	10.6255	10.7152	10.6615	10.7447	10.6097	10.6062	10.6245	10.8341	10.3884
VIT_00s0194g00040	11.8172	11.9496	11.621	11.4174	11.3613	11.5955	11.3688	11.4052	11.3725	12.0197	11.4834	11.4168	11.0366	10.9816	11.2413	12.3451	11.8748	11.8802	11.547	11.6004	11.4279	10.7742	10.9444	11.0739	11.544	11.8161	11.6623	12.0282	11.8429	11.9595	11.376	11.6047	11.192
VIT_18s0001g10030	12.072	12.2372	12.4421	11.9835	12.5073	12.1131	11.6765	12.1039	11.5611	12.6853	12.4471	12.5228	12.0471	11.5561	11.3685	11.5218	11.6573	11.375	12.0706	12.0203	11.9206	12.5665	12.3863	12.6155	12.3913	12.1785	12.2661	11.7742	11.8093	11.6637	12.3708	12.2488	12.2598
VIT_01s0026g01340	13.2771	13.0602	12.7857	13.2583	13.0582	12.8589	12.6668	12.9876	12.3895	13.3546	13.7409	13.4926	12.7238	12.6292	12.7271	13.3231	13.1863	13.3277	12.0927	12.5252	12.7284	13.2238	13.1177	13.1106	12.5778	12.2024	12.3858	12.8148	12.9555	12.9346	13.1558	13.1327	13.1395
VIT_01s0011g02770	10.5645	10.6671	10.4849	10.4657	10.1273	10.5548	10.0122	10.1186	10.3633	11.4401	10.9326	10.9905	9.61877	9.87731	10.2178	11.0559	10.9702	10.2983	10.6169	10.7845	10.6354	10.0506	9.97988	9.71995	10.2385	10.3224	10.3467	10.9942	10.8054	10.8591	10.1122	10.2405	10.4165
VIT_00s0309g00010	10.3526	10.5989	10.8642	10.9494	10.6689	10.5839	10.4697	10.501	10.2717	10.8405	10.656	10.6041	10.2583	10.1777	10.4433	11.23	11.0434	10.546	10.0226	10.099	10.1193	10.1297	10.094	10.1745	10.1284	9.7479	9.93378	11.009	10.8468	11.2757	10.3084	10.4552	10.664
VIT_01s0011g04900	8.78029	8.65759	8.9678	8.57134	8.536	8.51284	9.38403	9.29535	9.33427	8.88475	8.6262	8.64207	9.58528	9.48828	9.10594	9.06718	8.73241	9.33588	8.32497	8.36373	8.62702	8.56979	8.69797	8.75189	8.51104	8.52522	8.87945	8.63625	8.58705	9.07629	8.40044	8.11954	8.30096
VIT_08s0007g02830	8.51701	8.5092	8.60727	9.58791	9.01613	8.98316	8.61179	8.56557	8.46035	9.0675	8.9579	8.69746	8.29132	8.17428	8.16474	9.35464	9.09988	8.60975	8.53714	8.51611	8.57573	7.98532	7.85658	8.4808	8.91679	8.93361	9.06738	9.05613	9.09609	9.24291	9.00986	9.01243	8.93757
VIT_18s0001g03240	12.5007	12.5	12.6895	11.4552	11.8885	11.7423	12.4106	12.9544	12.2953	12.0895	11.9913	12.3696	12.4067	11.8579	11.8931	12.0398	11.9798	12.0217	12.7661	12.7469	12.9762	12.6872	12.5617	12.8284	12.3281	12.7297	12.274	11.5722	11.7171	11.8614	12.2875	12.4245	12.1009
VIT_14s0006g02800	10.5649	10.8875	10.9338	9.70155	9.89289	9.91406	10.9609	11.2396	11.0708	10.6068	10.466	10.4592	10.5449	10.5583	10.5222	10.2228	10.0121	10.078	10.2426	9.93426	10.6283	10.9367	11.4542	10.7505	10.7655	10.5397	10.9859	10.17	10.3658	10.6271	10.4162	10.6494	10.5534
VIT_05s0094g00480	11.5437	11.7262	11.5426	10.9347	10.5427	10.7815	11.9292	11.9852	11.668	11.3961	11.2116	11.4389	11.6262	11.3962	11.1789	11.4682	11.3512	11.3654	11.1979	10.9879	11.4373	11.7063	12.0279	11.7638	11.1366	11.2177	11.3114	10.8913	10.8559	11.2051	11.2801	11.3525	10.9205
VIT_06s0061g00430	9.62069	9.62738	9.54535	9.84233	9.63366	9.61845	9.4533	9.49463	9.52862	10.1693	9.44977	9.47992	9.07877	8.97497	9.22062	10.1506	9.74601	9.92236	9.61787	9.67626	9.41561	8.81731	8.89054	8.73401	9.47176	9.7212	9.61557	10.1545	10.0204	9.78295	9.64394	9.58151	9.38102
VIT_07s0031g01630	13.6856	13.4335	13.2715	13.0303	12.8807	12.8389	14.0082	13.9781	13.7964	13.6475	13.6499	13.632	13.484	13.1244	13.1398	13.6792	13.3559	13.6421	13.4833	13.5327	13.3824	13.7048	14.2112	13.9084	13.4802	13.4473	13.3763	12.9761	12.9751	13.2695	13.7231	14.0489	13.5523
VIT_18s0001g10520	11.8453	12.0531	11.7648	11.8351	12.0959	11.6768	12.4163	12.2618	12.2659	11.9846	12.018	11.9825	11.8792	11.9071	11.7356	12.6924	12.1307	12.5655	11.2485	11.0628	11.3241	12.0222	12.2084	11.9922	12.1742	11.9758	12.2238	11.4766	11.7371	11.9393	12.1309	12.2506	11.8969
VIT_08s0056g01670	11.6031	11.4812	11.7297	11.667	11.8229	11.6654	10.593	10.6318	10.7043	11.9828	11.5016	11.5068	11.1506	10.8557	11.0153	11.054	11.4796	11.1574	11.3628	11.4167	11.3163	10.9833	10.415	11.2221	11.6364	11.592	11.4559	11.3693	11.5412	11.5515	11.4897	11.5678	11.64
VIT_08s0032g00930	13.3862	13.1742	12.8745	12.0242	11.7687	12.1706	12.9527	13.1113	12.8189	12.9238	12.7213	12.7552	13.017	12.6928	12.5718	11.9365	12.3212	12.32	13.0739	12.9212	12.9671	13.0876	12.8561	13.426	12.438	12.7502	12.4378	12.5379	12.2925	12.3794	13.0618	12.577	12.836
VIT_08s0032g01210	12.0041	11.5457	11.5656	11.9311	11.6378	11.683	11.784	11.7413	11.6561	12.2448	12.1923	11.7899	11.0899	10.7513	11.1302	12.5348	12.2646	12.5394	11.7157	12.0787	11.5564	11.2928	11.7338	11.4331	11.7594	11.7871	11.6449	12.0312	11.9741	11.9397	11.738	12.0442	11.7734
VIT_09s0002g07340	11.1241	11.0876	11.0827	11.0907	11.2432	11.3254	10.3616	10.4409	10.7096	11.4014	11.1722	11.0252	10.4736	10.5654	10.6575	11.3687	11.2928	11.0897	11.1627	11.2729	10.9277	10.4511	10.2922	10.7323	10.9095	10.9055	10.7693	11.913	11.2086	11.4485	10.6253	10.7375	10.9033
VIT_08s0007g05570	10.5581	10.1725	10.5151	10.4467	10.7701	10.5722	10.4001	10.2989	10.4599	10.5754	10.6151	10.4389	10.3251	9.78658	9.77563	10.0274	9.87162	9.97487	9.71985	9.6977	9.52977	9.42218	10.0122	9.78406	10.4645	10.254	10.8285	9.73984	10.2386	10.0251	10.857	11.2931	10.7164
VIT_01s0011g01650	10.0892	9.92409	9.83135	9.77106	9.81077	9.86212	9.78423	9.78653	9.93094	10.3214	10.3096	10.0426	8.99481	9.12384	9.46542	10.7119	10.6102	10.2316	9.68041	9.57426	9.95457	9.5727	9.83366	9.52462	9.40055	9.55527	9.76728	10.0385	10.0207	10.3619	10.006	9.93801	9.59304
VIT_14s0066g02550	12.9517	12.9706	13.3283	13.5342	13.5394	13.5756	12.291	12.4726	12.4455	13.3261	13.3257	13.0552	12.7752	13.0137	13.0992	13.0558	13.2889	12.8356	12.4526	12.4296	12.8952	13.0287	12.6921	13.0743	12.6308	12.44	12.5029	13.1661	13.1085	13.0921	13.0294	12.9156	13.2658
VIT_19s0014g03410	9.83534	10.1455	9.49975	9.08451	9.14238	9.70836	8.91598	9.47481	9.1387	10.155	9.9533	10.1563	9.58198	9.48575	9.56902	9.21772	9.28947	9.02626	10.2875	10.1198	10.1906	9.93851	9.69993	9.81037	9.45783	9.494	9.3999	9.42588	9.31517	9.34214	10.1086	9.95404	9.79578
VIT_13s0019g03370	12.2299	12.3181	12.4328	12.1133	12.3696	12.4514	12.4459	12.5724	12.4501	12.4902	12.2345	12.4249	12.5589	12.3749	12.4257	12.2167	12.5783	12.028	12.2691	12.4259	12.0782	11.7508	11.5155	11.8122	11.5058	11.8369	11.7042	12.9873	12.5864	12.7665	12.5357	12.3487	12.5412
VIT_00s0487g00030	11.7841	11.7499	11.8726	11.4004	11.699	11.6275	11.8057	11.8139	11.824	11.4481	11.7823	11.7757	12.4123	12.4861	11.9459	11.2896	11.5077	11.8436	12.6603	12.5075	12.5021	12.1932	12.0053	11.8728	12.3665	12.4192	12.1092	11.4348	11.7127	11.399	11.9366	12.0725	11.8927
VIT_08s0007g07370	11.9175	11.9948	11.6759	11.1397	11.2692	11.1151	12.3644	12.2233	12.3229	11.5798	11.4217	11.4177	11.8633	11.7242	11.8705	11.5146	11.5167	12.0068	11.1254	11.058	11.3066	11.6987	11.9398	11.5976	11.8686	11.8801	11.9267	11.3178	11.4417	11.6411	11.5593	11.7435	11.1618
VIT_07s0005g01040	11.2321	11.1605	11.0322	10.2244	10.2857	10.3503	10.5993	10.414	10.5913	11.1816	10.9688	10.7024	10.4323	9.89488	10.2305	10.5214	10.5197	10.2397	10.0569	10.1187	10.0154	9.98876	9.92318	10.1144	10.5724	10.4984	10.8754	10.8295	10.4268	10.3877	10.4161	10.4014	10.7327
VIT_11s0016g00770	10.4202	10.4783	10.4149	10.9706	11.0724	11.1369	10.2055	10.1261	10.3465	11.3941	10.8942	10.6548	9.89542	9.77558	10.3716	10.8053	10.8205	10.3914	10.2239	10.0482	10.331	10.2173	10.2962	10.5119	10.353	10.0997	10.0389	10.546	10.6952	10.7093	11.1837	11.0633	10.973
VIT_01s0127g00370	10.4101	10.4782	10.3264	10.1672	10.0285	10.2459	9.87314	10.0847	9.99854	10.8776	10.7989	10.4282	9.37754	9.60999	9.79336	10.7021	10.677	10.4897	10.2355	10.2108	10.3622	10.0068	10.1777	9.76821	10.3582	10.3396	10.191	10.4108	10.4822	10.6609	10.4391	10.6573	10.2147
VIT_04s0044g01930	11.936	11.8239	11.6367	11.8769	11.9314	12.0277	12.0169	11.9505	12.1099	12.1913	12.08	11.795	11.4987	11.4867	11.4745	12.6503	12.4664	12.1315	11.9822	12.1723	11.8118	11.2978	11.3487	11.5801	11.9267	12.1171	11.8309	12.6401	12.3217	12.3713	12.0449	12.1062	12.0525
VIT_12s0059g00570	13.9795	13.8885	13.8728	12.9215	12.7264	12.887	13.9244	14.0357	13.6591	13.3971	13.1121	13.3453	14.0207	13.2548	13.724	13.1068	12.9705	13.0089	13.3276	13.3968	13.4403	13.604	13.6007	13.7482	12.8857	13.0948	13.2702	13.0673	12.747	13.2945	13.4562	13.5094	13.3871
VIT_05s0077g01970	13.4901	13.5661	13.7526	12.3075	13.2262	12.6098	13.2451	13.3168	13.262	13.7256	13.276	13.2935	13.3333	13.0615	12.8099	12.5295	12.2642	12.6864	13.5749	13.4634	13.3571	13.323	13.4664	13.6432	13.4785	13.5033	13.4421	12.5954	12.532	12.4464	13.4436	13.1909	13.4257
VIT_00s0173g00030	10.8912	11.2376	10.9834	11.3213	11.4213	11.4174	10.3873	10.5115	10.4091	11.3275	11.2415	10.9991	10.6229	10.5359	10.7992	11.1736	10.893	10.3829	10.9868	10.7342	10.836	10.5766	10.2003	10.6698	11.0547	11.0375	11.0508	11.318	11.3885	11.3052	11.6077	11.6434	11.313
VIT_03s0091g00850	10.3235	10.1884	10.2591	10.0555	10.3659	10.1125	9.90886	9.73966	9.86938	10.3884	10.259	9.93732	9.63022	9.2048	9.57775	10.846	10.3285	10.4722	9.37999	9.4786	9.61476	9.46459	9.86761	9.57614	9.88094	9.74557	9.86096	10.1459	9.94412	10.216	10.0787	10.18	10.2079
VIT_03s0063g02520	12.2514	11.9675	11.8885	12.9653	12.8478	12.9249	11.7528	11.8288	12.0472	12.3768	12.4408	12.2332	12.0252	11.8	12.0539	12.4334	12.5961	12.3271	12.3842	12.5085	11.9178	11.8245	11.9303	11.9404	12.1931	12.1145	12.1706	12.847	12.7353	12.5745	12.2719	12.0919	12.5125
VIT_04s0008g06730	10.3932	10.5635	10.5681	9.46532	9.29273	9.52229	9.93017	9.90689	10.2253	10.5585	10.0811	10.0693	9.48829	9.20694	9.32592	10.529	10.0911	10.3529	9.72117	9.97175	9.87507	9.77425	10.3704	9.79469	9.72147	9.83789	9.6642	10.0289	9.88755	9.89545	9.60324	9.64109	9.64669
VIT_12s0028g02650	10.6006	10.7841	10.7873	9.78426	9.84734	9.82054	10.9685	10.8016	10.6537	9.85852	9.50181	9.8218	10.694	10.3653	10.6264	10.3188	10.1073	10.4519	9.71818	9.93981	9.65342	9.89755	10.161	10.0921	9.52106	9.8274	10.143	10.283	9.86504	10.5555	10.1091	10.2828	10.0759
VIT_19s0014g03310	9.91254	10.2162	10.1718	10.0887	9.61058	9.76058	10.1319	9.83936	9.92934	10.089	9.83593	9.88064	9.2154	9.18485	9.52049	10.7507	10.3042	10.493	9.81396	9.9033	9.58841	9.50276	9.73953	9.68753	10.2133	10.4014	10.1909	10.4397	10.3038	10.3464	9.56793	9.81148	9.25413
VIT_10s0003g01490	10.6651	10.9744	10.9519	11.371	11.5586	11.4906	10.7756	10.753	10.4145	10.4784	10.2916	10.4903	11.2971	10.7369	10.635	10.9888	11.0558	11.1467	10.6384	10.333	10.6306	10.9301	10.8024	11.1674	10.3626	10.7092	10.6342	11.1842	11.2143	11.209	11.6151	11.5228	11.3153
VIT_01s0137g00370	11.311	11.2246	11.1833	10.2775	10.3659	10.4041	10.9002	10.8472	10.9161	11.5229	10.9594	10.727	10.2741	10.0242	10.5259	11.5862	11.295	11.3607	10.5405	10.6231	10.6122	10.1229	10.5825	10.5729	10.5836	10.6767	10.6976	11.33	11.0815	11.0725	10.6113	10.8734	10.4685
VIT_18s0001g14840	11.8891	11.7409	11.7803	10.8173	11.1338	11.0734	12.0322	12.2082	11.9776	11.8088	11.7012	11.9147	12.2388	11.6467	11.8403	11.167	11.265	11.177	11.8125	11.6553	11.9787	12.1256	11.9424	12.2015	12.1095	11.9421	11.9074	11.3932	11.0041	11.226	11.5632	10.9353	11.6728
VIT_05s0020g02280	11.9389	11.8788	11.8483	12.7586	12.9797	12.7694	13.1588	13.0166	12.9685	12.48	12.4548	12.6683	12.8331	12.2486	12.4974	12.713	12.3194	12.654	12.1482	12.2507	11.9933	12.3229	12.8157	12.4534	12.2631	12.2778	12.5355	12.511	12.4799	12.694	12.9605	13.0692	12.9548
VIT_02s0025g01020	12.0909	12.1798	12.0099	11.4473	11.7535	11.7429	12.0166	12.0893	11.8795	12.5651	12.5608	12.3032	12.0824	11.8518	11.7694	10.8654	11.5842	11.3634	12.0168	11.8938	12.0498	12.1705	12.2011	12.3537	12.2558	11.9558	11.9883	11.2486	11.4397	11.5391	12.1936	12.0499	11.9087
VIT_18s0041g01350	11.7601	12.0607	12.0083	11.9644	12.213	11.9697	11.7402	11.7241	11.5124	12.0062	12.003	11.8241	11.9698	11.8704	11.6447	11.511	11.3041	11.119	11.3363	11.3529	11.3332	12.0934	11.8451	11.9199	11.683	11.5676	11.6476	11.6474	11.3167	11.5583	12.1949	12.2795	12.6391
VIT_18s0001g02570	10.889	10.8817	10.8493	10.33	10.2658	10.5758	10.8206	10.7553	11.1481	10.918	10.4091	10.6418	10.6014	10.5804	10.857	10.5159	10.6305	10.0987	10.7083	10.7327	10.7171	10.0211	9.64293	10.0172	10.8299	10.8377	11.0574	11.0574	10.7883	10.801	9.95203	10.0634	10.0138
VIT_12s0028g02180	11.8373	11.9852	11.8898	11.7904	12.064	11.9014	11.1367	11.3355	11.4948	11.8699	11.3936	11.6299	12.4498	12.3637	12.5127	12.146	12.0988	11.9545	11.9833	12.2431	12.0023	11.5163	11.211	11.6712	11.841	12.0368	12.0016	11.9062	11.8057	11.6818	11.1717	11.5148	11.5552
VIT_02s0025g02020	10.5054	10.848	10.8356	11.2383	11.0735	11.2854	10.8477	10.8407	10.6158	10.8046	10.9097	10.7053	10.1405	10.2333	10.547	11.2172	10.8972	10.5553	10.7268	10.7582	10.8675	10.6488	10.5977	10.4898	10.5769	10.4408	10.4131	11.283	11.5743	11.8026	11.3155	11.3941	11.1177
VIT_12s0059g01160	9.36177	9.14005	9.52258	8.9621	9.14954	9.04245	9.7863	9.5894	9.7685	9.81234	9.69355	9.62873	8.57482	8.60013	8.91852	10.0696	9.48522	9.40706	8.56848	8.71943	9.14422	8.85553	9.19942	8.89946	8.80821	8.6503	8.90868	9.51203	9.59876	9.91699	9.21975	9.36838	9.22142
VIT_18s0001g06920	8.53581	8.74295	8.86094	8.26579	8.75594	8.61589	8.24653	8.41155	8.50379	9.34332	9.05682	8.76472	7.881	7.94845	7.97708	9.2769	8.91922	8.79915	8.69988	8.72514	8.63681	8.13619	8.4195	8.33192	8.28661	8.27586	8.26456	8.90281	8.88458	8.94826	8.76811	8.67207	8.61978
VIT_05s0094g00400	12.617	12.3086	12.4598	12.5073	12.359	12.1999	12.9941	12.7673	13.0793	12.3865	12.269	12.3198	12.1601	11.6492	11.984	12.949	12.822	13.095	11.9038	12.2234	12.0856	12.0354	12.4841	12.1823	12.2363	12.1623	12.2539	12.1212	12.3039	12.3119	12.1414	12.03	12.1156
VIT_00s0705g00010	10.5471	10.683	10.5203	11.2712	11.1985	10.597	10.0263	10.0201	10.2777	10.5921	10.7219	10.404	10.2681	9.89331	10.233	10.5113	10.4769	10.3407	10.1244	10.0996	9.98541	10.1274	9.91191	9.99079	9.6013	9.88852	9.81828	10.8707	10.5831	10.7132	10.3267	10.232	10.5692
VIT_19s0177g00210	11.3155	11.574	11.476	10.7264	10.7813	10.9412	11.404	11.3015	11.5249	10.9943	11.0226	10.9117	11.1473	11.2643	11.2358	10.6968	10.9611	10.8111	10.182	10.2164	10.5795	10.6898	10.9064	10.6146	10.4512	10.5854	10.8583	10.7052	10.6433	11.145	10.803	10.9375	10.816
VIT_05s0020g04390	8.59559	8.89853	8.56199	8.11568	8.42938	8.75396	8.817	8.95627	8.80147	9.42527	9.70763	9.26787	8.57693	8.59051	8.62131	8.33147	8.56515	8.44597	9.29787	8.97436	9.39857	9.20617	9.41814	9.16563	9.21556	9.25557	9.07052	8.44991	8.6295	8.4648	9.66485	9.07695	9.19867
VIT_15s0046g01740	10.0055	9.9141	10.091	10.2651	10.3373	10.4658	8.96268	9.56301	9.28412	10.14	9.69854	9.60343	9.43825	9.20383	9.44678	9.56464	9.7941	9.44186	10.1746	10.001	9.98228	9.45521	9.62522	9.53719	9.65729	9.53482	9.54504	9.83102	10.1909	10.1218	10.3859	10.4045	10.0863
VIT_18s0001g06270	12.96	13.0347	12.9609	12.3217	12.1802	12.325	12.8844	13.0214	12.6843	12.7684	13.0924	12.9333	12.6538	12.4831	12.3427	12.2734	12.1522	11.879	12.7396	12.3793	12.932	13.3625	13.5789	13.0842	12.836	12.7164	12.7564	12.3211	12.2261	12.5531	12.6921	12.6075	12.7572
VIT_05s0020g03890	13.7706	14.0672	14.3742	13.949	14.1464	14.0839	13.7362	13.731	13.8264	13.2681	13.384	13.4357	13.8119	13.6681	13.8506	13.0603	13.5099	13.2447	13.3402	13.2155	13.6042	13.7383	13.5544	13.7801	13.0319	12.8352	12.9565	13.4596	13.6177	13.9114	13.8094	13.9857	13.9523
VIT_02s0025g04720	14.1524	14.0887	14.0112	14.1639	14.3757	14.0689	13.569	13.6152	13.5382	14.0198	13.7827	13.7846	13.7264	13.2624	13.3844	13.6635	13.797	13.3679	13.567	13.6718	13.4824	13.204	13.1163	13.7124	13.2595	13.1346	13.085	13.9965	13.9115	13.8446	14.1842	14.1961	14.1097
VIT_01s0127g00220	9.18151	9.27442	9.15222	8.52513	8.89522	8.85625	9.33883	9.51202	9.35644	9.01289	8.87989	8.7473	9.42782	8.97681	8.88291	8.77188	9.00715	8.79102	8.15337	8.19247	8.41321	8.32798	8.27115	8.65751	8.09495	8.16179	8.36813	8.92166	8.95017	9.50089	8.83725	9.19987	9.02512
VIT_07s0130g00250	9.3101	8.79496	9.16841	9.81301	9.96104	10.0798	9.77116	9.65242	9.78905	9.87538	9.58029	9.79514	9.53691	9.40217	9.20373	10.3027	9.73903	9.89482	9.57686	9.66874	9.22269	9.62644	9.84201	9.53263	10.425	10.2883	10.3127	9.74	9.96665	9.65684	10.3183	10.3659	10.2555
VIT_00s0181g00230	8.77693	9.1432	8.37705	8.41944	8.36153	8.56529	9.2891	9.02906	9.02588	8.65119	8.69234	8.59403	8.31608	8.18046	8.27899	9.36344	9.3165	9.03704	8.1141	8.02447	8.03009	8.11126	8.60205	8.21656	8.23419	8.42356	8.34807	8.66892	8.49063	8.65011	8.45536	8.46663	8.35658
VIT_19s0014g02170	11.687	11.6341	11.5843	11.8014	11.9061	12.0652	11.3688	11.3107	11.5518	12.3305	12.3969	11.9662	11.3004	11.644	11.4667	11.7969	11.9825	11.8885	11.6822	11.8593	11.9113	11.4019	11.2006	11.3311	12.462	12.2972	12.4757	11.5906	12.1274	11.723	11.5588	11.6432	11.3042
VIT_01s0011g03580	12.7821	12.6073	12.954	12.9486	12.8196	12.6084	12.435	12.4832	12.4871	12.5064	12.6563	12.4189	11.9979	11.9176	11.7329	13.0173	13.0153	12.8251	12.46	12.5898	12.4292	12.5264	12.7245	12.6879	12.4959	12.4316	12.32	13.19	12.7836	13.0221	12.4983	12.3247	12.6441
VIT_18s0157g00200	10.97	10.9529	11.0899	11.2081	11.2056	10.9452	10.5753	10.8109	10.3784	10.7669	11.0517	10.7087	10.5594	10.2742	10.2536	11.2156	11.0107	11.3743	10.0274	9.94239	10.2639	10.6935	10.9085	10.6576	10.1888	10.2907	10.3119	10.3793	10.6974	10.9195	10.9944	11.2146	10.9281
VIT_18s0001g04290	11.1289	11.0425	11.022	11.4678	11.1389	11.1474	10.8248	10.8886	10.6174	11.7107	11.7408	11.7855	10.6879	10.558	10.5794	12.0381	11.407	11.3619	10.9337	10.9975	11.1903	11.237	11.3417	11.2445	11.7685	11.6541	11.6574	10.8811	11.1822	11.0959	11.2834	11.3093	10.9411
VIT_06s0080g00270	11.6482	11.2117	11.3008	11.0856	11.1491	11.0927	11.4106	11.5084	11.6702	12.2059	12.0252	11.9338	10.5671	10.5732	10.6753	11.4935	11.5761	11.6834	11.4541	11.7115	11.6418	11.0687	11.3922	11.0079	11.2046	11.347	10.9485	11.8706	11.4706	11.6046	11.2207	11.1849	11.6779
VIT_08s0007g07640	14.5084	14.2029	14.2522	14.1947	14.5837	14.0623	13.8553	14.1666	13.9574	14.7695	14.7446	14.5677	13.9295	13.6827	13.5436	13.5651	13.7044	13.1243	14.1209	14.2092	14.3935	14.4778	14.2485	14.6151	14.498	14.3057	14.4472	13.4545	13.7561	13.5049	14.5481	14.5565	14.2689
VIT_01s0011g04620	11.4188	11.6485	11.5655	11.7097	11.8741	11.8586	10.8651	11.122	10.8447	11.427	11.6133	11.1905	11.4138	11.0532	11.1748	11.4504	11.2072	10.9643	10.699	10.561	11.0639	11.4871	11.6163	11.7465	10.7041	10.6702	10.8575	11.2926	11.2962	11.2734	11.5814	11.6695	11.7149
VIT_11s0065g00930	12.0561	12.0994	11.9816	12.3467	12.4358	12.5872	11.4086	11.4381	11.3632	12.4051	12.286	12.4028	11.77	11.5716	11.8938	12.5645	12.3604	11.91	12.2788	12.2484	12.02	12.0631	11.7803	11.8437	11.8821	11.9159	11.7098	12.4238	12.2609	12.2042	12.4107	12.5052	12.4594
VIT_05s0049g01000	10.5617	10.4335	10.585	10.8701	10.7543	10.5411	10.0861	10.0842	9.91162	10.7113	10.5941	10.4985	9.79635	9.63618	9.70747	11.2143	10.7682	10.9208	10.1093	10.0598	9.93603	10.249	10.7435	10.2423	10.2391	10.0925	10.3114	10.3543	10.4122	10.6834	10.519	10.7255	10.3801
VIT_07s0005g01050	13.2432	12.9403	13.0545	13.1945	13.0937	13.0496	12.7295	12.9144	12.4116	12.7483	13.1012	12.8543	12.6522	12.2407	12.228	13.7271	13.4462	13.8588	12.8578	12.7513	12.8018	13.0772	13.4511	13.4759	13.0271	12.9874	13.1121	13.2665	13.2982	13.1277	13.5173	13.5347	13.3955
VIT_14s0060g01730	12.2967	11.9875	12.1851	12.872	12.543	12.4179	11.9076	11.5425	11.8945	12.4889	12.6976	12.3432	11.555	11.8385	11.5834	12.9184	12.4306	12.7935	12.0188	12.1169	11.9932	11.8946	12.0987	11.8953	11.954	11.9293	12.2192	12.6445	12.6678	12.7947	12.3615	12.7175	12.608
VIT_01s0010g00640	9.64262	9.94038	10.0325	10.2827	10.1784	10.5198	8.97229	9.28746	9.35284	10.3448	10.0353	9.74965	9.13282	9.29203	9.25016	10.013	10.1682	9.90829	9.57656	9.30634	9.64389	9.31189	9.20497	9.65608	9.738	9.90154	9.81706	10.2049	10.1158	10.1477	9.86722	10.0162	9.93588
VIT_11s0016g03680	9.61986	9.95169	9.68005	10.118	10.5208	10.2091	9.313	9.54151	9.69614	10.6823	10.5225	10.3722	9.43322	9.303	9.343	10.395	10.0601	9.79614	9.85141	9.86844	9.90589	9.84737	9.86982	9.90668	10.1929	10.0114	10.1291	10.4024	10.254	10.2805	10.004	10.011	10.0912
VIT_13s0067g02170	10.5548	10.5337	10.4604	10.2841	10.1403	10.2737	10.0213	10.206	10.1688	10.5335	10.5723	10.1753	9.62001	9.6787	9.74162	11.2019	10.683	11.3514	9.98492	9.97142	10.0499	10.0926	10.2604	10.2945	10.3314	10.323	10.3213	10.3463	10.3226	10.5593	10.4091	10.4896	10.1953
VIT_19s0014g05020	13.6218	13.4932	13.2509	13.6606	13.5794	13.6137	13.1516	13.2722	13.3294	13.8658	13.8444	13.3587	12.8182	12.5647	12.6885	13.9983	13.7743	13.7348	13.4126	13.4942	13.4049	12.9038	13.2188	13.0795	13.3632	13.5831	13.3719	13.9678	13.8896	13.7886	13.4297	13.5076	13.2629
VIT_13s0158g00150	10.9487	11.0754	11.2792	11.0067	11.2336	10.8403	11.3318	11.4515	11.6381	11.1867	11.1014	11.2	11.5091	11.715	11.4286	10.9893	10.6492	11.0678	11.3035	11.3695	11.2374	11.959	11.8582	11.5412	12.1228	11.9389	11.8092	10.8903	10.8659	10.8768	11.2134	11.1371	11.2548
VIT_08s0058g01450	10.2226	10.3575	10.4818	11.1008	11.0747	10.8156	10.0588	10.2796	10.0238	10.0765	10.1377	10.339	10.2088	9.61659	9.61599	11.2918	10.9827	10.9409	9.9705	10.1315	10.1722	10.0703	10.1227	10.3836	10.3268	10.2743	10.3649	10.805	10.7689	10.8523	10.3216	10.241	10.6648
VIT_18s0001g04150	12.8138	12.9745	13.2824	12.3154	12.5657	12.3213	12.7141	12.9008	12.5256	13.0896	13.3095	13.0397	13.0668	13.0742	13.0612	12.0749	12.1238	12.181	13.0367	12.7208	13.2949	13.5097	13.3791	13.2603	13.0602	12.9229	13.0536	12.4733	12.6183	12.6723	12.8934	13.0471	13.0466
VIT_09s0002g01550	10.7908	10.6852	10.7644	10.482	10.5698	10.5533	10.0748	10.2108	9.90482	10.1153	10.0381	9.82143	10.3534	9.73052	9.95368	11.0526	10.767	10.8196	9.65958	9.76137	9.62124	9.98961	10.3516	10.3855	9.81287	10.0909	9.96491	10.5253	10.3072	10.5156	10.5611	10.6679	10.4306
VIT_08s0007g01510	13.3091	13.6743	13.5915	13.1554	13.2632	13.2066	13.6959	13.8754	13.8463	13.6095	13.573	13.5028	13.8604	13.7024	13.71	12.7187	12.7938	13.0979	13.4719	13.2959	13.6258	14.0911	14.0099	13.7917	13.8109	13.5075	13.8524	12.8944	13.0386	12.9092	13.2613	13.4978	13.4857
VIT_08s0032g00470	12.7885	13.2219	13.037	12.2761	12.4725	12.4709	13.0977	12.9782	13.1717	12.6287	12.4042	12.4774	13.2431	13.1384	13.2004	12.2707	12.4271	12.2217	12.7309	12.4927	12.6569	13.0363	12.6197	13.073	13.1866	13.2243	13.2451	12.1375	12.4063	12.6105	12.1778	12.3293	11.8984
VIT_06s0004g00090	11.4644	11.588	11.4892	11.922	11.8682	11.7974	10.7765	10.794	10.8915	11.8324	11.5662	11.6531	11.0297	11.1722	11.4049	11.7932	11.8619	11.6947	11.6453	11.6697	11.6541	11.4867	11.4112	11.28	11.61	11.5986	11.3027	11.9531	11.9776	11.7899	11.5375	11.2763	11.5808
VIT_06s0004g06500	10.1797	10.5252	10.2582	11.2104	11.3316	11.2502	10.4225	10.4497	10.2359	10.7932	10.7005	10.6704	10.3121	10.1386	10.2813	10.7073	10.4729	10.3382	10.4956	10.1685	10.2771	10.605	10.6259	10.3138	10.1359	10.1336	10.2561	10.4382	10.6883	10.791	11.0606	11.1615	11.0233
VIT_12s0035g02090	11.5939	11.5652	11.4842	12.3353	12.6263	12.4512	11.1295	11.2305	11.0231	12.1461	11.964	11.8349	11.6757	11.7636	11.598	11.3823	11.6189	11.2513	11.8891	11.8953	11.8179	11.827	11.6716	11.8547	11.5457	11.6665	11.487	11.4342	11.834	11.5552	11.9344	11.7503	12.1059
VIT_05s0020g03870	12.066	12.1901	12.5515	12.6966	12.9342	12.8809	11.7751	11.8912	11.6942	12.4509	12.6255	12.4456	12.0941	11.9931	12.0147	11.6677	11.7709	11.6812	12.6182	12.3086	12.5865	12.4318	12.577	12.4041	12.5142	12.2635	12.234	12.2689	12.2949	12.358	12.6948	12.4759	12.5331
VIT_07s0130g00400	13.2382	13.1474	13.3641	13.4439	13.6818	13.6736	12.3655	12.5609	12.5607	13.6979	13.4723	13.4096	13.008	13.0174	13.0338	12.8719	13.0176	12.6953	13.146	13.105	13.1231	12.8444	12.6305	12.9056	12.8415	12.7429	12.942	13.4448	13.3895	13.2316	13.4548	13.1321	13.5131
VIT_03s0017g02330	11.4838	11.5555	11.4303	11.0676	11.2251	11.0928	11.2198	11.4573	11.5381	11.118	10.7962	11.0639	11.2374	10.8698	11.0461	10.6746	10.9033	10.9183	10.4349	10.5277	10.7822	11.3903	11.0321	11.3079	11.2952	11.2691	11.2706	10.4218	10.408	10.6657	10.3855	10.0781	10.4381
VIT_04s0008g00170	9.42878	9.619	9.6699	9.83358	9.92322	9.65249	9.07564	9.46054	9.19709	10.1214	10.022	9.80755	8.87093	8.84233	9.16859	10.2617	10.0035	9.92828	9.41435	9.20845	9.30496	9.07601	9.341	9.22557	9.31327	9.14951	9.25535	9.81108	9.90339	10.1207	9.7059	9.88975	9.78292
VIT_07s0031g01930	11.7435	12.0039	11.9182	12.4936	12.6287	12.6782	11.3719	11.4449	11.4074	12.2056	11.9671	12.0255	11.9049	11.8949	11.9885	11.4833	11.8581	11.6965	12.7267	12.4887	12.4983	12.0712	11.6459	12.1665	12.1602	12.2891	12.2095	12.2748	12.4852	12.3232	12.5097	12.2781	12.2454
VIT_07s0141g00310	10.0002	9.68619	9.79906	10.1916	10.0752	10.1504	9.0394	9.16447	9.0763	9.91064	9.92699	9.6384	9.17953	8.9241	9.0544	9.77875	9.77493	9.6691	9.73025	9.70844	9.34006	9.56306	9.59888	9.67702	9.77901	9.93102	9.80276	9.64782	9.57362	9.63553	10.0228	9.97232	9.78904
VIT_18s0001g05250	11.352	11.3217	11.2528	11.606	11.6796	11.4568	10.8255	10.7874	10.8133	11.3065	10.832	10.9417	10.8317	10.7139	10.5258	11.6846	11.5119	11.3761	10.9391	11.1483	11.102	10.8864	11.0217	10.6417	10.5638	10.6505	10.5864	11.0944	10.904	10.9948	10.4712	10.4025	10.5715
VIT_11s0016g04490	12.9019	12.9752	13.0022	12.1371	12.4938	12.2739	13.5566	13.4821	13.4661	12.7857	12.7731	12.777	13.2901	12.8822	12.8766	12.6354	12.8072	13.0662	13.0821	12.9637	12.9681	13.1576	13.2527	13.1603	13.2929	13.2984	13.1863	12.2954	12.4707	12.3146	12.9545	12.907	12.6539
VIT_18s0001g08770	10.3461	10.2787	10.4004	10.6595	11.0758	10.8275	9.6497	9.91281	10.0936	11.1515	10.9792	10.7702	9.9247	9.92671	10.1273	10.5741	10.3704	10.5426	10.2285	10.404	10.4436	9.98071	9.85132	10.0912	10.4859	10.2522	10.4648	11.1611	10.8859	10.82	10.7248	10.7594	10.9764
VIT_12s0028g02000	9.67842	9.91577	9.60558	10.2452	10.5171	10.2165	10.04	10.1143	10.2221	9.31479	9.31929	9.21372	10.0523	10.031	9.73688	10.2789	10.3482	10.3394	9.5956	9.34433	9.54054	9.50583	9.56416	9.86351	9.6288	9.46742	9.67207	10.2926	10.1283	10.335	9.66753	9.71875	9.84546
VIT_14s0068g02150	13.933	14.0227	14.0335	13.0944	13.1192	13.2776	13.7353	14.0722	13.8002	13.9864	13.8837	13.8422	13.7729	13.8237	13.8303	13.1729	13.4435	13.3184	13.8256	13.6732	14.0295	14.4479	14.1633	14.0473	14.0131	13.7842	13.9912	13.4324	13.4153	13.5602	13.1353	13.1911	13.2416
VIT_10s0116g00730	10.588	10.5445	10.7678	11.0538	11.2585	11.063	10.8892	10.7999	10.666	11.007	11.0513	10.9428	10.7295	10.3824	10.4793	11.9495	11.5683	11.774	10.886	10.8119	10.8309	10.8837	10.9846	11.127	11.0026	10.998	10.8451	11.4501	11.1942	11.3875	11.3501	11.2272	11.3241
VIT_05s0029g00140	12.6274	12.6049	12.4279	13.7421	14.0698	13.6926	12.8968	13.0619	13.1104	13.1138	13.1878	13.1484	13.2796	13.3086	13.2039	12.8658	12.8389	12.9721	13.1112	13.0579	12.5639	12.8409	12.8759	12.8873	12.9943	13.0029	12.8376	13.1443	13.257	13.1487	13.69	13.6659	13.6582
VIT_08s0007g01650	13.4141	13.3105	13.2931	12.4478	12.2749	12.3242	13.3812	13.5369	13.4164	13.5186	13.5429	13.3512	13.1084	13.0389	13.0102	12.5479	12.5748	12.2957	12.7302	12.6762	13.0463	13.4085	13.3714	13.1734	13.125	12.9467	12.8971	12.2875	12.5526	12.8214	13.1083	12.9656	12.8078
VIT_13s0019g04360	9.84349	9.75768	9.91689	10.1619	10.218	10.1268	9.60691	9.60297	9.55248	9.5712	9.50405	9.63105	9.57095	9.07197	9.10746	10.441	10.2462	10.4507	9.48739	9.45924	9.44355	9.81937	10.1664	9.95244	9.4576	9.63409	9.36221	9.81036	10.0301	9.83563	10.2271	10.3648	10.2405
VIT_11s0037g00470	11.745	11.7178	11.7514	12.2387	12.0841	12.0274	11.4936	11.4752	11.3359	11.9845	12.0822	12.0068	11.6525	11.5044	11.6309	12.6751	12.3321	12.4071	11.3152	11.4715	11.3516	11.4565	11.8429	11.5491	11.5769	11.6044	11.7492	11.9499	12.034	11.935	12.2797	12.2718	12.0233
VIT_00s0407g00040	9.01778	9.12819	8.09338	7.92536	8.24299	7.88283	9.22038	9.01973	9.37225	8.97857	9.42186	9.14242	8.64491	8.56491	8.57054	9.16386	8.94789	9.02101	8.72404	8.52368	9.10924	8.99509	9.27196	8.6773	8.76487	8.47124	8.82334	8.73831	8.806	9.3499	8.97749	8.94141	8.48242
VIT_11s0016g01640	5.45482	5.05556	5.97027	6.17958	5.51375	5.18506	5.57254	6.11124	6.79557	5.58581	5.1248	5.77022	6.14697	5.24662	5.81162	6.09028	5.93797	6.67647	5.75278	5.46755	5.47412	5.22261	5.14756	5.48191	6.22602	5.86258	6.08921	5.50611	5.39588	5.2503	5.02266	4.82431	4.57245
VIT_00s0187g00030	7.94063	8.38742	7.55989	6.76579	7.32256	7.81234	8.23767	8.57319	8.39449	8.17277	8.20728	8.41557	8.1041	8.60244	8.17077	7.68549	7.45789	7.81872	8.03374	7.62037	8.30957	8.21086	8.41899	7.99498	8.56595	8.3282	8.59189	7.83485	7.57993	8.3809	8.09044	8.65067	8.34153
[truncated: 6,828 more rows]
