# Supplementary material for: The plasticity of the grapevine berry transcriptome
Source: Genome Biol. 2013 Jun 7;14(6):r54. doi: 10.1186/gb-2013-14-6-r54 (PMC3706941; doi:10.1186/gb-2013-14-6-r54)
Supplement: Additional File 20 — Dataset S9. Markers for grape berry development. Markers also showing significance in other vintages are labeled accordingly. [file gb-2013-14-6-r54-S20.XLSX]

## Sheet: Markers_UP
Gene ID	Annotation	1 Stage	2 Stage	3 Stage		Vintage Specificity
VIT_05s0077g01530	Pathogenesis protein 10 [Vitis vinifera]	6.22292	9.282	12.1552
VIT_03s0088g00710	Pathogenesis-related protein 1 precursor (PRP 1)	6.77641	10.9034	12.9648
VIT_06s0004g01030	Dirigent protein	6.18264	9.3294	11.6009
VIT_00s0270g00120	Alpha-amylase/subtilisin inhibitor	6.57009	9.24912	12.2822		2006
VIT_03s0088g00700	Pathogenesis related protein 1 precursor (pr1 gene)	7.02304	10.3982	13.1228		2006
VIT_18s0001g04280	(-)-germacrene D synthase	6.4162	8.50354	11.8989		2006
VIT_07s0104g01340	Nodulin MtN3 family	6.45807	8.43787	11.7455		2006	2007
VIT_09s0002g02970	Unknown	6.37844	9.47406	11.5377		2006
VIT_05s0020g03280	Copper amine oxidase	6.10861	8.97836	10.9025
VIT_06s0004g01020	Dirigent protein	6.86441	10.2464	12.2006
VIT_18s0001g05410	No hit	5.4117	6.9109	9.52265		2006
VIT_18s0001g04480	Germacrene-D synthase	6.63769	8.70969	11.6176		2006
VIT_18s0001g04490	Germacrene-D synthase	5.31915	6.52323	9.30512		2006
VIT_18s0001g05450	(-)-germacrene D synthase	6.89133	8.57202	11.431		2006
VIT_17s0000g09770	Cysteine proteinase	7.00058	7.71908	11.5557		2006
VIT_08s0007g05830	No hit	6.58338	8.40661	10.8589		2006
VIT_08s0040g00130	Copper-binding family protein	6.46756	8.80357	10.6575		2006
VIT_15s0021g02680	Cyclin-U2-1 (CycU2;1) Cyclin-P3.1	5.96644	8.0324	9.80858		2006	2007
VIT_01s0011g02390	Unknown	5.75326	7.52952	9.41172
VIT_06s0004g01990	No hit	8.33159	11.781	13.6039
VIT_00s0270g00010	No hit	4.85019	5.53028	7.83911		2006
VIT_09s0002g01320	Germin-like protein	5.8794	7.83964	9.47851
VIT_16s0100g01190	Stilbene synthase [Vitis vinifera]	4.27814	5.22455	6.87939
VIT_00s0616g00010	Glycerol-3-phosphate permease	5.23314	7.28248	8.41395		2006	2007
VIT_18s0001g09000	No hit	5.1156	6.16253	8.19645		2006
VIT_16s0100g00770	Stilbene synthase	5.29881	6.82491	8.48959
VIT_02s0025g04260	Osmotin [Vitis vinifera]	7.73201	10.0085	12.3564
VIT_18s0001g05430	(+)-delta-cadinene synthase isozyme XC14	5.1117	5.99179	8.10428		2006
VIT_09s0002g05490	ABC transporter g family pleiotropic drug resistance 12 PDR12	6.28567	8.64142	9.65913
VIT_02s0025g03320	CYP86A2	7.97614	10.782	12.2563		2006	2007
VIT_18s0086g00410	Auxin-binding protein ABP19	6.41127	8.40851	9.84593		2006
VIT_06s0004g01010	Dirigent protein pDIR9	7.56253	10.0677	11.5926
VIT_16s0100g01140	Stilbene synthase 2	5.79795	7.57146	8.88727
VIT_07s0129g01010	Unknown	6.36114	8.65449	9.73507
VIT_00s0258g00130	Receptor kinase homolog LRK10	5.02529	5.50665	7.67304
VIT_08s0032g00950	Unknown protein	7.20976	9.03538	10.9629		2006
VIT_16s0013g00550	No hit	5.28889	5.73522	8.0232		2006
VIT_16s0148g00370	Receptor serine/threonine kinase	4.90442	5.46863	7.43549
VIT_07s0005g02520	Unknown protein	5.5262	5.96979	8.34184		2006
VIT_05s0020g05020	Inhibitor of trypsin and hageman factor (CMTI-V)	7.09934	8.45685	10.7096
VIT_18s0001g10300	Basic helix-loop-helix (bHLH) family	6.43719	8.25518	9.68155		2006	2007
VIT_06s0004g02010	No hit	9.68641	12.7429	14.4842
VIT_14s0083g00460	Tryptophan synthase beta chain 2	5.9576	7.78101	8.88333
VIT_14s0068g00740	Avr9/Cf-9 rapidly elicited protein 146	8.40792	10.2293	12.4889		2006	2007
VIT_13s0019g03930	No hit	5.81256	6.91329	8.59706		2006
VIT_03s0088g00750	Pathogenesis related protein 1 precursor [Vitis vinifera]	7.73894	10.255	11.4421
VIT_09s0096g00680	C2-HC type zinc finger protein C.e-MyT1	7.14337	8.78968	10.5491		2006
VIT_18s0001g14350	No hit	7.60642	9.3221	11.2256		2006	2007
VIT_18s0001g04410	No hit	6.039	6.84217	8.90711		2006
VIT_09s0096g00630	Unknown	6.63318	7.86588	9.7791		2006
VIT_18s0086g00590	Auxin-binding protein ABP19	5.07095	6.02158	7.4741
VIT_09s0096g00210	Coniferyl alcohol acyltransferase	4.93578	5.55148	7.21462		2006
VIT_12s0035g01000	Serine protease inhibitor, serine-type	4.40424	5.06082	6.42595
VIT_08s0007g04480	Pectinesterase family	6.57296	7.26385	9.58061		2006
VIT_00s0301g00100	BFN1 (bifunctional nuclease I)	8.44232	10.771	12.3041		2006	2007
VIT_09s0096g00430	C2-HC type zinc finger protein C.e-MyT1	7.28588	8.88023	10.6118		2006
VIT_09s0096g00660	C2-HC type zinc finger protein C.e-MyT1	7.60272	9.25753	10.9856		2006
VIT_15s0021g00330	Proton-dependent oligopeptide transport (POT) family protein	6.83873	7.96302	9.85863		2006	2007
VIT_12s0034g01950	Legumin	8.47887	10.9557	12.2228		2006
VIT_09s0096g00720	C2-HC type zinc finger protein C.e-MyT1	7.4478	9.00651	10.7358		2006
VIT_03s0038g02140	Auxin transporter protein 2	7.5492	8.45093	10.8613		2006	2007
VIT_15s0048g00510	Pectinesterase family	6.64602	7.87008	9.54715		2006
VIT_18s0001g05240	(-)-germacrene D synthase	6.39927	7.00972	9.18987
VIT_11s0016g00570	Dimethylaniline monooxygenase (N-oxide forming) 2	5.91887	7.28497	8.49729
VIT_11s0103g00370	Cd2+-exporting ATPase HMA2 (Heavy metal ATPase 2)	7.83822	9.59726	11.237		2006
VIT_18s0001g04120	(-)-germacrene D synthase	8.0066	8.64102	11.4494		2006
VIT_01s0011g05900	Jasmonate O-methyltransferase	5.77143	6.57424	8.21495		2006
VIT_08s0040g01230	Auxin transport protein (PIN3)	7.46612	9.59643	10.6232		2006
VIT_14s0108g00800	No hit	7.53166	9.2363	10.6986		2006	2007
VIT_07s0005g01430	PROLIFERA protein	5.70676	6.57564	8.10627		2006
VIT_02s0025g04270	Thaumatin	8.6848	10.4829	12.3306
VIT_18s0001g15130	WD40 repeat protein	9.31807	11.9752	13.1972
VIT_00s2317g00010	RAB GDP dissociation inhibitor 2 ATGDI2	6.27896	8.10256	8.89278		2006
VIT_02s0025g04250	Osmotin	9.74417	11.7702	13.795
VIT_02s0087g00910	9-cis-epoxycarotenoid dioxygenase	8.01682	8.59828	11.3381		2006
VIT_16s0148g00360	PR5K (PR5-like receptor kinase)	5.81407	6.79844	8.21942		2006
VIT_09s0054g00570	No hit	6.99018	8.1548	9.86508
VIT_14s0128g01040	Germin-like protein 8-11	5.9012	6.28097	8.31755
VIT_00s0301g00090	NDA2 (alternative NAD(P)H dehydrogenase 2)	7.22318	9.07099	10.1792
VIT_05s0020g01900	No hit	7.34457	9.17366	10.3426
VIT_18s0122g00370	Laccase	7.02401	7.71057	9.88527		2006	2007
VIT_14s0068g00730	Unknown protein	5.93398	7.53022	8.33171
VIT_00s2659g00010	CRK10 (cysteine-rich RLK10)	4.74115	5.62522	6.65011
VIT_13s0067g02530	Unknown protein	6.49556	7.95386	9.11085		2006	2007
VIT_01s0010g02840	Chaperone BCS1 mitochondrial	6.50516	8.19673	9.11448
VIT_08s0058g01110	Ovate family protein 4 OFP4	6.85947	8.25451	9.60809		2006	2007
VIT_01s0010g02040	Hydroxyproline-rich glycoprotein	6.44293	7.55236	9.02002		2006
VIT_03s0063g01820	AOS (allene oxide synthase)	5.25944	5.76482	7.35724
VIT_18s0001g05460	(-)-germacrene D synthase	6.69709	7.68841	9.35471		2006
VIT_14s0066g01090	Myb domain protein 24	7.59749	9.04934	10.5966		2006
VIT_09s0002g02950	No hit	7.64528	8.70074	10.6607
VIT_18s0001g03470	Flavonol synthase	7.59636	8.75015	10.5839		2006	2007
VIT_16s0050g00480	CYP715A1	7.23402	8.29605	10.0634
VIT_00s0313g00060	No hit	6.06446	7.02236	8.42859		2006
VIT_05s0020g05040	Proteinase inhibitor 1 PPI3B2	8.52203	9.95962	11.8266		2006	2007
VIT_14s0068g01400	UPF0497 family	7.99404	10.0894	11.0534		2006	2007
VIT_03s0063g00460	Ethylene-responsive transcription factor ERF109	7.47295	9.20748	10.3241
VIT_00s0317g00140	Exocyst subunit EXO70 H2	7.31594	9.13804	10.0985		2006
VIT_16s0148g00290	Ser/Thr receptor-like kinase1	6.19507	7.0978	8.54292
VIT_06s0004g04010	Exocyst subunit EXO70 H7	6.32003	7.58232	8.70556
VIT_14s0066g01670	Alpha-dioxygenase	5.57481	5.89777	7.67134
VIT_16s0100g00950	Stilbene synthase 3	7.58795	9.28162	10.44
VIT_14s0128g01010	Germin-like protein 3 [Vitis vinifera]	6.31364	6.86481	8.68585
VIT_02s0025g00810	Cation/hydrogen exchanger (CHX18)	8.40238	9.54417	11.5476		2006	2007
VIT_03s0088g00690	Pathogenesis-related protein 1 precursor (PRP 1)	6.25887	7.61266	8.58941
VIT_06s0004g00130	Pyruvate kinase	7.90386	8.44938	10.8336		2006
VIT_07s0031g02740	Auxin-responsive SAUR12	5.96494	6.32156	8.16042		2006
VIT_19s0015g01900	Dimethylmenaquinone methyltransferase	8.29488	8.82932	11.3396		2006	2007
VIT_18s0001g04780	(-)-germacrene D synthase	8.6269	9.22217	11.7698		2006
VIT_16s0100g01150	Stilbene synthase [Vitis vinifera]	6.45137	7.78975	8.80036
VIT_16s0100g01060	Stilbene synthase	6.28262	7.68637	8.56574
VIT_16s0100g01200	Stilbene synthase	8.51337	9.94306	11.5883
VIT_11s0016g04260	Hydrolase, alpha/beta fold	6.61485	8.09765	8.99017		2006	2007
VIT_08s0007g04560	PLATZ transcription factor	6.12562	7.39927	8.30781
VIT_19s0015g00870	Oligopeptide transporter 1	8.79492	10.6992	11.9259		2006

## Sheet: Markers_Down
Gene ID	Annotation	1 Stage	2 Stage	3 Stage		Vintage Specificity
VIT_06s0004g00070	Alpha-expansin 10 precursor	12.4414	9.42103	6.43712		2006
VIT_18s0041g00390	Cysteine protease inhibitor	11.8275	8.30504	6.1621		2006	2007
VIT_15s0046g00230	Lateral organ boundaries protein 1	10.5517	8.80079	5.51742		2006	2007
VIT_05s0020g01420	FPF1 (flowering promoting factor 1)	9.63242	7.36985	5.34156		2006	2007
VIT_08s0007g01300	Glyoxal oxidase	11.9787	9.69645	6.64476		2006	2007
VIT_00s0480g00070	Polyphenol oxidase II, chloroplast precursor	9.47634	7.7511	5.26806		2006	2007
VIT_12s0134g00630	Quercetin 3-O-glucoside-6''-O-malonyltransferase	9.25757	7.38044	5.30291		2006	2007
VIT_00s0386g00050	Xyloglucan endotransglucosylase/hydrolase precursor	12.8043	11.235	7.4413		2006	2007
VIT_18s0001g13200	Cytokinin dehydrogenase 5 precursor	11.1944	9.01738	6.53667		2006	2007
VIT_06s0009g01110	Cation exchanger (CAX7)	12.9916	9.83733	7.7501		2006	2007
VIT_12s0134g00590	Anthocyanidin 3-O-glucoside-6''-O-malonyltransferase	10.1859	8.33184	6.10418		2006	2007
VIT_18s0001g04920	No hit	10.5697	8.99962	6.33809		2006	2007
VIT_07s0104g00410	Endo-1,3;1,4-beta-D-glucanase precursor	10.975	8.3968	6.58797		2006	2007
VIT_06s0004g00640	Accelerated cell death 1 ACD1	8.9444	7.18133	5.3807		2006	2007
VIT_12s0059g00080	Ankyrin repeat	8.83066	7.426	5.32304		2006	2007
VIT_18s0001g10630	No hit	9.97253	7.97775	6.0807		2006
VIT_18s0001g00370	Ceramidase	11.3684	9.88778	6.99815		2006	2007
VIT_03s0091g01290	Serine carboxypeptidase S10	8.26699	6.97086	5.11447		2006
VIT_07s0104g01390	Arsenate reductase (glutaredoxin)	10.1973	8.53033	6.32134		2006	2007
VIT_18s0117g00030	No hit	8.64416	7.92876	5.35904		2006
VIT_15s0046g00240	Lateral organ boundaries protein 1	12.4232	10.6082	7.71869		2006	2007
VIT_01s0026g00520	Nodulin MtN21 family	8.49104	7.37473	5.41643		2006	2007
VIT_17s0000g05550	Proton-dependent oligopeptide transport (POT) family protein	12.0423	10.9253	7.69092		2006	2007
VIT_12s0028g00040	Unknown protein	9.31441	7.94917	5.97384		2006
VIT_04s0023g01640	Steroid 22-alpha-hydroxylase (CYP90B1) (DWF4)	9.63715	8.43675	6.18437		2006	2007
VIT_01s0026g01950	Homeobox-leucine zipper protein HB13	11.979	10.3837	7.69662		2006	2007
VIT_04s0023g02290	S-adenosyl-L-methionine:salicylic acid carboxyl methyltransferase	9.65514	8.95298	6.21706		2006	2007
VIT_01s0011g02720	No hit	13.1105	11.128	8.55192		2006	2007
VIT_18s0001g04940	No hit	9.88398	8.55161	6.46287		2006	2007
VIT_13s0320g00060	Carboxyl-terminal peptidase	8.99876	7.29472	5.90441		2006	2007
VIT_12s0028g04000	Ankyrin repeat	10.4328	9.11374	6.85169		2006	2007
VIT_12s0059g00150	Ankyrin repeat	7.59957	6.25776	5.03143		2006	2007
VIT_18s0001g05180	Beta-D-xylosidase	10.5622	8.98908	7.01563		2006	2007
VIT_00s0203g00070	Myb domain protein 102	8.15067	6.68912	5.41574		2006	2007
VIT_00s0802g00020	Unknown protein	9.3452	8.1236	6.227		2006	2007
VIT_09s0002g04240	Membrane protein	10.2525	9.20116	6.83328		2006	2007
VIT_01s0011g05190	Bet v I allergen	9.35317	7.86959	6.23767			2007
VIT_18s0001g10610	No hit	9.20055	7.3942	6.16313		2006
VIT_09s0018g00520	Plastocyanin domain-containing protein	11.1882	9.47001	7.50258		2006	2007
VIT_08s0007g02020	Proton-dependent oligopeptide transport (POT) family protein	10.0471	9.08787	6.74499		2006	2007
VIT_13s0073g00700	Unknown	8.70809	7.03099	5.847		2006	2007
VIT_06s0061g00600	Nodulin family protein	8.5569	6.78508	5.75802		2006	2007
VIT_05s0077g01920	No hit	7.79944	6.72315	5.25459		2006
VIT_06s0004g00620	Accelerated cell death 1 ACD1	10.1881	8.45748	6.88028		2006	2007
VIT_14s0006g02530	Non-specific lipid-transfer protein 2 (LTP 2)	8.7394	8.04663	5.9331		2006
VIT_07s0005g02480	Myb domain protein 61	10.6784	9.64112	7.26746		2006	2007
VIT_14s0060g01190	Nicotianamine synthase	11.7409	9.4663	7.99311		2006	2007
VIT_01s0011g03000	No hit	8.08351	6.9986	5.50924		2006
VIT_04s0008g04240	ferredoxin	8.85865	7.84468	6.04285		2006
VIT_13s0067g01450	Lateral organ boundaries domain 21	12.3398	11.0759	8.44459		2006	2007
VIT_06s0004g07310	Indole-3-acetate beta-glucosyltransferase	9.41733	7.66142	6.44857		2006	2007
VIT_05s0020g04130	Perakine reductase aldo/keto reductase	12.0739	10.7033	8.27211		2006	2007
VIT_18s0157g00090	Alliin lyase precursor	9.83883	8.08785	6.74424		2006	2007
VIT_13s0019g02190	No hit	11.0851	9.83897	7.59995		2006
VIT_16s0050g02540	Nodulin MtN3 family	9.60807	7.86118	6.59093		2006
VIT_12s0028g03120	No hit	11.6288	9.93986	7.98844		2006	2007
VIT_01s0011g02030	Serine carboxypeptidase S10	10.752	9.11685	7.39372		2006	2007
VIT_07s0104g01810	Glutathione S-transferase 13 GSTF13	11.3186	9.55782	7.78426		2006	2007
VIT_06s0004g07680	Nodulin	8.38432	7.08346	5.77394		2006
VIT_07s0005g00730	Pectinesterase family	11.4791	9.85812	7.91016		2006	2007
VIT_12s0059g00110	Ankyrin repeat	10.1001	9.08728	6.96186		2006	2007
VIT_10s0116g00560	Polyphenol oxidase II, chloroplast precursor	10.7425	9.06073	7.41681		2006	2007
VIT_19s0085g01110	Aspartyl protease	9.81498	8.71495	6.79157		2006
VIT_03s0088g00110	Serine carboxypeptidase SCPL17	8.58368	7.9675	5.96146		2006	2007
VIT_00s0480g00080	Polyphenol oxidase II, chloroplast precursor	10.2129	8.61065	7.12915		2006	2007
VIT_18s0001g08430	Branched-chain-amino-acid aminotransferase 2, chloroplast (Atbcat-2)	9.6195	7.83775	6.71977		2006	2007
VIT_00s0391g00010	Pentatricopeptide (PPR) repeat-containing	11.3521	9.8478	7.93447		2006	2007
VIT_05s0020g03970	Sulfate transporter 3.1 (AST12) (AtST1)	14.4609	12.7463	10.1173		2006
VIT_14s0068g00330	PTF1 (plastid transcription factor 1) TCP13	9.36535	7.68316	6.55622		2006	2007
VIT_13s0047g00210	flavonol synthase	11.0227	9.50823	7.72231		2006	2007
VIT_12s0059g00100	Ankyrin repeat	10.699	9.2877	7.50614		2006	2007
VIT_05s0102g00190	No hit	9.27167	7.52806	6.51069		2006
VIT_00s0904g00010	Photosystem II oxygen-evolving enhancer protein PSBQ	12.1324	10.2506	8.54918		2006	2007
VIT_16s0098g01720	Abl interactor 2 (ABIL2)	11.1237	9.60988	7.83889		2006	2007
VIT_07s0104g01800	Glutathione S-transferase 13 GSTF13	12.7301	10.7126	9.01236		2006	2007
VIT_18s0157g00100	Alliin lyase	10.3818	8.6149	7.35437		2006	2007
VIT_15s0045g00370	Phosphatidylglycerol specific phospholipase C	12.438	10.648	8.82974		2006	2007
VIT_13s0019g00750	Annexin ANN4	8.64861	7.84927	6.15018		2006
VIT_00s0322g00010	Cyclin-D like protein	9.59566	8.83241	6.8263		2006
VIT_06s0080g00920	Photosystem I subunit O (PSAO)	12.6117	10.8911	8.98453		2006	2007
VIT_14s0068g00030	feronia receptor-like kinase	9.82231	8.84024	6.9997		2006	2007
VIT_17s0000g09800	No hit	9.95135	8.72683	7.094		2006
VIT_06s0004g03130	Auxin response factor 4	8.71653	7.64728	6.21641		2006	2007
VIT_18s0041g00910	UDP-glucose: anthocyanidin 5,3-O-glucosyltransferase	10.4201	8.7056	7.4511		2006	2007
VIT_00s1251g00010	UDP-glucosyl transferase 85A2	10.7045	9.40197	7.66477		2006	2007
VIT_16s0022g01430	Phosphate-induced protein 1	10.7887	9.24064	7.72829		2006	2007
VIT_01s0146g00090	11-beta-hydroxysteroid dehydrogenase	8.77029	7.57378	6.28502		2006
VIT_04s0023g03610	MLO4 (mildew resistance locus O 4)	10.0301	9.12886	7.18817		2006
VIT_06s0004g02850	Aquaporin PIP2B	14.0032	12.3204	10.0394		2006	2007
VIT_13s0019g00240	Glycosyltransferase family 14 Beta-1-3-galactosyl-O-glycosyl-glycoprotein	9.32179	8.56686	6.70746		2006	2007
