# Supplementary material for: The plasticity of the grapevine berry transcriptome
Source: Genome Biol. 2013 Jun 7;14(6):r54. doi: 10.1186/gb-2013-14-6-r54 (PMC3706941; doi:10.1186/gb-2013-14-6-r54)
Supplement: Additional File 22 — Dataset S10. Non-plastic and constitutive transcripts. Expression was measured as the average log2 intensity of each biological triplicate. [file gb-2013-14-6-r54-S22.XLSX]

## Sheet: Not_Plastic Constitutive
Gene ID	Gene Annotation	VM081	VM082	VM083	PM081	PM082	PM083	BM081	BM082	BM083	GIV081	GIV082	GIV083	MN081	MN082	MN083	CC081	CC082	CC083	CS081	CS082	CS083	PSP081	PSP082	PSP083	BA081	BA082	BA083	AM081	AM082	AM083	FA081	FA082	FA083	St.Dev.
VIT_01s0127g00440	ADP-RIBOSYLATION FACTOR A1B	15.1519	15.1241	15.0836	15.1735	15.1645	15.1274	15.2256	15.1464	15.0995	15.1495	15.1956	15.1399	15.1987	15.283	15.2833	15.1637	15.2259	15.1941	15.1454	15.2035	15.1599	15.1465	15.1873	15.1294	15.1164	15.1782	15.0732	15.1414	15.2047	15.2203	15.1853	15.2035	15.2406	0.0499834
VIT_12s0059g00590	Allergenic protein Pt2L4	15.3846	15.4424	15.5521	15.5077	15.4902	15.406	15.4844	15.4554	15.3894	15.3893	15.4724	15.392	15.4123	15.5029	15.5125	15.3314	15.3982	15.3888	15.4083	15.3664	15.3883	15.3889	15.4123	15.537	15.4779	15.3794	15.3988	15.4255	15.4869	15.4411	15.3847	15.4037	15.4038	0.0543963
VIT_06s0061g00550	xyloglucan endotransglucosylase/hydrolase 32	15.4333	15.4538	15.3541	15.5306	15.6113	15.55	15.4853	15.4858	15.4827	15.5773	15.5127	15.5078	15.5401	15.5143	15.5065	15.4837	15.5144	15.523	15.4693	15.5766	15.4884	15.457	15.4812	15.5162	15.6569	15.585	15.5505	15.4927	15.546	15.5332	15.5469	15.4871	15.5277	0.054948
VIT_06s0061g00410	ABC transporter F member 2	14.6915	14.6562	14.6734	14.7778	14.7975	14.6696	14.5867	14.7553	14.6351	14.6516	14.6822	14.6707	14.5339	14.6958	14.6826	14.7352	14.8168	14.7319	14.6036	14.6252	14.6823	14.6723	14.6594	14.7166	14.7038	14.6159	14.5832	14.7156	14.7644	14.7293	14.6352	14.6639	14.7132	0.0628109
VIT_06s0004g04660	no hit	15.1758	15.1894	15.1522	15.3265	15.193	15.0634	15.2306	15.1964	15.1756	15.1329	15.0666	15.1629	15.1592	15.2756	15.3034	15.1549	15.2212	15.2461	15.1673	15.1662	15.2059	15.2561	15.3513	15.3043	15.338	15.1772	15.1639	15.199	15.2805	15.2875	15.22	15.1869	15.1639	0.0704942
VIT_13s0064g01210	Zinc finger A20 and AN1 domain-containing stress-associated protein 2	15.3928	15.5549	15.5159	15.4844	15.6764	15.5337	15.557	15.6494	15.6418	15.4955	15.5991	15.5921	15.39	15.5948	15.4693	15.4929	15.5528	15.4915	15.5718	15.5905	15.5353	15.5565	15.6063	15.5327	15.3952	15.6213	15.5532	15.5241	15.6014	15.5091	15.5413	15.4519	15.4453	0.0723902
VIT_03s0038g04270	ankyrin repeat	13.4437	13.4952	13.538	13.5829	13.4797	13.5777	13.6683	13.573	13.5309	13.6445	13.6303	13.5503	13.5713	13.5497	13.5015	13.6024	13.5361	13.6946	13.6873	13.4252	13.5452	13.5467	13.4797	13.4242	13.626	13.4446	13.5181	13.5487	13.5034	13.6205	13.6082	13.5701	13.6419	0.0727532
VIT_08s0056g01600	no hit	15.4209	15.3581	15.2559	15.5479	15.4709	15.4807	15.4727	15.4443	15.3912	15.4211	15.4822	15.4674	15.387	15.4728	15.5441	15.5268	15.5047	15.5898	15.4455	15.5931	15.5689	15.4438	15.5012	15.5674	15.594	15.4067	15.4803	15.429	15.4995	15.4685	15.4313	15.5079	15.434	0.0729346
VIT_05s0020g00670	S-adenosylmethionine synthetase 1 (SAM1)	15.3098	15.283	15.3556	15.3585	15.3698	15.2695	15.2159	15.3655	15.2764	15.3319	15.444	15.3295	15.2752	15.3876	15.3046	15.3372	15.3645	15.0928	15.2783	15.3384	15.2582	15.283	15.283	15.2584	15.3068	15.3312	15.2226	15.4001	15.377	15.1661	15.3675	15.4187	15.2411	0.0729504
VIT_01s0010g02030	gamma-thionin precursor	15.5303	15.4155	15.4614	15.5755	15.598	15.4772	15.3539	15.4193	15.3908	15.3385	15.4868	15.5096	15.4425	15.5694	15.5737	15.533	15.5242	15.4611	15.4276	15.5888	15.6197	15.4712	15.4905	15.6249	15.5607	15.4685	15.5888	15.5288	15.5264	15.5546	15.4855	15.5649	15.4786	0.073648
VIT_05s0049g00520	no hit	15.4841	15.5883	15.6141	15.5985	15.8151	15.7488	15.6644	15.7864	15.6659	15.7187	15.7565	15.7909	15.6605	15.8334	15.7653	15.7234	15.7073	15.5998	15.6583	15.7476	15.7399	15.7738	15.7773	15.7037	15.7149	15.6497	15.6277	15.7503	15.7338	15.7837	15.7279	15.6612	15.6636	0.0764705
VIT_04s0008g02930	OLIGOURIDYLATE BINDING PROTEIN 1B UBP1B	12.8077	12.838	12.7736	12.6146	12.7259	12.8071	12.5723	12.5336	12.6925	12.7293	12.6288	12.6692	12.7128	12.5686	12.7329	12.6218	12.6957	12.7844	12.6582	12.5888	12.6882	12.7828	12.6824	12.7319	12.7156	12.6189	12.7501	12.5939	12.6999	12.7453	12.7199	12.7098	12.8562	0.0806345
VIT_05s0020g03470	hydroxyproline-rich glycoprotein	15.0935	15.0219	14.899	15.1407	15.0501	15.0638	15.0943	14.8232	14.9004	15.107	14.9886	15.0643	15.1211	15.0087	15.0019	15.159	15.0393	14.8787	15.074	15.0288	15.0059	15.1003	15.0357	14.9466	15.1804	14.989	15.019	15.1127	14.9926	14.9918	15.0651	15.0859	15.0379	0.0808522
VIT_04s0023g02050	inorganic pyrophosphatase	14.9175	15.0903	14.867	14.9602	14.9233	14.9883	14.883	15.0827	14.8792	14.9178	14.9695	14.852	14.8404	14.962	14.81	14.7812	15.0608	14.9486	15.0226	14.9112	14.8179	14.9906	14.9068	14.945	14.9956	14.894	14.8074	14.9299	14.9651	14.8054	15.0499	14.8606	14.9919	0.0827977
VIT_18s0001g01180	vacuolar sorting-associated protein (Vps27)	14.1675	14.2633	14.2411	14.3205	14.422	14.2793	14.1902	14.3262	14.2226	14.3049	14.3533	14.1171	14.1946	14.2223	14.2217	14.1969	14.2249	14.0855	14.0579	14.2642	14.1513	14.3881	14.3235	14.2362	14.1553	14.2902	14.2041	14.2035	14.2077	14.1925	14.1656	14.2308	14.0915	0.0842104
VIT_18s0001g09460	GASA5	15.0089	14.9928	14.8937	15.1176	15.0562	14.8162	14.9873	15.1553	14.9118	15.0617	15.0533	14.8607	14.9074	15.1316	15.0278	15.1108	15.1479	15.0349	15.0077	15.0771	14.9338	15.0426	15.0828	14.9872	15.0913	15.0767	14.8855	14.9494	15.1282	14.9537	15.0548	15.013	14.8773	0.0905745
VIT_18s0072g00380	Abscisic stress ripening protein 2 (ASR2)	15.2476	15.1731	15.4054	15.3814	15.2807	15.3652	15.2037	15.3448	15.1161	15.3964	15.3386	15.3017	15.2402	15.2656	15.0867	15.2122	15.2979	15.3592	15.3404	15.2432	15.1139	15.1913	15.1218	15.2526	15.3998	15.1933	15.1909	15.3094	15.2465	15.2752	15.351	15.2544	15.3949	0.0907936
VIT_04s0008g00720	vacuolar processing enzyme gamma	14.5411	14.5422	14.4983	14.5503	14.4788	14.6637	14.7956	14.6142	14.4914	14.7377	14.4877	14.5159	14.7169	14.5911	14.548	14.7048	14.6475	14.6136	14.7211	14.5047	14.5898	14.6981	14.498	14.4905	14.7872	14.6488	14.5764	14.658	14.6409	14.6154	14.6814	14.5513	14.7348	0.0935497
VIT_07s0005g01250	Unknown protein	13.9703	14.0563	14.1561	14.108	14.1121	13.9651	14.0023	14.1713	14.0126	13.8421	13.985	13.9151	13.8061	14.1211	13.8786	13.8118	13.9395	14.0326	14.0169	14.0799	14.0615	14.0907	14.0933	13.982	14.0247	14.179	14.0312	13.9926	13.9897	13.9971	13.993	13.9101	14.0104	0.0950599
VIT_09s0002g02500	ubiquitin-specific protease 6 (UBP6)	12.851	12.8624	12.8661	12.735	12.7373	12.7753	12.7776	12.9184	12.807	12.6727	12.7274	12.6554	12.7418	12.9135	12.7547	12.6358	12.8288	12.7226	12.7567	12.8425	12.7757	12.8078	12.7922	12.7342	12.6627	12.8249	12.7064	12.7824	12.9265	12.8879	13.0498	12.8756	12.9779	0.0951075
VIT_10s0003g05020	GTP-binding protein obg	13.2056	13.1324	12.92	12.9075	13.0407	13.068	13.2434	12.9934	12.9644	13.089	13.0855	12.9639	13.1186	13.0809	12.943	13.1013	13.1119	13.0279	13.1132	13.0624	12.9977	12.9303	13.0723	12.8639	13.0609	13.133	12.8591	13.052	13.0674	12.942	12.9346	13.096	12.9011	0.0952743
VIT_19s0014g02480	haloacid dehalogenase hydrolase	13.6529	13.6257	13.7266	13.4456	13.508	13.6077	13.5027	13.3393	13.5113	13.3482	13.4521	13.6226	13.5478	13.4233	13.611	13.4444	13.4369	13.5343	13.3875	13.5204	13.5049	13.6321	13.6342	13.5507	13.531	13.4017	13.5386	13.4355	13.4962	13.5826	13.5963	13.5582	13.6757	0.0958946
VIT_08s0105g00230	BLH1 (embryo sac development arrest 29)	15.3377	15.2494	15.1995	15.2726	15.1494	15.2892	15.3164	15.1613	15.0853	15.2003	15.1457	15.1854	15.2473	15.135	15.087	15.3615	15.0046	15.0264	15.313	15.1804	15.2465	15.1999	15.0176	15.0846	15.2415	15.2623	15.0521	15.3135	15.2779	15.1936	15.2543	15.2388	15.3207	0.0983438
VIT_16s0013g00520	RAB GTPase RAB1C	13.2926	13.3162	13.3638	13.5396	13.287	13.2865	13.4421	13.4701	13.6104	13.209	13.2504	13.4626	13.1732	13.3361	13.4326	13.2936	13.3782	13.5115	13.3269	13.2978	13.3732	13.3942	13.3392	13.3787	13.2319	13.2104	13.2976	13.2264	13.351	13.3748	13.3858	13.3218	13.4146	0.0992351
VIT_08s0007g06770	Unknown protein	12.7409	12.587	12.7929	12.8341	12.7024	12.8685	12.5161	12.7259	12.5815	12.6934	12.7467	12.7344	12.7878	12.7383	12.7078	12.805	12.6036	12.5349	12.5691	12.704	12.7657	12.916	12.7111	12.6869	12.6454	12.7391	12.5525	12.8085	12.6773	12.7689	12.7009	12.8784	12.6979	0.0994262
VIT_09s0002g06250	no hit	4.34601	4.27438	4.06587	4.01616	4.27967	4.22453	4.26638	4.19387	4.1913	4.1948	4.45749	4.22688	4.04956	4.46666	4.37252	4.28512	4.26697	4.18712	4.24383	4.23793	4.33776	4.288	4.21153	4.26976	4.24296	4.36296	4.25182	4.26649	4.37428	4.21	4.17654	4.20279	4.15156	0.0999338
VIT_04s0023g01300	Aminopeptidase P	13.7826	13.6503	13.8078	13.5741	13.5923	13.825	13.7769	13.6706	13.907	13.6151	13.6523	13.7767	13.7468	13.724	13.8503	13.6852	13.6759	13.7113	13.4912	13.6657	13.8184	13.6604	13.6715	13.7819	13.6331	13.677	13.6975	13.5364	13.5613	13.7961	13.5906	13.5891	13.8762	0.102877
VIT_17s0000g03530	Ribosomal protein S7 (RPS7A) 40S	14.5991	14.5958	14.4439	14.6515	14.5541	14.5504	14.7065	14.7123	14.666	14.7425	14.6264	14.5963	14.6247	14.6194	14.4384	14.6501	14.6532	14.6555	14.856	14.642	14.451	14.4357	14.6202	14.3706	14.6247	14.5939	14.5162	14.5302	14.4798	14.4625	14.6248	14.5532	14.4477	0.104604
VIT_14s0108g00660	chromosome condensation protein	4.45041	4.40483	4.36511	4.28271	4.29597	4.33878	4.12439	4.17061	4.37742	4.39039	4.48543	4.34779	4.2895	4.18805	4.34659	4.44998	4.59409	4.39891	4.34712	4.55397	4.34293	4.22783	4.30649	4.38086	4.29486	4.35569	4.30448	4.33294	4.51752	4.51526	4.4571	4.35453	4.2792	0.106092
VIT_03s0038g04350	proteasome 26S AAA-ATPase subunit (RPT4)	13.2058	13.159	13.4128	13.3131	13.2079	13.4105	13.3181	13.153	13.5536	13.4093	13.2582	13.3958	13.3175	13.2857	13.5378	13.4257	13.2736	13.48	13.4677	13.3097	13.3921	13.3439	13.217	13.4411	13.3154	13.2532	13.3594	13.289	13.3203	13.3809	13.4296	13.2854	13.5656	0.107106
VIT_15s0046g01760	BTI1 (VIRB2-INTERACTING PROTEIN 1)	14.7762	14.7822	14.8715	14.8795	14.8854	14.6297	14.8895	14.8293	14.7477	14.5308	14.6837	14.6532	14.6983	14.8213	14.752	14.9073	14.9385	14.8628	14.7054	14.8048	14.7243	14.8918	15.0215	14.8923	14.7264	14.7739	14.6523	14.6579	14.8339	14.807	14.645	14.8641	14.8688	0.108061
VIT_06s0009g02350	zinc finger (C3HC4-type RING finger)	13.2292	13.2032	13.1196	13.2223	13.0606	13.1009	13.3214	13.1701	13.0356	13.282	13.0729	13.0581	13.3128	13.2043	13.1274	13.3684	13.1584	13.0751	13.322	13.1013	13.1779	13.1994	13.089	12.8721	13.3068	13.2784	13.1603	13.2272	13.0994	13.248	13.2906	13.0147	13.077	0.11043
VIT_15s0021g02230	T-complex protein 1 alpha subunit	13.3807	13.429	13.383	13.3413	13.4994	13.413	13.4338	13.255	13.4425	13.4365	13.4523	13.4461	13.4263	13.431	13.5354	13.4623	13.2452	13.2965	13.1773	13.2884	13.2603	13.3037	13.5731	13.3859	13.218	13.3869	13.1909	13.3429	13.3657	13.4552	13.0817	13.2413	13.2911	0.110981
VIT_04s0044g00710	UTP--glucose-1-phosphate uridylyltransferase	14.4284	14.5457	14.3907	14.7344	14.7316	14.6702	14.5902	14.8366	14.6195	14.6259	14.7866	14.5478	14.6665	14.8412	14.8065	14.5943	14.7102	14.6858	14.5199	14.7274	14.6422	14.7203	14.7553	14.7	14.6571	14.6379	14.5637	14.4863	14.6003	14.5085	14.6126	14.6245	14.4976	0.111672
VIT_18s0001g12730	carbonate dehydratase	12.5863	12.5159	12.5689	12.6329	12.5093	12.4703	12.5691	12.8337	12.7083	12.3518	12.5185	12.5637	12.4229	12.6888	12.7192	12.6034	12.7016	12.6536	12.3493	12.5357	12.7126	12.5885	12.6858	12.583	12.5598	12.7198	12.5085	12.445	12.4987	12.6935	12.5075	12.6177	12.6832	0.111956
VIT_19s0015g00810	SEC13	13.1652	13.2838	13.1964	13.4512	13.4591	13.3034	13.4064	13.5899	13.5162	13.236	13.5542	13.3962	13.2597	13.5804	13.5442	13.3122	13.396	13.3285	13.4994	13.419	13.3647	13.561	13.4867	13.3143	13.3681	13.3768	13.2734	13.3394	13.419	13.3692	13.4313	13.5157	13.3432	0.11229
VIT_19s0014g00440	alpha galactosidase	4.79894	4.9304	4.8928	5.04455	4.86034	5.05433	4.90001	4.69649	4.77894	4.82993	4.69021	4.90001	4.69427	4.85981	4.85459	4.74724	4.95652	4.84432	5.04469	4.90867	5.11536	4.77335	4.85637	4.9698	4.96307	4.93682	5.10884	4.94804	4.87217	4.83527	4.93489	4.83756	4.74978	0.1124
VIT_12s0028g03150	Unknown protein	11.9299	12.0398	11.8433	11.7822	12.043	11.8173	11.7906	11.9314	11.9411	11.9309	12.1432	12.1115	11.919	11.9287	12.0068	11.8634	12.0626	11.8821	11.8583	11.847	11.96	12.0935	12.0649	11.8197	11.8896	11.9916	12.023	11.8521	12.0191	12.1362	12.104	11.9148	12.2212	0.114063
VIT_18s0089g00560	acetyl Co-A acetyltransferase	14.2524	14.2279	14.2953	14.609	14.5137	14.5235	14.3623	14.3219	14.3817	14.4698	14.336	14.3252	14.5933	14.4081	14.4176	14.4881	14.3983	14.308	14.49	14.3216	14.4058	14.6615	14.5135	14.5558	14.627	14.3157	14.4387	14.4584	14.3448	14.3124	14.5438	14.5062	14.525	0.114389
VIT_06s0004g08260	Ribosomal protein L10 (RPL10B) 60S	14.1598	14.0389	14.1647	14.3589	14.0918	14.0995	14.4885	14.389	14.3868	14.1147	14.1712	14.1915	14.258	14.3065	14.3367	14.2178	14.1706	14.4436	14.2476	14.2457	14.4832	14.1907	14.2052	14.2705	14.3906	14.1594	14.2661	14.1781	14.1226	14.294	14.2307	14.252	14.352	0.114652
VIT_05s0020g02430	Protein FBL4	14.6709	14.8633	15.0263	14.9302	14.8489	14.9305	14.8925	15.0466	15.1998	14.7326	14.817	14.9382	14.7373	14.8935	15.1148	14.9203	14.929	14.985	14.7508	14.7547	15.0327	14.8795	14.9157	14.9974	14.7517	14.8007	14.9713	14.8674	14.9278	14.9572	14.8217	14.8497	14.9514	0.115607
VIT_01s0244g00150	Auxin response factor 2	14.0654	13.9837	13.729	13.9314	13.9933	13.8968	13.8889	13.8684	13.6461	13.8207	13.9043	13.6985	14.061	13.9698	13.9401	13.8649	13.8231	13.7915	13.814	14	14.0075	14.0597	13.8008	13.7685	14.1486	13.9614	13.8615	13.9152	14.0165	13.7654	13.8876	13.8458	13.7908	0.116165
VIT_07s0005g00200	AAA-type ATPase	13.0529	13.0369	13.1661	13.0121	13.2206	13.1512	12.9572	12.966	13.0109	12.9878	13.1603	13.1125	12.9624	12.866	12.8604	13.0009	13.0231	12.8276	12.8408	13.1375	13.0033	13.1697	13.2162	13.1174	12.8346	12.8796	12.8913	12.9301	12.9409	13.0416	13.0114	13.1351	12.8916	0.116786
VIT_01s0011g00650	Calcineurin phosphoesterase	13.7706	13.7058	13.8255	13.6605	13.616	14.0209	13.6437	13.4172	13.6804	13.7206	13.7376	13.7035	13.5388	13.6382	13.8992	13.6671	13.7313	13.7089	13.6912	13.6792	13.7469	13.8856	13.7016	13.8962	13.5652	13.705	13.7082	13.5659	13.6684	13.795	13.6595	13.6078	13.8342	0.11684
VIT_14s0060g01140	PAPA-1	12.7336	12.6477	12.7958	12.6419	12.8368	12.9792	12.6575	12.5936	12.8954	12.7744	12.6155	12.7946	12.7523	12.5992	12.7039	12.7274	12.5957	12.6474	12.4929	12.5967	12.8115	12.9078	12.7322	12.8593	12.7426	12.5264	12.7738	12.7994	12.8242	12.9014	12.6459	12.821	12.7986	0.117401
VIT_17s0000g02760	Peroxin-3 (PEX3)	11.5791	11.5952	11.6236	11.592	11.5449	11.5227	11.4973	11.3078	11.4754	11.381	11.5425	11.5422	11.3436	11.4646	11.3883	11.4241	11.1603	11.2873	11.4026	11.4852	11.4527	11.5163	11.5693	11.6088	11.3186	11.2475	11.2291	11.4227	11.3995	11.5217	11.5025	11.412	11.4688	0.117406
VIT_18s0001g03170	nodulin MtN21 family	4.48336	4.31021	4.47076	4.33269	4.07789	4.31506	4.28237	4.21676	4.27458	4.22593	4.47471	4.32138	4.33715	4.19711	4.17319	4.12939	4.17624	4.20233	4.37191	4.1161	4.50482	4.10105	4.32126	4.14386	4.24361	4.1132	4.13641	4.18969	4.16956	4.27926	4.39627	4.25199	4.16204	0.118726
VIT_02s0033g01120	dehydration-responsive protein	14.8696	14.6524	14.7289	15.0598	14.8711	14.7709	14.9762	14.8643	14.753	14.7365	14.769	14.754	14.9049	14.9119	14.8839	14.9332	14.7629	14.6322	14.6999	14.7579	14.8354	15.0457	14.784	14.958	15.1655	14.7755	14.6982	14.8834	14.8859	14.7661	14.7694	14.8734	14.8705	0.119042
VIT_18s0072g00780	ubiquitin interaction motif-containing protein	13.5136	13.619	13.7207	13.4119	13.425	13.4732	13.2775	13.3134	13.4198	13.3934	13.6072	13.4719	13.4224	13.516	13.8075	13.5041	13.5318	13.4261	13.4111	13.6019	13.4536	13.5209	13.342	13.2746	13.298	13.5329	13.4455	13.4989	13.5894	13.6026	13.4015	13.4136	13.4698	0.119651
VIT_15s0024g00700	lysyl-tRNA synthetase	12.1932	12.1248	12.0526	12.1175	12.4102	12.169	12.4439	12.3317	12.2834	12.1227	12.3402	12.2421	12.3069	12.2677	12.3326	12.1887	12.2219	12.2112	11.9619	12.2481	12.2312	12.2884	12.5445	12.1219	12.14	12.2808	12.115	12.1097	12.0976	12.3218	12.1544	12.3099	12.2395	0.119653
VIT_17s0000g08410	peroxisomal protein (PEX14)	14.3387	14.2654	14.1216	14.2763	14.3427	14.4174	14.4356	14.3104	14.466	14.331	14.1343	14.3803	14.3454	14.0313	14.2052	14.2664	14.156	14.0621	14.1094	14.2306	14.3824	14.329	14.1329	14.1762	14.2618	14.1983	14.3843	14.1969	14.1734	14.3052	14.2381	14.1239	14.0011	0.119914
VIT_03s0038g04240	histone deacetylase	13.1341	12.9814	13.0551	13.114	12.8763	12.8571	12.9014	12.7084	12.7309	12.915	12.9102	12.8593	13.0564	12.9119	12.7365	13.073	12.8519	13.0337	12.9949	12.8538	12.846	13.1312	12.9065	12.8637	13.0869	12.8662	12.9111	12.9371	12.8728	12.8598	13.1858	12.9673	13.0278	0.120043
VIT_07s0129g00270	casein kinase II alpha chain	13.6025	13.6779	13.9601	13.709	13.6654	13.7252	13.6463	13.6792	13.8361	13.4914	13.6647	13.8524	13.4909	13.7032	13.789	13.6047	13.6957	13.9131	13.6441	13.6839	13.6906	13.598	13.7308	13.88	13.4824	13.7456	13.7652	13.5468	13.6086	13.8789	13.6626	13.6804	13.8479	0.120395
VIT_04s0008g02440	Unknown protein	11.7395	11.6494	11.7989	11.885	11.7832	11.8153	11.5874	11.6186	11.8092	11.4894	11.6462	11.7876	11.6786	11.4361	11.6584	11.7874	11.6484	11.8294	11.7134	11.5554	11.6249	11.6855	11.5661	11.7216	11.5517	11.5229	11.6965	11.5998	11.6393	11.9094	11.7032	11.6259	11.9375	0.120773
VIT_01s0010g01130	6-phosphogluconate dehydrogenase	13.5221	13.5573	13.4917	13.7026	13.4928	13.5076	13.3781	13.5507	13.5769	13.4893	13.595	13.6499	13.4634	13.7715	13.9406	13.6661	13.6061	13.6223	13.5742	13.7665	13.8265	13.8244	13.7154	13.7465	13.6124	13.7915	13.6272	13.62	13.611	13.6884	13.5944	13.654	13.5982	0.120853
VIT_00s0174g00150	ubiquitin-specific protease 5 (UBP5)	11.1742	11.2321	11.2519	11.2672	11.1026	11.3691	11.0523	11.3951	11.2621	11.276	11.3616	11.4242	11.144	11.0571	11.3401	11.1939	11.2953	11.4025	11.0826	11.084	11.2248	11.1193	11.1596	11.1351	11.0082	11.2108	11.2222	11.1852	11.1724	11.4241	11.2115	11.1828	11.4775	0.120905
VIT_06s0009g00940	no hit	4.32165	4.16233	4.37372	4.11119	4.29292	4.19561	4.07969	4.07583	4.02846	4.2348	4.35145	4.4561	4.2278	4.22952	4.19968	4.30302	4.17262	4.19896	4.11601	4.14213	4.26777	4.31118	4.24366	4.34951	4.50562	4.05685	4.18496	4.30898	4.36253	4.19816	4.22964	4.01837	4.03591	0.12157
VIT_05s0077g01100	ubiquitin-conjugating enzyme E2 J1	13.4216	13.4063	13.4103	13.2971	13.2955	13.3965	13.0287	13.3923	13.4107	13.4291	13.3317	13.3015	13.0509	13.3078	13.1987	13.1508	13.4389	13.5083	13.4079	13.3845	13.3495	13.1783	13.1339	13.2012	13.2824	13.4708	13.4736	13.3137	13.4581	13.3957	13.4304	13.2153	13.3259	0.123081
VIT_13s0139g00200	orotate phosphoribosyltransferase	13.6523	13.86	13.6783	13.6849	13.9383	13.8944	13.6273	13.6539	13.7639	13.717	13.8964	13.7883	13.8184	13.8768	14.1513	13.866	13.8351	13.8199	13.7195	13.7651	13.9977	13.8442	13.973	13.9527	13.7005	13.7578	13.9067	13.7721	13.9472	14.0151	13.6615	13.758	13.8132	0.123205
VIT_18s0001g00360	no hit	15.2282	15.1331	15.1321	15.3049	15.3074	15.3984	15.3889	15.2836	15.175	15.2358	15.4131	15.4029	15.4282	15.3813	15.3549	15.4426	15.2455	15.1245	15.5236	15.4906	15.5209	15.4609	15.3511	15.3688	15.5329	15.2535	15.4077	15.4167	15.418	15.409	15.4218	15.5588	15.5767	0.123871
VIT_04s0023g00370	Zinc finger CCCH domain-containing protein ZFN1	11.4274	11.3965	11.4136	11.2645	11.323	11.5316	11.1272	11.1061	11.0835	11.4125	11.535	11.3259	11.5261	11.4938	11.466	11.5072	11.3335	11.2368	11.3747	11.4453	11.5544	11.3785	11.1415	11.3596	11.3775	11.3821	11.2777	11.4336	11.3551	11.3832	11.2901	11.4465	11.3339	0.123973
VIT_13s0064g01050	ADP,ATP carrier protein 1	14.3183	14.4943	14.5025	14.466	14.5121	14.4184	14.2185	14.3972	14.596	14.3052	14.5583	14.5336	14.2415	14.4054	14.5257	14.3625	14.3615	14.4632	14.261	14.5725	14.6915	14.2083	14.2624	14.5777	14.3383	14.5431	14.5544	14.4002	14.3569	14.5181	14.2918	14.4011	14.3603	0.124084
VIT_13s0019g01860	ACTIN-RELATED PROTEIN 5	12.5863	12.3968	12.2949	12.3234	12.1956	12.432	12.5168	12.2651	12.3319	12.327	12.2081	12.3659	12.6206	12.3486	12.4625	12.4592	12.1625	12.1571	12.2639	12.2182	12.1623	12.3268	12.2666	12.2111	12.5757	12.4576	12.3193	12.4035	12.3144	12.3579	12.2893	12.2207	12.451	0.125228
VIT_07s0005g02620	aminoacyl-tRNA ligase, Multifunctional	13.9035	13.7771	13.8958	13.8016	13.6741	13.6714	13.9694	13.5287	13.9872	13.527	13.5956	13.7644	13.8621	13.5594	13.8946	13.7726	13.5807	13.6255	13.6557	13.6884	13.7618	13.8754	13.7587	13.8606	13.7102	13.5555	13.728	13.6504	13.7468	13.7706	13.8071	13.6798	13.8177	0.125383
VIT_18s0001g10780	Unknown protein	13.2306	13.235	13.3914	13.2709	13.013	13.3681	13.3612	13.258	13.3446	13.3861	13.3608	13.3471	13.2753	13.3383	13.5174	13.2941	13.2125	13.37	13.3051	13.037	13.2878	13.1238	13.0944	13.0828	13.3397	13.4149	13.4337	13.2858	13.1056	13.429	13.222	13.0746	13.3481	0.12595
VIT_16s0050g01750	no hit	4.37112	4.5811	4.42589	4.62234	4.28167	4.34414	4.13674	4.58355	4.34628	4.56514	4.23112	4.26521	4.18978	4.31851	4.43722	4.25356	4.51814	4.47524	4.54751	4.35903	4.48392	4.28455	4.51306	4.47245	4.37322	4.46554	4.43176	4.22001	4.32697	4.45118	4.56763	4.39903	4.38949	0.126289
VIT_13s0019g00550	cofilin	14.4046	14.3022	14.2623	14.3579	14.203	14.1893	14.4038	14.5169	14.2527	14.302	14.2051	14.1169	14.1237	14.2854	14.0829	14.2843	14.5124	14.5684	14.382	14.2602	14.1224	14.376	14.2233	14.2633	14.2758	14.1763	14.0861	14.1353	14.2219	14.0792	14.2908	14.1466	14.285	0.126532
VIT_08s0007g05370	strictosidine synthase	13.1118	13.2123	13.2259	12.9397	13.0211	12.9937	12.7784	13.1466	13.1391	12.9998	12.9647	12.825	12.948	13.1207	12.9634	12.8361	13.1196	13.2135	13.2088	13.206	12.9663	12.8572	12.9644	12.8329	12.9557	13.157	13.0145	13.1737	13.0623	13.0907	13.0113	13.0895	13.0087	0.126652
VIT_05s0020g01170	Translationally-controlled tumor protein	14.8647	14.764	14.7305	15.0272	15.0641	14.8398	15.0638	14.9883	14.7245	14.8629	15.018	14.7084	14.9826	15.0598	14.8618	15.0179	14.907	14.798	14.8765	14.924	14.8925	15.0932	15.0649	14.7076	15.1706	14.8539	14.7991	14.9398	15.1369	14.8562	14.8735	14.9615	14.8558	0.126804
VIT_11s0118g00440	adenylate cyclase	12.6376	12.5431	12.9421	12.6058	12.743	12.5961	12.3475	12.4937	12.563	12.7821	12.6196	12.69	12.7556	12.6509	12.7375	12.7761	12.8657	12.6214	12.6329	12.6178	12.7195	12.7241	12.5686	12.655	12.5297	12.73	12.6663	12.5348	12.5892	12.7454	12.5388	12.5861	12.3285	0.12727
VIT_00s1221g00010	Unknown protein	4.29618	4.24441	4.11767	4.18579	4.41834	4.46289	4.04899	4.10129	4.20611	4.24784	4.19738	4.56464	4.26734	4.28126	4.21773	4.17811	4.35982	4.29649	4.15798	4.17059	4.41964	4.46632	4.25739	4.28721	4.61235	4.32576	4.24228	4.2848	4.4252	4.4208	4.31578	4.31932	4.32109	0.127984
VIT_01s0150g00400	calnexin 1 (CNX1)	14.2253	14.5249	14.5867	14.3903	14.7125	14.595	14.4246	14.5463	14.541	14.5465	14.7598	14.5875	14.5217	14.6157	14.6918	14.3317	14.4016	14.3158	14.3891	14.5097	14.5366	14.5255	14.7486	14.5077	14.3387	14.5513	14.3138	14.4302	14.5644	14.5277	14.393	14.5558	14.4464	0.128112
VIT_08s0040g02470	inorganic pyrophosphatase	14.6072	14.4727	14.5501	14.8767	14.5573	14.5391	14.7208	14.7273	14.6662	14.2434	14.5811	14.6106	14.4195	14.6898	14.7692	14.6	14.4771	14.5361	14.4184	14.5333	14.7379	14.7033	14.6875	14.8051	14.465	14.4622	14.6016	14.6245	14.7048	14.6157	14.5312	14.6034	14.712	0.129328
VIT_06s0004g02340	NAC domain containing protein 47	4.65505	4.92524	4.79582	4.7606	4.60424	4.84271	4.61838	4.66565	4.83231	4.6295	4.51046	4.5323	4.61365	4.78955	4.54012	4.82627	4.80146	4.83314	4.84477	4.83003	4.55361	4.72069	4.80634	4.73607	4.99551	4.59861	4.92599	4.66924	4.79575	4.59508	4.60533	4.55696	4.68655	0.129354
VIT_03s0063g02030	4-hydroxy-3-methylbut-2-enyl diphosphate reductase	13.9941	13.9075	13.8257	13.8996	13.9651	14.1905	13.898	14.1045	14.1788	13.9138	13.9801	14.0634	13.812	13.9746	14.0794	13.9484	14.1467	14.3236	14.0106	13.9762	14.1549	14.0842	14.0534	14.1981	13.9744	14.039	14.1518	13.7757	13.9136	14.017	14.0679	13.9111	14.2532	0.129644
VIT_01s0150g00190	Transaldolase	14.0261	14.0887	14.1046	14.1366	14.0586	14.4038	14.2849	14.0662	14.1859	14.2246	14.237	14.3837	14.2306	14.2809	14.4857	14.1909	14.0176	14.1593	14.1354	14.2235	14.5147	14.2008	14.1975	14.3327	14.3494	14.2267	14.4022	14.1733	14.0843	14.4392	14.1736	14.1887	14.262	0.129996
